# Supplementary material for: Epigenetic loss of the transfer RNA-modifying enzyme TYW2 induces ribosome frameshifts in colon cancer
Source: Proc Natl Acad Sci U S A. 2020 Aug 10;117(34):20785–93. doi: 10.1073/pnas.2003358117 (PMC7456070; doi:10.1073/pnas.2003358117)
Supplement: Supplementary File [file pnas.2003358117.sd01.xlsx]

## Sheet: TRMT5
	Dataset S1A: Methylation of the TCGA datasets of primary tumors for the TRMT5 gene. Methylation data (blue header) includes all CpG sites interrogated with the HumanMethylation450 beadarray (green=unmethylated; red=methylated), incluiding the annotation of the CpGs in terms of chromosome (CHR), location (MAPINFO) and affected gene (USCS REFGENE NAME).
			Methylation
	TargetID		cg14928991	cg26161780	cg18555206	cg23310502	cg14352119	cg13980399	cg13676204	cg12771281	cg15324973	cg02109283	cg09920522
	CHR		14
	MAPINFO		61448281	61448269	61448126	61447924	61447915	61447828	61447819	61447817	61447582	61447568	61447507
	NAME		TRMT5
	Sample ID	Project
	TCGA-OR-A5JQ-01A	ACC	0.0517384	0.0369609	0.0425365	0.0164311	0.0437954	0.0139813	0.00986578	0.0100176	0.0364617	0.0300509	0.0313314
	TCGA-OR-A5JD-01A	ACC	0.0379872	0.0376566	0.0507822	0.0147203	0.0573945	0.0166845	0.010905	0.00944974	0.0418104	0.0306776	0.0267659
	TCGA-OR-A5JL-01A	ACC	0.0630114	0.0481098	0.0489695	0.0147585	0.0708822	0.0117203	0.00951959	0.00899487	0.0331559	0.0473274	0.031563
	TCGA-OR-A5K3-01A	ACC	0.0383604	0.0329381	0.0510029	0.0184342	0.0455857	0.0127333	0.00889896	0.00947948	0.0328965	0.0288816	0.0268151
	TCGA-OR-A5LK-01A	ACC	0.0376135	0.041564	0.0721563	0.0155768	0.0575091	0.0163129	0.010109	0.00994783	0.0478197	0.0357725	0.0425523
	TCGA-OR-A5J1-01A	ACC	0.0454003	0.0480836	0.0609395	0.0161285	0.0714798	0.0148363	0.0113331	0.0109047	0.0331403	0.035648	0.0314062
	TCGA-OR-A5J2-01A	ACC	0.0463589	0.0383423	0.0600992	0.0164665	0.0586973	0.0125846	0.00983008	0.00987637	0.0249499	0.0275845	0.0229159
	TCGA-OR-A5J3-01A	ACC	0.0415698	0.0520796	0.0639493	0.012986	0.0699121	0.0127657	0.00952994	0.00957794	0.0280783	0.0357062	0.0317089
	TCGA-OR-A5J4-01A	ACC	0.046426	0.0510235	0.0581012	0.0135654	0.0439197	0.0120309	0.0102139	0.0101877	0.0306526	0.0382238	0.0296311
	TCGA-OR-A5J5-01A	ACC	0.0555209	0.0493612	0.0603184	0.013338	0.0625077	0.011852	0.00918129	0.00942719	0.0385057	0.0421499	0.0251613
	TCGA-OR-A5J6-01A	ACC	0.0425484	0.0384293	0.0573925	0.0170386	0.0600282	0.0136954	0.0103172	0.0104279	0.036491	0.0341367	0.0256456
	TCGA-OR-A5J7-01A	ACC	0.0351336	0.0333361	0.0518523	0.017488	0.0526584	0.0125121	0.00916747	0.00983347	0.0320815	0.0271877	0.0286992
	TCGA-OR-A5J8-01A	ACC	0.0311905	0.0376114	0.0680244	0.0162603	0.0492167	0.0140991	0.0103285	0.0144121	0.0258571	0.0403734	0.0314374
	TCGA-OR-A5J9-01A	ACC	0.0402749	0.0416975	0.0632519	0.0154151	0.0655278	0.0148938	0.0103723	0.0112289	0.0354341	0.0410386	0.0295785
	TCGA-OR-A5JA-01A	ACC	0.0405784	0.0460373	0.0718003	0.0153984	0.0553765	0.0150884	0.00862876	0.00925908	0.0338091	0.035738	0.0185484
	TCGA-OR-A5JB-01A	ACC	0.0516659	0.0373711	0.0707297	0.0162974	0.0521788	0.0117724	0.00939367	0.0124318	0.0421218	0.0506113	0.0274536
	TCGA-OR-A5JC-01A	ACC	0.0460723	0.0486788	0.0704394	0.0171666	0.0506335	0.0141744	0.00979794	0.0099431	0.0273854	0.0352221	0.0311431
	TCGA-OR-A5JE-01A	ACC	0.0364534	0.0402302	0.0613331	0.0167926	0.0517016	0.0148502	0.00904315	0.0125522	0.0369824	0.0325923	0.0393822
	TCGA-OR-A5JF-01A	ACC	0.0396343	0.0359362	0.0665957	0.0147746	0.0665234	0.0122117	0.010097	0.00847598	0.0335793	0.0400119	0.0282469
	TCGA-OR-A5JG-01A	ACC	0.0428602	0.0413557	0.0347085	0.0158246	0.0456068	0.0139369	0.00863657	0.0107907	0.031988	0.0357444	0.0200044
	TCGA-OR-A5JI-01A	ACC	0.0481808	0.0442653	0.0802559	0.0139159	0.067785	0.0132092	0.00999354	0.0089321	0.0311809	0.0395194	0.0328741
	TCGA-OR-A5JJ-01A	ACC	0.063634	0.0397229	0.0600841	0.0136794	0.052418	0.0114575	0.00876634	0.0123724	0.0355985	0.0430876	0.0392095
	TCGA-OR-A5JK-01A	ACC	0.0323259	0.049696	0.0496846	0.0147984	0.0470259	0.0135339	0.0108586	0.011251	0.0337291	0.0316554	0.0339223
	TCGA-OR-A5JM-01A	ACC	0.0294667	0.0328778	0.0473375	0.0141204	0.050971	0.0131333	0.0106966	0.0103494	0.0229991	0.025862	0.0239044
	TCGA-OR-A5JO-01A	ACC	0.0477754	0.0353596	0.0627413	0.0268598	0.0516055	0.0119876	0.00954599	0.0107845	0.0545298	0.0357199	0.0405118
	TCGA-OR-A5JP-01A	ACC	0.0450774	0.039889	0.0604677	0.0202302	0.0712957	0.0120327	0.00956292	0.0103875	0.0435494	0.03585	0.0287077
	TCGA-OR-A5JR-01A	ACC	0.0380147	0.0325931	0.0692288	0.0184498	0.0450583	0.0125863	0.00940417	0.00879725	0.0307573	0.0273095	0.0233941
	TCGA-OR-A5JS-01A	ACC	0.0462327	0.0409282	0.0867468	0.0177897	0.0584871	0.0128931	0.00919773	0.0117407	0.0388505	0.0400573	0.0290825
	TCGA-OR-A5JT-01A	ACC	0.0470337	0.035288	0.0563387	0.012692	0.0554933	0.0125117	0.00996057	0.00833092	0.0350637	0.0363841	0.0297984
	TCGA-OR-A5JV-01A	ACC	0.0511284	0.0366157	0.0574073	0.0163928	0.0540666	0.0115878	0.00958434	0.0104596	0.0358435	0.0400587	0.0420837
	TCGA-OR-A5JW-01A	ACC	0.0475568	0.0419366	0.0617783	0.0135972	0.0605898	0.0117734	0.0103681	0.00976834	0.0247783	0.0354037	0.0211465
	TCGA-OR-A5JX-01A	ACC	0.0395769	0.0438372	0.0594217	0.015431	0.0630514	0.0131142	0.00935217	0.00919453	0.0272077	0.0275983	0.0260863
	TCGA-OR-A5JY-01A	ACC	0.0368624	0.0396575	0.0560869	0.014127	0.0597189	0.0139156	0.0102183	0.0105236	0.0322084	0.0270959	0.0261776
	TCGA-OR-A5JZ-01A	ACC	0.0368628	0.0433282	0.058238	0.0165584	0.059666	0.0143773	0.00977606	0.0101424	0.0268143	0.0326856	0.190823
	TCGA-OR-A5K0-01A	ACC	0.0444479	0.0485453	0.0488841	0.0158618	0.0574459	0.0125871	0.00966214	0.00853433	0.0348668	0.0340438	0.0261941
	TCGA-OR-A5K1-01A	ACC	0.0362367	0.0412938	0.0597247	0.0116585	0.0537506	0.0122346	0.00964367	0.00888998	0.0224683	0.0278056	0.0268719
	TCGA-OR-A5K2-01A	ACC	0.0485616	0.0442699	0.0688325	0.0138122	0.057986	0.0130629	0.00952941	0.0142358	0.0379223	0.0432349	0.0316354
	TCGA-OR-A5K4-01A	ACC	0.0387554	0.028808	0.0617793	0.0146553	0.0462741	0.0116152	0.00997611	0.00926658	0.0337674	0.0292447	0.0252019
	TCGA-OR-A5K5-01A	ACC	0.0523151	0.0416931	0.0462726	0.0136371	0.0492541	0.0127329	0.0102834	0.0108115	0.0333368	0.0338417	0.0277535
	TCGA-OR-A5K6-01A	ACC	0.0509485	0.0458178	0.0629684	0.0125417	0.0582428	0.0120033	0.00930162	0.00994442	0.0319155	0.0442893	0.0254286
	TCGA-OR-A5K8-01A	ACC	0.0358488	0.0302014	0.0605502	0.0152481	0.0419781	0.0139316	0.00954106	0.00990159	0.0366019	0.0235296	0.0364074
	TCGA-OR-A5K9-01A	ACC	0.0448475	0.0384586	0.0757077	0.0134988	0.0448255	0.0116385	0.00844628	0.0113943	0.0280492	0.0387937	0.0230416
	TCGA-OR-A5KO-01A	ACC	0.0432157	0.0401761	0.0600127	0.0136503	0.0490382	0.0134678	0.0084154	0.0103439	0.02698	0.0352694	0.0235073
	TCGA-OR-A5KT-01A	ACC	0.0551493	0.0405872	0.0513672	0.0188537	0.0544214	0.0118489	0.00908781	0.00915356	0.043334	0.032835	0.0227476
	TCGA-OR-A5KU-01A	ACC	0.049678	0.0474589	0.0431373	0.0146466	0.0644074	0.0130812	0.0101311	0.0105838	0.0358342	0.029914	0.0324957
	TCGA-OR-A5KV-01A	ACC	0.0364436	0.047432	0.061537	0.0152679	0.052492	0.0137423	0.00859916	0.0105905	0.0286185	0.0290802	0.021675
	TCGA-OR-A5KW-01A	ACC	0.0325432	0.0397988	0.0600855	0.0154427	0.0456096	0.0141267	0.00984409	0.0113386	0.028734	0.0268513	0.0232535
	TCGA-OR-A5KX-01A	ACC	0.0385051	0.0370798	0.0585016	0.0160909	0.0551443	0.0137949	0.00988642	0.0108676	0.0363702	0.0390491	0.0385729
	TCGA-OR-A5KY-01A	ACC	0.0505626	0.0440687	0.0566017	0.0167573	0.0404748	0.0135954	0.0104594	0.00935074	0.0381864	0.0411254	0.0400077
	TCGA-OR-A5KZ-01A	ACC	0.035321	0.0308291	0.0576466	0.0167082	0.0609435	0.0138548	0.0101366	0.0106738	0.0232958	0.0288928	0.0242569
	TCGA-OR-A5L3-01A	ACC	0.0422234	0.0479655	0.0373119	0.0153049	0.0478576	0.0129729	0.0092093	0.00879254	0.0359637	0.0372087	0.0218599
	TCGA-OR-A5L4-01A	ACC	0.0483515	0.0463342	0.0712895	0.0172396	0.0469064	0.0130055	0.0082148	0.0102009	0.0352393	0.0379915	0.0261962
	TCGA-OR-A5L5-01A	ACC	0.0308205	0.0371256	0.0529152	0.0154124	0.0533609	0.0151449	0.00906426	0.011102	0.0342819	0.0333906	0.032003
	TCGA-OR-A5L6-01A	ACC	0.0390515	0.0431759	0.0590334	0.0146021	0.0416736	0.0125679	0.00960166	0.00969555	0.0271888	0.0391012	0.0200474
	TCGA-OR-A5L8-01A	ACC	0.055058	0.0470807	0.0397394	0.0244516	0.0844985	0.0124738	0.00919489	0.00885489	0.03861	0.0390006	0.0249871
	TCGA-OR-A5L9-01A	ACC	0.0429311	0.0341156	0.064779	0.0156466	0.0617945	0.0120086	0.00917648	0.0106054	0.0344433	0.038026	0.0317418
	TCGA-OR-A5LA-01A	ACC	0.0515363	0.0392906	0.0726332	0.0131802	0.0763559	0.0109902	0.00849379	0.00964353	0.0311827	0.0417755	0.0310784
	TCGA-OR-A5LB-01A	ACC	0.0515892	0.0406182	0.0626836	0.0142971	0.0608966	0.0110643	0.0085153	0.0083733	0.0349238	0.042711	0.0305233
	TCGA-OR-A5LC-01A	ACC	0.0256119	0.0396642	0.0474055	0.0168284	0.0468194	0.0143547	0.0100436	0.0109171	0.0277862	0.0300056	0.0249593
	TCGA-OR-A5LD-01A	ACC	0.0430323	0.0325945	0.058206	0.0158715	0.046651	0.0132915	0.00978965	0.010996	0.0298932	0.0308073	0.0320102
	TCGA-OR-A5LE-01A	ACC	0.0427806	0.0443995	0.0573645	0.0156528	0.0548488	0.0127887	0.0102349	0.0102259	0.0369514	0.0407703	0.0270709
	TCGA-OR-A5LG-01A	ACC	0.0481154	0.0391015	0.0866378	0.0153455	0.0478241	0.01147	0.00869126	0.00858313	0.0383188	0.0430286	0.0236419
	TCGA-OR-A5LH-01A	ACC	0.0366954	0.0402774	0.048116	0.0180888	0.0568352	0.0146868	0.00915293	0.0103824	0.0594163	0.0286851	0.0220932
	TCGA-OR-A5LJ-01A	ACC	0.0502999	0.0333036	0.059561	0.0166124	0.0638941	0.0126614	0.00832396	0.00984946	0.0321112	0.0300192	0.0318449
	TCGA-OR-A5LL-01A	ACC	0.0554617	0.0449162	0.0687539	0.0144846	0.0713377	0.0140932	0.00976947	0.0118817	0.0334807	0.0413922	0.0378111
	TCGA-OR-A5LM-01A	ACC	0.0439286	0.0380945	0.0472986	0.0159201	0.0596306	0.0113586	0.0103227	0.0101479	0.0377087	0.0413854	0.038436
	TCGA-OR-A5LN-01A	ACC	0.0438187	0.0364937	0.0670154	0.0157394	0.0601594	0.0120995	0.00989526	0.00947106	0.0347215	0.0361509	0.0332567
	TCGA-OR-A5LO-01A	ACC	0.0537368	0.0759449	0.0623907	0.0165376	0.0713891	0.0131979	0.00866442	0.00932872	0.0369075	0.0391463	0.0729795
	TCGA-OR-A5LP-01A	ACC	0.0359056	0.04791	0.0656225	0.0138971	0.0381221	0.0130159	0.00894159	0.010544	0.0320141	0.0291927	0.0306142
	TCGA-OR-A5LR-01A	ACC	0.0470058	0.0444964	0.0912304	0.0141748	0.0550625	0.0139291	0.00961265	0.0100385	0.0344073	0.0377373	0.0304436
	TCGA-OR-A5LS-01A	ACC	0.0559585	0.0480832	0.0575838	0.0169943	0.0635897	0.0123678	0.00892816	0.01604	0.0381237	0.0401804	0.0298922
	TCGA-OR-A5LT-01A	ACC	0.039997	0.0354677	0.0635277	0.0114164	0.0581519	0.0123564	0.0079866	0.00957371	0.0218562	0.0340882	0.0264531
	TCGA-OU-A5PI-01A	ACC	0.0530187	0.0355329	0.0406951	0.0178562	0.0578367	0.0111753	0.00818293	0.0101791	0.0374708	0.0358563	0.0238034
	TCGA-P6-A5OF-01A	ACC	0.057868	0.0381151	0.0535702	0.0185358	0.0559657	0.0117194	0.00782975	0.00949911	0.0379683	0.030778	0.0274321
	TCGA-P6-A5OG-01A	ACC	0.0493279	0.0386034	0.061122	0.0183525	0.0576593	0.0128974	0.0101499	0.0112478	0.0247471	0.0445958	0.0706208
	TCGA-PA-A5YG-01A	ACC	0.040467	0.037161	0.0475665	0.0160107	0.0503051	0.0147397	0.00834573	0.0113093	0.0300035	0.030368	0.0321877
	TCGA-PK-A5H8-01A	ACC	0.0484211	0.0499033	0.0689162	0.0147226	0.0522407	0.0132822	0.00873702	0.010367	0.0257231	0.035536	0.0344739
	TCGA-PK-A5H9-01A	ACC	0.0417153	0.0358703	0.0753001	0.0171577	0.0592901	0.0129386	0.0091645	0.00822952	0.0298336	0.0357457	0.0315716
	TCGA-PK-A5HA-01A	ACC	0.0530215	0.0355187	0.0510077	0.0141076	0.0512867	0.0130568	0.00874759	0.00991533	0.0354674	0.0361136	0.0360979
	TCGA-PK-A5HB-01A	ACC	0.0484334	0.0385865	0.0672919	0.0145014	0.0609078	0.0141148	0.00914778	0.0119121	0.0428003	0.039926	0.0252699
	TCGA-C4-A0EZ-01A	BLCA	0.122328	0.082343	0.0748376	0.0327703	0.111882	0.014684	0.0184164	0.0210059	0.0882878	0.0217633	0.0222503
	TCGA-C4-A0F0-01A	BLCA	0.0509519	0.0540757	0.0797916	0.0172324	0.0907751	0.0155205	0.0145409	0.0162716	0.0351499	0.0309947	0.0249893
	TCGA-C4-A0F1-01A	BLCA	0.0609512	0.052	0.0551551	0.0186062	0.0654953	0.0156495	0.0151565	0.0124041	0.0323053	0.0313616	0.0267259
	TCGA-C4-A0F6-01A	BLCA	0.0981544	0.0662863	0.114206	0.022891	0.0767788	0.0137687	0.0104569	0.0110426	0.0637266	0.0542771	0.0239823
	TCGA-C4-A0F7-01A	BLCA	0.0473263	0.0398201	0.161519	0.0231443	0.0695378	0.0153001	0.0130133	0.013569	0.0264743	0.0262698	0.0225793
	TCGA-BL-A0C8-01A	BLCA	0.0755195	0.0410399	0.0671388	0.0258708	0.0713107	0.0168739	0.0375556	0.0541837	0.0282923	0.041977	0.0374664
	TCGA-BL-A0C8-01A	BLCA	0.0446814	0.0631275	0.0818445	0.0200008	0.0813526	0.0161086	0.0101539	0.0149796	0.0483987	0.0351042	0.0259265
	TCGA-BL-A0C8-01B	BLCA	0.101332	0.087565	0.156681	0.0209701	0.132224	0.0162143	0.0311573	0.0171565	0.055385	0.0448109	0.0504959
	TCGA-BL-A13J-01A	BLCA	0.0517715	0.0587145	0.0925522	0.022707	0.0621077	0.0233519	0.0126632	0.0617111	0.0553428	0.035952	0.0264332
	TCGA-BL-A13I-01A	BLCA	0.114092	0.0781644	0.0763105	0.0309602	0.102699	0.0169196	0.0139024	0.0126333	0.0571255	0.0372786	0.0344431
	TCGA-BL-A13J-01A	BLCA	0.0675689	0.0535718	0.0667043	0.0190322	0.0622842	0.014823	0.0189539	0.0145789	0.0337287	0.0493812	0.0232581
	TCGA-BL-A13J-01B	BLCA	0.163436	0.153184	0.150064	0.026345	0.131981	0.0215633	0.0508152	0.0339742	0.114422	0.0632817	0.0304523
	TCGA-BL-A3JM-01A	BLCA	0.0421844	0.059808	0.0549576	0.0192871	0.0483017	0.0141166	0.00993147	0.0125221	0.0351103	0.0355232	0.0208528
	TCGA-BL-A5ZZ-01A	BLCA	0.0357698	0.0366774	0.0504843	0.0110358	0.0325947	0.0119552	0.00893668	0.00802778	0.0218354	0.0314844	0.0150154
	TCGA-BT-A0S7-01A	BLCA	0.0533255	0.0571468	0.100484	0.0189541	0.084203	0.0150243	0.0113974	0.0131368	0.0338163	0.0327599	0.0304067
	TCGA-BT-A0YX-01A	BLCA	0.0764617	0.0675526	0.0793726	0.0194166	0.0784124	0.0149874	0.0266719	0.0177136	0.0362162	0.0274988	0.0277033
	TCGA-BT-A20J-01A	BLCA	0.0864801	0.0788145	0.0837249	0.0207037	0.0780469	0.0170295	0.0223733	0.0228959	0.0467989	0.0354108	0.0342288
	TCGA-BT-A20N-01A	BLCA	0.0914164	0.0844523	0.0894276	0.0187019	0.0905316	0.0172471	0.0164929	0.02391	0.0524835	0.0438985	0.0429496
	TCGA-BT-A20O-01A	BLCA	0.0681881	0.0862906	0.120218	0.0256753	0.131719	0.0196441	0.014974	0.0218139	0.0578393	0.0502661	0.0564211
	TCGA-BT-A20P-01A	BLCA	0.0766511	0.0536403	0.0759634	0.0254497	0.0820126	0.017307	0.0109781	0.0132056	0.0465875	0.0407417	0.0348744
	TCGA-BT-A20Q-01A	BLCA	0.0879978	0.0921609	0.120825	0.0162498	0.103042	0.0199584	0.0156606	0.028768	0.0480389	0.0609613	0.0532923
	TCGA-BT-A20R-01A	BLCA	0.0886069	0.0603242	0.0846409	0.0178786	0.0907583	0.0160623	0.0148129	0.013039	0.0339244	0.0424688	0.0214385
	TCGA-BT-A20T-01A	BLCA	0.068197	0.044877	0.0938629	0.0261571	0.0948957	0.018055	0.0134354	0.0237887	0.040116	0.0330473	0.0463874
	TCGA-BT-A20U-01A	BLCA	0.0767227	0.0725056	0.0947655	0.0229376	0.082486	0.0183117	0.01163	0.0124633	0.0385196	0.0332165	0.028778
	TCGA-BT-A20V-01A	BLCA	0.0952241	0.0703561	0.101015	0.0314012	0.0852224	0.020247	0.0133833	0.0179347	0.0464889	0.0414851	0.0353211
	TCGA-BT-A20W-01A	BLCA	0.0772091	0.0537977	0.0815344	0.0258874	0.120731	0.0199259	0.0137351	0.0130947	0.0480774	0.0531663	0.0358787
	TCGA-BT-A20X-01A	BLCA	0.08797	0.0775202	0.131988	0.0180241	0.0812955	0.0143569	0.0112618	0.0139243	0.047547	0.0585197	0.0299914
	TCGA-BT-A2LA-01A	BLCA	0.055152	0.056807	0.106777	0.015314	0.0581198	0.0127581	0.00847333	0.00951163	0.0344003	0.0323755	0.0151458
	TCGA-BT-A2LB-01A	BLCA	0.104136	0.055088	0.109651	0.0148898	0.077256	0.01087	0.0139916	0.00844273	0.0385496	0.0234993	0.0185799
	TCGA-BT-A2LD-01A	BLCA	0.0968951	0.078533	0.0597303	0.0125937	0.0642166	0.0140809	0.00903297	0.0098751	0.0493194	0.0419854	0.0415919
	TCGA-BT-A3PH-01A	BLCA	0.0475559	0.0468246	0.0655839	0.014485	0.046539	0.0134642	0.00852475	0.0097989	0.0278416	0.0424703	0.0199004
	TCGA-BT-A3PJ-01A	BLCA	0.0435082	0.0475615	0.066675	0.0174456	0.0391511	0.0142595	0.00817017	0.010553	0.0240218	0.0281572	0.026226
	TCGA-BT-A3PK-01A	BLCA	0.057204	0.0393903	0.0545478	0.016428	0.0382307	0.0130717	0.00941145	0.0100451	0.0225408	0.0239201	0.0359032
	TCGA-BT-A42B-01A	BLCA	0.0471481	0.0492333	0.0673949	0.0109336	0.0512245	0.0134139	0.00818538	0.00891753	0.031492	0.0390065	0.0221118
	TCGA-BT-A42C-01A	BLCA	0.0449048	0.0485656	0.0524052	0.0125992	0.0426563	0.0119221	0.00858783	0.00966833	0.0369491	0.0379858	0.0167713
	TCGA-BT-A42E-01A	BLCA	0.0642331	0.0411554	0.0711115	0.023044	0.06637	0.0146674	0.0112058	0.0108874	0.0319784	0.0394691	0.0335015
	TCGA-BT-A42F-01A	BLCA	0.0523442	0.0500675	0.0705607	0.0178214	0.0600691	0.0124002	0.010624	0.156633	0.0262323	0.0396983	0.0429774
	TCGA-CF-A1HR-01A	BLCA	0.164105	0.167286	0.107589	0.0296114	0.163456	0.019287	0.170622	0.0226319	0.0593106	0.046272	0.033064
	TCGA-CF-A1HS-01A	BLCA	0.0922455	0.0656456	0.0671209	0.0251992	0.0898258	0.0191244	0.0157228	0.0181847	0.038407	0.0293776	0.0344846
	TCGA-CF-A27C-01A	BLCA	0.138197	0.0701397	0.0826486	0.0166405	0.0538785	0.0140209	0.011557	0.0127971	0.0426096	0.0355611	0.0263584
	TCGA-CF-A3MF-01A	BLCA	0.0817946	0.0599768	0.0670331	0.015544	0.0425081	0.0135489	0.00962814	0.00989482	0.0495444	0.0421446	0.0265021
	TCGA-CF-A3MG-01A	BLCA	0.088449	0.0645205	0.0928682	0.0158212	0.0498182	0.0124525	0.00918263	0.00992593	0.0367648	0.0562787	0.023779
	TCGA-CF-A3MH-01A	BLCA	0.07525	0.080834	0.0823313	0.0110836	0.0744529	0.0116645	0.0081153	0.0107102	0.0504399	0.0354585	0.0296679
	TCGA-CF-A3MI-01A	BLCA	0.0891519	0.0653071	0.0608408	0.0136733	0.0463061	0.0130116	0.0101314	0.0118195	0.0293492	0.041727	0.0413024
	TCGA-CF-A47S-01A	BLCA	0.0591141	0.0406571	0.060192	0.0175899	0.0510477	0.0123613	0.00949276	0.00830004	0.0301866	0.0476478	0.0343237
	TCGA-CF-A47T-01A	BLCA	0.0606285	0.0420467	0.0711059	0.0175636	0.0633088	0.0122882	0.0104847	0.00881778	0.0348036	0.0370152	0.0317482
	TCGA-CF-A47V-01A	BLCA	0.0437151	0.0498937	0.0726685	0.0195924	0.0432852	0.0154367	0.00936056	0.0114748	0.0271762	0.0417648	0.0297855
	TCGA-CF-A47W-01A	BLCA	0.05045	0.0516914	0.0760232	0.02103	0.0499494	0.0153437	0.0101862	0.011643	0.0303627	0.0329157	0.0307347
	TCGA-CF-A47X-01A	BLCA	0.0521695	0.0512116	0.0602935	0.023574	0.0588276	0.0163563	0.0138253	0.0133484	0.0293586	0.0389785	0.0316907
	TCGA-CF-A47Y-01A	BLCA	0.053669	0.0466647	0.0781447	0.0264356	0.0535256	0.0168264	0.013312	0.0117202	0.0314184	0.0384873	0.0335205
	TCGA-CF-A5U8-01A	BLCA	0.0681102	0.05448	0.0680347	0.0256704	0.0456402	0.0176711	0.0108851	0.0140675	0.0527357	0.0384164	0.0251158
	TCGA-CF-A5UA-01A	BLCA	0.0531605	0.0498323	0.0742913	0.0206722	0.0582225	0.0168133	0.012816	0.0142232	0.0458595	0.0351427	0.0288874
	TCGA-CF-A7I0-01A	BLCA	0.0381592	0.0379117	0.0481267	0.023952	0.0530246	0.0175667	0.0120013	0.0131184	0.033379	0.0307857	0.0226549
	TCGA-CU-A0YN-01A	BLCA	0.0573133	0.0501585	0.104664	0.024681	0.0831244	0.0147824	0.0107084	0.0119074	0.0396813	0.0385254	0.0359181
	TCGA-CU-A0YO-01A	BLCA	0.0572109	0.0546951	0.077579	0.0202924	0.0848452	0.0172753	0.011996	0.0150103	0.0363509	0.0231092	0.0415055
	TCGA-CU-A0YR-01A	BLCA	0.0951135	0.0683943	0.115946	0.0182414	0.0729071	0.0154659	0.0124781	0.0163217	0.0292292	0.0302982	0.0329973
	TCGA-CU-A3KJ-01A	BLCA	0.0875715	0.0548097	0.0722981	0.019413	0.0633045	0.014311	0.014003	0.0107086	0.0547073	0.0513306	0.0287338
	TCGA-CU-A3QU-01A	BLCA	0.680102	0.0319404	0.0981962	0.0184126	0.0723657	0.0143652	0.0123764	0.0137114	0.0243518	0.0321875	0.0304533
	TCGA-CU-A3YL-01A	BLCA	0.0562514	0.0490965	0.0723924	0.0185832	0.0583355	0.0131684	0.00944968	0.012101	0.0333254	0.0361916	0.0419146
	TCGA-CU-A5W6-01A	BLCA	0.0648319	0.0561273	0.0714952	0.0238665	0.076526	0.0182038	0.0115945	0.0127647	0.0440294	0.0402201	0.02618
	TCGA-CU-A72E-01A	BLCA	0.0750765	0.0514853	0.0678446	0.0196597	0.0520019	0.0134709	0.0136149	0.0131044	0.0289344	0.0362454	0.0179689
	TCGA-DK-A1A3-01A	BLCA	0.158306	0.105098	0.0702017	0.0148641	0.0514545	0.0162725	0.0122666	0.0125336	0.04457	0.0408795	0.0289018
	TCGA-DK-A1A5-01A	BLCA	0.0714198	0.0648619	0.0725395	0.0279239	0.0515242	0.0174721	0.0216207	0.0185263	0.046754	0.0491518	0.0521983
	TCGA-DK-A1A6-01A	BLCA	0.10819	0.096072	0.0669871	0.0267871	0.0868559	0.0177498	0.0181581	0.0331114	0.0418675	0.0433227	0.0357772
	TCGA-DK-A1A7-01A	BLCA	0.103302	0.092603	0.0696686	0.0274863	0.108398	0.0198768	0.0138753	0.017315	0.0497496	0.0365166	0.0290731
	TCGA-DK-A1AA-01A	BLCA	0.105625	0.0918965	0.113859	0.0307635	0.0690942	0.018159	0.0168045	0.0164558	0.0535722	0.0339948	0.0276868
	TCGA-DK-A1AB-01A	BLCA	0.100479	0.127443	0.0710508	0.0279994	0.102526	0.0214321	0.0404177	0.0446698	0.0525999	0.0297194	0.0412582
	TCGA-DK-A1AC-01A	BLCA	0.0677917	0.0754645	0.0820406	0.0266252	0.0779274	0.0203538	0.0225778	0.0275208	0.0378851	0.0368515	0.0405322
	TCGA-DK-A1AD-01A	BLCA	0.125236	0.0836693	0.13208	0.0777599	0.142139	0.0185801	0.0200017	0.0218836	0.0426093	0.045754	0.033889
	TCGA-DK-A1AE-01A	BLCA	0.133292	0.0981443	0.0854158	0.0229135	0.0855464	0.0158808	0.0139649	0.0154951	0.0511817	0.0364339	0.0295183
	TCGA-DK-A1AF-01A	BLCA	0.0720171	0.0624501	0.0754753	0.0206911	0.069469	0.018411	0.0135597	0.0159399	0.0557437	0.035124	0.0311189
	TCGA-DK-A1AG-01A	BLCA	0.100706	0.0876901	0.143783	0.0253804	0.0639116	0.0179301	0.0156761	0.0186341	0.0952372	0.0355833	0.036962
	TCGA-DK-A2HX-01A	BLCA	0.0701414	0.0520702	0.0657474	0.013964	0.0608945	0.0127614	0.00840984	0.00973644	0.024161	0.0290487	0.0168041
	TCGA-DK-A2I1-01A	BLCA	0.077373	0.0629356	0.0626361	0.0167807	0.0677396	0.0143933	0.00990606	0.0145123	0.0579735	0.0363328	0.0332537
	TCGA-DK-A2I2-01A	BLCA	0.107353	0.0766999	0.0751002	0.0161197	0.0695896	0.0152377	0.0136565	0.0141996	0.0512125	0.0556618	0.0445115
	TCGA-DK-A2I4-01A	BLCA	0.0675668	0.0785986	0.0600459	0.0173136	0.0781006	0.0151746	0.00986218	0.0148436	0.0475882	0.0729136	0.0296079
	TCGA-DK-A2I6-01A	BLCA	0.0910707	0.061106	0.0692637	0.00962609	0.0346085	0.0113007	0.00883852	0.0085279	0.0360642	0.021392	0.0139501
	TCGA-DK-A3IK-01A	BLCA	0.0837742	0.0558779	0.0388142	0.0195776	0.0880949	0.0136592	0.0106113	0.0102076	0.0414385	0.0314052	0.0204851
	TCGA-DK-A3IL-01A	BLCA	0.0840165	0.0461945	0.160537	0.0139668	0.0725844	0.0140861	0.00844594	0.0123579	0.0474081	0.0368894	0.0306825
	TCGA-DK-A3IM-01A	BLCA	0.0748239	0.0508107	0.0987177	0.0134129	0.0715121	0.0146079	0.0101388	0.0110285	0.0371524	0.038955	0.0216615
	TCGA-DK-A3IN-01A	BLCA	0.0836852	0.0713493	0.0632382	0.0147243	0.0534056	0.0125521	0.00963055	0.0111244	0.0313697	0.0431695	0.0256242
	TCGA-DK-A3IQ-01A	BLCA	0.0892298	0.0729245	0.0558135	0.0160496	0.0743954	0.0146349	0.0107085	0.0111772	0.0397468	0.0377468	0.0265193
	TCGA-DK-A3IS-01A	BLCA	0.0799874	0.0530637	0.0658094	0.0160837	0.0496321	0.012	0.00951584	0.011483	0.0342204	0.0377862	0.0250389
	TCGA-DK-A3IT-01A	BLCA	0.0928938	0.0777407	0.0792437	0.0131386	0.0350877	0.0134626	0.00994545	0.0130124	0.0456263	0.0480962	0.0272406
	TCGA-DK-A3IU-01A	BLCA	0.0902139	0.0705394	0.0783529	0.0120686	0.0570774	0.0156188	0.00931286	0.0128622	0.0388219	0.0509471	0.0354875
	TCGA-DK-A3IV-01A	BLCA	0.0898099	0.053774	0.0498883	0.0210671	0.0618514	0.0121104	0.0103853	0.0104665	0.0287843	0.0398833	0.0287947
	TCGA-DK-A3WW-01A	BLCA	0.0439436	0.0401267	0.0556191	0.0135116	0.043979	0.0101287	0.00737265	0.00901927	0.0335446	0.0452519	0.0218837
	TCGA-DK-A3WX-01A	BLCA	0.0482376	0.0413857	0.0645203	0.0151891	0.0542114	0.0134064	0.00919816	0.0108834	0.0244208	0.0344643	0.0389021
	TCGA-DK-A3WY-01A	BLCA	0.0649783	0.0492687	0.0860595	0.0153618	0.0495824	0.0126877	0.00856533	0.0102986	0.0333817	0.0504851	0.0540468
	TCGA-DK-A3X1-01A	BLCA	0.0499989	0.0381304	0.0600898	0.0154444	0.0423042	0.0140524	0.00965994	0.0111687	0.0367407	0.0440715	0.0475895
	TCGA-DK-A3X2-01A	BLCA	0.0527257	0.0557967	0.0652492	0.018318	0.0662019	0.0142519	0.00738412	0.0105406	0.0261012	0.0418425	0.0326207
	TCGA-DK-A6AV-01A	BLCA	0.0376522	0.0238118	0.0401118	0.00969296	0.043174	0.0112472	0.00956503	0.00844527	0.0226943	0.0223117	0.0150698
	TCGA-DK-A6AW-01A	BLCA	0.0522546	0.0375993	0.0529544	0.0129279	0.0459737	0.00992177	0.00973853	0.00834073	0.0265228	0.0359685	0.0154749
	TCGA-DK-A6B0-01A	BLCA	0.0476618	0.0383342	0.0578995	0.0143151	0.0419497	0.0114336	0.00803368	0.0116009	0.0313571	0.0338238	0.0241914
	TCGA-DK-A6B1-01A	BLCA	0.0454609	0.0326464	0.0406999	0.0127365	0.0408023	0.0110334	0.0109906	0.00933902	0.0284176	0.0298592	0.0221218
	TCGA-DK-A6B2-01A	BLCA	0.0381112	0.0357958	0.0455314	0.0108938	0.0409757	0.0103191	0.00905284	0.00720817	0.0240444	0.0318885	0.0213452
	TCGA-DK-A6B5-01A	BLCA	0.0636203	0.0554083	0.0674721	0.0127239	0.0374347	0.0118603	0.0087323	0.0135649	0.0253832	0.0299104	0.0216713
	TCGA-DK-A6B6-01A	BLCA	0.0369763	0.0474058	0.0420919	0.010639	0.0331277	0.0109721	0.0091856	0.00869097	0.0278621	0.0256444	0.0278968
	TCGA-E5-A2PC-01A	BLCA	0.123841	0.10293	0.0752853	0.0140868	0.0675716	0.0131818	0.0188194	0.0109972	0.0590411	0.0490152	0.0286784
	TCGA-E5-A4TZ-01A	BLCA	0.0616147	0.0461601	0.0622423	0.0115966	0.0359868	0.0112645	0.0100192	0.00962042	0.0280041	0.0300335	0.0328072
	TCGA-E5-A4U1-01A	BLCA	0.045133	0.0357432	0.0518946	0.0126115	0.072753	0.0111747	0.00949212	0.0094638	0.0344741	0.0277481	0.020719
	TCGA-E7-A3X6-01A	BLCA	0.0580931	0.0474872	0.0614127	0.0204295	0.0530266	0.0138067	0.00837515	0.0108423	0.0274534	0.0371717	0.0300889
	TCGA-E7-A3Y1-01A	BLCA	0.0634594	0.0409969	0.0750044	0.0160211	0.0575771	0.0141906	0.00941283	0.0125857	0.0502705	0.0519868	0.0309325
	TCGA-E7-A4IJ-01A	BLCA	0.0847889	0.0655515	0.0636816	0.0206726	0.0601439	0.0154545	0.0104965	0.014218	0.0333159	0.0402667	0.0227849
	TCGA-E7-A4XJ-01A	BLCA	0.0716792	0.0520298	0.0757663	0.0125763	0.0578756	0.013575	0.00928249	0.0107	0.0358489	0.0248015	0.0144203
	TCGA-E7-A519-01A	BLCA	0.0371018	0.0408009	0.0774916	0.0180183	0.0700156	0.0125465	0.00726909	0.0101099	0.0332758	0.0306674	0.026653
	TCGA-E7-A541-01A	BLCA	0.0653559	0.0514283	0.0720289	0.0158959	0.0515537	0.0151188	0.00722735	0.011482	0.0281345	0.0308718	0.0245895
	TCGA-E7-A5KE-01A	BLCA	0.0912291	0.0458281	0.0754047	0.0198	0.0539434	0.0136809	0.0142234	0.0192357	0.0500167	0.0403727	0.0279471
	TCGA-E7-A5KF-01A	BLCA	0.0655069	0.0704582	0.0878883	0.0186608	0.0608026	0.0167977	0.0130587	0.0132245	0.0444066	0.0373828	0.0415265
	TCGA-E7-A677-01A	BLCA	0.0455729	0.0249211	0.0425876	0.0107021	0.0376885	0.0114942	0.00866829	0.00961113	0.0230138	0.0249135	0.0201824
	TCGA-E7-A678-01A	BLCA	0.0438081	0.0363709	0.0631535	0.0121146	0.0399311	0.0133511	0.00918173	0.0113874	0.0264257	0.0261838	0.020874
	TCGA-E7-A6MD-01A	BLCA	0.041403	0.0409685	0.06226	0.0203783	0.0876535	0.0190953	0.0131775	0.017347	0.0414557	0.0348512	0.0288289
	TCGA-E7-A6ME-01A	BLCA	0.0571335	0.0497063	0.106285	0.0134003	0.0620188	0.0168963	0.013578	0.0133018	0.0453169	0.0355319	0.0439917
	TCGA-E7-A6MF-01A	BLCA	0.0734439	0.0633898	0.0920682	0.0120974	0.0606939	0.0113535	0.0105532	0.0123352	0.047543	0.0490457	0.0398531
	TCGA-E7-A7DU-01A	BLCA	0.071268	0.047861	0.0871021	0.0146604	0.0414473	0.0145519	0.013149	0.0122711	0.032606	0.0448951	0.0296582
	TCGA-E7-A7DV-01A	BLCA	0.131532	0.0809567	0.05675	0.0196845	0.0671533	0.014458	0.0116633	0.0135125	0.0272509	0.041273	0.0311912
	TCGA-E7-A7PW-01A	BLCA	0.0532549	0.0490444	0.0797431	0.0187456	0.0744343	0.0183133	0.0100756	0.0119208	0.0415855	0.0334232	0.0235159
	TCGA-E7-A7XN-01A	BLCA	0.0547242	0.0422658	0.0633542	0.0186137	0.0831548	0.0196779	0.0116388	0.0139316	0.0336942	0.0422599	0.033459
	TCGA-E7-A85H-01A	BLCA	0.0533968	0.0503458	0.0556701	0.0181776	0.0577391	0.0187521	0.0114537	0.015015	0.0390898	0.0283994	0.0230951
	TCGA-FD-A3B3-01A	BLCA	0.089271	0.0977385	0.086238	0.0187887	0.0583454	0.0126307	0.0129685	0.0123054	0.031853	0.0407301	0.0261724
	TCGA-FD-A3B4-01A	BLCA	0.0812547	0.0670394	0.105734	0.0181824	0.0796644	0.0147605	0.0080673	0.0101739	0.0407599	0.0410414	0.0275071
	TCGA-FD-A3B5-01A	BLCA	0.143243	0.062203	0.0830972	0.0127309	0.058885	0.0116905	0.00799064	0.0101057	0.0410532	0.031127	0.0234541
	TCGA-FD-A3B6-01A	BLCA	0.072268	0.0645195	0.0869861	0.0203118	0.0545537	0.014123	0.0086814	0.0119819	0.0442322	0.0303235	0.0371875
	TCGA-FD-A3B7-01A	BLCA	0.0689127	0.0484989	0.0726405	0.0142266	0.0523113	0.0149935	0.00880947	0.0126378	0.0307256	0.0682549	0.0419362
	TCGA-FD-A3B8-01A	BLCA	0.0812977	0.0656188	0.113193	0.00986989	0.0668366	0.011013	0.00896982	0.0108229	0.0423192	0.042982	0.048335
	TCGA-FD-A3N5-01A	BLCA	0.0559406	0.0420074	0.0480816	0.0137311	0.0585968	0.0122719	0.00857598	0.00879175	0.0327556	0.0375958	0.0312877
	TCGA-FD-A3N6-01A	BLCA	0.0848745	0.0724077	0.119806	0.0153128	0.0749731	0.011003	0.00856035	0.0102157	0.0488237	0.0444103	0.0225655
	TCGA-FD-A3NA-01A	BLCA	0.0870155	0.0738602	0.0634711	0.0176272	0.0469655	0.0149028	0.00918849	0.00871368	0.0333781	0.0454866	0.0225282
	TCGA-FD-A3SJ-01A	BLCA	0.0516961	0.0397398	0.0709331	0.0202034	0.0527069	0.0136157	0.0076767	0.00982243	0.029406	0.0432092	0.0256981
	TCGA-FD-A3SL-01A	BLCA	0.0535732	0.0410024	0.0837887	0.0147399	0.0564945	0.0128287	0.00890867	0.0105412	0.0422865	0.0407073	0.0277358
	TCGA-FD-A3SM-01A	BLCA	0.059423	0.0480013	0.0640279	0.0145402	0.0409762	0.0142968	0.00908947	0.00941938	0.0295242	0.0329744	0.0300909
	TCGA-FD-A3SN-01A	BLCA	0.0522673	0.0371796	0.0676221	0.015424	0.0445084	0.0144891	0.00772471	0.0118819	0.0290106	0.0384891	0.0318117
	TCGA-FD-A3SO-01A	BLCA	0.0467367	0.0577667	0.0675385	0.0140417	0.0436581	0.0143635	0.00760334	0.0117951	0.0330607	0.0489012	0.0386242
	TCGA-FD-A3SP-01A	BLCA	0.0492596	0.050135	0.0735877	0.0168505	0.0516847	0.0168668	0.00981029	0.0128754	0.0373092	0.043028	0.0418923
	TCGA-FD-A3SQ-01A	BLCA	0.0562378	0.0500153	0.0687444	0.0190302	0.0666798	0.0180347	0.00926906	0.0124441	0.0384551	0.0389763	0.0363975
	TCGA-FD-A3SR-01A	BLCA	0.0503785	0.0445153	0.057697	0.0175953	0.0611064	0.0140664	0.0104174	0.0113106	0.0348757	0.0390928	0.0298694
	TCGA-FD-A3SS-01A	BLCA	0.0513768	0.0497529	0.0692621	0.014803	0.0557796	0.0157225	0.00865479	0.0132681	0.0353721	0.0321981	0.0262017
	TCGA-FD-A43N-01A	BLCA	0.0558449	0.0478228	0.0639403	0.0195374	0.0499189	0.0129778	0.0105624	0.0104298	0.0235687	0.0356683	0.0284188
	TCGA-FD-A43P-01A	BLCA	0.0433439	0.0373261	0.0646129	0.0155775	0.0550979	0.0142959	0.0106726	0.0116159	0.0350862	0.043175	0.03032
	TCGA-FD-A43S-01A	BLCA	0.0488104	0.0407799	0.0564664	0.0198452	0.0518304	0.0151801	0.010734	0.00995746	0.0263639	0.0430019	0.0308011
	TCGA-FD-A43U-01A	BLCA	0.0435291	0.0389588	0.0769536	0.0166254	0.0488261	0.0137858	0.00997533	0.0103417	0.0288937	0.0357848	0.0370361
	TCGA-FD-A43X-01A	BLCA	0.0817528	0.0551856	0.0719757	0.019067	0.0465425	0.0135321	0.00916333	0.00887106	0.0316749	0.0400947	0.0305523
	TCGA-FD-A43Y-01A	BLCA	0.0473265	0.0467776	0.0779873	0.0189472	0.0464837	0.0139083	0.00909487	0.0119627	0.0298398	0.0336551	0.0207438
	TCGA-FD-A5BR-01A	BLCA	0.075885	0.0592873	0.0751749	0.0149479	0.0480717	0.0147769	0.00923495	0.0103045	0.0366609	0.0295489	0.0246793
	TCGA-FD-A5BS-01A	BLCA	0.0651706	0.0472406	0.0834664	0.0183401	0.0377509	0.0159553	0.00879198	0.0121705	0.0511927	0.034199	0.0176498
	TCGA-FD-A5BT-01A	BLCA	0.0472165	0.0681016	0.0622875	0.017483	0.0608442	0.0145092	0.00772895	0.0101899	0.0359697	0.0343327	0.0299388
	TCGA-FD-A5BU-01A	BLCA	0.0674091	0.068974	0.0815271	0.0168487	0.0597191	0.0120587	0.0111547	0.010279	0.0383592	0.032019	0.0246512
	TCGA-FD-A5BV-01A	BLCA	0.052811	0.0545624	0.0514537	0.0166692	0.0596614	0.0129109	0.00844626	0.0122229	0.0256745	0.0398914	0.0211277
	TCGA-FD-A5BX-01A	BLCA	0.100963	0.0767921	0.113141	0.0202117	0.042144	0.016021	0.009343	0.0126975	0.0300115	0.0387724	0.0251782
	TCGA-FD-A5BY-01A	BLCA	0.0751584	0.0643247	0.0960783	0.0199777	0.0798603	0.01436	0.00985788	0.0119068	0.0452501	0.0381337	0.0388268
	TCGA-FD-A5BZ-01A	BLCA	0.0879756	0.0837223	0.0653754	0.017645	0.0803068	0.0159093	0.0121261	0.0194212	0.0415372	0.0367888	0.036219
	TCGA-FD-A5C0-01A	BLCA	0.0744517	0.0430902	0.0507805	0.0213406	0.0604684	0.0174177	0.00985557	0.0130613	0.031266	0.0271176	0.0365089
	TCGA-FD-A5C1-01A	BLCA	0.0482609	0.0463674	0.0680434	0.0191477	0.0788773	0.01765	0.0123557	0.0129505	0.0304704	0.0264405	0.0215713
	TCGA-FD-A62N-01A	BLCA	0.0366938	0.0447861	0.0626313	0.00991704	0.0408557	0.00951412	0.0102953	0.00835176	0.0311359	0.0388812	0.0258452
	TCGA-FD-A62O-01A	BLCA	0.0347691	0.0365788	0.041357	0.00835515	0.0314051	0.00819558	0.00821656	0.00749383	0.0284153	0.0269193	0.0163596
	TCGA-FD-A62P-01A	BLCA	0.0339486	0.0364888	0.0449812	0.0113412	0.0221835	0.0107316	0.00883492	0.00836032	0.0237252	0.0250671	0.0206187
	TCGA-FD-A62S-01A	BLCA	0.0409613	0.046581	0.0318297	0.0112589	0.0328833	0.0127934	0.00962177	0.00951044	0.0301172	0.0292512	0.0285625
	TCGA-FD-A6TA-01A	BLCA	0.0392981	0.0680651	0.0628965	0.0177441	0.0514499	0.014891	0.0165159	0.0174271	0.026508	0.0437673	0.026604
	TCGA-FD-A6TB-01A	BLCA	0.0725918	0.0781477	0.0910784	0.0173465	0.103071	0.0148237	0.0150033	0.0179272	0.0349355	0.033188	0.0295102
	TCGA-FD-A6TC-01A	BLCA	0.0673405	0.0421527	0.0684231	0.0181067	0.0733298	0.0161521	0.0138945	0.0114208	0.0262022	0.0746566	0.0294493
	TCGA-FD-A6TD-01A	BLCA	0.0804879	0.0599884	0.0752404	0.0442753	0.0455242	0.0151582	0.0137593	0.0108438	0.0419455	0.0434982	0.0238863
	TCGA-FD-A6TE-01A	BLCA	0.0591422	0.0527871	0.0743367	0.0170642	0.0725145	0.0133489	0.0114758	0.0103482	0.034221	0.0409614	0.0262258
	TCGA-FD-A6TF-01A	BLCA	0.0589738	0.0523528	0.0863687	0.015335	0.0590759	0.0130671	0.0117674	0.0117051	0.0399621	0.0468603	0.0290538
	TCGA-FD-A6TG-01A	BLCA	0.0757937	0.0582747	0.0889126	0.0172986	0.0623151	0.0141701	0.011233	0.0130645	0.0321083	0.046347	0.0384298
	TCGA-FD-A6TI-01A	BLCA	0.0646121	0.0604053	0.0990883	0.015671	0.0538092	0.0131759	0.0125636	0.0120459	0.0384344	0.0563758	0.0349624
	TCGA-FD-A6TK-01A	BLCA	0.068908	0.0489731	0.0493053	0.0212268	0.0609061	0.0140779	0.0122901	0.0102776	0.0442223	0.0456008	0.0270738
	TCGA-FJ-A3Z7-01A	BLCA	0.0382111	0.0389332	0.0510516	0.0104536	0.037113	0.0133584	0.00989995	0.0107633	0.0255381	0.0305565	0.0352167
	TCGA-FJ-A3Z9-01A	BLCA	0.106396	0.0801567	0.0723779	0.0134149	0.0613943	0.0115614	0.00851538	0.00953882	0.0484737	0.0365813	0.0229404
	TCGA-FJ-A3ZE-01A	BLCA	0.0546471	0.0513691	0.0583187	0.0118079	0.0442408	0.0123294	0.007849	0.00951701	0.0417726	0.0366124	0.0209111
	TCGA-FJ-A3ZF-01A	BLCA	0.0367489	0.043099	0.0592261	0.0115294	0.0429925	0.0129143	0.00977275	0.0115861	0.0330598	0.0411134	0.0286822
	TCGA-FJ-A871-01A	BLCA	0.0820011	0.0593661	0.0595057	0.0259103	0.077338	0.0169031	0.0148728	0.0262107	0.04673	0.0276527	0.020543
	TCGA-FT-A3EE-01A	BLCA	0.0605266	0.044167	0.10649	0.0117491	0.0540592	0.0127616	0.0149229	0.0103264	0.0293121	0.0708899	0.0225013
	TCGA-FT-A61P-01A	BLCA	0.0482258	0.0365832	0.049164	0.0114208	0.0391046	0.01043	0.00903346	0.00854089	0.0280854	0.031416	0.0211577
	TCGA-G2-A2EC-01A	BLCA	0.0764936	0.0803507	0.0772293	0.0147395	0.0634406	0.0125226	0.0100155	0.0113574	0.0452511	0.0691314	0.041157
	TCGA-G2-A2EF-01A	BLCA	0.043911	0.0373071	0.0820958	0.0176894	0.047754	0.0139913	0.0117195	0.0108135	0.0520587	0.0722451	0.0210257
	TCGA-G2-A2EJ-01A	BLCA	0.08638	0.0908109	0.10528	0.0203404	0.0772307	0.0136819	0.010819	0.0127463	0.0336536	0.0523057	0.0409127
	TCGA-G2-A2EK-01A	BLCA	0.0711148	0.0571747	0.117732	0.0124058	0.0632575	0.0110821	0.00956037	0.00848712	0.0320367	0.0312567	0.0129847
	TCGA-G2-A2EL-01A	BLCA	0.0779153	0.0620792	0.0750315	0.012054	0.0563795	0.0104262	0.00836321	0.00855871	0.0403138	0.0303268	0.0242184
	TCGA-G2-A2EO-01A	BLCA	0.088325	0.0771147	0.0615682	0.0157842	0.0614147	0.0137033	0.0134887	0.0104326	0.0507832	0.0436294	0.0291515
	TCGA-G2-A2ES-01A	BLCA	0.0777153	0.063292	0.0610976	0.0128738	0.0615988	0.0129022	0.0104017	0.010346	0.0473838	0.103753	0.0303287
	TCGA-G2-A3IB-01A	BLCA	0.0820949	0.0687333	0.0939422	0.0118794	0.058003	0.0113111	0.0109502	0.0110479	0.0461115	0.0351938	0.0306515
	TCGA-G2-A3IE-01A	BLCA	0.0946451	0.0757194	0.0757521	0.0144964	0.0704687	0.012369	0.0116873	0.0112374	0.0345735	0.0497392	0.032564
	TCGA-G2-A3VY-01A	BLCA	0.0440044	0.0366162	0.131325	0.0163089	0.0457879	0.0160432	0.0108111	0.0125381	0.0308508	0.0410173	0.0351517
	TCGA-GC-A3BM-01A	BLCA	0.0423621	0.0446838	0.066809	0.0183484	0.057106	0.0130904	0.00896111	0.00974458	0.0277891	0.0394942	0.0264421
	TCGA-GC-A3I6-01A	BLCA	0.0783906	0.0768507	0.0975647	0.017597	0.0587512	0.0149958	0.00926456	0.0114183	0.0343325	0.0444787	0.0373785
	TCGA-GC-A3OO-01A	BLCA	0.0482137	0.0445944	0.0767137	0.0166445	0.0534036	0.0144874	0.00749771	0.0106879	0.0223117	0.0464594	0.0370007
	TCGA-GC-A3RB-01A	BLCA	0.0399683	0.0373142	0.0590967	0.0159668	0.0479387	0.0130028	0.0112382	0.00986738	0.0266679	0.0322748	0.0248571
	TCGA-GC-A3RC-01A	BLCA	0.0549964	0.0484774	0.0700808	0.0153939	0.0659065	0.0140484	0.00869956	0.0142117	0.0321158	0.0394981	0.0371064
	TCGA-GC-A3RD-01A	BLCA	0.04354	0.0373911	0.0646924	0.0172988	0.0592184	0.0131712	0.00892795	0.0109593	0.0295257	0.0444373	0.036579
	TCGA-GC-A3WC-01A	BLCA	0.0492843	0.0511547	0.0744217	0.0158357	0.0575414	0.0122384	0.0085294	0.0129639	0.0322467	0.0383362	0.0449652
	TCGA-GC-A3YS-01A	BLCA	0.0495422	0.0528263	0.0555697	0.011331	0.0523339	0.0106208	0.00825213	0.0101892	0.036766	0.042847	0.023386
	TCGA-GC-A4ZW-01A	BLCA	0.0487051	0.0507267	0.0699431	0.0182913	0.0942744	0.0161005	0.00827771	0.0129055	0.0264189	0.0260386	0.0201367
	TCGA-GC-A6I1-01A	BLCA	0.0503667	0.0418605	0.0789292	0.014479	0.0758493	0.0126237	0.00868596	0.00991334	0.0372414	0.0292877	0.024558
	TCGA-GC-A6I3-01A	BLCA	0.0766907	0.0589507	0.0602596	0.0134602	0.0428523	0.0115681	0.00977909	0.010754	0.0380314	0.0390778	0.0269178
	TCGA-GD-A2C5-01A	BLCA	0.0483317	0.0563079	0.0767322	0.0167732	0.0844364	0.013212	0.0151038	0.0124874	0.0403201	0.0459432	0.030815
	TCGA-GD-A3OP-01A	BLCA	0.0418007	0.0413431	0.0702683	0.0165499	0.0528496	0.0180391	0.00972543	0.0130102	0.0255851	0.0420011	0.0253695
	TCGA-GD-A3OQ-01A	BLCA	0.0420084	0.046662	0.0814096	0.0152681	0.0446908	0.014385	0.00892456	0.01118	0.030309	0.036286	0.0286135
	TCGA-GD-A3OS-01A	BLCA	0.0556855	0.0456875	0.0417291	0.0139354	0.0375336	0.0148477	0.00738383	0.00969986	0.0313644	0.0313043	0.0252242
	TCGA-GD-A6C6-01A	BLCA	0.0561748	0.0462443	0.0979395	0.0127866	0.0493751	0.0108556	0.00943603	0.0111339	0.0359426	0.0329011	0.0303501
	TCGA-GD-A76B-01A	BLCA	0.0569931	0.0412755	0.0700964	0.0189719	0.0459173	0.015705	0.010513	0.0143731	0.0446423	0.0399993	0.039931
	TCGA-GU-A42P-01A	BLCA	0.0540079	0.0497915	0.0792893	0.0189094	0.0490273	0.0117006	0.0102474	0.0110583	0.0271839	0.0402396	0.0344431
	TCGA-GU-A42Q-01A	BLCA	0.0412962	0.0398014	0.0534628	0.0175239	0.0517171	0.0133315	0.0106899	0.00940541	0.0306977	0.0355517	0.0567862
	TCGA-GU-A42R-01A	BLCA	0.0461934	0.0548278	0.0471796	0.0123091	0.0537268	0.0107418	0.00871705	0.00924498	0.0316389	0.0482023	0.0207938
	TCGA-GU-A762-01A	BLCA	0.0493508	0.0520277	0.0687719	0.0174409	0.0621514	0.0168737	0.0126742	0.0122493	0.0296877	0.0459864	0.0310897
	TCGA-GU-A763-01A	BLCA	0.0877483	0.0687015	0.0872195	0.0132446	0.0845899	0.0144471	0.0138745	0.0109255	0.0421818	0.0498531	0.0275898
	TCGA-GU-A764-01A	BLCA	0.0774704	0.0502054	0.0954709	0.0183162	0.0428393	0.0137224	0.0126126	0.0118039	0.0335374	0.0299615	0.0227616
	TCGA-GU-A766-01A	BLCA	0.0636352	0.0512053	0.098218	0.0122535	0.0501005	0.012127	0.011255	0.0109687	0.0402251	0.0372683	0.0450696
	TCGA-GU-A767-01A	BLCA	0.0873271	0.0630784	0.0809477	0.0155284	0.049261	0.0168333	0.0114973	0.0141158	0.0478516	0.0350473	0.0370431
	TCGA-GV-A3JV-01A	BLCA	0.0464314	0.0323921	0.0442606	0.0143529	0.03423	0.012927	0.00865573	0.0102073	0.0252082	0.0320744	0.0174193
	TCGA-GV-A3JW-01A	BLCA	0.0800777	0.0632032	0.064869	0.0141248	0.0613809	0.0131284	0.00849576	0.010468	0.048274	0.0464985	0.0264817
	TCGA-GV-A3JX-01A	BLCA	0.0815938	0.0670826	0.0581467	0.0134948	0.0661728	0.0121694	0.00862311	0.0103372	0.0332828	0.0367872	0.0342594
	TCGA-GV-A3JZ-01A	BLCA	0.080057	0.0574723	0.100844	0.0146366	0.045216	0.013367	0.0101754	0.0125071	0.0600807	0.0301967	0.0250039
	TCGA-GV-A3QF-01A	BLCA	0.0394681	0.0473428	0.0689963	0.0209516	0.0487705	0.0173435	0.00951158	0.0128051	0.0324546	0.0306554	0.03116
	TCGA-GV-A3QG-01A	BLCA	0.0404009	0.034261	0.0638941	0.0185056	0.0527624	0.0126346	0.0102965	0.0107503	0.0327757	0.0336243	0.0298781
	TCGA-GV-A3QH-01A	BLCA	0.0404369	0.0425202	0.0661449	0.0162954	0.0455778	0.0148203	0.00931384	0.0113755	0.0287828	0.037406	0.0310007
	TCGA-GV-A3QI-01A	BLCA	0.0580417	0.0492881	0.0837966	0.0132044	0.0395221	0.0131463	0.00827781	0.0116336	0.0267943	0.0425094	0.0232343
	TCGA-GV-A3QK-01B	BLCA	0.0444484	0.0470719	0.0748815	0.0129298	0.0454355	0.0115904	0.0105803	0.00833579	0.0344317	0.0399147	0.0279876
	TCGA-GV-A40E-01A	BLCA	0.0416236	0.049306	0.0458608	0.013766	0.0466626	0.0126929	0.00883736	0.0113471	0.0349583	0.0409396	0.0366111
	TCGA-GV-A40G-01A	BLCA	0.0453318	0.0305902	0.0549337	0.011087	0.0392789	0.0111068	0.010406	0.00949959	0.019712	0.0373611	0.0257669
	TCGA-GV-A6ZA-01A	BLCA	0.0513066	0.0629803	0.0584476	0.0173106	0.0517359	0.0164005	0.0143598	0.0163257	0.0433375	0.0314338	0.0195593
	TCGA-H4-A2HO-01A	BLCA	0.0860521	0.0553135	0.0621991	0.0122356	0.0665645	0.0129423	0.0114902	0.0122914	0.0344431	0.0338169	0.0261702
	TCGA-H4-A2HQ-01A	BLCA	0.0885995	0.060734	0.0727742	0.0157285	0.0682275	0.0134605	0.0121746	0.01155	0.0455223	0.0574724	0.0372659
	TCGA-HQ-A2OE-01A	BLCA	0.0980027	0.0599087	0.0790357	0.0129164	0.0603116	0.0121257	0.00878454	0.0101244	0.0276784	0.0380028	0.02398
	TCGA-HQ-A2OF-01A	BLCA	0.0592892	0.0583047	0.0742848	0.0208703	0.0971449	0.0162829	0.00675863	0.0116076	0.0328986	0.0373183	0.024978
	TCGA-HQ-A5ND-01A	BLCA	0.125416	0.125792	0.0650841	0.0176973	0.0605017	0.0147347	0.00819093	0.0114989	0.0317865	0.0296202	0.0205809
	TCGA-HQ-A5NE-01A	BLCA	0.0412119	0.0556748	0.0523609	0.0182386	0.0459074	0.0169998	0.0106397	0.0133948	0.0374022	0.0283785	0.0204867
	TCGA-K4-A3WS-01A	BLCA	0.0527453	0.0456734	0.0660766	0.0171184	0.0554981	0.0162551	0.00837103	0.0110316	0.0326582	0.0326959	0.0281205
	TCGA-K4-A3WU-01B	BLCA	0.0467299	0.0459213	0.0628587	0.0125682	0.040093	0.0128952	0.00788891	0.00953299	0.029146	0.0445434	0.0271462
	TCGA-K4-A3WV-01A	BLCA	0.0528518	0.0506299	0.0692518	0.019306	0.0548511	0.0135927	0.0101741	0.0100076	0.0285593	0.038907	0.0310103
	TCGA-K4-A4AB-01B	BLCA	0.0503317	0.0614505	0.0671725	0.0160374	0.058096	0.015202	0.0116921	0.0145061	0.0382096	0.0302197	0.0241171
	TCGA-K4-A4AC-01A	BLCA	0.0966602	0.0519286	0.0738697	0.0175116	0.0627387	0.0159785	0.00946229	0.0128169	0.038594	0.0393109	0.0193118
	TCGA-K4-A54R-01A	BLCA	0.0485707	0.0566482	0.0707831	0.0157347	0.05701	0.0159286	0.00829557	0.0112824	0.0485515	0.0375726	0.0267427
	TCGA-K4-A5RH-01A	BLCA	0.0511737	0.0272614	0.0549949	0.0102184	0.0422608	0.0107177	0.0109763	0.00940411	0.0194404	0.0317251	0.0251614
	TCGA-K4-A5RI-01A	BLCA	0.0810816	0.113059	0.0659369	0.0204001	0.0656676	0.0168731	0.00897639	0.0132351	0.0394491	0.0335853	0.0269327
	TCGA-K4-A5RJ-01A	BLCA	0.0631258	0.0575245	0.0894598	0.021173	0.0462222	0.0142449	0.011922	0.010671	0.0635461	0.0371664	0.0448944
	TCGA-K4-A6FZ-01A	BLCA	0.0641328	0.066075	0.0466481	0.0110388	0.0370127	0.0132636	0.00753824	0.00953382	0.0386545	0.0326625	0.0195676
	TCGA-K4-A6MB-01A	BLCA	0.0501868	0.0445653	0.065528	0.0100856	0.0565881	0.0149818	0.0113344	0.010898	0.0244033	0.0251315	0.0267691
	TCGA-K4-A83P-01A	BLCA	0.0696615	0.0679375	0.0764613	0.0197943	0.0562417	0.0187887	0.0121287	0.014838	0.0517049	0.0359837	0.0331566
	TCGA-KQ-A41N-01A	BLCA	0.0600823	0.072924	0.103945	0.0206395	0.0549362	0.0169806	0.0103368	0.0133354	0.0431361	0.034362	0.0268092
	TCGA-KQ-A41O-01A	BLCA	0.0489781	0.0594087	0.0801999	0.0190378	0.0679161	0.0172422	0.0119866	0.0106943	0.0630211	0.0348166	0.021419
	TCGA-KQ-A41P-01A	BLCA	0.234815	0.187481	0.053995	0.0222091	0.0714854	0.0147889	0.0137455	0.011656	0.038176	0.0332813	0.0243109
	TCGA-KQ-A41Q-01A	BLCA	0.0436324	0.0645246	0.058577	0.0165169	0.0485999	0.0171153	0.0152499	0.0172447	0.0258026	0.0316816	0.0233625
	TCGA-KQ-A41R-01A	BLCA	0.0371155	0.0458656	0.0708658	0.026904	0.0557945	0.0144154	0.011217	0.0141536	0.0445781	0.0332396	0.0276116
	TCGA-KQ-A41S-01A	BLCA	0.0590671	0.0592097	0.0683198	0.0193289	0.0616648	0.0157475	0.0139925	0.0132076	0.0371914	0.0366034	0.0292359
	TCGA-LC-A66R-01A	BLCA	0.0446533	0.0282499	0.0565971	0.0113097	0.0369376	0.0105899	0.00876229	0.00857993	0.0310777	0.0278412	0.0219335
	TCGA-LT-A5Z6-01A	BLCA	0.0620813	0.079459	0.174569	0.0202503	0.0975027	0.0165952	0.010713	0.0132745	0.0427211	0.0325234	0.0226556
	TCGA-MV-A51V-01A	BLCA	0.0690257	0.0718745	0.0836241	0.0180912	0.0750841	0.0134713	0.0106058	0.0113509	0.0349226	0.0395098	0.021385
	TCGA-PQ-A6FI-01A	BLCA	0.0804474	0.0751882	0.0596836	0.0111118	0.0631926	0.0111248	0.00976192	0.0103092	0.0250566	0.0315487	0.0299022
	TCGA-PQ-A6FN-01A	BLCA	0.0487228	0.0427839	0.0430662	0.0103818	0.0641933	0.0153294	0.0091747	0.0114469	0.0368747	0.0403857	0.0281887
	TCGA-R3-A69X-01A	BLCA	0.0434546	0.0450926	0.0506902	0.0122043	0.038568	0.0118185	0.00843154	0.00974788	0.029005	0.0240225	0.0231044
	TCGA-S5-A6DX-01A	BLCA	0.0716681	0.0423093	0.0793386	0.0125092	0.0548607	0.0115004	0.00852089	0.00911504	0.0375409	0.0323213	0.0278736
	TCGA-UY-A78K-01A	BLCA	0.0730672	0.0770938	0.0723331	0.0176423	0.0691412	0.0150325	0.0102875	0.0113879	0.0353169	0.037543	0.0275987
	TCGA-UY-A78L-01A	BLCA	0.0542738	0.0702258	0.0509212	0.0211068	0.062916	0.0187742	0.0108354	0.0133495	0.0326887	0.0297895	0.0210205
	TCGA-UY-A78M-01A	BLCA	0.0615197	0.0547783	0.0899586	0.0180287	0.0475165	0.0166409	0.0148225	0.0136217	0.0371641	0.0260721	0.0240262
	TCGA-UY-A78N-01A	BLCA	0.067758	0.0552848	0.0568403	0.0168267	0.0453117	0.0185654	0.012154	0.0133833	0.0336762	0.0363	0.0226811
	TCGA-UY-A78O-01A	BLCA	0.0521087	0.0604397	0.0683135	0.017465	0.0586029	0.0153398	0.00957217	0.0127279	0.0223813	0.0315607	0.0206078
	TCGA-BL-A13I-01A	BLCA	0.122107	0.0867685	0.0605869	0.0186597	0.0621991	0.0123242	0.014218	0.0105189	0.0349956	0.0454022	0.0325648
	TCGA-BL-A13I-01B	BLCA	0.180264	0.138694	0.146769	0.0358254	0.14735	0.0205154	0.0324696	0.0277651	0.0914399	0.0798635	0.0532004
	TCGA-ZF-A9RE-01A	BLCA	0.0588307	0.0477028	0.0732963	0.0126367	0.0612205	0.0137704	0.0119923	0.0123275	0.0491524	0.0386129	0.0194845
	TCGA-YF-AA3L-01A	BLCA	0.0474857	0.0506325	0.0570604	0.0122251	0.0647507	0.0121067	0.00907501	0.0102482	0.0462901	0.0366102	0.0211588
	TCGA-2F-A9KQ-01A	BLCA	0.0981856	0.0579225	0.0786242	0.0119986	0.0645731	0.0109599	0.00901461	0.0120108	0.0463503	0.0435677	0.0291989
	TCGA-CF-A9FM-01A	BLCA	0.0724183	0.0583884	0.112811	0.0118204	0.0784125	0.0119855	0.00958138	0.0107136	0.0451746	0.0599153	0.0203439
	TCGA-ZF-AA4N-01A	BLCA	0.112079	0.0672604	0.0755115	0.0115411	0.0430805	0.0117912	0.00908707	0.00963958	0.041666	0.0261397	0.0245849
	TCGA-ZF-A9R4-01A	BLCA	0.0573701	0.0578852	0.0655102	0.00960151	0.0561761	0.011023	0.00958807	0.0104029	0.029375	0.0331614	0.0222612
	TCGA-K4-AAQO-01A	BLCA	0.0696752	0.0581056	0.0915108	0.0120537	0.060748	0.0125496	0.00857255	0.0107261	0.034143	0.0425712	0.0266325
	TCGA-E7-A97Q-01A	BLCA	0.133233	0.0707661	0.0856673	0.0119708	0.0578957	0.0127766	0.0095875	0.0120567	0.0478833	0.045067	0.0200677
	TCGA-ZF-AA4X-01A	BLCA	0.0614119	0.0687039	0.0704879	0.0131692	0.0716269	0.0144951	0.00822227	0.0107381	0.0498293	0.0329741	0.0216394
	TCGA-2F-A9KW-01A	BLCA	0.104672	0.0844953	0.054736	0.0131387	0.0487382	0.0111175	0.0115756	0.0108462	0.034887	0.0347391	0.0208631
	TCGA-CF-A9FF-01A	BLCA	0.0549022	0.0431718	0.0724403	0.0110484	0.0479698	0.0108479	0.00892765	0.00986526	0.0271516	0.037305	0.0234225
	TCGA-ZF-A9R0-01A	BLCA	0.0873024	0.0632655	0.0697539	0.0110135	0.0569908	0.00965586	0.00859906	0.00888397	0.0450429	0.0453964	0.019566
	TCGA-UY-A9PA-01A	BLCA	0.0513224	0.0554129	0.119361	0.013075	0.0457538	0.0158786	0.00766459	0.0110217	0.0455826	0.0357979	0.024217
	TCGA-UY-A9PD-01A	BLCA	0.0842249	0.0620411	0.0792329	0.0151618	0.0533427	0.0196621	0.0111386	0.0143528	0.0272857	0.0306821	0.0237215
	TCGA-YC-A8S6-01A	BLCA	0.0557864	0.0622374	0.0670223	0.0122564	0.0662361	0.0124472	0.00869532	0.0103996	0.0327191	0.03286	0.0279422
	TCGA-ZF-A9RM-01A	BLCA	0.0589861	0.054147	0.0768316	0.013743	0.0609995	0.012353	0.00870011	0.0102514	0.0406904	0.0403559	0.0189111
	TCGA-ZF-AA4W-01A	BLCA	0.0426606	0.0662121	0.0824729	0.0119443	0.0549078	0.0116376	0.00825485	0.00935592	0.0558525	0.0307332	0.035003
	TCGA-CF-A9FL-01A	BLCA	0.0576286	0.051421	0.0564118	0.0140015	0.0606991	0.012454	0.00928911	0.00920468	0.0403514	0.0320959	0.0301938
	TCGA-ZF-A9RL-01A	BLCA	0.0444579	0.0568551	0.0679306	0.0118218	0.0495643	0.0131458	0.00865794	0.0113439	0.0264582	0.0304061	0.0208983
	TCGA-2F-A9KO-01A	BLCA	0.0740795	0.0685638	0.0859908	0.015683	0.0606775	0.0139045	0.0131228	0.0146974	0.0540724	0.0330125	0.0343989
	TCGA-UY-A9PF-01A	BLCA	0.0402166	0.0545801	0.076528	0.0149652	0.0463901	0.0139192	0.0100548	0.0120211	0.052706	0.0287978	0.0231164
	TCGA-ZF-AA4U-01A	BLCA	0.0561415	0.0583209	0.0536737	0.0110302	0.0983524	0.0112379	0.0114939	0.0109157	0.0487549	0.0309246	0.0176923
	TCGA-UY-A9PB-01A	BLCA	0.066448	0.0623156	0.0943024	0.0138179	0.0617457	0.0121599	0.00906968	0.00945602	0.0375014	0.0331596	0.0295765
	TCGA-ZF-AA4V-01A	BLCA	0.0552904	0.0491306	0.0471765	0.0118976	0.0560384	0.0122505	0.00932206	0.0117999	0.0536028	0.0343513	0.0219165
	TCGA-2F-A9KT-01A	BLCA	0.0399399	0.0628057	0.0699953	0.0151806	0.0511107	0.0151434	0.00975017	0.011797	0.0418257	0.0334614	0.0251653
	TCGA-S5-AA26-01A	BLCA	0.125605	0.0857685	0.0915249	0.0188155	0.0527956	0.0146009	0.0110872	0.0114592	0.047371	0.0335535	0.021913
	TCGA-XF-A8HI-01A	BLCA	0.100365	0.0519119	0.111321	0.0151165	0.0631025	0.0131755	0.0109192	0.0115955	0.0413845	0.047167	0.0182691
	TCGA-UY-A9PE-01A	BLCA	0.0485896	0.0425343	0.0593026	0.014936	0.0674113	0.0127345	0.0123953	0.0180577	0.0496185	0.0264712	0.0404868
	TCGA-ZF-AA4R-01A	BLCA	0.0702118	0.051152	0.0687225	0.011337	0.0498806	0.0111861	0.00912955	0.00995873	0.0393525	0.0419084	0.0189035
	TCGA-XF-A8HH-01A	BLCA	0.0445393	0.0502284	0.0425193	0.0120077	0.0438424	0.0110661	0.0117265	0.0117997	0.0215818	0.0336467	0.0173373
	TCGA-ZF-AA4T-01A	BLCA	0.0544069	0.0486475	0.16497	0.0129802	0.0443437	0.0142043	0.0101152	0.0138577	0.0425354	0.0251366	0.0242319
	TCGA-ZF-A9R3-01A	BLCA	0.0832066	0.0495476	0.127952	0.0153083	0.0475942	0.0138538	0.0101609	0.0133137	0.0300104	0.0274376	0.0216182
	TCGA-2F-A9KP-01A	BLCA	0.0682474	0.0552305	0.0552463	0.0148924	0.0463562	0.015072	0.0102846	0.0112129	0.0380108	0.037348	0.0256026
	TCGA-ZF-A9RF-01A	BLCA	0.0666001	0.0601407	0.0882457	0.0129405	0.0753653	0.0195655	0.0100879	0.011068	0.0470912	0.0382291	0.0201542
	TCGA-CF-A9FH-01A	BLCA	0.0920445	0.0753824	0.0597731	0.0119352	0.0460472	0.0109318	0.00950449	0.0101316	0.0355689	0.0295759	0.0197848
	TCGA-ZF-A9R7-01A	BLCA	0.0545482	0.0577959	0.0508042	0.012117	0.0422489	0.0134194	0.00952061	0.00851434	0.0396884	0.0260386	0.015854
	TCGA-ZF-A9R9-01A	BLCA	0.0789281	0.0459131	0.0682497	0.0126455	0.0485716	0.0153571	0.0105878	0.015366	0.0343407	0.0279161	0.0303705
	TCGA-SY-A9G0-01A	BLCA	0.0828896	0.0710073	0.0614859	0.015124	0.0735665	0.013854	0.010317	0.01212	0.0492857	0.0631497	0.0254206
	TCGA-UY-A9PH-01A	BLCA	0.0849097	0.0965224	0.10991	0.0148754	0.0541083	0.0114075	0.0105833	0.0110669	0.049405	0.0292533	0.0270427
	TCGA-SY-A9G5-01A	BLCA	0.0924164	0.0575494	0.0605938	0.0102944	0.0661245	0.0116988	0.00958324	0.0112999	0.0506157	0.0241439	0.0272497
	TCGA-2F-A9KR-01A	BLCA	0.0336608	0.0484983	0.064286	0.0118476	0.0659346	0.0114765	0.00896547	0.0149491	0.0351511	0.0295849	0.0225726
	TCGA-E7-A97P-01A	BLCA	0.0767848	0.0481862	0.0637624	0.0115672	0.0344108	0.0117033	0.00867087	0.00952066	0.0295003	0.0347917	0.0222663
	TCGA-ZF-A9RC-01A	BLCA	0.0720317	0.0715813	0.0738286	0.0143149	0.0553504	0.0124684	0.00882451	0.0131348	0.0453992	0.0414356	0.0255843
	TCGA-4Z-AA7R-01A	BLCA	0.0367231	0.0810484	0.0527469	0.0186134	0.045083	0.011942	0.0119592	0.0114645	0.0273258	0.0352842	0.0188534
	TCGA-XF-A9SZ-01A	BLCA	0.0405788	0.0387197	0.0639498	0.0175451	0.043034	0.0156288	0.0132686	0.0116616	0.0423694	0.0393745	0.0288634
	TCGA-XF-A9T8-01A	BLCA	0.0634962	0.0457049	0.0550731	0.017192	0.0641506	0.0147976	0.0105033	0.0120393	0.0256448	0.0351506	0.02652
	TCGA-XF-A9SJ-01A	BLCA	0.0711993	0.0569621	0.0406593	0.0166271	0.0517703	0.0136014	0.0114227	0.0110944	0.0358858	0.0392487	0.0199323
	TCGA-4Z-AA7S-01A	BLCA	0.0483	0.04662	0.0479959	0.0187084	0.0527037	0.0162364	0.01293	0.013628	0.0277186	0.0240297	0.0209047
	TCGA-DK-AA6W-01A	BLCA	0.0804657	0.0685383	0.0697808	0.0166425	0.0477569	0.0132201	0.00999937	0.0106004	0.0379055	0.0348796	0.0207869
	TCGA-4Z-AA83-01A	BLCA	0.0418749	0.0545172	0.0495151	0.0138405	0.0471773	0.0124962	0.0104841	0.0110872	0.0388355	0.0310608	0.0146988
	TCGA-DK-AA6P-01A	BLCA	0.0430038	0.0594536	0.0534206	0.0181645	0.0566933	0.0152902	0.0114551	0.0143664	0.0316819	0.0268598	0.0171237
	TCGA-DK-AA6S-01A	BLCA	0.0389207	0.0355683	0.101417	0.0160609	0.0557485	0.0140689	0.010808	0.0134797	0.0533865	0.0248255	0.024971
	TCGA-DK-AA71-01A	BLCA	0.0475724	0.0395331	0.0560474	0.0159623	0.0535986	0.0134702	0.010143	0.0127772	0.036843	0.0263172	0.0231074
	TCGA-4Z-AA7Y-01A	BLCA	0.0351312	0.0434304	0.0633221	0.0144619	0.0584878	0.0114623	0.00922871	0.0100273	0.0300658	0.0391794	0.0182827
	TCGA-DK-AA77-01A	BLCA	0.0531233	0.0434583	0.0591738	0.0123848	0.0540205	0.0114902	0.0099126	0.0109329	0.0327559	0.0330502	0.0205746
	TCGA-ZF-AA54-01A	BLCA	0.0451533	0.0538757	0.059794	0.0191587	0.0958304	0.0131744	0.0118091	0.0128294	0.0424566	0.0297625	0.0232785
	TCGA-ZF-AA51-01A	BLCA	0.0768984	0.0416308	0.0453263	0.0165193	0.0438846	0.0161136	0.0119957	0.0119642	0.0335099	0.0320867	0.0272389
	TCGA-DK-AA6L-01A	BLCA	0.0463851	0.0438693	0.0501146	0.0195021	0.0470432	0.0131458	0.010798	0.0117587	0.0364006	0.0341598	0.0217714
	TCGA-4Z-AA87-01A	BLCA	0.0576785	0.0917033	0.0614368	0.0171674	0.0491807	0.0146076	0.0100389	0.0125754	0.040114	0.0358364	0.0224678
	TCGA-DK-AA6U-01A	BLCA	0.0466113	0.0451381	0.0778387	0.01887	0.0464147	0.0139859	0.011657	0.0115353	0.0315041	0.0262849	0.0223307
	TCGA-XF-A9SL-01A	BLCA	0.064964	0.0686072	0.0538155	0.0202511	0.0639039	0.0138093	0.0116495	0.0117834	0.0431523	0.038658	0.0346593
	TCGA-4Z-AA81-01A	BLCA	0.046158	0.0531597	0.0642208	0.017454	0.0464273	0.0146145	0.0126793	0.0118235	0.0451698	0.0350895	0.0220025
	TCGA-G2-AA3B-01A	BLCA	0.0422676	0.0427972	0.0526775	0.016858	0.0511786	0.0148379	0.0129556	0.0114637	0.0265356	0.0310823	0.0278503
	TCGA-XF-A9T4-01A	BLCA	0.0471021	0.0677944	0.0867866	0.0195707	0.0482689	0.0151257	0.0117008	0.0137086	0.0238832	0.0344403	0.0224422
	TCGA-GU-AATP-01A	BLCA	0.127828	0.104602	0.0494848	0.017756	0.0596929	0.0139911	0.0109018	0.0118509	0.0295298	0.0334457	0.0248999
	TCGA-DK-AA76-01A	BLCA	0.0327299	0.0397271	0.0634215	0.0178143	0.0405054	0.0143844	0.0108686	0.0133297	0.0288464	0.0264273	0.026796
	TCGA-4Z-AA89-01A	BLCA	0.0453076	0.0510641	0.059852	0.015656	0.0429131	0.0128975	0.0111502	0.0105518	0.0271255	0.037949	0.024414
	TCGA-4Z-AA7Q-01A	BLCA	0.0356288	0.036732	0.251857	0.0172835	0.0478443	0.0151733	0.0117239	0.0112572	0.0273127	0.0242455	0.0173711
	TCGA-XF-A9SH-01A	BLCA	0.0390559	0.0513547	0.0649976	0.0206855	0.048156	0.0152751	0.0116691	0.0138845	0.0307913	0.0266339	0.023086
	TCGA-4Z-AA80-01A	BLCA	0.0474173	0.0407689	0.061592	0.0351545	0.0437588	0.0153844	0.0149587	0.0133298	0.0234419	0.02587	0.0233161
	TCGA-4Z-AA82-01A	BLCA	0.0317893	0.0346915	0.0460136	0.0171386	0.0721268	0.0153725	0.0111023	0.0118876	0.0681518	0.0197854	0.0185988
	TCGA-4Z-AA7O-01A	BLCA	0.0475637	0.0542423	0.059152	0.013372	0.0583342	0.0139105	0.0160648	0.0175379	0.0322573	0.0226482	0.0179648
	TCGA-GU-AATO-01A	BLCA	0.0858678	0.0429864	0.0550875	0.0156844	0.0462922	0.0136309	0.00985019	0.0102299	0.0438599	0.0232406	0.0186957
	TCGA-ZF-AA52-01A	BLCA	0.0635838	0.0594106	0.0731237	0.0176268	0.0343269	0.0166626	0.0105875	0.012428	0.0324112	0.0263345	0.021168
	TCGA-XF-A9SU-01A	BLCA	0.0293664	0.0534103	0.0596204	0.0189076	0.0485885	0.0164242	0.0117371	0.0178185	0.0228091	0.0346845	0.0466559
	TCGA-4Z-AA7M-01A	BLCA	0.0739848	0.0560266	0.171863	0.0174921	0.0422229	0.0157066	0.0102432	0.0111244	0.0346845	0.0276855	0.0283721
	TCGA-4Z-AA7N-01A	BLCA	0.0509162	0.0972191	0.0458357	0.0150106	0.0530629	0.0137362	0.0140153	0.016431	0.0318422	0.0392196	0.0323657
	TCGA-4Z-AA7W-01A	BLCA	0.041002	0.0389332	0.0528784	0.0138552	0.06185	0.0132646	0.0103517	0.0110243	0.0288811	0.0290535	0.0256647
	TCGA-G2-AA3D-01A	BLCA	0.0412557	0.0414496	0.0651996	0.013097	0.0428737	0.0127314	0.00990522	0.00946911	0.02943	0.0236303	0.0266544
	TCGA-DK-AA75-01A	BLCA	0.0385676	0.0327653	0.0445745	0.0137379	0.0489926	0.0136241	0.0116595	0.0103298	0.0296378	0.0251064	0.0189237
	TCGA-DK-AA74-01A	BLCA	0.0568994	0.065461	0.101882	0.0157123	0.0563863	0.0149876	0.0111384	0.015149	0.0451307	0.0390143	0.0226135
	TCGA-DK-AA6T-01A	BLCA	0.0855812	0.0433355	0.0994422	0.0144748	0.047655	0.0130402	0.010078	0.0112318	0.043999	0.0408739	0.0211068
	TCGA-YC-A9TC-01A	BLCA	0.0539262	0.0536544	0.0638248	0.0140577	0.0548869	0.0130453	0.0113873	0.0104641	0.0433273	0.0323198	0.0217374
	TCGA-XF-A9SI-01A	BLCA	0.0650047	0.0642455	0.0600616	0.0149346	0.0544072	0.012873	0.00983715	0.0102448	0.0343297	0.0402924	0.0380698
	TCGA-XF-A9SP-01A	BLCA	0.0331364	0.0278581	0.0464325	0.0209659	0.0401513	0.0124938	0.0104513	0.0105316	0.0310301	0.0299663	0.0234725
	TCGA-ZF-AA5H-01A	BLCA	0.0639223	0.0503376	0.0707458	0.0191443	0.0464899	0.0132034	0.0471755	0.0272876	0.0454996	0.0335939	0.0180052
	TCGA-DK-AA6Q-01A	BLCA	0.0536712	0.0439616	0.0743969	0.0184799	0.0636926	0.0142067	0.0128845	0.012634	0.0342565	0.0268324	0.026963
	TCGA-4Z-AA84-01A	BLCA	0.0594168	0.0698001	0.0542984	0.0141577	0.0396196	0.0156934	0.010591	0.0110093	0.039054	0.037667	0.0220286
	TCGA-XF-A9SX-01A	BLCA	0.0512906	0.0350888	0.0551685	0.0136441	0.0529236	0.0126763	0.0116455	0.0118046	0.036438	0.0365898	0.0234792
	TCGA-XF-A9T0-01A	BLCA	0.0403444	0.0260035	0.0585091	0.0148281	0.0369182	0.0117598	0.0105964	0.0117969	0.0291444	0.0245232	0.0459147
	TCGA-DK-AA6M-01A	BLCA	0.115256	0.0629378	0.143008	0.0139071	0.0526338	0.0123735	0.00937285	0.0109108	0.0334666	0.0340984	0.0271017
	TCGA-ZF-AA53-01A	BLCA	0.0376049	0.0519602	0.037204	0.020251	0.0711009	0.0149052	0.0119319	0.0163429	0.0385251	0.0368357	0.0271696
	TCGA-ZF-AA5P-01A	BLCA	0.0687782	0.0676061	0.0714263	0.0222464	0.0786354	0.0189964	0.0135322	0.0179785	0.0368954	0.0451936	0.0379003
	TCGA-ZF-A9R1-01A	BLCA	0.0311544	0.0430896	0.0577309	0.0172622	0.0559704	0.0154184	0.013867	0.0146626	0.036151	0.0318118	0.0311572
	TCGA-ZF-AA56-01A	BLCA	0.0663185	0.0452984	0.111703	0.0175198	0.0878004	0.0159502	0.0150565	0.0104455	0.0614234	0.0317307	0.0349021
	TCGA-4Z-AA86-01A	BLCA	0.11212	0.05429	0.066451	0.0172275	0.0476296	0.0139836	0.0106454	0.0106442	0.0383922	0.0395594	0.0299111
	TCGA-G2-AA3C-01A	BLCA	0.0443718	0.03857	0.0812906	0.014259	0.0465358	0.0133119	0.012484	0.010637	0.0334329	0.0359615	0.0247252
	TCGA-ZF-A9R2-01A	BLCA	0.0519963	0.0428113	0.0657594	0.0225065	0.0482738	0.017295	0.0121063	0.0121933	0.0310619	0.0267623	0.0210812
	TCGA-GU-AATQ-01A	BLCA	0.0435169	0.0630933	0.0761372	0.019545	0.0724109	0.0148706	0.0114661	0.0137312	0.0399133	0.037341	0.026252
	TCGA-CF-A8HY-01A	BLCA	0.0684607	0.0622221	0.0488609	0.0179306	0.0415046	0.0139291	0.0128661	0.0106626	0.0340192	0.0314376	0.0206695
	TCGA-YC-A89H-01A	BLCA	0.0679501	0.0988949	0.078337	0.0191816	0.0845168	0.020973	0.0147845	0.0170393	0.0577888	0.0347915	0.0296977
	TCGA-XF-A8HB-01A	BLCA	0.088865	0.0667878	0.0605508	0.0145248	0.0626909	0.0129199	0.0121535	0.0117486	0.0375976	0.0384035	0.0374884
	TCGA-E7-A8O7-01A	BLCA	0.0724134	0.0702181	0.0549793	0.0163551	0.0544582	0.0141156	0.0103914	0.0110579	0.0357538	0.0260039	0.0253553
	TCGA-E7-A8O8-01A	BLCA	0.116308	0.0818027	0.0725755	0.016353	0.0478556	0.0133088	0.00964864	0.0108955	0.0419143	0.0385584	0.0252976
	TCGA-XF-A8HG-01A	BLCA	0.0444123	0.0534733	0.0782506	0.0139402	0.0447668	0.0153973	0.00982598	0.00953032	0.0278984	0.0364572	0.0304648
	TCGA-XF-A8HF-01A	BLCA	0.0591698	0.0496865	0.0720035	0.0136942	0.0699671	0.0135604	0.0109973	0.0104607	0.0366084	0.0370762	0.0212512
	TCGA-XF-A8HC-01A	BLCA	0.0668693	0.0644754	0.0883954	0.0185236	0.0619167	0.0153386	0.0104037	0.0130428	0.0587257	0.0334101	0.0323943
	TCGA-UY-A78P-01A	BLCA	0.0585714	0.0475185	0.0661202	0.015712	0.0455217	0.0141999	0.0114193	0.00886177	0.0624085	0.0315784	0.0298636
	TCGA-UY-A8OD-01A	BLCA	0.0617458	0.0480966	0.0598183	0.016877	0.0499413	0.0122239	0.00892259	0.0109748	0.0481491	0.0310148	0.0194595
	TCGA-XF-A8HD-01A	BLCA	0.0638355	0.0464128	0.0787696	0.0170889	0.0503899	0.0120851	0.0139662	0.011168	0.0386026	0.0352176	0.0350771
	TCGA-CF-A8HX-01A	BLCA	0.0681276	0.0574739	0.0643515	0.0139554	0.0569752	0.0139827	0.00935672	0.00918997	0.0348751	0.0324576	0.0273984
	TCGA-UY-A8OC-01A	BLCA	0.0550168	0.0616733	0.0586129	0.0168021	0.0345925	0.0150172	0.0087114	0.0109691	0.0373049	0.0345253	0.0274335
	TCGA-LT-A8JT-01A	BLCA	0.0617182	0.0648515	0.0756939	0.0174122	0.0669285	0.0152831	0.0112919	0.0111346	0.0352109	0.0305389	0.0263367
	TCGA-XF-A8HE-01A	BLCA	0.0646036	0.0551319	0.0728064	0.0173639	0.0536931	0.0175785	0.0114488	0.0133508	0.0532469	0.044749	0.0552444
	TCGA-DK-A1A6-06A	BLCA	0.0573324	0.0404692	0.0469542	0.0107508	0.0354565	0.0110712	0.00914235	0.00881361	0.0206066	0.0259332	0.0216723
	TCGA-YF-AA3M-01A	BLCA	0.0604115	0.0470042	0.066571	0.0119709	0.0494824	0.0122604	0.00892949	0.0103787	0.0366484	0.0215638	0.02471
	TCGA-XF-AAME-01A	BLCA	0.0444205	0.0533175	0.0599256	0.0125517	0.0376717	0.0115508	0.00861528	0.00935103	0.035973	0.0441639	0.0334064
	TCGA-XF-A9SM-01A	BLCA	0.045004	0.0317549	0.0402143	0.0116342	0.0454985	0.0106488	0.00830246	0.0105906	0.0416257	0.0282974	0.0240947
	TCGA-XF-AAN8-01A	BLCA	0.0626069	0.0405351	0.0380511	0.0120703	0.0454291	0.00966102	0.00806066	0.00831181	0.0522938	0.0281574	0.0430738
	TCGA-XF-A9T3-01A	BLCA	0.0353352	0.0513025	0.0442084	0.00936317	0.043607	0.0098774	0.00771264	0.00846576	0.0187232	0.0295496	0.0182178
	TCGA-ZF-A9RG-01A	BLCA	0.0617049	0.0429557	0.195011	0.0102441	0.0720393	0.0113587	0.00942215	0.00909946	0.0331158	0.0265837	0.0159068
	TCGA-G2-AA3F-01A	BLCA	0.0592022	0.0467923	0.0424351	0.0104472	0.0520576	0.0109797	0.0095832	0.0094258	0.0389474	0.0279087	0.0170755
	TCGA-XF-AAMT-01A	BLCA	0.0658966	0.0429159	0.0516054	0.0119033	0.0448188	0.0117222	0.00890777	0.00929944	0.036794	0.0172867	0.0222697
	TCGA-XF-AAN5-01A	BLCA	0.0620984	0.0442773	0.053402	0.0105524	0.0495727	0.0102436	0.00760716	0.0097104	0.0206239	0.0263859	0.0303338
	TCGA-XF-AAN1-01A	BLCA	0.0390716	0.0368613	0.0553401	0.00975081	0.0490822	0.00978549	0.00734352	0.00724488	0.0241161	0.0209143	0.0219463
	TCGA-XF-AAMJ-01A	BLCA	0.080637	0.0718946	0.0783755	0.0134543	0.0528478	0.0141037	0.00881027	0.0118624	0.0556231	0.0482761	0.0271515
	TCGA-XF-A9T5-01A	BLCA	0.0545327	0.0603308	0.0508935	0.0137561	0.0560771	0.0141773	0.0098847	0.0120118	0.0460778	0.0444723	0.0315298
	TCGA-XF-AAN7-01A	BLCA	0.125191	0.0853188	0.0703008	0.0130546	0.0656452	0.011836	0.00667813	0.012212	0.0402403	0.0489231	0.0262024
	TCGA-ZF-A9RN-01A	BLCA	0.0618854	0.072077	0.0584099	0.0141183	0.052871	0.0126052	0.0292179	0.0142968	0.04258	0.0353651	0.0293395
	TCGA-XF-A9ST-01A	BLCA	0.0575385	0.0682637	0.0687534	0.0162409	0.0634516	0.012642	0.00706407	0.0118885	0.0484246	0.0707801	0.028277
	TCGA-ZF-A9R5-01A	BLCA	0.0538367	0.048264	0.0610585	0.0130421	0.0478031	0.0121779	0.00811927	0.0108887	0.0396066	0.0488641	0.0335346
	TCGA-XF-A9SG-01A	BLCA	0.0508267	0.0660578	0.067845	0.0142779	0.0863482	0.0140344	0.00779481	0.0114357	0.0386922	0.0501667	0.0393884
	TCGA-DK-AA6R-01A	BLCA	0.076412	0.0894356	0.059719	0.0153947	0.0660373	0.013696	0.00778817	0.00996754	0.0521877	0.0477227	0.0345283
	TCGA-XF-AAMY-01A	BLCA	0.0871085	0.0953589	0.0573283	0.0198955	0.0777301	0.0146137	0.00758197	0.0124065	0.0583453	0.0322946	0.0345224
	TCGA-XF-AAN3-01A	BLCA	0.0505258	0.07364	0.0636646	0.0136163	0.0409154	0.0138322	0.00761253	0.0116311	0.0368088	0.0404492	0.0312773
	TCGA-XF-AAMG-01A	BLCA	0.0663862	0.0728921	0.058542	0.0137743	0.048661	0.0133375	0.00698666	0.0119794	0.0355425	0.0545079	0.0277836
	TCGA-5N-A9KM-01A	BLCA	0.0759174	0.061015	0.0508395	0.0128754	0.058617	0.0126458	0.00586953	0.0105782	0.0481367	0.0364708	0.0338241
	TCGA-XF-AAML-01A	BLCA	0.0890472	0.0537542	0.051566	0.0108126	0.0469569	0.0112947	0.00883422	0.00953001	0.0338663	0.0333859	0.021695
	TCGA-5N-A9KI-01A	BLCA	0.0795751	0.0724479	0.0696663	0.0161459	0.0540844	0.0145453	0.0104167	0.0105627	0.0350045	0.0215625	0.0247663
	TCGA-XF-AAMW-01A	BLCA	0.0402588	0.0385428	0.126057	0.0131285	0.0530312	0.0116443	0.00941802	0.00881088	0.0361001	0.0356605	0.0177076
	TCGA-XF-A9SV-01A	BLCA	0.0812217	0.0672085	0.0800181	0.0133259	0.0419026	0.010653	0.0111065	0.00905352	0.0301666	0.0326	0.026969
	TCGA-ZF-AA58-01A	BLCA	0.0549126	0.0402326	0.0429235	0.0122681	0.0511507	0.0116504	0.00893339	0.0097274	0.0414695	0.0256577	0.0271477
	TCGA-XF-AAN2-01A	BLCA	0.0577799	0.0702587	0.0480836	0.0134574	0.0456447	0.0155457	0.00920336	0.0124502	0.0378068	0.0528869	0.0243147
	TCGA-XF-AAMR-01A	BLCA	0.0540232	0.0685323	0.0581986	0.0160542	0.0673824	0.0127084	0.00921917	0.0114115	0.04524	0.0316189	0.0239776
	TCGA-XF-A9SK-01A	BLCA	0.0595928	0.0496109	0.104235	0.0173142	0.0638134	0.013021	0.00984149	0.0100244	0.0775628	0.0221661	0.024645
	TCGA-XF-A9SY-01A	BLCA	0.0406891	0.0437124	0.0449004	0.0149818	0.0501963	0.0111636	0.00836212	0.0101428	0.0328208	0.0303924	0.0192996
	TCGA-XF-AAMX-01A	BLCA	0.0238334	0.0408365	0.058948	0.0121675	0.0412932	0.0128996	0.0115897	0.00953754	0.0352679	0.0196693	0.0334705
	TCGA-XF-AAMF-01A	BLCA	0.0451392	0.0326738	0.0430687	0.0098568	0.0518556	0.0103959	0.00891789	0.00855647	0.0357478	0.0341859	0.0169072
	TCGA-XF-A9T6-01A	BLCA	0.0650273	0.0763151	0.0484988	0.0150224	0.065439	0.0159343	0.00774334	0.0134081	0.0545482	0.0428797	0.0349683
	TCGA-XF-A9T2-01A	BLCA	0.0614388	0.0646359	0.116849	0.0173399	0.0485799	0.0133481	0.00894451	0.013536	0.0482239	0.0435447	0.0383053
	TCGA-DK-AA6X-01A	BLCA	0.0708999	0.0796165	0.064023	0.0164354	0.0752499	0.013968	0.00786598	0.0152116	0.050099	0.0510137	0.0290365
	TCGA-XF-AAMH-01A	BLCA	0.0931936	0.074432	0.0721577	0.0141446	0.0738683	0.0152545	0.00764179	0.0112224	0.0505513	0.0556187	0.0284876
	TCGA-XF-AAMQ-01A	BLCA	0.0517389	0.101069	0.056937	0.0123549	0.0626851	0.0139835	0.00755429	0.00960883	0.0530198	0.0522131	0.0325895
	TCGA-XF-AAN4-01A	BLCA	0.0919865	0.080144	0.0592393	0.0133964	0.0520774	0.0114532	0.0079564	0.0117167	0.0625568	0.0421357	0.0553863
	TCGA-XF-AAN0-01A	BLCA	0.0715268	0.052623	0.0751359	0.0167621	0.0826192	0.015787	0.00821826	0.0160295	0.0584354	0.0298443	0.0395322
	TCGA-XF-AAMZ-01A	BLCA	0.0438488	0.055552	0.0547673	0.0142328	0.0598732	0.0132257	0.00712702	0.0141818	0.0296124	0.0414728	0.0332262
	TCGA-ZF-A9RD-01A	BLCA	0.0490955	0.0608934	0.233882	0.0145741	0.0553132	0.014932	0.00762868	0.0112345	0.0477034	0.0465924	0.0297295
	TCGA-UY-A8OB-01A	BLCA	0.0545168	0.0939903	0.0526702	0.0151034	0.0427713	0.0136024	0.00851318	0.0115627	0.0477705	0.0467207	0.0295638
	TCGA-ZF-AA5N-01A	BLCA	0.0568609	0.0681804	0.0492891	0.0121942	0.0564244	0.0122589	0.00656623	0.0100329	0.0499295	0.044546	0.0478836
	TCGA-XF-A9SW-01A	BLCA	0.0403048	0.0483566	0.0556472	0.00933723	0.0587275	0.0103693	0.00672475	0.00899503	0.0376988	0.0271687	0.0243141
	TCGA-A1-A0SB-01A	BRCA	0.0731159	0.0444369	0.100224	0.0131906	0.0447517	0.0131925	0.00930979	0.0100392	0.0294648	0.0280018	0.0236319
	TCGA-A1-A0SG-01A	BRCA	0.0448619	0.0524892	0.0693458	0.0121531	0.0588291	0.0101027	0.00678547	0.00759493	0.0247664	0.03512	0.0188287
	TCGA-A1-A0SK-01A	BRCA	0.0997365	0.0635552	0.0751692	0.0114761	0.0820282	0.0118931	0.0081949	0.00926669	0.0234633	0.0325832	0.0272886
	TCGA-AC-A3EH-01A	BRCA	0.0418118	0.037595	0.0581961	0.0188675	0.0439424	0.0140527	0.0102971	0.00949441	0.0293962	0.0406953	0.0239642
	TCGA-AC-A3YJ-01A	BRCA	0.054855	0.0463813	0.060025	0.0176581	0.0758224	0.0131965	0.00916657	0.0104019	0.0359689	0.0457496	0.029348
	TCGA-AO-A125-01A	BRCA	0.0418784	0.0409373	0.0771351	0.0124775	0.0537867	0.0112638	0.009498	0.0106059	0.0317944	0.028304	0.0269828
	TCGA-AR-A24M-01A	BRCA	0.111749	0.0809947	0.0837524	0.016421	0.0732128	0.0142471	0.00937209	0.0124238	0.045458	0.0794087	0.0479445
	TCGA-AR-A24O-01A	BRCA	0.127674	0.0713741	0.108786	0.0173227	0.0808487	0.0162409	0.0134281	0.014251	0.0395662	0.0381239	0.0309263
	TCGA-AR-A24X-01A	BRCA	0.0834586	0.0826142	0.0744608	0.0211789	0.0846634	0.0155573	0.0105442	0.0126315	0.0490186	0.0548718	0.0277033
	TCGA-AR-A2LL-01A	BRCA	0.074062	0.0679713	0.0701986	0.0157952	0.0709267	0.0126843	0.00981952	0.0116253	0.0488372	0.0401084	0.0226292
	TCGA-AR-A5QQ-01A	BRCA	0.0600497	0.043154	0.04933	0.0128842	0.0661214	0.0119161	0.00970693	0.00970582	0.0423838	0.04651	0.0331234
	TCGA-B6-A0WX-01A	BRCA	0.140946	0.0666291	0.0772371	0.0120957	0.0514379	0.0119208	0.0118721	0.0104833	0.0385157	0.0224486	0.03926
	TCGA-BH-A1EN-01A	BRCA	0.103856	0.0571098	0.0816984	0.0126863	0.0749391	0.0129691	0.0118377	0.0129321	0.0443781	0.0404176	0.0279154
	TCGA-C8-A8HP-01A	BRCA	0.038141	0.0283232	0.0958455	0.0185379	0.0454103	0.0134589	0.00981852	0.0133629	0.0334528	0.0262631	0.0306
	TCGA-D8-A1JS-01A	BRCA	0.0792006	0.0718356	0.0743664	0.0167322	0.0510008	0.0143248	0.0139673	0.0120305	0.0586904	0.0389548	0.0250282
	TCGA-D8-A73X-01A	BRCA	0.060782	0.0360031	0.103075	0.0143033	0.0451415	0.0115093	0.0115551	0.0143169	0.0245067	0.0323647	0.0297107
	TCGA-E9-A1N5-01A	BRCA	0.0732864	0.081685	0.0916493	0.0147114	0.0615575	0.0143658	0.0139484	0.0192788	0.04075	0.0506582	0.0417118
	TCGA-E9-A1NC-01A	BRCA	0.0687017	0.0665669	0.060297	0.0176405	0.0749404	0.0178313	0.00838348	0.0127028	0.0416573	0.0536277	0.0261319
	TCGA-E9-A1NF-01A	BRCA	0.0940661	0.0697913	0.0970774	0.0161441	0.0693958	0.0122572	0.0119738	0.0120459	0.0556726	0.0378492	0.0394493
	TCGA-E9-A5UP-01A	BRCA	0.0650763	0.0601397	0.0958519	0.0296458	0.090513	0.0151123	0.0125532	0.0146109	0.0414155	0.0375168	0.0287452
	TCGA-EW-A2FV-01A	BRCA	0.121639	0.0817448	0.0817361	0.0169578	0.0758075	0.0158089	0.0193649	0.0148974	0.0635185	0.054298	0.0293071
	TCGA-EW-A2FW-01A	BRCA	0.077634	0.0664388	0.109418	0.0188939	0.0758152	0.0146214	0.0117648	0.011366	0.0382111	0.061757	0.0305041
	TCGA-LL-A7T0-01A	BRCA	0.0309518	0.0456903	0.0479568	0.0178393	0.0532323	0.011887	0.0106199	0.0106316	0.0329698	0.0363568	0.0215897
	TCGA-A7-A5ZV-01A	BRCA	0.0425567	0.0277154	0.0603595	0.0160645	0.0455313	0.013768	0.011139	0.0107743	0.0400543	0.0312994	0.0353453
	TCGA-GI-A2C8-01A	BRCA	0.107418	0.0731182	0.0642011	0.0197351	0.0559492	0.0176359	0.00923283	0.01363	0.0422089	0.0383465	0.0230282
	TCGA-A1-A0SF-01A	BRCA	0.0780659	0.0498755	0.0496888	0.0137232	0.0562488	0.0100123	0.00692733	0.00843327	0.0282522	0.023686	0.0246904
	TCGA-A1-A0SH-01A	BRCA	0.0633862	0.0394929	0.0636486	0.0157367	0.0642324	0.0126205	0.0114201	0.0106692	0.0428782	0.033542	0.0322977
	TCGA-A1-A0SI-01A	BRCA	0.0727251	0.0406411	0.0546791	0.0110786	0.0355801	0.0117798	0.00864644	0.0110641	0.0241761	0.0303917	0.0278495
	TCGA-A1-A0SJ-01A	BRCA	0.0637834	0.0372912	0.0623756	0.0103125	0.0650458	0.0128299	0.0111661	0.0122747	0.0381614	0.0374887	0.0342126
	TCGA-A1-A0SM-01A	BRCA	0.0648058	0.030703	0.09238	0.0139804	0.0540071	0.0152715	0.00902872	0.0115801	0.0504127	0.0339223	0.0318841
	TCGA-A1-A0SN-01A	BRCA	0.0520647	0.0490396	0.0522341	0.0121953	0.0558118	0.0117906	0.0100975	0.00790845	0.0455737	0.0280508	0.0328583
	TCGA-A1-A0SO-01A	BRCA	0.0890697	0.0666743	0.0557712	0.00968354	0.0444149	0.0101225	0.00901694	0.0137646	0.0455055	0.0377503	0.0261491
	TCGA-A1-A0SP-01A	BRCA	0.0449357	0.0367829	0.0851448	0.0144889	0.04268	0.012887	0.00995557	0.0112998	0.0240157	0.0245916	0.0323459
	TCGA-A1-A0SQ-01A	BRCA	0.0738623	0.0592021	0.0618883	0.0127673	0.0491198	0.0115526	0.00817652	0.0083831	0.0469621	0.0260606	0.0231373
	TCGA-A2-A04R-01A	BRCA	0.0575544	0.0800545	0.122584	0.00882289	0.0648679	0.010465	0.0184564	0.0116306	0.0372259	0.0297023	0.0297856
	TCGA-A2-A0CT-01A	BRCA	0.0735974	0.0667102	0.0836995	0.0088055	0.0500073	0.00885139	0.00898696	0.0087466	0.0442155	0.027109	0.0228835
	TCGA-A2-A0EU-01A	BRCA	0.0857142	0.0746552	0.0777438	0.0108717	0.063923	0.0109449	0.0208459	0.0106728	0.0323499	0.0250859	0.06163
	TCGA-A2-A0ST-01A	BRCA	0.0727178	0.0462705	0.0564609	0.0109977	0.0706648	0.0117128	0.0103915	0.0102822	0.0352908	0.0350271	0.0262402
	TCGA-A2-A0SU-01A	BRCA	0.0876749	0.0520365	0.129603	0.0117195	0.0617436	0.0102143	0.00802928	0.00915088	0.0433129	0.0492645	0.0323957
	TCGA-A2-A0SV-01A	BRCA	0.0596326	0.0334446	0.0840063	0.0146537	0.0753179	0.0129606	0.0124795	0.0141843	0.0287334	0.0256891	0.0278988
	TCGA-A2-A0SW-01A	BRCA	0.0561559	0.0533781	0.0556389	0.011596	0.0959662	0.0109646	0.00992881	0.0096668	0.0413778	0.0298832	0.0248434
	TCGA-A2-A0SX-01A	BRCA	0.0769578	0.0414683	0.0631947	0.0120189	0.0719487	0.0138843	0.010203	0.00940746	0.0424185	0.0351193	0.0328203
	TCGA-A2-A0T0-01A	BRCA	0.0930956	0.0571347	0.0758889	0.0138447	0.0487842	0.013108	0.0103714	0.00992388	0.0483724	0.0328028	0.0448162
	TCGA-A2-A0T1-01A	BRCA	0.0642928	0.0363539	0.138151	0.0116164	0.0650654	0.0138662	0.0147868	0.00936904	0.0573594	0.0220359	0.0299483
	TCGA-A2-A0T2-01A	BRCA	0.0605029	0.0480172	0.0784358	0.0101368	0.0807562	0.0120548	0.0113432	0.0107297	0.0487079	0.0314479	0.0393693
	TCGA-A2-A0T5-01A	BRCA	0.0594639	0.0453314	0.064522	0.0146771	0.0481054	0.0130607	0.0113853	0.0128211	0.031992	0.0245615	0.0375461
	TCGA-A2-A0T7-01A	BRCA	0.053113	0.0428849	0.0991392	0.0123874	0.0676477	0.0140611	0.00935832	0.00974507	0.0345423	0.0325625	0.0331203
	TCGA-A2-A0YC-01A	BRCA	0.0727811	0.0423755	0.0698806	0.0112035	0.0673451	0.0120426	0.0106455	0.0102389	0.0355945	0.0350123	0.0290913
	TCGA-A2-A0YE-01A	BRCA	0.0737169	0.0811782	0.103591	0.0123792	0.058848	0.0113346	0.0111914	0.0113421	0.0480842	0.039127	0.0383693
	TCGA-A2-A0YF-01A	BRCA	0.0677559	0.0496364	0.0920444	0.0108509	0.10085	0.0115637	0.0104038	0.00952929	0.0293724	0.0253207	0.035645
	TCGA-A2-A0YG-01A	BRCA	0.0546901	0.0583849	0.0948941	0.00980263	0.0342353	0.0121537	0.00882347	0.0083971	0.0476957	0.0170663	0.0278832
	TCGA-A2-A0YH-01A	BRCA	0.0591142	0.0649171	0.0958084	0.00908464	0.0794857	0.0100105	0.0107249	0.00857028	0.0364005	0.0368378	0.0222601
	TCGA-A2-A0YI-01A	BRCA	0.0677167	0.0637262	0.082563	0.00981297	0.111313	0.0119736	0.00717316	0.0106197	0.0286198	0.0449821	0.0361494
	TCGA-A2-A0YJ-01A	BRCA	0.0454868	0.0375161	0.0799931	0.0120249	0.0406775	0.0111061	0.0148114	0.00983757	0.0290349	0.028569	0.0292903
	TCGA-A2-A0YM-01A	BRCA	0.0710232	0.0548587	0.0988786	0.0123425	0.0553261	0.0117253	0.0106014	0.0110974	0.0286652	0.0245134	0.0231625
	TCGA-A2-A0YT-01A	BRCA	0.0946298	0.0544625	0.0783526	0.00767782	0.0911901	0.012846	0.0157941	0.0100536	0.0376411	0.033113	0.0233966
	TCGA-A2-A1FW-01A	BRCA	0.0781836	0.0908924	0.0868999	0.0163253	0.0753534	0.0135261	0.0121527	0.00957056	0.0351462	0.027614	0.0299213
	TCGA-A2-A1FX-01A	BRCA	0.0578062	0.0471964	0.0783596	0.0130832	0.0500461	0.0106193	0.00734306	0.00961172	0.0646698	0.0344004	0.019898
	TCGA-A2-A1FZ-01A	BRCA	0.14352	0.103495	0.0998454	0.0171933	0.0913608	0.0153966	0.0124234	0.0124783	0.0504196	0.0423746	0.0319903
	TCGA-A2-A1G0-01A	BRCA	0.0971415	0.0747133	0.0719036	0.0136138	0.0848536	0.0137519	0.012191	0.0093324	0.0351434	0.0305973	0.0212982
	TCGA-A2-A1G1-01A	BRCA	0.0666069	0.0548126	0.0640622	0.0114792	0.0427253	0.0113001	0.00869933	0.00917291	0.0319123	0.0284128	0.0248462
	TCGA-A2-A1G6-01A	BRCA	0.0596435	0.0644975	0.0622944	0.0179419	0.0879823	0.0141202	0.0120176	0.0104323	0.0417139	0.0389596	0.0211008
	TCGA-A2-A259-01A	BRCA	0.088315	0.0483398	0.226693	0.0163717	0.0761314	0.0140376	0.0202054	0.0178716	0.0617213	0.0327775	0.0407512
	TCGA-A2-A25B-01A	BRCA	0.16001	0.133268	0.127228	0.0191326	0.0636648	0.0160005	0.0110682	0.0123648	0.0414777	0.0304319	0.0266865
	TCGA-A2-A25C-01A	BRCA	0.152265	0.13191	0.138422	0.0186238	0.0667253	0.0153039	0.0100772	0.0156203	0.0588584	0.0382612	0.0462323
	TCGA-A2-A25E-01A	BRCA	0.0991266	0.074859	0.078842	0.0163806	0.0526653	0.0150273	0.0126926	0.0153408	0.0479179	0.0508624	0.0425765
	TCGA-A2-A25F-01A	BRCA	0.0574434	0.0705391	0.0898352	0.0165558	0.0753179	0.0152416	0.0114021	0.0130697	0.0688935	0.0540417	0.0415032
	TCGA-A2-A3XS-01A	BRCA	0.053093	0.0394947	0.0636139	0.016659	0.0481989	0.0123124	0.00842036	0.0101978	0.0276817	0.0384254	0.0374187
	TCGA-A2-A3XT-01A	BRCA	0.0497376	0.0417581	0.0654431	0.0167217	0.0460271	0.0130782	0.00876511	0.0113459	0.0301816	0.042807	0.0302252
	TCGA-A2-A3XU-01A	BRCA	0.0463978	0.0390582	0.0500462	0.0170683	0.0613016	0.0134451	0.010536	0.0112364	0.0367867	0.0312122	0.0376335
	TCGA-A2-A3XV-01A	BRCA	0.0358408	0.0292471	0.0478896	0.0123771	0.0524445	0.0135293	0.00879897	0.010046	0.031666	0.0339896	0.0207624
	TCGA-A2-A3XW-01A	BRCA	0.0517949	0.0479961	0.0533991	0.013701	0.0482625	0.01312	0.00912278	0.0117123	0.0272564	0.0397209	0.0297436
	TCGA-A2-A3XX-01A	BRCA	0.041871	0.0476365	0.0489176	0.0131706	0.0532026	0.0109788	0.0100427	0.0109597	0.0261011	0.0386862	0.0242338
	TCGA-A2-A3XY-01A	BRCA	0.0429635	0.0403606	0.0562095	0.0139419	0.0546624	0.0139297	0.00851973	0.0111385	0.0414777	0.0293758	0.0270695
	TCGA-A2-A3XZ-01A	BRCA	0.0393903	0.0485999	0.0558517	0.0126025	0.0613411	0.012512	0.00952189	0.0125317	0.034038	0.0459032	0.0364453
	TCGA-A2-A3Y0-01A	BRCA	0.0489311	0.0445964	0.0585271	0.0129681	0.0437499	0.0107336	0.00918975	0.00910516	0.0316472	0.0273917	0.025116
	TCGA-A2-A4S3-01A	BRCA	0.0673823	0.0654364	0.0570911	0.0158369	0.0877055	0.0159943	0.0129269	0.0158053	0.0593195	0.0426013	0.030508
	TCGA-A7-A0D9-01A	BRCA	0.092599	0.0660134	0.0801717	0.0113741	0.0521644	0.0102899	0.0100515	0.00859323	0.0516848	0.0258641	0.0268763
	TCGA-A7-A0DC-01B	BRCA	0.0381698	0.0327045	0.0536868	0.0120498	0.0587509	0.0115775	0.00942152	0.010018	0.0276411	0.0360828	0.024096
	TCGA-A7-A13D-01A	BRCA	0.0782473	0.0504224	0.275462	0.014627	0.0675107	0.0143313	0.0146519	0.00895641	0.0461366	0.0208534	0.0361056
	TCGA-A7-A13E-01A	BRCA	0.158506	0.0710708	0.0727563	0.0105339	0.0463049	0.0110005	0.00975723	0.0104619	0.0237898	0.0234992	0.023616
	TCGA-A7-A13F-01A	BRCA	0.126746	0.0861356	0.067502	0.0177748	0.0850455	0.0115805	0.0121533	0.0102755	0.0298139	0.0238175	0.0358311
	TCGA-A7-A13G-01A	BRCA	0.0775843	0.0468531	0.0702959	0.018883	0.0864924	0.011312	0.012907	0.0103025	0.0633124	0.0342014	0.0367561
	TCGA-A7-A13G-01B	BRCA	0.0489309	0.0267474	0.0834691	0.0160721	0.0563797	0.0139381	0.0100418	0.00961299	0.0217698	0.0275644	0.0357787
	TCGA-A7-A26H-01A	BRCA	0.0976272	0.118156	0.147544	0.0176092	0.0652739	0.0325258	0.0124573	0.0147349	0.0477086	0.0412818	0.0294981
	TCGA-A7-A26I-01A	BRCA	0.0675886	0.0735021	0.0891243	0.0174755	0.0686084	0.0152318	0.0106698	0.0153262	0.0497696	0.0327407	0.0246269
	TCGA-A7-A26J-01A	BRCA	0.0778783	0.0654728	0.0699983	0.017846	0.062566	0.0219258	0.0106081	0.0122955	0.0376353	0.0576876	0.0241332
	TCGA-A7-A26J-01A	BRCA	0.0385343	0.0886627	0.0557489	0.0238725	0.0657418	0.0148942	0.0191938	0.0131725	0.034306	0.0381152	0.0260807
	TCGA-A7-A26J-01B	BRCA	0.150472	0.134111	0.13428	0.023865	0.100878	0.0231533	0.0310886	0.0227928	0.114841	0.0400037	0.0302537
	TCGA-A7-A2KD-01A	BRCA	0.1121	0.0762014	0.0939443	0.0178391	0.0776728	0.0144462	0.0102718	0.0130752	0.0281093	0.0316527	0.0306302
	TCGA-A7-A4SD-01A	BRCA	0.0517197	0.052243	0.094261	0.0211771	0.0508302	0.0147201	0.0101516	0.0120483	0.0516556	0.0414191	0.0314708
	TCGA-A7-A4SE-01A	BRCA	0.12128	0.0863961	0.0731955	0.0198756	0.055969	0.0167031	0.0113331	0.0135966	0.0421894	0.0363442	0.0324361
	TCGA-A7-A4SF-01A	BRCA	0.0550784	0.0506357	0.168271	0.0158869	0.0689514	0.0142182	0.00950928	0.0121775	0.0424786	0.0452074	0.02352
	TCGA-A7-A5ZW-01A	BRCA	0.03472	0.0257696	0.057054	0.010626	0.0378886	0.0104035	0.00843092	0.00758179	0.0220105	0.0339556	0.032941
	TCGA-A7-A6VV-01A	BRCA	0.0878295	0.0764747	0.0759347	0.0178785	0.0765285	0.0162337	0.0106006	0.0120856	0.0414033	0.041289	0.0224349
	TCGA-A7-A6VW-01A	BRCA	0.0773108	0.0803385	0.0556668	0.0183416	0.0765098	0.0137018	0.0122325	0.0125257	0.0465369	0.0298118	0.028723
	TCGA-A7-A6VX-01A	BRCA	0.0661714	0.0627858	0.0593253	0.0189088	0.0537986	0.0156749	0.0161683	0.0117177	0.0367894	0.0322271	0.0260415
	TCGA-A7-A6VY-01A	BRCA	0.0612239	0.0521139	0.0678832	0.0174723	0.0634715	0.0160052	0.0110472	0.0115909	0.0290908	0.0276419	0.0217982
	TCGA-A8-A075-01A	BRCA	0.0926278	0.048711	0.0652646	0.011035	0.0633473	0.0121431	0.0101489	0.00955431	0.0404362	0.0354144	0.0262479
	TCGA-A8-A08O-01A	BRCA	0.0786061	0.0559839	0.0867653	0.0100883	0.0390443	0.0114586	0.0154485	0.00972613	0.0291963	0.0244569	0.0416895
	TCGA-AC-A23C-01A	BRCA	0.0522673	0.0508405	0.0846697	0.0169787	0.0747064	0.0160327	0.0118328	0.0146094	0.0390458	0.0286796	0.032393
	TCGA-AC-A23E-01A	BRCA	0.0808785	0.0477697	0.052106	0.0168559	0.0724656	0.0170484	0.00845943	0.0116317	0.0332339	0.0464483	0.0298289
	TCGA-AC-A23H-01A	BRCA	0.114832	0.182191	0.120401	0.0242756	0.16007	0.0200388	0.0087418	0.0191596	0.18745	0.137434	0.119827
	TCGA-AC-A2BK-01A	BRCA	0.0744283	0.0514593	0.0786616	0.0153064	0.0764099	0.0143199	0.00880521	0.0117086	0.0336149	0.0400321	0.0257033
	TCGA-AC-A2BM-01A	BRCA	0.0557389	0.0354768	0.0663781	0.0163279	0.0625218	0.0149218	0.0130817	0.0144448	0.0421718	0.0418474	0.0329313
	TCGA-AC-A5EH-01A	BRCA	0.0745664	0.0487427	0.0764021	0.0170092	0.0496388	0.0162896	0.0095985	0.0125768	0.0314361	0.0246918	0.0229932
	TCGA-AC-A5XU-01A	BRCA	0.0669603	0.0495337	0.080734	0.017703	0.0520246	0.0151556	0.00801837	0.0107998	0.0314865	0.0256034	0.022682
	TCGA-AC-A62V-01A	BRCA	0.0658587	0.0418405	0.079106	0.00997752	0.0541372	0.0106311	0.0101217	0.00894538	0.0330312	0.0307897	0.0260772
	TCGA-AC-A62X-01A	BRCA	0.0283987	0.0350838	0.0459932	0.0144216	0.0519926	0.0139408	0.00959102	0.0102506	0.0341589	0.0221947	0.0370495
	TCGA-AC-A6IW-01A	BRCA	0.0756774	0.082773	0.128223	0.0202528	0.055209	0.0145223	0.0105033	0.0119631	0.0327801	0.0446153	0.0400838
	TCGA-AC-A6NO-01A	BRCA	0.0403502	0.0605162	0.0607682	0.0186428	0.0489611	0.0148492	0.0168131	0.0231596	0.0367293	0.0378568	0.0311708
	TCGA-AC-A8OP-01A	BRCA	0.0466605	0.0442833	0.0572984	0.0160531	0.0555998	0.0183908	0.0121382	0.0118054	0.0286444	0.0247096	0.0280694
	TCGA-AN-A0XL-01A	BRCA	0.032308	0.0353501	0.0663866	0.0109929	0.0372971	0.0119051	0.0102589	0.00989925	0.0296679	0.0304904	0.0205307
	TCGA-AN-A0XN-01A	BRCA	0.0852656	0.0484921	0.077608	0.0126537	0.053942	0.0129598	0.0118267	0.00935821	0.0322998	0.0199559	0.0285754
	TCGA-AN-A0XO-01A	BRCA	0.0921931	0.0631076	0.0723266	0.0118886	0.0591173	0.0114044	0.0113763	0.00975141	0.051591	0.0530712	0.0254625
	TCGA-AN-A0XP-01A	BRCA	0.0775005	0.038917	0.145685	0.0147606	0.0823898	0.0122758	0.00930899	0.0109498	0.0460827	0.0326654	0.0357513
	TCGA-AN-A0XR-01A	BRCA	0.108011	0.0842245	0.0929569	0.0103256	0.0745975	0.0148819	0.0120969	0.0107073	0.0575227	0.0397701	0.0467615
	TCGA-AN-A0XS-01A	BRCA	0.0643134	0.0399751	0.0725556	0.0129166	0.0517307	0.0108207	0.0116405	0.0118246	0.0382874	0.0420571	0.0347497
	TCGA-AN-A0XT-01A	BRCA	0.135888	0.0962595	0.102888	0.0164571	0.070113	0.0109242	0.0185217	0.0102219	0.0439094	0.0357695	0.031407
	TCGA-AN-A0XU-01A	BRCA	0.0875121	0.0526924	0.0697267	0.0118066	0.0613063	0.0104759	0.0106364	0.00960968	0.0471977	0.035822	0.0266593
	TCGA-AN-A0XV-01A	BRCA	0.0924049	0.0575611	0.106996	0.0136867	0.0912278	0.0121243	0.00970936	0.0130466	0.0411293	0.0360304	0.0347168
	TCGA-AN-A0XW-01A	BRCA	0.0482238	0.0462313	0.103377	0.010126	0.0842218	0.0114293	0.00867071	0.0117692	0.0398835	0.0329914	0.0266742
	TCGA-AO-A03L-01A	BRCA	0.095184	0.0639319	0.0903388	0.010879	0.0698601	0.0119077	0.0115938	0.0114943	0.0801391	0.0498218	0.0360535
	TCGA-AO-A03M-01B	BRCA	0.0418589	0.0431638	0.0854919	0.0111933	0.0463199	0.0110636	0.00863692	0.00973811	0.0315955	0.0279763	0.0265907
	TCGA-AO-A03N-01B	BRCA	0.0685373	0.0373094	0.0719766	0.00972409	0.0842602	0.0112036	0.00763271	0.00816194	0.0377065	0.027537	0.0176518
	TCGA-AO-A03U-01B	BRCA	0.0528425	0.0730592	0.096853	0.00937887	0.0680852	0.00961958	0.00816032	0.00789287	0.024716	0.025572	0.0246127
	TCGA-AO-A0JA-01A	BRCA	0.100611	0.0608713	0.124306	0.00848729	0.0400889	0.00791417	0.0102295	0.00747271	0.0311485	0.0242049	0.032629
	TCGA-AO-A0JB-01A	BRCA	0.0693815	0.0570428	0.0665288	0.00956196	0.0602206	0.00966515	0.0129174	0.00869659	0.0281397	0.0241478	0.026908
	TCGA-AO-A0JC-01A	BRCA	0.0718091	0.0581772	0.0719932	0.00771808	0.0874173	0.00996911	0.0090045	0.00823487	0.0488708	0.0293429	0.033075
	TCGA-AO-A0JD-01A	BRCA	0.0807974	0.0739796	0.106134	0.00722967	0.0840168	0.00878877	0.00726048	0.00719991	0.032388	0.0272589	0.0216488
	TCGA-AO-A0JE-01A	BRCA	0.0729447	0.0435056	0.0703038	0.0110231	0.0617701	0.0108026	0.0107415	0.00966795	0.0474055	0.0300778	0.030398
	TCGA-AO-A0JF-01A	BRCA	0.0589035	0.0400915	0.0901422	0.00932391	0.0534709	0.009787	0.00922916	0.00858551	0.0286042	0.0334613	0.0208534
	TCGA-AO-A0JG-01A	BRCA	0.101467	0.0611816	0.0666144	0.0136119	0.0716029	0.0118841	0.0100183	0.0107569	0.034146	0.0345959	0.027767
	TCGA-AO-A0JI-01A	BRCA	0.0443385	0.0337491	0.0685104	0.0109344	0.0411468	0.00988265	0.00969454	0.00827448	0.0279182	0.0317688	0.0273114
	TCGA-AO-A0JL-01A	BRCA	0.0519673	0.035176	0.0795755	0.00867047	0.0590653	0.0103326	0.011674	0.00858466	0.037069	0.0284098	0.0278457
	TCGA-AO-A0JM-01A	BRCA	0.0895312	0.0604456	0.0663911	0.00848108	0.0600946	0.00928447	0.00960296	0.00791349	0.0432836	0.0386119	0.0378747
	TCGA-AO-A126-01A	BRCA	0.0943302	0.0545111	0.0721088	0.0114366	0.0610803	0.0120768	0.00931829	0.0102525	0.0317127	0.0345143	0.0296091
	TCGA-AO-A128-01A	BRCA	0.0936448	0.0456513	0.0684072	0.011436	0.046979	0.0112139	0.00942693	0.00979597	0.0288482	0.0287754	0.0423523
	TCGA-AO-A129-01A	BRCA	0.0409873	0.0557097	0.0935936	0.0128582	0.0473421	0.012563	0.00992706	0.0134419	0.0291891	0.0412052	0.0451201
	TCGA-AO-A12B-01A	BRCA	0.045189	0.0394802	0.0590056	0.0109924	0.0738365	0.0119939	0.00990057	0.0080851	0.023738	0.038404	0.0248188
	TCGA-AO-A12C-01A	BRCA	0.0634567	0.0505129	0.0757463	0.0146023	0.0726185	0.0136002	0.00959771	0.00954196	0.0287304	0.0240745	0.0227966
	TCGA-AO-A1KP-01A	BRCA	0.0841935	0.0592691	0.0689256	0.0119629	0.0684653	0.0115096	0.0118311	0.0126165	0.0216642	0.0447739	0.0250415
	TCGA-AO-A1KQ-01A	BRCA	0.0890109	0.0739046	0.0582417	0.011315	0.0649404	0.0107489	0.0104003	0.00902192	0.0507519	0.0412329	0.0213501
	TCGA-AO-A1KR-01A	BRCA	0.062709	0.0519266	0.10115	0.0130547	0.0675608	0.0121657	0.00821851	0.0082656	0.036004	0.0240998	0.0277285
	TCGA-AO-A1KT-01A	BRCA	0.0758504	0.0485241	0.0513548	0.0132563	0.0438657	0.0122878	0.00912794	0.00913659	0.0347349	0.0282366	0.0210206
	TCGA-AQ-A04H-01B	BRCA	0.0463583	0.0528667	0.0798845	0.0128547	0.0789259	0.0119695	0.0120489	0.0127116	0.0287248	0.027198	0.030162
	TCGA-AQ-A04L-01B	BRCA	0.0366009	0.0331397	0.0576706	0.00940737	0.0374276	0.0109348	0.0100701	0.00945382	0.0264156	0.0230574	0.0247443
	TCGA-AQ-A0Y5-01A	BRCA	0.0549904	0.0561594	0.0714197	0.0180413	0.0601475	0.0153659	0.00938431	0.0123193	0.0435185	0.0312971	0.0273796
	TCGA-AQ-A1H2-01A	BRCA	0.0823908	0.0697516	0.0711158	0.0129333	0.071191	0.0116849	0.0102044	0.0108649	0.0450707	0.025093	0.0267311
	TCGA-AQ-A1H3-01A	BRCA	0.0589314	0.0668404	0.0528957	0.0109909	0.0476248	0.0119697	0.00845285	0.00932146	0.0424613	0.0277831	0.0342809
	TCGA-AQ-A54N-01A	BRCA	0.043235	0.0463089	0.0605404	0.0224328	0.0599202	0.0133768	0.0117108	0.0102928	0.036051	0.0461947	0.0332633
	TCGA-AQ-A54O-01A	BRCA	0.0648914	0.0542658	0.0612311	0.0201641	0.0599439	0.017885	0.0109373	0.013746	0.0390514	0.0342095	0.0183465
	TCGA-AQ-A7U7-01A	BRCA	0.0280279	0.0291122	0.0425232	0.0154274	0.0352947	0.0144041	0.00843344	0.0109141	0.0277094	0.0269096	0.0243164
	TCGA-AR-A0TP-01A	BRCA	0.0620472	0.04317	0.101685	0.0117482	0.0325637	0.0123626	0.0136492	0.00986389	0.0462521	0.0220475	0.0585914
	TCGA-AR-A0TQ-01A	BRCA	0.133869	0.0676147	0.0736775	0.011849	0.0673351	0.012963	0.0102613	0.00972538	0.0384605	0.0395155	0.0298404
	TCGA-AR-A0TR-01A	BRCA	0.0795853	0.0415749	0.146744	0.010534	0.0646455	0.0104218	0.00975511	0.0106963	0.0408986	0.0319821	0.0303613
	TCGA-AR-A0TT-01A	BRCA	0.142914	0.0682316	0.0778922	0.0109623	0.0480472	0.0121369	0.00828879	0.00921761	0.034881	0.0373216	0.0384875
	TCGA-AR-A0TU-01A	BRCA	0.1013	0.0625698	0.0930205	0.0122901	0.0536147	0.0128008	0.0123856	0.0111675	0.0422523	0.0756252	0.0309869
	TCGA-AR-A0TV-01A	BRCA	0.118788	0.0692554	0.108673	0.0134773	0.069143	0.0146113	0.00999692	0.0124923	0.0360074	0.0289196	0.0348911
	TCGA-AR-A0TW-01A	BRCA	0.107583	0.0430847	0.0925598	0.0113141	0.0795512	0.0102798	0.0155336	0.0105577	0.043925	0.035973	0.0283733
	TCGA-AR-A0TX-01A	BRCA	0.0378238	0.0414645	0.0871022	0.01273	0.0572612	0.0123674	0.0112762	0.00960553	0.0256347	0.0357594	0.0292748
	TCGA-AR-A0TZ-01A	BRCA	0.107379	0.0672825	0.0588786	0.0147746	0.0916201	0.0128286	0.00947677	0.0126185	0.0420916	0.0363357	0.0337392
	TCGA-AR-A0U0-01A	BRCA	0.103046	0.0816943	0.120782	0.0112566	0.0702223	0.010863	0.00913673	0.0107737	0.0392778	0.0260918	0.0369354
	TCGA-AR-A0U2-01A	BRCA	0.0753523	0.0446939	0.0924013	0.0117949	0.0660371	0.0112545	0.0126485	0.0107195	0.0509463	0.0348748	0.0266667
	TCGA-AR-A0U3-01A	BRCA	0.0599383	0.0376334	0.0580938	0.0110813	0.0805283	0.0108402	0.0117189	0.0105109	0.0299932	0.030244	0.0270992
	TCGA-AR-A0U4-01A	BRCA	0.131116	0.0519847	0.0787852	0.00892793	0.0562564	0.011743	0.0125014	0.00753753	0.0363789	0.0238287	0.0344039
	TCGA-AR-A1AJ-01A	BRCA	0.115563	0.0613351	0.194541	0.0154046	0.124247	0.0149054	0.0180163	0.0114992	0.0429204	0.0416977	0.025398
	TCGA-AR-A1AN-01A	BRCA	0.0817271	0.0861831	0.171932	0.0146605	0.0808768	0.0111088	0.0113934	0.0104682	0.0367758	0.0331301	0.030118
	TCGA-AR-A1AO-01A	BRCA	0.0813747	0.0407659	0.0724932	0.00940831	0.0660234	0.0108809	0.0103485	0.00902063	0.0328479	0.0331475	0.0326557
	TCGA-AR-A1AP-01A	BRCA	0.0678611	0.0461458	0.0785725	0.0138737	0.0598444	0.0115866	0.0129486	0.00983558	0.0439853	0.0277645	0.0216852
	TCGA-AR-A1AQ-01A	BRCA	0.0597964	0.0640853	0.0864306	0.0107093	0.0649768	0.011046	0.0114562	0.00935971	0.0301368	0.0262938	0.023489
	TCGA-AR-A1AR-01A	BRCA	0.0721241	0.0522499	0.0657097	0.0142926	0.0588422	0.0131043	0.173725	0.0959874	0.043603	0.0316552	0.0271618
	TCGA-AR-A1AS-01A	BRCA	0.0691878	0.0451345	0.086477	0.0116477	0.0534216	0.0114591	0.00882038	0.00940801	0.0393277	0.0313329	0.0253095
	TCGA-AR-A1AU-01A	BRCA	0.0737168	0.0393956	0.0935668	0.0196089	0.0968358	0.0124195	0.00953733	0.0105028	0.0338032	0.0189602	0.0270683
	TCGA-AR-A1AV-01A	BRCA	0.0503097	0.0450648	0.0907934	0.0182097	0.112214	0.0150666	0.0155252	0.0113943	0.0276266	0.0342676	0.027074
	TCGA-AR-A1AW-01A	BRCA	0.0567442	0.0511148	0.0645792	0.0111268	0.0814363	0.0109842	0.0121297	0.00997879	0.0304263	0.0320497	0.0329204
	TCGA-AR-A1AX-01A	BRCA	0.0580545	0.03664	0.201766	0.0107932	0.0689421	0.0107794	0.00961311	0.00769418	0.0367356	0.0335474	0.0365362
	TCGA-AR-A1AY-01A	BRCA	0.0688355	0.0608927	0.0696783	0.0124898	0.124771	0.0130641	0.0116529	0.0111736	0.0394603	0.0198601	0.0297002
	TCGA-AR-A24K-01A	BRCA	0.104329	0.0896345	0.0821196	0.026944	0.102201	0.0178122	0.0184555	0.0218777	0.0348826	0.0352078	0.0314184
	TCGA-AR-A24L-01A	BRCA	0.0727447	0.0531653	0.0862374	0.0182275	0.115952	0.0157827	0.0172394	0.0148513	0.0804635	0.0288695	0.0350854
	TCGA-AR-A24N-01A	BRCA	0.069824	0.0638099	0.116004	0.0156394	0.0899333	0.0171309	0.0097285	0.0115239	0.0569806	0.0451798	0.0272136
	TCGA-AR-A24P-01A	BRCA	0.116986	0.0675682	0.11554	0.0202441	0.076488	0.0170371	0.0129548	0.0126978	0.0380925	0.0335527	0.0268819
	TCGA-AR-A24Q-01A	BRCA	0.0894249	0.0643297	0.158415	0.0170002	0.0820266	0.0197435	0.0116688	0.0165907	0.0609716	0.0430131	0.0286874
	TCGA-AR-A24R-01A	BRCA	0.100952	0.0738021	0.0712286	0.0174788	0.102288	0.0161806	0.0156905	0.0148158	0.0371454	0.0419154	0.0206689
	TCGA-AR-A24S-01A	BRCA	0.113384	0.0856363	0.100438	0.0224251	0.066489	0.0158866	0.0120929	0.012917	0.040674	0.0516632	0.0305293
	TCGA-AR-A24U-01A	BRCA	0.108267	0.0944383	0.0945583	0.0167201	0.0774684	0.0142542	0.0124518	0.016865	0.0518183	0.042243	0.0362042
	TCGA-AR-A24V-01A	BRCA	0.0525839	0.0854616	0.0811203	0.0160644	0.064743	0.0158213	0.0115525	0.014343	0.050408	0.0354551	0.0317218
	TCGA-AR-A24W-01A	BRCA	0.0825983	0.0728116	0.132421	0.019781	0.117437	0.0171216	0.021462	0.0177837	0.0681186	0.0506217	0.045932
	TCGA-AR-A24Z-01A	BRCA	0.109455	0.095646	0.0909315	0.0184922	0.0733701	0.0161897	0.0174288	0.0244474	0.0742111	0.0427202	0.0372163
	TCGA-AR-A250-01A	BRCA	0.0622483	0.0508986	0.109192	0.0187981	0.0611058	0.017348	0.0103786	0.011392	0.0568461	0.0344198	0.0239556
	TCGA-AR-A251-01A	BRCA	0.0694269	0.0667382	0.126622	0.0266614	0.128483	0.0152775	0.0113044	0.0134762	0.0359858	0.0284826	0.0325932
	TCGA-AR-A252-01A	BRCA	0.106362	0.0738482	0.0832811	0.0154882	0.0776358	0.0147808	0.0107722	0.0105596	0.0381116	0.0468892	0.0422937
	TCGA-AR-A254-01A	BRCA	0.0673399	0.0589375	0.0734072	0.0179137	0.0561097	0.0158031	0.0137912	0.0207968	0.0509668	0.0576543	0.0332614
	TCGA-AR-A255-01A	BRCA	0.104064	0.0998002	0.0985673	0.018642	0.0668975	0.0134789	0.00958126	0.011818	0.0698084	0.0479179	0.05152
	TCGA-AR-A256-01A	BRCA	0.0749077	0.0611791	0.083656	0.019052	0.0412604	0.0160969	0.0100133	0.0129231	0.0318219	0.0413501	0.0305537
	TCGA-B6-A0I1-01A	BRCA	0.12534	0.0745837	0.0590188	0.0190119	0.0592574	0.017354	0.0106879	0.0137715	0.04041	0.03271	0.0332313
	TCGA-B6-A0IK-01A	BRCA	0.0856701	0.0307611	0.0635608	0.00894072	0.064389	0.00831186	0.00997496	0.00709825	0.0314463	0.0229835	0.0297613
	TCGA-B6-A0RE-01A	BRCA	0.114585	0.0464448	0.234918	0.0110813	0.0372225	0.0116555	0.0100596	0.00941374	0.0529129	0.0266976	0.0325978
	TCGA-B6-A0RG-01A	BRCA	0.0892092	0.0694245	0.159011	0.0107836	0.0754916	0.00965052	0.00959892	0.00822524	0.0219454	0.0425343	0.0202852
	TCGA-B6-A0RI-01A	BRCA	0.0889086	0.059458	0.0999457	0.00971105	0.0583783	0.0094145	0.0121625	0.0144497	0.0467223	0.0243596	0.0275916
	TCGA-B6-A0RL-01A	BRCA	0.0855104	0.0477291	0.0652187	0.0155687	0.0568926	0.0132928	0.00993213	0.010356	0.0434664	0.022841	0.0239544
	TCGA-B6-A0RM-01A	BRCA	0.0946805	0.0520297	0.0808854	0.012016	0.0664101	0.0107443	0.00838929	0.0096722	0.027511	0.0328291	0.0338414
	TCGA-B6-A0RO-01A	BRCA	0.0805979	0.0522983	0.0610989	0.0105178	0.0612246	0.0110127	0.00930839	0.010306	0.0312154	0.0369879	0.0197853
	TCGA-B6-A0RP-01A	BRCA	0.11692	0.059473	0.125167	0.0141428	0.0878582	0.0117871	0.0152244	0.0129709	0.0643423	0.0462984	0.0321793
	TCGA-B6-A0RS-01A	BRCA	0.0641118	0.0396855	0.0608674	0.0162715	0.0938809	0.0148653	0.0126231	0.014579	0.0430991	0.0322636	0.0313568
	TCGA-B6-A0RT-01A	BRCA	0.0907771	0.0519092	0.0565894	0.0121057	0.0656912	0.0109926	0.0271891	0.0104402	0.0356574	0.0348293	0.053143
	TCGA-B6-A0WT-01A	BRCA	0.068145	0.0444367	0.0940797	0.0109689	0.0612109	0.010408	0.0103185	0.00984436	0.0364141	0.0238691	0.0238979
	TCGA-B6-A0WV-01A	BRCA	0.10005	0.0529071	0.0641157	0.00959495	0.0653218	0.0110061	0.00928498	0.0116967	0.0404638	0.0232703	0.0256512
	TCGA-B6-A0WW-01A	BRCA	0.0876437	0.0624483	0.106748	0.0110036	0.07157	0.0111765	0.0103985	0.00883483	0.0773249	0.0389063	0.0242075
	TCGA-B6-A0WY-01A	BRCA	0.0568218	0.0306441	0.0498564	0.0149225	0.0628593	0.0104545	0.0101993	0.00994752	0.0366213	0.0241606	0.0248185
	TCGA-B6-A0WZ-01A	BRCA	0.087278	0.080231	0.0644168	0.0102515	0.0780215	0.0117924	0.011548	0.0123952	0.0567618	0.0264324	0.0251015
	TCGA-B6-A0X1-01A	BRCA	0.0738808	0.0572115	0.0579551	0.0116951	0.0467152	0.0122602	0.0110978	0.00999872	0.0211829	0.0308941	0.0292064
	TCGA-B6-A0X4-01A	BRCA	0.0867299	0.0531614	0.0908813	0.0177444	0.0667908	0.0108037	0.0151596	0.0135341	0.0904697	0.0465578	0.0292391
	TCGA-B6-A0X5-01A	BRCA	0.0907051	0.0697864	0.0948294	0.00871118	0.0630709	0.0126843	0.0124181	0.00789065	0.0450399	0.0323248	0.024354
	TCGA-B6-A1KC-01A	BRCA	0.0480327	0.0536813	0.0722785	0.0172731	0.0422063	0.0148049	0.0101846	0.0145552	0.0382157	0.0237238	0.0328527
	TCGA-B6-A1KC-01B	BRCA	0.144754	0.175689	0.119166	0.0156673	0.15709	0.0175907	0.00675815	0.0138778	0.0797086	0.138074	0.0945814
	TCGA-B6-A1KF-01A	BRCA	0.156695	0.107887	0.0985848	0.0133189	0.0634789	0.0115393	0.0104532	0.00972753	0.0510893	0.0355693	0.0294546
	TCGA-B6-A1KI-01A	BRCA	0.0878798	0.0491797	0.0588048	0.0143803	0.0491628	0.0118067	0.0117028	0.00987824	0.0278852	0.0281527	0.0247509
	TCGA-B6-A1KN-01A	BRCA	0.107046	0.0847911	0.0625717	0.0132377	0.0623473	0.0123674	0.0122208	0.0110449	0.225868	0.0352103	0.0227177
	TCGA-B6-A400-01A	BRCA	0.0312433	0.0450037	0.0613348	0.0144715	0.0419985	0.0136291	0.0101217	0.012382	0.0291265	0.0323939	0.0199316
	TCGA-B6-A401-01A	BRCA	0.052828	0.0381442	0.0486669	0.012336	0.0564048	0.0111775	0.00968422	0.0117523	0.0338695	0.0420796	0.027423
	TCGA-B6-A402-01A	BRCA	0.0611372	0.045604	0.0552945	0.0135883	0.0548217	0.0121068	0.00897291	0.0105832	0.0306763	0.0379721	0.0249045
	TCGA-B6-A409-01A	BRCA	0.0347675	0.0489722	0.0505109	0.0133956	0.0401569	0.0116532	0.00936399	0.00897008	0.0300018	0.0341433	0.0207747
	TCGA-BH-A0AU-01A	BRCA	0.0410876	0.0424746	0.0713334	0.0108052	0.0716507	0.011729	0.0110275	0.0107435	0.0410977	0.0283993	0.0339369
	TCGA-BH-A0AW-01A	BRCA	0.0800694	0.063501	0.0759727	0.0116328	0.0565132	0.0106681	0.0140988	0.00808534	0.0303153	0.0285145	0.0504842
	TCGA-BH-A0AZ-01A	BRCA	0.149164	0.0983715	0.0888209	0.0161605	0.0879085	0.011972	0.0154027	0.0104357	0.0335864	0.0612318	0.0272283
	TCGA-BH-A0B2-01A	BRCA	0.042208	0.0484952	0.0905768	0.0145152	0.0416759	0.0125825	0.010324	0.0118361	0.0424588	0.0402018	0.040861
	TCGA-BH-A0B3-01A	BRCA	0.109054	0.0462231	0.0995087	0.00979266	0.0519474	0.0133273	0.0110595	0.00894631	0.0612444	0.0463708	0.0318381
	TCGA-BH-A0B6-01A	BRCA	0.119119	0.0801457	0.0527412	0.0137887	0.057663	0.0148208	0.0109885	0.0107239	0.0368062	0.0366736	0.0445841
	TCGA-BH-A0B8-01A	BRCA	0.0452878	0.0318152	0.0861317	0.0103469	0.0349788	0.0096712	0.00859697	0.00993691	0.0347017	0.034076	0.025321
	TCGA-BH-A0B9-01A	BRCA	0.0932844	0.0924714	0.0889303	0.0123306	0.0820111	0.0126707	0.010829	0.010715	0.0629863	0.0398937	0.0515817
	TCGA-BH-A0BC-01A	BRCA	0.0929617	0.0522688	0.056876	0.0143997	0.0746511	0.0120863	0.0129208	0.0106344	0.0422418	0.0366413	0.0253889
	TCGA-BH-A0BF-01A	BRCA	0.0967074	0.0812435	0.0532405	0.0160771	0.0517409	0.0132532	0.0114009	0.00929763	0.0333544	0.0278021	0.0325029
	TCGA-BH-A0BJ-01A	BRCA	0.063186	0.0414642	0.128332	0.0117917	0.053438	0.0124953	0.0127153	0.0115335	0.0358187	0.0298009	0.0421106
	TCGA-BH-A0BM-01A	BRCA	0.076254	0.0415661	0.0537683	0.0110898	0.0578399	0.00890837	0.0109691	0.00986055	0.0189419	0.0191128	0.0323616
	TCGA-BH-A0BS-01A	BRCA	0.0586631	0.0334992	0.0780658	0.0112726	0.08383	0.0105683	0.00979071	0.0080089	0.0306768	0.0252381	0.0203953
	TCGA-BH-A0BT-01A	BRCA	0.11058	0.0640195	0.0764334	0.019325	0.108177	0.0129189	0.0136947	0.00901151	0.0458661	0.0365218	0.017642
	TCGA-BH-A0BZ-01A	BRCA	0.0443139	0.0281484	0.0602009	0.0129698	0.0798924	0.0139082	0.0122572	0.0100242	0.0400706	0.0223546	0.0248251
	TCGA-BH-A0C0-01A	BRCA	0.0692519	0.0404159	0.0978444	0.00990198	0.0698908	0.0107572	0.0143205	0.00987616	0.0469249	0.0321894	0.0423541
	TCGA-BH-A0DD-01A	BRCA	0.0540094	0.0437942	0.0549884	0.0178576	0.137328	0.0153002	0.0174651	0.0111488	0.0317587	0.0400176	0.0228324
	TCGA-BH-A0DG-01A	BRCA	0.0978046	0.0701306	0.076017	0.013598	0.0516688	0.0100498	0.0102947	0.00953741	0.0383088	0.0426177	0.0262523
	TCGA-BH-A0DH-01A	BRCA	0.128939	0.0862825	0.0718247	0.0146731	0.0640063	0.0110761	0.00833815	0.0120473	0.0337305	0.0340967	0.0403068
	TCGA-BH-A0DI-01A	BRCA	0.0740527	0.0490435	0.059458	0.0155557	0.0788966	0.011101	0.010191	0.0105329	0.036261	0.0313183	0.0259854
	TCGA-BH-A0DK-01A	BRCA	0.10253	0.0634231	0.0661541	0.00989042	0.0762855	0.0115769	0.0131254	0.0121822	0.0269183	0.0341235	0.0274441
	TCGA-BH-A0DQ-01A	BRCA	0.0855325	0.0627084	0.111931	0.0134305	0.0553995	0.0111645	0.0100797	0.0102908	0.055733	0.0282771	0.0243363
	TCGA-BH-A0DS-01A	BRCA	0.0882026	0.051094	0.0660204	0.00994487	0.0542846	0.00951931	0.0134801	0.00890154	0.0341988	0.0277519	0.0245539
	TCGA-BH-A0DV-01A	BRCA	0.0795768	0.0388788	0.0858934	0.0180489	0.0978602	0.011981	0.0117328	0.00993371	0.0481819	0.0294279	0.0309344
	TCGA-BH-A0E0-01A	BRCA	0.0976133	0.0528071	0.10188	0.00982742	0.0478725	0.0103864	0.0142074	0.00874668	0.0473018	0.0296708	0.0409762
	TCGA-BH-A0E1-01A	BRCA	0.136843	0.0737042	0.10004	0.00918634	0.0588855	0.0107536	0.010727	0.00920229	0.0434033	0.035227	0.0402799
	TCGA-BH-A0E2-01A	BRCA	0.107989	0.0683156	0.121853	0.010061	0.0897698	0.010159	0.00913055	0.00795305	0.0470505	0.0228831	0.0269115
	TCGA-BH-A0GY-01A	BRCA	0.106032	0.0661664	0.107	0.00865847	0.0950188	0.0108815	0.0137596	0.00900326	0.0569495	0.024751	0.0291499
	TCGA-BH-A0GZ-01A	BRCA	0.0933887	0.0419443	0.0716443	0.0105339	0.0449625	0.0121793	0.00951684	0.0100644	0.0427667	0.0327725	0.0310003
	TCGA-BH-A0H0-01A	BRCA	0.0879202	0.0535448	0.0896399	0.0100375	0.0649115	0.0106941	0.0101081	0.00937554	0.0493727	0.0303407	0.0439972
	TCGA-BH-A0H3-01A	BRCA	0.105636	0.0432728	0.0733661	0.0105383	0.0701071	0.00977792	0.00939978	0.0103336	0.041345	0.0290557	0.0231301
	TCGA-BH-A0H6-01A	BRCA	0.0741626	0.0488478	0.055397	0.00979729	0.060326	0.0108456	0.0110191	0.00975304	0.0387538	0.0248836	0.0274074
	TCGA-BH-A0H7-01A	BRCA	0.0678222	0.0451858	0.124014	0.0119221	0.0698374	0.0107271	0.00941361	0.00857833	0.070071	0.0197724	0.047037
	TCGA-BH-A0H9-01A	BRCA	0.0763826	0.0335155	0.0886337	0.0113391	0.0727115	0.0119623	0.0113944	0.0104672	0.0405962	0.0378133	0.0326313
	TCGA-BH-A0HA-01A	BRCA	0.0882003	0.0538295	0.0770347	0.0184506	0.108638	0.012458	0.014734	0.00989399	0.0434044	0.0350615	0.0218326
	TCGA-BH-A0HB-01A	BRCA	0.0944193	0.0555215	0.0840891	0.0104801	0.0653167	0.0107238	0.0116828	0.0124795	0.0454216	0.0332761	0.0213904
	TCGA-BH-A0HF-01A	BRCA	0.0377344	0.0282703	0.0488472	0.00781706	0.0516549	0.00970057	0.00889195	0.00795531	0.0219332	0.0272343	0.0303517
	TCGA-BH-A0HI-01A	BRCA	0.0792834	0.0506851	0.0773855	0.0151861	0.0676248	0.0115459	0.00883252	0.0104845	0.0446278	0.0259453	0.0359917
	TCGA-BH-A0HN-01A	BRCA	0.0805314	0.0525079	0.106409	0.0103693	0.085105	0.0112075	0.0130875	0.0100459	0.026014	0.0349734	0.0240869
	TCGA-BH-A0HX-01A	BRCA	0.0595741	0.0452499	0.13513	0.0109499	0.0625552	0.0104913	0.0128932	0.00975507	0.0292514	0.0261137	0.0319569
	TCGA-BH-A0HY-01A	BRCA	0.071312	0.0368955	0.0933261	0.00889681	0.0322732	0.0109352	0.00945373	0.00814895	0.0278048	0.0244812	0.0242781
	TCGA-BH-A0RX-01A	BRCA	0.0586529	0.0380849	0.0941795	0.0132359	0.0413482	0.0110039	0.0101204	0.00998887	0.0567556	0.0370537	0.040409
	TCGA-BH-A0W3-01A	BRCA	0.0760595	0.0576009	0.0615017	0.0108566	0.0571255	0.0119729	0.0153907	0.0098163	0.0525509	0.0292979	0.0225008
	TCGA-BH-A0W4-01A	BRCA	0.100587	0.0593353	0.19577	0.00996053	0.0639633	0.0112919	0.0105041	0.0091598	0.0323812	0.0401681	0.0240667
	TCGA-BH-A0W5-01A	BRCA	0.0935501	0.0804019	0.0854635	0.011301	0.0600614	0.0115647	0.0113201	0.0100095	0.0338378	0.0293318	0.0341578
	TCGA-BH-A0WA-01A	BRCA	0.0748669	0.0624751	0.0927876	0.0132526	0.0769316	0.00959907	0.010865	0.0127964	0.0476475	0.0600566	0.0356087
	TCGA-BH-A18V-06A	BRCA	0.0989237	0.0817376	0.0623753	0.0146821	0.0650814	0.0129635	0.00755388	0.0130064	0.0359785	0.0386983	0.0338149
	TCGA-BH-A1ES-01A	BRCA	0.0931802	0.0542963	0.146724	0.0174164	0.139762	0.0135491	0.0141195	0.0141948	0.0416954	0.0338895	0.0269368
	TCGA-BH-A1ES-06A	BRCA	0.0450084	0.0464419	0.0552887	0.0171772	0.0428141	0.0124643	0.00895814	0.00852133	0.0292518	0.0405974	0.0216412
	TCGA-BH-A1ET-01A	BRCA	0.119944	0.060114	0.069797	0.0122357	0.0617766	0.0118767	0.00967203	0.0100777	0.0362039	0.0354302	0.0251655
	TCGA-BH-A1EU-01A	BRCA	0.0623481	0.061005	0.0530089	0.0118203	0.10871	0.0133703	0.0110644	0.00930127	0.0460704	0.0436062	0.0222369
	TCGA-BH-A1EV-01A	BRCA	0.0816486	0.0566548	0.117995	0.0137516	0.100336	0.0101359	0.0295571	0.0136935	0.0739987	0.0204262	0.020771
	TCGA-BH-A1EW-01A	BRCA	0.169201	0.0773429	0.0760093	0.0140566	0.123139	0.0134365	0.0108341	0.0126152	0.0383932	0.0310249	0.035646
	TCGA-BH-A1EX-01A	BRCA	0.075173	0.0633479	0.0895475	0.0121146	0.0656632	0.0126502	0.0126632	0.0119144	0.0378001	0.0231439	0.0239388
	TCGA-BH-A1EY-01A	BRCA	0.0562595	0.0869922	0.0540457	0.011941	0.0874953	0.0143762	0.0120852	0.00987524	0.028863	0.0254577	0.0370283
	TCGA-BH-A1F0-01A	BRCA	0.0870809	0.0651974	0.0837977	0.0118662	0.111807	0.01117	0.00984861	0.0111116	0.0573967	0.0551904	0.0295239
	TCGA-BH-A1F2-01A	BRCA	0.0614552	0.0501469	0.127353	0.0133805	0.0681671	0.0146691	0.00861058	0.0107023	0.054563	0.0300784	0.0304526
	TCGA-BH-A1F5-01A	BRCA	0.0820347	0.0515651	0.0600919	0.011433	0.0680609	0.0103934	0.00794649	0.00777496	0.0787458	0.030178	0.0245818
	TCGA-BH-A1F6-01A	BRCA	0.0903687	0.0624705	0.0693907	0.011797	0.0468276	0.0103991	0.00796364	0.0080316	0.0292645	0.0269505	0.0381006
	TCGA-BH-A1F8-01A	BRCA	0.0979522	0.0585914	0.0523657	0.0125426	0.0511359	0.0115151	0.00950668	0.0109852	0.0369719	0.030588	0.0237749
	TCGA-BH-A1FB-01A	BRCA	0.0963539	0.0577407	0.0398056	0.0171607	0.0419526	0.0115861	0.00990469	0.0121894	0.0600796	0.0329413	0.0295748
	TCGA-BH-A1FD-01A	BRCA	0.0869017	0.0639668	0.067567	0.0128974	0.0791392	0.0135852	0.00915273	0.00894971	0.0423037	0.0318032	0.0313371
	TCGA-BH-A1FE-01A	BRCA	0.0807962	0.0680059	0.0565946	0.0148187	0.0500721	0.0108327	0.0129475	0.01233	0.04133	0.0323423	0.0292254
	TCGA-BH-A1FE-06A	BRCA	0.070635	0.0532157	0.0564457	0.0144657	0.0376801	0.0115218	0.011923	0.0139794	0.0362664	0.0512979	0.0311984
	TCGA-BH-A1FG-01A	BRCA	0.0968374	0.0552746	0.116963	0.0173802	0.0655948	0.0103034	0.00770745	0.00839699	0.0336406	0.0290955	0.0238869
	TCGA-BH-A1FH-01A	BRCA	0.0557797	0.0619864	0.0707859	0.0159989	0.0703762	0.0129279	0.0128303	0.013722	0.028038	0.0365389	0.0261084
	TCGA-BH-A1FJ-01A	BRCA	0.094314	0.0694498	0.0957144	0.0177333	0.0760236	0.0127577	0.00767102	0.0117043	0.056088	0.0361466	0.0237882
	TCGA-BH-A1FM-01A	BRCA	0.125208	0.0570293	0.0490861	0.0150822	0.0695754	0.0134247	0.028323	0.0114618	0.0234395	0.0305547	0.0239694
	TCGA-BH-A1FN-01A	BRCA	0.0695656	0.0502901	0.0546593	0.0132938	0.0638596	0.0118667	0.00887756	0.0100852	0.0385192	0.0308045	0.0215019
	TCGA-BH-A1FU-01A	BRCA	0.0908671	0.0753085	0.097409	0.0205432	0.0940514	0.0166927	0.0126339	0.01433	0.0436873	0.0490677	0.0452735
	TCGA-BH-A201-01A	BRCA	0.0766923	0.0725834	0.100435	0.0150824	0.0550971	0.0118065	0.00930539	0.00980305	0.0331614	0.0321788	0.0200544
	TCGA-BH-A202-01A	BRCA	0.0848863	0.0560704	0.0541827	0.0160213	0.0757776	0.0117828	0.00972325	0.00969472	0.0288383	0.0235722	0.024999
	TCGA-BH-A203-01A	BRCA	0.144567	0.0818308	0.103441	0.0166457	0.0836901	0.0149357	0.00969655	0.0115962	0.0395769	0.0473204	0.0281889
	TCGA-BH-A204-01A	BRCA	0.0628078	0.0454465	0.0526999	0.0202373	0.0557784	0.0174406	0.00926027	0.0166202	0.0430422	0.0304154	0.0362584
	TCGA-BH-A208-01A	BRCA	0.0467175	0.0588823	0.0539441	0.0209376	0.0481906	0.0156259	0.00834329	0.012371	0.0318104	0.0295029	0.0279152
	TCGA-BH-A42V-01A	BRCA	0.0364903	0.0478909	0.0697683	0.0129147	0.0506604	0.012341	0.00758384	0.0108096	0.0317588	0.0375364	0.0223591
	TCGA-BH-A6R8-01A	BRCA	0.055763	0.0421551	0.0622056	0.020371	0.0381193	0.0178987	0.0107431	0.0142505	0.032087	0.0265216	0.0275858
	TCGA-BH-A8FZ-01A	BRCA	0.0413711	0.0299777	0.0565188	0.0150516	0.0613642	0.012305	0.0084238	0.00971386	0.0320078	0.0313667	0.0233906
	TCGA-BH-A8G0-01A	BRCA	0.0174935	0.0304286	0.0596166	0.0176518	0.0515439	0.013947	0.0082299	0.0118824	0.0300882	0.0277458	0.0257442
	TCGA-C8-A1HE-01A	BRCA	0.13318	0.0904151	0.0742358	0.0155569	0.0665953	0.0126877	0.0152301	0.01334	0.0307555	0.0431367	0.0230436
	TCGA-C8-A1HF-01A	BRCA	0.146762	0.0926863	0.0747504	0.0177362	0.066392	0.0121013	0.0146782	0.0191786	0.0442677	0.0257537	0.0291543
	TCGA-C8-A1HG-01A	BRCA	0.08958	0.0399076	0.0711511	0.0170538	0.0541906	0.0153858	0.0115856	0.0116418	0.036075	0.027242	0.0297087
	TCGA-C8-A1HI-01A	BRCA	0.13439	0.093435	0.083877	0.0135765	0.0741662	0.0125612	0.0156706	0.0128741	0.0429117	0.0265829	0.0238729
	TCGA-C8-A1HJ-01A	BRCA	0.0908063	0.0791981	0.0769395	0.0116589	0.0606629	0.0115995	0.0128811	0.00933124	0.057634	0.0371689	0.0280666
	TCGA-C8-A1HK-01A	BRCA	0.0901571	0.0648103	0.0951448	0.0134771	0.0747912	0.011355	0.0103723	0.00981894	0.0530283	0.0300313	0.0248458
	TCGA-C8-A1HL-01A	BRCA	0.0846735	0.0615957	0.166723	0.0126948	0.107749	0.0117833	0.0158714	0.00961079	0.0345535	0.0309219	0.0236403
	TCGA-C8-A1HM-01A	BRCA	0.0879535	0.0387251	0.0410656	0.0135554	0.0714559	0.0108631	0.0109745	0.0093055	0.0578417	0.0272344	0.0306618
	TCGA-C8-A1HN-01A	BRCA	0.0769144	0.0456527	0.0689638	0.0161934	0.0950366	0.0104651	0.0288916	0.0152403	0.0217546	0.0262021	0.036404
	TCGA-C8-A1HO-01A	BRCA	0.0759713	0.0582247	0.0962886	0.0137477	0.0597542	0.0117869	0.00837233	0.00952474	0.0351821	0.0319613	0.0218138
	TCGA-C8-A26V-01A	BRCA	0.0960228	0.0552555	0.0888829	0.0206632	0.0729225	0.0181364	0.0128824	0.0148013	0.0402425	0.0365845	0.0354831
	TCGA-C8-A26W-01A	BRCA	0.0875297	0.0544453	0.106347	0.0201562	0.10336	0.0162235	0.0100395	0.0108021	0.0359977	0.0419071	0.0372165
	TCGA-C8-A26X-01A	BRCA	0.148298	0.0997477	0.0939915	0.0168544	0.0743484	0.0144269	0.0134241	0.0206664	0.0274461	0.0442051	0.0354647
	TCGA-C8-A26Y-01A	BRCA	0.0682982	0.06162	0.0751894	0.0182875	0.0515395	0.0166352	0.00943423	0.0134671	0.0276471	0.0332877	0.0395317
	TCGA-C8-A26Z-01A	BRCA	0.0711911	0.0742661	0.150517	0.0244772	0.16067	0.0159421	0.0105245	0.0122121	0.0565652	0.0486197	0.0284043
	TCGA-C8-A273-01A	BRCA	0.0931853	0.0644446	0.0929267	0.0195833	0.0669296	0.0213277	0.00978483	0.0164574	0.0544083	0.0543335	0.0318276
	TCGA-C8-A274-01A	BRCA	0.07853	0.0561825	0.0860621	0.0232017	0.122738	0.0165347	0.0109036	0.0146238	0.0291221	0.0290706	0.0283624
	TCGA-C8-A275-01A	BRCA	0.0862563	0.0628773	0.0928405	0.0182218	0.0976395	0.0152	0.0125749	0.0175819	0.0431926	0.0387227	0.0393264
	TCGA-C8-A278-01A	BRCA	0.0872203	0.0605074	0.0833218	0.0163207	0.0747887	0.0141422	0.0126448	0.0113251	0.0725589	0.0555406	0.0358179
	TCGA-C8-A27A-01A	BRCA	0.0652442	0.0785308	0.128159	0.0189908	0.0889466	0.0162306	0.0149144	0.0127782	0.0354472	0.0467315	0.0259248
	TCGA-C8-A27B-01A	BRCA	0.117909	0.0658117	0.0932876	0.0165942	0.0527616	0.0167972	0.01173	0.0114109	0.0483883	0.0365521	0.0385427
	TCGA-D8-A1J8-01A	BRCA	0.0839874	0.0637977	0.0847862	0.0119972	0.072619	0.0124927	0.00800362	0.0111445	0.0375862	0.0274238	0.0365481
	TCGA-D8-A1J9-01A	BRCA	0.0918588	0.0675895	0.119902	0.0152626	0.0768917	0.0117487	0.009763	0.00806073	0.0525378	0.0270627	0.0247662
	TCGA-D8-A1JA-01A	BRCA	0.05158	0.0416931	0.102125	0.0117403	0.0658723	0.0107956	0.0074428	0.0108165	0.0318555	0.0410588	0.0215152
	TCGA-D8-A1JB-01A	BRCA	0.074818	0.0593112	0.0820437	0.011601	0.0501684	0.0143097	0.00892458	0.0114776	0.0467102	0.0325469	0.0288989
	TCGA-D8-A1JC-01A	BRCA	0.121517	0.072435	0.0657948	0.0144684	0.0783762	0.0108442	0.0110411	0.012102	0.0716945	0.0365023	0.0256239
	TCGA-D8-A1JD-01A	BRCA	0.0735307	0.0570823	0.0687306	0.0112521	0.0761809	0.0095533	0.0115634	0.00888941	0.0455973	0.0375998	0.0162494
	TCGA-D8-A1JE-01A	BRCA	0.0914578	0.0670548	0.0901896	0.0145124	0.0505626	0.0120819	0.0103997	0.0114935	0.0375796	0.0213579	0.0224275
	TCGA-D8-A1JF-01A	BRCA	0.0709638	0.0731732	0.0991979	0.0143924	0.0433928	0.0134246	0.00905771	0.0109085	0.044462	0.0352348	0.0324176
	TCGA-D8-A1JG-01B	BRCA	0.0709926	0.0545875	0.0739457	0.0147828	0.0529153	0.0125126	0.0105153	0.0108313	0.0483564	0.0365563	0.0226614
	TCGA-D8-A1JH-01A	BRCA	0.0944062	0.0613236	0.0635866	0.0123525	0.112792	0.0105267	0.0302968	0.00917799	0.052399	0.0543299	0.0192589
	TCGA-D8-A1JI-01A	BRCA	0.0986333	0.0748796	0.0624341	0.0142157	0.0703696	0.0135446	0.0104107	0.00911886	0.0474758	0.034502	0.0361056
	TCGA-D8-A1JJ-01A	BRCA	0.0452994	0.049587	0.0399831	0.0126054	0.057229	0.0120679	0.00710335	0.0096627	0.0312091	0.0364357	0.0226381
	TCGA-D8-A1JK-01A	BRCA	0.11158	0.0654003	0.0732383	0.0181754	0.0484734	0.0124069	0.0130689	0.0101751	0.0286462	0.0379167	0.0280814
	TCGA-D8-A1JL-01A	BRCA	0.099174	0.0731338	0.111784	0.0160706	0.0599392	0.0129328	0.00972437	0.00945436	0.0553557	0.0383815	0.0257738
	TCGA-D8-A1JM-01A	BRCA	0.081492	0.0577833	0.0585203	0.0145975	0.0538466	0.0124963	0.0177356	0.00973564	0.0382502	0.0291654	0.0273069
	TCGA-D8-A1JP-01A	BRCA	0.0962685	0.0639552	0.0550511	0.0141955	0.0611488	0.0121512	0.00919147	0.0104991	0.0443072	0.0242216	0.0257733
	TCGA-D8-A1JU-01A	BRCA	0.0942459	0.0536609	0.0639674	0.0169946	0.0698906	0.0124003	0.0121975	0.0107363	0.0389534	0.034582	0.0269093
	TCGA-D8-A1X5-01A	BRCA	0.0662299	0.0530879	0.0935177	0.0150588	0.0744094	0.0140181	0.00793514	0.0110197	0.0436292	0.03984	0.0280941
	TCGA-D8-A1X6-01A	BRCA	0.113681	0.0846679	0.0736702	0.0146899	0.0498287	0.0133635	0.00695724	0.0086724	0.0401465	0.0310924	0.01845
	TCGA-D8-A1X9-01A	BRCA	0.0563433	0.0525623	0.0737653	0.0162165	0.06568	0.0170356	0.00749651	0.0109065	0.0450301	0.039698	0.0383989
	TCGA-D8-A1XA-01A	BRCA	0.0884377	0.0590319	0.0768163	0.0154593	0.0656703	0.0152208	0.00975237	0.0126305	0.0406496	0.039851	0.0294884
	TCGA-D8-A1XB-01A	BRCA	0.117279	0.0767837	0.0950276	0.0172437	0.0616889	0.0147879	0.0103819	0.0113868	0.0635877	0.0411718	0.0295472
	TCGA-D8-A1XD-01A	BRCA	0.0934141	0.0616332	0.119979	0.0157848	0.0969437	0.0132818	0.00955392	0.0091233	0.0741361	0.0604104	0.0340557
	TCGA-D8-A1XF-01A	BRCA	0.0841176	0.0506228	0.0943468	0.0191139	0.0636911	0.0157653	0.0110523	0.0148501	0.0579194	0.0408642	0.0283174
	TCGA-D8-A1XG-01A	BRCA	0.10997	0.0633374	0.0760184	0.0195856	0.0897617	0.0160665	0.0137019	0.0149312	0.0671679	0.0574196	0.0474109
	TCGA-D8-A1XK-01A	BRCA	0.0588819	0.0474865	0.0632252	0.0199779	0.0677782	0.0117189	0.00799603	0.0114943	0.0258345	0.0315488	0.0200271
	TCGA-D8-A1XL-01A	BRCA	0.0665614	0.0496345	0.0670064	0.0181798	0.0594588	0.0107759	0.0080383	0.00872961	0.037183	0.0310534	0.0183223
	TCGA-D8-A1XM-01A	BRCA	0.0506742	0.0474723	0.0618005	0.0161872	0.0682337	0.011589	0.0117128	0.0104509	0.0403141	0.0322717	0.0175966
	TCGA-D8-A1XQ-01A	BRCA	0.105684	0.0793569	0.202525	0.0220594	0.048225	0.012815	0.0133429	0.0142911	0.0332162	0.0404248	0.0252184
	TCGA-D8-A1XR-01A	BRCA	0.0813894	0.0760615	0.0734975	0.0282489	0.0576745	0.0142659	0.0170947	0.0102517	0.0309541	0.030286	0.0154267
	TCGA-D8-A1XT-01A	BRCA	0.090459	0.0409559	0.0913167	0.0149132	0.0455214	0.0114884	0.0108438	0.00974973	0.0369387	0.0278678	0.027387
	TCGA-D8-A1XU-01A	BRCA	0.0661056	0.0564219	0.0604159	0.0148295	0.0741016	0.0125119	0.0084808	0.0109308	0.0405328	0.0276555	0.0195882
	TCGA-D8-A1XW-01A	BRCA	0.0468052	0.0312975	0.088072	0.0134398	0.0707626	0.0116185	0.00821074	0.0105732	0.0421542	0.0270738	0.0252437
	TCGA-D8-A1XY-01A	BRCA	0.0410846	0.0423069	0.0667592	0.0141761	0.0729526	0.0121885	0.00756733	0.00879583	0.0330319	0.0260892	0.0288358
	TCGA-D8-A1XZ-01A	BRCA	0.100806	0.0433554	0.0509941	0.0128389	0.053269	0.011106	0.00813217	0.0103101	0.0388043	0.0370245	0.0251194
	TCGA-D8-A1Y0-01A	BRCA	0.0638363	0.0484171	0.0665079	0.0150039	0.0499609	0.0127889	0.00926256	0.00932019	0.037951	0.031633	0.0200029
	TCGA-D8-A1Y1-01A	BRCA	0.0733195	0.0417434	0.0849919	0.0136908	0.0539846	0.0102643	0.00885046	0.00946004	0.0621971	0.0282454	0.0216038
	TCGA-D8-A1Y2-01A	BRCA	0.0619909	0.0635595	0.078195	0.0152049	0.0434168	0.0102106	0.0108623	0.0107879	0.0359767	0.0311338	0.0205695
	TCGA-D8-A1Y3-01A	BRCA	0.163082	0.18753	0.116559	0.0220395	0.144807	0.0189952	0.00519631	0.0169694	0.116914	0.118548	0.125239
	TCGA-D8-A27F-01A	BRCA	0.09069	0.0741427	0.0757654	0.0211383	0.0570621	0.0158388	0.0107948	0.0117166	0.0370951	0.0304283	0.0307955
	TCGA-D8-A27H-01A	BRCA	0.0388266	0.047478	0.0851077	0.0175909	0.0857293	0.0164284	0.012726	0.0119887	0.0299802	0.0341349	0.0268997
	TCGA-D8-A27K-01A	BRCA	0.0882752	0.0572704	0.105917	0.0151199	0.0525978	0.0177008	0.0124132	0.0174232	0.0226577	0.0402472	0.0317441
	TCGA-D8-A27L-01A	BRCA	0.0785921	0.049085	0.0803655	0.0196473	0.071339	0.0149498	0.0109155	0.0130365	0.0393273	0.0326167	0.0284139
	TCGA-D8-A27M-01A	BRCA	0.0842028	0.0763946	0.131928	0.0244595	0.0592081	0.0154716	0.0166657	0.0146628	0.0402706	0.0454693	0.0281252
	TCGA-D8-A27N-01A	BRCA	0.0628224	0.0633751	0.0972067	0.0159704	0.0676198	0.0141454	0.0097663	0.0112493	0.0466112	0.039346	0.0319119
	TCGA-D8-A27P-01A	BRCA	0.149545	0.0916768	0.0849348	0.0244908	0.0974599	0.0157401	0.0108146	0.0119216	0.0250762	0.0402056	0.021045
	TCGA-D8-A27R-01A	BRCA	0.0586903	0.0486796	0.0851008	0.0180134	0.0990765	0.0172203	0.0118964	0.0127901	0.0371993	0.033414	0.0352884
	TCGA-D8-A73W-01A	BRCA	0.0406109	0.0523901	0.0642303	0.0183755	0.0483275	0.0137296	0.00998936	0.0123269	0.0311168	0.0296084	0.0194357
	TCGA-E2-A105-01A	BRCA	0.0674881	0.0572821	0.0957664	0.0130201	0.0395876	0.01395	0.0116191	0.00981534	0.0296176	0.031531	0.0270422
	TCGA-E2-A106-01A	BRCA	0.066312	0.0297923	0.0808357	0.0102155	0.0605436	0.0105254	0.00923297	0.00837263	0.0285048	0.0229629	0.0297342
	TCGA-E2-A108-01A	BRCA	0.0405529	0.0429258	0.0953607	0.0133017	0.056537	0.0120314	0.00997329	0.00886716	0.0580795	0.0368407	0.0479872
	TCGA-E2-A109-01A	BRCA	0.0612722	0.0517578	0.088601	0.0103109	0.0667901	0.0116703	0.00812885	0.00868499	0.0278281	0.0319797	0.026981
	TCGA-E2-A10B-01A	BRCA	0.0633881	0.0436903	0.0999525	0.016092	0.0436721	0.0127453	0.0112245	0.0116397	0.0284005	0.0477393	0.0359171
	TCGA-E2-A10C-01A	BRCA	0.0526495	0.0709568	0.0734112	0.0114416	0.051637	0.0115627	0.0107201	0.0103154	0.0268485	0.0366647	0.0337079
	TCGA-E2-A10E-01A	BRCA	0.0515885	0.0339786	0.0628193	0.0106909	0.0390017	0.0109935	0.0076161	0.00819182	0.0354507	0.028627	0.0227229
	TCGA-E2-A14N-01A	BRCA	0.101096	0.065363	0.111468	0.0127282	0.0613739	0.0109908	0.0150925	0.0116456	0.0338217	0.0348195	0.0248995
	TCGA-E2-A15I-01A	BRCA	0.135306	0.0701185	0.0596677	0.0131464	0.0787154	0.0108146	0.015027	0.0151609	0.0388657	0.0454885	0.0255385
	TCGA-E2-A15J-01A	BRCA	0.10102	0.0725519	0.0864905	0.0152058	0.0802085	0.00957632	0.0115845	0.00861897	0.0375408	0.0324346	0.025685
	TCGA-E2-A15K-01A	BRCA	0.139255	0.0891426	0.137781	0.0140977	0.0764265	0.0100553	0.0193172	0.00999465	0.039205	0.0408366	0.0231027
	TCGA-E2-A15K-06A	BRCA	0.0669478	0.0458652	0.107923	0.016055	0.0880079	0.01453	0.0179905	0.0132069	0.0461819	0.0362403	0.0177503
	TCGA-E2-A1AZ-01A	BRCA	0.111502	0.0755123	0.0839115	0.0204882	0.0816508	0.0120509	0.0147607	0.0127759	0.0433168	0.0308317	0.0233394
	TCGA-E2-A1B0-01A	BRCA	0.0756805	0.0487743	0.0610905	0.0154722	0.0918432	0.0121729	0.0146797	0.0143579	0.0431053	0.0346081	0.021431
	TCGA-E2-A1B1-01A	BRCA	0.0873107	0.0611269	0.0508161	0.0120749	0.0551587	0.0111274	0.0205193	0.0119333	0.0261906	0.0374457	0.0244079
	TCGA-E2-A1B4-01A	BRCA	0.11201	0.0702451	0.0583459	0.013918	0.0668494	0.0117023	0.00959644	0.0103931	0.0410841	0.0618364	0.0275914
	TCGA-E2-A1B6-01A	BRCA	0.131432	0.0769697	0.0645039	0.0165593	0.10643	0.0102421	0.00918322	0.0076805	0.0294291	0.0446726	0.0356741
	TCGA-E2-A1BD-01A	BRCA	0.0750962	0.0475739	0.103369	0.00953131	0.0806854	0.0107178	0.0108347	0.0108303	0.0340066	0.0363496	0.0199913
	TCGA-E2-A1IE-01A	BRCA	0.0934395	0.0590925	0.0818038	0.0103273	0.0493274	0.0137908	0.00951058	0.00793156	0.0348813	0.0288107	0.0386469
	TCGA-E2-A1IF-01A	BRCA	0.0602937	0.0386924	0.0464024	0.0124987	0.0550515	0.0134514	0.00906557	0.0095681	0.0292501	0.0254399	0.0254777
	TCGA-E2-A1IG-01A	BRCA	0.0641234	0.055556	0.0603706	0.0100204	0.0544957	0.00959204	0.00875617	0.00854062	0.029414	0.0221143	0.0316216
	TCGA-E2-A1II-01A	BRCA	0.0688959	0.045146	0.063023	0.0104809	0.0536147	0.0121363	0.00913938	0.00909394	0.0346017	0.0290279	0.041657
	TCGA-E2-A1IK-01A	BRCA	0.058187	0.0519722	0.0904434	0.0145556	0.0633246	0.0118032	0.00925589	0.00914481	0.0382084	0.0289065	0.0299642
	TCGA-E2-A1IN-01A	BRCA	0.071626	0.0505703	0.054894	0.013599	0.0399745	0.0101337	0.00995347	0.00819658	0.0335652	0.0228265	0.0222561
	TCGA-E2-A1IO-01A	BRCA	0.0611687	0.0484185	0.056503	0.0134546	0.0583624	0.0125818	0.00997024	0.0078848	0.0290247	0.030078	0.0233488
	TCGA-E2-A1IP-01A	BRCA	0.100305	0.0783644	0.0952819	0.021364	0.0838348	0.0153291	0.00932815	0.0152532	0.0327118	0.0471181	0.0398498
	TCGA-E2-A1IU-01A	BRCA	0.118366	0.0801655	0.0879157	0.017702	0.0725994	0.0134061	0.0131529	0.0131739	0.0317781	0.0343596	0.0318925
	TCGA-E2-A1L6-01A	BRCA	0.115216	0.0757443	0.0828807	0.0142392	0.0789425	0.0133662	0.02183	0.0143602	0.0436359	0.0331862	0.0164096
	TCGA-E2-A1L7-01A	BRCA	0.0595885	0.0452294	0.05659	0.0110114	0.0336169	0.0127385	0.0173419	0.0117047	0.0408849	0.0327558	0.0459772
	TCGA-E2-A1L9-01A	BRCA	0.0721643	0.0499417	0.0849199	0.0124674	0.064805	0.0138782	0.01115	0.0131193	0.0489756	0.0334202	0.0268959
	TCGA-E2-A1LA-01A	BRCA	0.052796	0.0574899	0.0916789	0.0104298	0.0519216	0.00950033	0.0109151	0.00886254	0.0316447	0.0311258	0.0175338
	TCGA-E2-A1LB-01A	BRCA	0.062022	0.0422377	0.0494985	0.0108767	0.0629165	0.0100617	0.00770453	0.00892306	0.0242078	0.0317837	0.0165365
	TCGA-E2-A1LE-01A	BRCA	0.117379	0.0596067	0.0424533	0.0145241	0.0529685	0.0117519	0.00904605	0.0126322	0.0380088	0.0414175	0.0300604
	TCGA-E2-A1LH-01A	BRCA	0.136268	0.0831215	0.0684876	0.019487	0.113583	0.0143777	0.0157774	0.0147034	0.0390253	0.0467009	0.0310558
	TCGA-E2-A1LI-01A	BRCA	0.071575	0.074059	0.0782331	0.0153364	0.056947	0.0139085	0.00826478	0.0123642	0.0397742	0.0478577	0.0298992
	TCGA-E2-A1LK-01A	BRCA	0.0854876	0.0513501	0.0980394	0.0152695	0.0655769	0.0131136	0.0111217	0.0111003	0.0528286	0.0533179	0.0299947
	TCGA-E2-A1LL-01A	BRCA	0.0687165	0.0719144	0.0706702	0.0158331	0.0644569	0.0104519	0.00792565	0.00892772	0.0447659	0.0388745	0.0184988
	TCGA-E2-A1LS-01A	BRCA	0.11965	0.157783	0.106027	0.0195573	0.154794	0.0176837	0.00782193	0.0157246	0.0866944	0.112707	0.0749276
	TCGA-E2-A56Z-01A	BRCA	0.0396825	0.0320276	0.0475816	0.00998467	0.0414143	0.0091445	0.00714762	0.00729337	0.0266363	0.0335936	0.0267242
	TCGA-E2-A570-01A	BRCA	0.0427875	0.0369614	0.0608234	0.0135779	0.0448744	0.0110885	0.00781516	0.00840066	0.0266399	0.0197961	0.0226486
	TCGA-E2-A572-01A	BRCA	0.0640258	0.0460427	0.0938374	0.00849506	0.0591335	0.00988044	0.00820833	0.0109008	0.0253231	0.038602	0.0292044
	TCGA-E2-A573-01A	BRCA	0.0334764	0.0373337	0.0547179	0.0129576	0.0311703	0.0126907	0.00754183	0.0091495	0.0303225	0.0240155	0.0321057
	TCGA-E2-A574-01A	BRCA	0.040367	0.0350345	0.0493103	0.0119672	0.047485	0.010783	0.00932946	0.00793388	0.02259	0.0262094	0.0207022
	TCGA-E9-A1N6-01A	BRCA	0.0614205	0.0603305	0.0529568	0.0135156	0.0557222	0.0122559	0.00903895	0.0109854	0.0257197	0.0305793	0.0252342
	TCGA-E9-A1N8-01A	BRCA	0.0577936	0.0591035	0.0601084	0.0138626	0.049039	0.0143775	0.00942785	0.0134375	0.037413	0.0287358	0.0265296
	TCGA-E9-A1ND-01A	BRCA	0.0528991	0.0583114	0.0770323	0.0124099	0.0772803	0.0115704	0.0091646	0.00942413	0.0258092	0.0311567	0.0225694
	TCGA-E9-A1NE-01A	BRCA	0.0658779	0.0507496	0.0505979	0.0102138	0.0584619	0.00970782	0.00763028	0.00847288	0.0327575	0.0375175	0.0355406
	TCGA-E9-A1NG-01A	BRCA	0.0968821	0.0612362	0.0510403	0.0147839	0.0526007	0.0140693	0.00861033	0.00958884	0.0541918	0.029211	0.0172445
	TCGA-E9-A1NH-01A	BRCA	0.0775931	0.0714864	0.0756649	0.0150181	0.0675985	0.0134374	0.0106036	0.0110576	0.0653103	0.0376716	0.0331336
	TCGA-E9-A1QZ-01A	BRCA	0.154347	0.106626	0.0775908	0.0193852	0.0763948	0.0156816	0.0167309	0.0176821	0.0547473	0.0560688	0.038786
	TCGA-E9-A1R0-01A	BRCA	0.0763936	0.0539333	0.223379	0.0207553	0.0732528	0.0149625	0.0159461	0.0180824	0.0777727	0.0432311	0.042031
	TCGA-E9-A1R2-01A	BRCA	0.0632678	0.0636975	0.0934909	0.0138944	0.0760145	0.0136752	0.0113045	0.0122654	0.0365757	0.0347298	0.0241651
	TCGA-E9-A1R3-01A	BRCA	0.0509909	0.0504249	0.0568409	0.0116914	0.0555043	0.0110145	0.00808743	0.00727708	0.0320598	0.039629	0.0200888
	TCGA-E9-A1R4-01A	BRCA	0.0875113	0.0878231	0.121179	0.0175023	0.0681358	0.0161778	0.0110887	0.0125743	0.0342942	0.0352221	0.0261436
	TCGA-E9-A1R5-01A	BRCA	0.0573688	0.0493706	0.0692489	0.0145154	0.0438429	0.0118551	0.00882884	0.0135751	0.0388852	0.0290772	0.0148746
	TCGA-E9-A1R6-01A	BRCA	0.0652213	0.0588497	0.0795717	0.0165757	0.0620066	0.0124962	0.0102668	0.00934568	0.0342618	0.0283365	0.0306795
	TCGA-E9-A1R7-01A	BRCA	0.0737287	0.0720627	0.0600104	0.0151453	0.0606807	0.0112054	0.00816083	0.00930919	0.0454889	0.047924	0.0203239
	TCGA-E9-A1RA-01A	BRCA	0.0888676	0.0782827	0.129421	0.0146209	0.0607864	0.0144428	0.0209409	0.0197347	0.0493967	0.0414756	0.0281379
	TCGA-E9-A1RB-01A	BRCA	0.0680484	0.0646982	0.0736049	0.0175824	0.0857962	0.0150424	0.00831529	0.0131867	0.0397059	0.0424263	0.0354808
	TCGA-E9-A1RD-01A	BRCA	0.188381	0.196213	0.108885	0.022872	0.145068	0.0196045	0.00690953	0.0160679	0.124691	0.117836	0.101105
	TCGA-E9-A1RE-01A	BRCA	0.0710848	0.0861606	0.0553524	0.0174548	0.055601	0.0153284	0.00714715	0.0131182	0.0521478	0.0525283	0.0251182
	TCGA-E9-A1RF-01A	BRCA	0.195845	0.202062	0.145755	0.025686	0.127003	0.0200258	0.0067932	0.0155703	0.124092	0.128572	0.0797988
	TCGA-E9-A1RG-01A	BRCA	0.0927985	0.0836944	0.0814458	0.0207737	0.0913069	0.0199604	0.0117188	0.0104676	0.054441	0.04301	0.0295733
	TCGA-E9-A1RH-01A	BRCA	0.0736151	0.0480585	0.104043	0.0161353	0.0727908	0.0165472	0.0110055	0.0119717	0.0311054	0.0296219	0.0270144
	TCGA-E9-A226-01A	BRCA	0.126095	0.176036	0.154891	0.0195691	0.143902	0.0173064	0.00704358	0.0141723	0.104653	0.142671	0.105711
	TCGA-E9-A227-01A	BRCA	0.0539321	0.0638443	0.053626	0.0133508	0.0533092	0.0105253	0.00950989	0.00954029	0.0670747	0.042275	0.0227478
	TCGA-E9-A228-01A	BRCA	0.162764	0.174838	0.132344	0.018888	0.12289	0.0203257	0.00766329	0.0170158	0.147754	0.131112	0.0928043
	TCGA-E9-A229-01A	BRCA	0.0462333	0.0519661	0.0449471	0.0113339	0.0494311	0.0108987	0.00787677	0.00856275	0.0377791	0.028028	0.0208968
	TCGA-E9-A22A-01A	BRCA	0.116005	0.161786	0.10015	0.0223272	0.126174	0.0200766	0.00633022	0.0169546	0.122999	0.135134	0.10446
	TCGA-E9-A22D-01A	BRCA	0.124412	0.185173	0.107837	0.0236208	0.135353	0.0165916	0.00509373	0.0167302	0.114321	0.128927	0.0767366
	TCGA-E9-A22E-01A	BRCA	0.180764	0.220316	0.172583	0.0220036	0.147139	0.0176853	0.00592741	0.0153199	0.096724	0.104836	0.0682693
	TCGA-E9-A22G-01A	BRCA	0.173129	0.172621	0.0977738	0.01923	0.128901	0.0186204	0.0068436	0.0116188	0.183744	0.128194	0.0833553
	TCGA-E9-A22H-01A	BRCA	0.055171	0.0562833	0.0635432	0.0161022	0.0595126	0.0157154	0.00852679	0.0125729	0.05353	0.0330426	0.0253327
	TCGA-E9-A243-01A	BRCA	0.0818179	0.0514302	0.0731192	0.0203707	0.073046	0.0148792	0.0114417	0.0108537	0.0347403	0.0496285	0.0311814
	TCGA-E9-A244-01A	BRCA	0.0690365	0.0462735	0.0731163	0.0192558	0.0640676	0.0145486	0.0126237	0.0126618	0.073793	0.0390149	0.029376
	TCGA-E9-A245-01A	BRCA	0.106304	0.107646	0.06112	0.0166645	0.0672534	0.0154846	0.0110378	0.011956	0.0365533	0.0421842	0.0385887
	TCGA-E9-A247-01A	BRCA	0.10665	0.063488	0.106763	0.015348	0.0699968	0.0161766	0.00960812	0.0111313	0.0504306	0.0398178	0.0328504
	TCGA-E9-A248-01A	BRCA	0.132932	0.0947619	0.106903	0.0157483	0.0900868	0.0166424	0.0147028	0.0178329	0.0486899	0.0492838	0.035927
	TCGA-E9-A249-01A	BRCA	0.0649817	0.0663998	0.0749291	0.018094	0.0769286	0.0144509	0.00998024	0.0125131	0.0374009	0.0303137	0.0339958
	TCGA-E9-A24A-01A	BRCA	0.0667485	0.0680886	0.0987111	0.0175997	0.0968341	0.0138738	0.00929048	0.0119703	0.0351399	0.0442144	0.0367563
	TCGA-EW-A1IX-01A	BRCA	0.0696685	0.0552457	0.123728	0.010049	0.0633073	0.00973821	0.00923858	0.0091548	0.0413454	0.028612	0.0293189
	TCGA-EW-A1IY-01A	BRCA	0.0849727	0.0589542	0.0749406	0.0124958	0.0592943	0.0129945	0.008556	0.00953067	0.0715048	0.0345136	0.0342649
	TCGA-EW-A1IZ-01A	BRCA	0.068594	0.0543494	0.124426	0.0184197	0.0625884	0.0154015	0.0119617	0.0119965	0.0346841	0.0426009	0.0321957
	TCGA-EW-A1J1-01A	BRCA	0.078323	0.0682534	0.0840391	0.0122724	0.044539	0.0104432	0.0132589	0.0112905	0.0391282	0.0242751	0.0238389
	TCGA-EW-A1J6-01A	BRCA	0.0691853	0.0493307	0.0627472	0.0113786	0.0765604	0.0125893	0.00910105	0.00939584	0.0294135	0.0324292	0.0293875
	TCGA-EW-A1OV-01A	BRCA	0.0446213	0.0550524	0.0905433	0.0164972	0.0408699	0.0102949	0.00894209	0.00872264	0.0324278	0.0402989	0.0241473
	TCGA-EW-A1OW-01A	BRCA	0.0661157	0.0469332	0.0607249	0.0154124	0.0596483	0.0121922	0.0087164	0.0094714	0.0288615	0.0242179	0.0214537
	TCGA-EW-A1OY-01A	BRCA	0.0534913	0.0544507	0.0618028	0.0125256	0.0614269	0.0101001	0.00826458	0.00921161	0.0270929	0.0322229	0.0195565
	TCGA-EW-A1OZ-01A	BRCA	0.0743922	0.06429	0.0618079	0.0166117	0.0714822	0.0122544	0.00924588	0.00861927	0.0437324	0.0276331	0.028911
	TCGA-EW-A1P1-01A	BRCA	0.101463	0.0577633	0.139926	0.0133279	0.0877138	0.0153116	0.00972701	0.0113397	0.041264	0.043154	0.0385202
	TCGA-EW-A1P3-01A	BRCA	0.0688259	0.0654563	0.0677642	0.0138792	0.0431696	0.0120202	0.00865529	0.010788	0.0368167	0.0343196	0.0284181
	TCGA-EW-A1P5-01A	BRCA	0.0605417	0.0527344	0.0622936	0.0115262	0.0618696	0.0108364	0.00799503	0.00845591	0.0271091	0.0416707	0.0250895
	TCGA-EW-A1P6-01A	BRCA	0.0526526	0.037805	0.0817253	0.0123923	0.0525451	0.0124552	0.00792091	0.00844672	0.034546	0.029755	0.021696
	TCGA-EW-A1P7-01A	BRCA	0.0731871	0.0591027	0.0655138	0.0105018	0.0322422	0.0114973	0.0111023	0.0102375	0.0356753	0.0390267	0.0260093
	TCGA-EW-A1P8-01A	BRCA	0.0761224	0.0501739	0.0640475	0.0176818	0.0644751	0.013671	0.00943358	0.0107839	0.0497359	0.0339174	0.0287645
	TCGA-EW-A1PA-01A	BRCA	0.0681301	0.0626035	0.113962	0.010493	0.0481689	0.0104143	0.00795296	0.00921876	0.0184772	0.0373462	0.0210109
	TCGA-EW-A1PB-01A	BRCA	0.0573803	0.0484937	0.0591968	0.0147671	0.0502168	0.0126907	0.00962845	0.0105615	0.039846	0.0307266	0.0371588
	TCGA-EW-A1PC-01B	BRCA	0.0831651	0.0596044	0.101252	0.0206219	0.0849143	0.0150195	0.0118471	0.0128861	0.0350904	0.0313775	0.0269259
	TCGA-EW-A1PD-01A	BRCA	0.066409	0.0472448	0.0784607	0.011532	0.0492594	0.013233	0.0106982	0.0104125	0.0242689	0.0275123	0.0216839
	TCGA-EW-A1PE-01A	BRCA	0.0543205	0.0635415	0.0901208	0.0109089	0.0561388	0.00983246	0.00839142	0.00763517	0.0408935	0.0351821	0.0269145
	TCGA-EW-A1PF-01A	BRCA	0.0496183	0.0458167	0.0575286	0.0119147	0.0449561	0.010263	0.0101894	0.00943578	0.0282443	0.0302771	0.0261026
	TCGA-EW-A1PH-01A	BRCA	0.0432602	0.0434857	0.056045	0.0126209	0.0335	0.0109772	0.00772284	0.00866242	0.0305395	0.0232939	0.0152259
	TCGA-EW-A2FR-01A	BRCA	0.0674119	0.0493424	0.097348	0.0211358	0.0659333	0.0157691	0.010852	0.0172639	0.0289188	0.033047	0.0312145
	TCGA-EW-A2FS-01A	BRCA	0.095804	0.100055	0.161668	0.0181293	0.104479	0.0136222	0.0121436	0.0156095	0.052938	0.0509715	0.0420117
	TCGA-EW-A3U0-01A	BRCA	0.0389109	0.0504038	0.0750982	0.0144446	0.0444814	0.0131017	0.0100193	0.0112508	0.0287438	0.0321898	0.0241791
	TCGA-EW-A6S9-01A	BRCA	0.0638819	0.0449585	0.0680398	0.0187952	0.0713108	0.0141082	0.0116732	0.00788456	0.0362717	0.0510792	0.0242904
	TCGA-EW-A6SA-01A	BRCA	0.0653953	0.0926474	0.305074	0.0123287	0.0499642	0.0141379	0.0103916	0.0131843	0.0232217	0.0146129	0.0270665
	TCGA-EW-A6SB-01A	BRCA	0.0569186	0.047957	0.0995638	0.0117291	0.0458729	0.0126645	0.00829838	0.0102039	0.0469338	0.0307895	0.0276939
	TCGA-EW-A6SD-01A	BRCA	0.0699243	0.0362	0.0518573	0.0230542	0.0706821	0.0132144	0.0114191	0.011403	0.0295615	0.0305726	0.0308709
	TCGA-GI-A2C9-01A	BRCA	0.05428	0.0441578	0.0781896	0.0177011	0.0497638	0.0150962	0.0129902	0.0142325	0.0361498	0.0381807	0.0251246
	TCGA-GM-A2D9-01A	BRCA	0.130337	0.098756	0.130323	0.0210519	0.0800875	0.0203595	0.0232009	0.0187178	0.0654147	0.0503094	0.0331303
	TCGA-GM-A2DA-01A	BRCA	0.110223	0.0802132	0.0883243	0.0261152	0.075267	0.0163733	0.0153163	0.0252671	0.0507164	0.0477554	0.0469275
	TCGA-GM-A2DB-01A	BRCA	0.112249	0.0976358	0.110694	0.0191339	0.0797916	0.0187429	0.0135949	0.0348559	0.0581917	0.0511257	0.0434344
	TCGA-GM-A2DC-01A	BRCA	0.112181	0.071405	0.0999447	0.018207	0.0723368	0.0139309	0.0118833	0.0104382	0.0280345	0.0453233	0.0379717
	TCGA-GM-A2DD-01A	BRCA	0.104857	0.0783507	0.0767452	0.0187251	0.0850592	0.0143258	0.00894992	0.0128053	0.0344032	0.0526799	0.0544663
	TCGA-GM-A2DF-01A	BRCA	0.109667	0.0857123	0.0829406	0.0199025	0.0764882	0.0143342	0.00816881	0.0103941	0.050481	0.0473277	0.0469702
	TCGA-GM-A2DH-01A	BRCA	0.0859745	0.0888148	0.0611822	0.0176465	0.0783066	0.0165328	0.00890423	0.0124211	0.0408917	0.0492461	0.0435736
	TCGA-GM-A2DI-01A	BRCA	0.130108	0.114026	0.0906127	0.0244452	0.0833724	0.0141127	0.0212644	0.0291071	0.0490135	0.0615398	0.0520222
	TCGA-GM-A2DK-01A	BRCA	0.096103	0.0914914	0.084828	0.0161691	0.0733947	0.0157098	0.00869314	0.0124534	0.0313867	0.0450752	0.0390245
	TCGA-GM-A2DL-01A	BRCA	0.119749	0.113894	0.0971954	0.0229162	0.0919154	0.0212489	0.0142062	0.0205101	0.0618471	0.0573199	0.0419543
	TCGA-GM-A2DM-01A	BRCA	0.062845	0.0635676	0.0908175	0.0177308	0.0578483	0.0126051	0.00991528	0.0103582	0.0546348	0.045308	0.0238832
	TCGA-GM-A2DN-01A	BRCA	0.0939523	0.0781973	0.0901791	0.0213957	0.0811305	0.013981	0.0101262	0.0140756	0.040078	0.0459499	0.0336109
	TCGA-GM-A3XL-01A	BRCA	0.0306669	0.0368796	0.0601504	0.0127559	0.0504253	0.0121446	0.00933972	0.00927453	0.0244598	0.0333781	0.029382
	TCGA-LD-A74U-01A	BRCA	0.0516211	0.0364097	0.0495756	0.0208966	0.0572537	0.0155865	0.010565	0.0125002	0.0375644	0.041095	0.0240806
	TCGA-LL-A441-01A	BRCA	0.0330364	0.0412594	0.0773651	0.0149554	0.0723492	0.0131828	0.00797526	0.0110028	0.0329099	0.0425913	0.0295446
	TCGA-LL-A442-01A	BRCA	0.0319329	0.0467604	0.0668242	0.0168484	0.0657761	0.0119623	0.00863643	0.00972176	0.0369616	0.0673915	0.0190289
	TCGA-LL-A5YM-01A	BRCA	0.0636102	0.0358005	0.0721463	0.0190341	0.0725416	0.0153345	0.0155515	0.0194066	0.0408234	0.0438911	0.0293719
	TCGA-LL-A5YN-01A	BRCA	0.0431581	0.0414329	0.0539128	0.0164763	0.0948096	0.0145009	0.011237	0.0107533	0.0378289	0.0417164	0.0227909
	TCGA-LL-A5YO-01A	BRCA	0.0881307	0.0649364	0.0642429	0.0145723	0.0558864	0.01074	0.0081117	0.0103012	0.0470491	0.0415814	0.0528632
	TCGA-LL-A5YP-01A	BRCA	0.0855651	0.0725932	0.06368	0.0200229	0.0557749	0.0150999	0.0126015	0.0117024	0.0479328	0.0361099	0.028019
	TCGA-LL-A6FQ-01A	BRCA	0.0637823	0.040277	0.0716716	0.0107959	0.033307	0.0101142	0.00882304	0.00895711	0.0298115	0.043142	0.0250912
	TCGA-LL-A6FR-01A	BRCA	0.057592	0.0351463	0.0803476	0.0118107	0.0567791	0.0115519	0.0115863	0.0110157	0.0380725	0.0297031	0.0282762
	TCGA-LL-A73Y-01A	BRCA	0.0361679	0.0604585	0.0665065	0.0191122	0.069856	0.0155805	0.0100646	0.0119845	0.0306638	0.0352331	0.0272369
	TCGA-LL-A73Z-01A	BRCA	0.0385412	0.0628017	0.314579	0.010607	0.0459457	0.0107142	0.0103497	0.0164854	0.0211863	0.0334501	0.023826
	TCGA-LL-A740-01A	BRCA	0.0496603	0.0555958	0.206761	0.0102871	0.0470264	0.0126581	0.0118854	0.0108202	0.0340563	0.0257427	0.047586
	TCGA-LL-A8F5-01A	BRCA	0.0348923	0.0355251	0.0624274	0.018771	0.0609174	0.0158562	0.0127373	0.0124762	0.0376723	0.0279865	0.0312401
	TCGA-OL-A5RU-01A	BRCA	0.0807252	0.0642201	0.0671062	0.0202565	0.0726494	0.0166495	0.0135637	0.0125793	0.0432626	0.0494845	0.0487994
	TCGA-OL-A5RV-01A	BRCA	0.0639456	0.0526083	0.0531614	0.0161659	0.0502202	0.0140433	0.00932675	0.0104669	0.0334283	0.0358393	0.0260244
	TCGA-OL-A5RW-01A	BRCA	0.0954444	0.0969937	0.0678774	0.0217295	0.0753777	0.0196366	0.0121748	0.0156116	0.0448495	0.0333808	0.0282818
	TCGA-OL-A5RX-01A	BRCA	0.073174	0.0722355	0.0551936	0.0185159	0.071783	0.0177373	0.0150012	0.0167234	0.0416859	0.0348603	0.0353745
	TCGA-OL-A5RY-01A	BRCA	0.0717679	0.0730889	0.071544	0.0163612	0.0658481	0.0130202	0.0114521	0.0114042	0.0440306	0.0403619	0.0346702
	TCGA-OL-A5RZ-01A	BRCA	0.0629309	0.0505178	0.121907	0.021797	0.066528	0.0172572	0.0124802	0.0134759	0.0370644	0.0392885	0.0312797
	TCGA-OL-A5S0-01A	BRCA	0.0513313	0.0390385	0.051375	0.0151233	0.0565193	0.0151831	0.00872353	0.0101566	0.0342176	0.0260348	0.0345782
	TCGA-OL-A66H-01A	BRCA	0.0434237	0.0326226	0.0475313	0.0114621	0.0511366	0.0117956	0.00873528	0.00926969	0.0332367	0.0342833	0.0305101
	TCGA-OL-A66I-01A	BRCA	0.0413801	0.0331713	0.0472134	0.0132822	0.0405304	0.014311	0.00913925	0.0108737	0.0393524	0.0307686	0.0329295
	TCGA-OL-A66L-01A	BRCA	0.0958951	0.0548728	0.10168	0.0127586	0.0347113	0.0139266	0.00967069	0.0122903	0.0521668	0.025824	0.0315629
	TCGA-OL-A66O-01A	BRCA	0.0485895	0.0355768	0.0757246	0.0121994	0.0491995	0.0117358	0.00955307	0.0112182	0.0278632	0.02954	0.0218955
	TCGA-OL-A66P-01A	BRCA	0.0467738	0.0362419	0.0472633	0.0114683	0.0425234	0.0104739	0.0113524	0.0108293	0.0278582	0.0324748	0.0269159
	TCGA-OL-A6VO-01A	BRCA	0.0773336	0.0500898	0.0834958	0.0166759	0.0543784	0.0146446	0.00983513	0.0113444	0.0378894	0.04074	0.0307773
	TCGA-OL-A6VR-01A	BRCA	0.0889745	0.0890346	0.0806689	0.0131664	0.0795097	0.014014	0.0107221	0.0197777	0.0664012	0.0464624	0.0297614
	TCGA-PL-A8LZ-01A	BRCA	0.0251974	0.0425415	0.0462437	0.0182972	0.0422097	0.0158875	0.0120432	0.0139622	0.0364815	0.0291441	0.0241485
	TCGA-S3-A6ZF-01A	BRCA	0.0376377	0.0613021	0.183778	0.0141515	0.0469651	0.0131354	0.0160805	0.00884188	0.0202359	0.0229027	0.0272365
	TCGA-S3-A6ZG-01A	BRCA	0.0673915	0.0765623	0.206443	0.0122975	0.0415702	0.0112238	0.00975906	0.0151531	0.0390697	0.0451397	0.0488743
	TCGA-S3-A6ZH-01A	BRCA	0.0577254	0.0347655	0.129603	0.0104685	0.0498094	0.0104077	0.00975862	0.00908354	0.0357929	0.0379583	0.0237975
	TCGA-V7-A7HQ-01A	BRCA	0.0881053	0.0812291	0.0658486	0.0199856	0.0717273	0.0130507	0.0120513	0.0122395	0.0441545	0.0478139	0.0294748
	TCGA-A2-A0CK-01A	BRCA	0.053941	0.0409273	0.0630391	0.0185786	0.0456832	0.014368	0.00920691	0.0121822	0.0252254	0.0310028	0.0297227
	TCGA-A2-A0CO-01A	BRCA	0.0410262	0.0407584	0.0646131	0.0135564	0.0436121	0.0127107	0.00911247	0.0106508	0.0281507	0.0348484	0.0215971
	TCGA-A2-A0CR-01A	BRCA	0.0356646	0.041337	0.052641	0.0157593	0.0633854	0.0133342	0.00948821	0.0100165	0.0269261	0.029013	0.0369903
	TCGA-A2-A0EN-01A	BRCA	0.0826408	0.0591663	0.0689518	0.0202475	0.110596	0.0112837	0.00953005	0.0114719	0.0435825	0.0308171	0.0320372
	TCGA-A2-A0EP-01A	BRCA	0.0510574	0.0425287	0.0608084	0.0225249	0.0609698	0.0141532	0.00869306	0.0117585	0.0328123	0.0313536	0.0477657
	TCGA-A2-A0SY-01A	BRCA	0.0957342	0.0485507	0.0891807	0.0143131	0.0676407	0.0115598	0.0114921	0.00990459	0.0667452	0.0262795	0.0328006
	TCGA-A2-A0T4-01A	BRCA	0.0670269	0.0469765	0.0608744	0.011787	0.0560328	0.01277	0.00822445	0.0101311	0.0452478	0.0380766	0.0229955
	TCGA-A2-A0T6-01A	BRCA	0.0576755	0.055038	0.0987558	0.0141427	0.0673745	0.013089	0.0086425	0.0100209	0.0401371	0.0249246	0.026541
	TCGA-A2-A0YD-01A	BRCA	0.0780323	0.0500832	0.0718446	0.0127952	0.0695446	0.0113849	0.0109953	0.0113733	0.0327568	0.0362422	0.0379221
	TCGA-A2-A0YK-01A	BRCA	0.0716425	0.0385634	0.0937231	0.0100791	0.0516447	0.0108363	0.00982626	0.00902571	0.0432119	0.0217774	0.0284979
	TCGA-A2-A0YL-01A	BRCA	0.0676586	0.0451036	0.0858118	0.0124137	0.0519464	0.014282	0.0094443	0.0138586	0.0284566	0.025941	0.0206076
	TCGA-A2-A1FV-01A	BRCA	0.0807835	0.0651044	0.10416	0.0191886	0.0628721	0.0126212	0.00890678	0.00991614	0.0560653	0.0437804	0.0258599
	TCGA-A2-A25A-01A	BRCA	0.0619121	0.0565707	0.181819	0.0210309	0.143574	0.0159937	0.0108563	0.0123462	0.0364907	0.0346318	0.0347341
	TCGA-A2-A25D-01A	BRCA	0.105098	0.0714368	0.119505	0.0238206	0.0861816	0.0146521	0.0165026	0.0155159	0.0798217	0.0452827	0.025804
	TCGA-A2-A3KC-01A	BRCA	0.106839	0.0557194	0.100618	0.0164554	0.054592	0.0129402	0.0097291	0.0145207	0.0408725	0.0546865	0.0443685
	TCGA-A2-A4RW-01A	BRCA	0.0502183	0.0403846	0.220148	0.0212345	0.0618217	0.0153875	0.0109023	0.0151523	0.0421252	0.0379451	0.0280915
	TCGA-A2-A4RY-01A	BRCA	0.0787894	0.0678744	0.0704788	0.021555	0.0742963	0.024273	0.0100038	0.0117595	0.0365419	0.0531362	0.0299129
	TCGA-A2-A4S2-01A	BRCA	0.0738617	0.0634078	0.0653873	0.0193285	0.0895148	0.021427	0.0131764	0.0134878	0.048169	0.0344024	0.0274756
	TCGA-A7-A13H-01A	BRCA	0.0419849	0.0503153	0.079796	0.01628	0.0450392	0.0134251	0.00897575	0.009557	0.0229704	0.0246502	0.0343557
	TCGA-A7-A26E-01A	BRCA	0.0674742	0.090589	0.0926682	0.0200659	0.111168	0.016271	0.0109649	0.0153817	0.0390609	0.0296039	0.0272514
	TCGA-A7-A26E-01A	BRCA	0.0775134	0.0491501	0.047821	0.0189026	0.0560775	0.0145579	0.0112846	0.010425	0.035781	0.0412448	0.0316781
	TCGA-A7-A26E-01B	BRCA	0.11723	0.102665	0.0993832	0.0284574	0.132399	0.0198391	0.0334238	0.0279139	0.0947554	0.0642934	0.0520584
	TCGA-A7-A3IZ-01A	BRCA	0.0714513	0.069897	0.0959999	0.0157046	0.0629509	0.0166028	0.0112007	0.0129565	0.0504543	0.0412508	0.0372961
	TCGA-A7-A3J1-01A	BRCA	0.0691844	0.0530411	0.055106	0.0162654	0.0721786	0.0131488	0.010157	0.0127659	0.0373098	0.0474872	0.0303755
	TCGA-A7-A425-01A	BRCA	0.0342294	0.0457454	0.061881	0.0175089	0.038342	0.011469	0.00759857	0.00915952	0.029324	0.0364191	0.0202701
	TCGA-A7-A426-01A	BRCA	0.0404298	0.0467638	0.0576279	0.014027	0.0496602	0.0124649	0.00810017	0.0110697	0.024837	0.0408131	0.025294
	TCGA-A7-A4SA-01A	BRCA	0.0622165	0.083744	0.0876719	0.0157652	0.123271	0.0144403	0.010252	0.00922886	0.0664818	0.0501472	0.0289595
	TCGA-A7-A4SB-01A	BRCA	0.0688806	0.0546582	0.0697711	0.024857	0.196258	0.0139769	0.0114173	0.0122518	0.046897	0.0442856	0.0348883
	TCGA-A7-A4SC-01A	BRCA	0.0593448	0.0534766	0.0830729	0.0200446	0.0716961	0.0160384	0.0106646	0.0104388	0.0347981	0.0439137	0.0252924
	TCGA-A7-A5ZX-01A	BRCA	0.0319328	0.0368456	0.0336962	0.0116822	0.0342434	0.00854269	0.0079036	0.00821302	0.0169342	0.0270061	0.0244541
	TCGA-A8-A0A6-01A	BRCA	0.0755913	0.042785	0.102547	0.00889044	0.0502528	0.0102459	0.0119735	0.00862652	0.0257394	0.0297326	0.0250853
	TCGA-A8-A0AD-01A	BRCA	0.0777537	0.0429496	0.0844347	0.00903694	0.101661	0.00970521	0.0115471	0.00830306	0.0477889	0.0217716	0.0228602
	TCGA-AC-A23G-01A	BRCA	0.062105	0.0562461	0.0642005	0.0206168	0.0735187	0.015395	0.0088609	0.0123708	0.0403066	0.0547726	0.0285495
	TCGA-AC-A2B8-01A	BRCA	0.0563679	0.0499461	0.0754319	0.0157405	0.0664695	0.0144742	0.0116705	0.0106099	0.0301923	0.0334429	0.0272397
	TCGA-AC-A2FB-01A	BRCA	0.104402	0.0769428	0.105737	0.0196938	0.0784109	0.0167265	0.0116183	0.0150405	0.0516542	0.0462524	0.032038
	TCGA-AC-A2FE-01A	BRCA	0.111634	0.0951599	0.119031	0.0162436	0.067197	0.011812	0.00962824	0.011563	0.0574513	0.0542258	0.0420719
	TCGA-AC-A2FF-01A	BRCA	0.0910974	0.0751268	0.134127	0.0149956	0.0705162	0.0156079	0.00905518	0.0119272	0.0744721	0.0454644	0.0343821
	TCGA-AC-A2FG-01A	BRCA	0.0793278	0.0682568	0.115563	0.0211991	0.160926	0.0168252	0.0498329	0.0229489	0.0617632	0.036214	0.0297115
	TCGA-AC-A2FK-01A	BRCA	0.0870519	0.0662573	0.0925075	0.0199822	0.0794322	0.0136689	0.0100257	0.0158961	0.0462509	0.045901	0.0407008
	TCGA-AC-A2FM-01A	BRCA	0.101667	0.0774121	0.0481238	0.0169071	0.0693386	0.0119744	0.0135428	0.013771	0.0529435	0.0356764	0.0299646
	TCGA-AC-A2FO-01A	BRCA	0.0914305	0.0790464	0.134541	0.0158257	0.0829955	0.0122789	0.010291	0.0125535	0.0476459	0.0437262	0.0454742
	TCGA-AC-A2QI-01A	BRCA	0.103022	0.0721214	0.0480541	0.0115918	0.0498973	0.0120106	0.00802202	0.0094054	0.0467603	0.0451808	0.0267461
	TCGA-AC-A3BB-01A	BRCA	0.106954	0.069375	0.0698449	0.0112959	0.0449291	0.0116925	0.0100672	0.010868	0.0420441	0.0465926	0.0269602
	TCGA-AC-A3HN-01A	BRCA	0.0887234	0.074745	0.0730034	0.014916	0.0475409	0.0157874	0.00813564	0.0110216	0.0795926	0.0587979	0.0572913
	TCGA-AC-A3OD-01A	BRCA	0.0561712	0.0578818	0.0540811	0.0163297	0.0601231	0.0144511	0.0100815	0.0144481	0.0331957	0.0359006	0.0400735
	TCGA-AC-A3OD-01B	BRCA	0.0464692	0.0611068	0.0651766	0.0128482	0.0482962	0.01466	0.0088452	0.00978186	0.0226743	0.0390106	0.0287037
	TCGA-AC-A3QP-01A	BRCA	0.0566566	0.0424133	0.0589089	0.0161569	0.0679035	0.0121071	0.00859686	0.012479	0.0333519	0.0350876	0.0403836
	TCGA-AC-A3QQ-01A	BRCA	0.0339599	0.0447331	0.0579639	0.0118589	0.0420499	0.012149	0.00854754	0.0109791	0.0286023	0.032367	0.028058
	TCGA-AC-A3TM-01A	BRCA	0.0583041	0.0480593	0.056587	0.0145504	0.0593696	0.0138622	0.00851732	0.00970407	0.030798	0.035412	0.0290877
	TCGA-AC-A3TN-01A	BRCA	0.0399565	0.0460639	0.0617606	0.0165536	0.0422403	0.0126173	0.00810408	0.0117217	0.0251486	0.0342632	0.0235027
	TCGA-AC-A3W5-01A	BRCA	0.0406493	0.0461197	0.0484828	0.0141574	0.0497769	0.0146178	0.00975974	0.0100762	0.0204064	0.0289066	0.0300158
	TCGA-AC-A3W6-01A	BRCA	0.0468833	0.0357183	0.0509563	0.0118334	0.0454218	0.0141791	0.00833426	0.00932226	0.0256702	0.0350339	0.0282808
	TCGA-AC-A3W7-01A	BRCA	0.045559	0.0448687	0.0619984	0.0163783	0.0487651	0.0147986	0.00880717	0.0104663	0.032032	0.0327348	0.0276479
	TCGA-AC-A3YI-01A	BRCA	0.0486791	0.0414152	0.0602379	0.0152065	0.0628715	0.0134478	0.0103096	0.0110223	0.0292507	0.0287497	0.0231751
	TCGA-AC-A5XS-01A	BRCA	0.0368433	0.0452707	0.0619393	0.0152465	0.044052	0.0129242	0.0089884	0.0110135	0.0285416	0.0245341	0.0270924
	TCGA-AC-A62Y-01A	BRCA	0.0493502	0.0399925	0.0551316	0.0128615	0.0488424	0.0113452	0.00975375	0.00966814	0.0366737	0.0348424	0.0249172
	TCGA-AC-A6IV-01A	BRCA	0.0592539	0.0435418	0.0725118	0.0180477	0.0491518	0.01399	0.0118963	0.0149426	0.02661	0.0408091	0.0262484
	TCGA-AC-A6IX-01A	BRCA	0.0410125	0.0533334	0.263995	0.00986632	0.0518431	0.0118557	0.00992255	0.011285	0.027623	0.029768	0.0342373
	TCGA-AC-A6IX-06A	BRCA	0.0516463	0.042218	0.115964	0.0137833	0.037673	0.0121046	0.00809299	0.0102751	0.0380971	0.0378824	0.0354713
	TCGA-AC-A7VB-01A	BRCA	0.0256114	0.0260513	0.063296	0.0161511	0.0491662	0.0126816	0.0103833	0.00932829	0.0284893	0.0222726	0.0248592
	TCGA-AC-A7VC-01A	BRCA	0.0285802	0.0409705	0.0407519	0.0146337	0.0333853	0.0122646	0.0100024	0.010155	0.0217645	0.0224223	0.0277947
	TCGA-AO-A0JJ-01A	BRCA	0.0585667	0.0387847	0.0827976	0.0096957	0.0697026	0.00929149	0.0107513	0.0089209	0.0432036	0.0386639	0.0369915
	TCGA-AO-A12E-01A	BRCA	0.0513331	0.0395199	0.0638517	0.00914727	0.0619736	0.0111853	0.0107044	0.0102767	0.0443438	0.03499	0.0204433
	TCGA-AO-A12G-01A	BRCA	0.0551778	0.0430951	0.0585175	0.0118761	0.0472598	0.0102189	0.00907832	0.00866314	0.0333837	0.0314767	0.0238312
	TCGA-AO-A1KO-01A	BRCA	0.0898987	0.0579784	0.069853	0.0144148	0.039446	0.0124061	0.0110797	0.0109582	0.0304881	0.0303287	0.0272497
	TCGA-AO-A1KS-01A	BRCA	0.120355	0.0895454	0.086367	0.0131993	0.0719572	0.0100926	0.00700405	0.0102405	0.0516341	0.0384761	0.0289356
	TCGA-AR-A1AK-01A	BRCA	0.033326	0.0423417	0.0561984	0.0108577	0.0537974	0.010835	0.0309624	0.0258644	0.0269524	0.0298599	0.021237
	TCGA-AR-A1AL-01A	BRCA	0.0729094	0.0573364	0.073196	0.014724	0.0731273	0.0110028	0.0133892	0.0107538	0.0697161	0.0267838	0.0254141
	TCGA-AR-A1AM-01A	BRCA	0.0391081	0.0402018	0.0608302	0.0158379	0.0426682	0.0127871	0.00933695	0.00922719	0.0244021	0.02221	0.0162261
	TCGA-AR-A1AT-01A	BRCA	0.0491508	0.0459934	0.0446577	0.0172406	0.103516	0.0142708	0.0172246	0.0108962	0.0423067	0.0314142	0.0231278
	TCGA-AR-A24H-01A	BRCA	0.0925858	0.0946022	0.082384	0.0177894	0.116208	0.0163551	0.0105267	0.0135452	0.0673943	0.0372553	0.0289588
	TCGA-AR-A24T-01A	BRCA	0.119954	0.075314	0.0867917	0.0174807	0.0702479	0.0146862	0.0134241	0.0152328	0.0573987	0.0383773	0.0381283
	TCGA-AR-A2LE-01A	BRCA	0.0928183	0.0731827	0.0727106	0.0163663	0.0589904	0.0130579	0.0108644	0.0107792	0.0702141	0.0440267	0.032476
	TCGA-AR-A2LH-01A	BRCA	0.0996006	0.0711898	0.0819927	0.0159852	0.0670994	0.0159074	0.0153487	0.0142816	0.0546013	0.0544725	0.0389537
	TCGA-AR-A2LJ-01A	BRCA	0.0936744	0.0840249	0.0604246	0.0151149	0.0669575	0.013234	0.0132531	0.0124622	0.0415714	0.0430318	0.0247789
	TCGA-AR-A2LK-01A	BRCA	0.100253	0.0776888	0.104289	0.0190293	0.0748614	0.0129985	0.0090411	0.0107807	0.0506397	0.047138	0.0310126
	TCGA-AR-A2LM-01A	BRCA	0.0811517	0.0877299	0.107737	0.0172017	0.0639489	0.0135714	0.0119769	0.0120977	0.0452127	0.0547115	0.0325067
	TCGA-AR-A2LN-01A	BRCA	0.13969	0.0907643	0.112073	0.026005	0.0884119	0.0169768	0.0231734	0.0214247	0.0564007	0.0631773	0.0332264
	TCGA-AR-A2LO-01A	BRCA	0.100621	0.0717922	0.0987514	0.0214373	0.070052	0.0185887	0.0163672	0.0128352	0.0529753	0.0526681	0.041451
	TCGA-AR-A2LQ-01A	BRCA	0.122176	0.0867153	0.139062	0.0291579	0.0897303	0.0157032	0.0178687	0.0148141	0.0803983	0.0525087	0.0408422
	TCGA-AR-A5QN-01A	BRCA	0.0649669	0.0467707	0.0751773	0.0164753	0.09679	0.0133636	0.0182574	0.0135144	0.0321349	0.0323295	0.0197826
	TCGA-AR-A5QP-01A	BRCA	0.0731848	0.0764769	0.0603653	0.0178207	0.0519743	0.0158319	0.0136866	0.0144769	0.036591	0.0389847	0.0271974
	TCGA-B6-A2IU-01A	BRCA	0.135604	0.0876758	0.0796578	0.0164075	0.0761793	0.0135567	0.0106209	0.0109224	0.0724073	0.0416886	0.0265146
	TCGA-B6-A40B-01A	BRCA	0.051557	0.0398717	0.0564486	0.0143827	0.0532546	0.0109501	0.00896974	0.0107994	0.0296921	0.0488463	0.0292745
	TCGA-B6-A40C-01A	BRCA	0.0406027	0.053851	0.0461395	0.0135111	0.0474483	0.0130683	0.00919642	0.0119924	0.0365609	0.0251003	0.0237887
	TCGA-BH-A0B5-01A	BRCA	0.106876	0.0811376	0.15876	0.013743	0.0751827	0.0117913	0.0140479	0.0107324	0.0286363	0.0234694	0.0256171
	TCGA-BH-A0DP-01A	BRCA	0.093615	0.0586158	0.129154	0.0101436	0.108295	0.0114754	0.0149327	0.0119679	0.0434944	0.0401187	0.035576
	TCGA-BH-A0HP-01A	BRCA	0.0598691	0.0422368	0.0602782	0.0126579	0.0611128	0.0126858	0.0107587	0.011123	0.0537098	0.0325833	0.030897
	TCGA-BH-A28O-01A	BRCA	0.0421505	0.0301312	0.0667498	0.0140882	0.0418515	0.0117569	0.00790465	0.00928072	0.0265517	0.0323324	0.0229822
	TCGA-BH-A28Q-01A	BRCA	0.0886641	0.083052	0.10462	0.0199388	0.0686433	0.0306769	0.0131039	0.0163264	0.0395185	0.0423015	0.0269825
	TCGA-BH-A2L8-01A	BRCA	0.0824859	0.0789065	0.103685	0.018289	0.0840173	0.0143977	0.0189232	0.0114853	0.0618941	0.0520555	0.0400554
	TCGA-BH-A42T-01A	BRCA	0.0313705	0.0474912	0.0494158	0.0229908	0.0525076	0.0151573	0.0112881	0.0120103	0.0334027	0.0429459	0.0242236
	TCGA-BH-A42U-01A	BRCA	0.0326019	0.0372136	0.0473483	0.0150466	0.0519786	0.0123662	0.00796182	0.0105513	0.039661	0.0451837	0.0192129
	TCGA-BH-A8FY-01A	BRCA	0.0444093	0.0363033	0.0775169	0.0147415	0.0437407	0.0142657	0.0142054	0.0119303	0.0340122	0.0261156	0.0309007
	TCGA-C8-A3M7-01A	BRCA	0.0980005	0.082986	0.0659081	0.0189131	0.0500908	0.0152231	0.0104296	0.0112553	0.0300397	0.0357838	0.0280404
	TCGA-C8-A3M8-01A	BRCA	0.0887302	0.0740653	0.0559552	0.0161174	0.0815628	0.013262	0.010592	0.0200646	0.0305823	0.0377476	0.0303286
	TCGA-C8-A8HR-01A	BRCA	0.034675	0.0373096	0.0721521	0.0157204	0.0666122	0.0151781	0.0101693	0.0141056	0.039547	0.0287831	0.0273881
	TCGA-D8-A1JN-01A	BRCA	0.0984223	0.0789769	0.063537	0.0137319	0.0797273	0.0133118	0.00878457	0.0112522	0.0475047	0.0331686	0.0273066
	TCGA-D8-A1X8-01A	BRCA	0.115842	0.0681558	0.0911758	0.0125168	0.0629855	0.0103228	0.00913694	0.00892986	0.0456622	0.0300511	0.0152749
	TCGA-D8-A1XO-01A	BRCA	0.0679761	0.0435114	0.0510236	0.0128925	0.054715	0.0121445	0.00819988	0.00867325	0.0256346	0.0257204	0.0308219
	TCGA-D8-A27G-01A	BRCA	0.0836295	0.0700444	0.0852153	0.0190325	0.0799819	0.0178084	0.00993339	0.0115939	0.043541	0.0416887	0.0310546
	TCGA-D8-A27I-01A	BRCA	0.0662163	0.0415735	0.0949499	0.0177102	0.0642733	0.0130894	0.010573	0.0120299	0.0364875	0.0351709	0.0282763
	TCGA-D8-A27T-01A	BRCA	0.0530829	0.0650277	0.06778	0.0177792	0.0607679	0.0142489	0.0107661	0.0127062	0.0584301	0.0386256	0.02844
	TCGA-D8-A27V-01A	BRCA	0.0761684	0.0689321	0.1389	0.0177595	0.0664193	0.0131042	0.033345	0.0272051	0.0374093	0.033784	0.0251353
	TCGA-D8-A3Z5-01A	BRCA	0.0316851	0.0510732	0.0549085	0.0153745	0.0537001	0.0131206	0.008872	0.00876668	0.0320103	0.0385536	0.0190228
	TCGA-D8-A3Z6-01A	BRCA	0.0366321	0.0461279	0.0656275	0.0142403	0.0563215	0.0113164	0.00745094	0.00989356	0.0323889	0.0367668	0.0265026
	TCGA-D8-A4Z1-01A	BRCA	0.0916712	0.0933804	0.105216	0.0181565	0.0804206	0.012984	0.0127573	0.0116901	0.0466089	0.0549055	0.0301889
	TCGA-D8-A73U-01A	BRCA	0.0774816	0.0592894	0.13849	0.0174649	0.0569855	0.0132383	0.0122209	0.0129908	0.0352834	0.0399424	0.0225464
	TCGA-E2-A107-01A	BRCA	0.0570465	0.0522122	0.0728509	0.0112355	0.0510074	0.0120984	0.0101363	0.0113371	0.0342042	0.0387032	0.0220045
	TCGA-E2-A10F-01A	BRCA	0.0574783	0.0595675	0.0690779	0.0110595	0.0550733	0.0112102	0.00910919	0.00969896	0.0356867	0.0329585	0.0330949
	TCGA-E2-A14U-01A	BRCA	0.0509199	0.0407283	0.0501118	0.018572	0.0505405	0.0136591	0.0084788	0.0107239	0.0240552	0.0314343	0.0234427
	TCGA-E2-A1B5-01A	BRCA	0.127869	0.0578039	0.110292	0.0196683	0.0770196	0.0112063	0.0126192	0.0110747	0.0372789	0.0308753	0.0333252
	TCGA-E2-A1BC-01A	BRCA	0.0783441	0.0656442	0.0572586	0.0119235	0.0972685	0.0150506	0.0162975	0.0106183	0.0780011	0.0308528	0.0242327
	TCGA-E2-A1IH-01A	BRCA	0.0978522	0.0598573	0.0413631	0.013359	0.0651	0.0116753	0.00844933	0.00922774	0.0256251	0.0314819	0.0256088
	TCGA-E2-A1IJ-01A	BRCA	0.085217	0.0523154	0.0910908	0.0104321	0.0555035	0.0114473	0.00872708	0.00770179	0.0303281	0.0306111	0.0349406
	TCGA-E2-A1IL-01A	BRCA	0.0624362	0.0704506	0.124998	0.0141312	0.0871392	0.0138027	0.00923664	0.0104508	0.046745	0.0400328	0.0437629
	TCGA-E2-A1L8-01A	BRCA	0.0793159	0.0599897	0.105309	0.012658	0.065901	0.0134618	0.011611	0.0183228	0.0425439	0.031695	0.0224844
	TCGA-E2-A1LG-01A	BRCA	0.0716696	0.0674885	0.0575196	0.0126468	0.0664156	0.0118375	0.00992438	0.00938128	0.0346107	0.0321782	0.0193635
	TCGA-E2-A2P5-01A	BRCA	0.0746519	0.0515076	0.0536427	0.011063	0.0584145	0.0113881	0.00900048	0.00947106	0.0489455	0.0390236	0.0288366
	TCGA-E2-A2P6-01A	BRCA	0.0917169	0.0569558	0.0632096	0.0133954	0.0794198	0.0115982	0.0082827	0.0115344	0.0326088	0.036258	0.025815
	TCGA-E2-A3DX-01A	BRCA	0.056399	0.0600787	0.0740337	0.0145412	0.0574454	0.0145509	0.00999118	0.0145914	0.0376837	0.0523786	0.0453872
	TCGA-E2-A576-01A	BRCA	0.0612742	0.071368	0.0559846	0.0093534	0.0389174	0.0113277	0.00915221	0.00967787	0.0407305	0.0382066	0.0300584
	TCGA-E9-A295-01A	BRCA	0.128907	0.0906113	0.100672	0.0172301	0.0710119	0.0136077	0.0129051	0.0123004	0.0549805	0.0475338	0.0346363
	TCGA-E9-A2JS-01A	BRCA	0.0814472	0.0764831	0.0983262	0.0171091	0.105502	0.0131726	0.00916056	0.0114754	0.0346041	0.0527661	0.0399371
	TCGA-E9-A2JT-01A	BRCA	0.117402	0.108404	0.0842197	0.0234338	0.0772233	0.0170295	0.0143335	0.0145067	0.058212	0.0526157	0.0375142
	TCGA-E9-A3HO-01A	BRCA	0.0878003	0.0833272	0.05357	0.0151353	0.0587428	0.0136343	0.010365	0.0102398	0.0371632	0.0411488	0.0316915
	TCGA-E9-A3Q9-01A	BRCA	0.0573717	0.067063	0.0837174	0.0202318	0.0523379	0.0159589	0.0107262	0.0170943	0.0318177	0.0282504	0.0338921
	TCGA-E9-A3X8-01A	BRCA	0.0509792	0.045997	0.0691464	0.0141265	0.0415461	0.0128619	0.00695736	0.00970562	0.0436875	0.0488185	0.0325556
	TCGA-E9-A54Y-01A	BRCA	0.0667498	0.0572001	0.0874966	0.0158787	0.0775556	0.0147721	0.0107842	0.0170674	0.0426308	0.0342376	0.0253266
	TCGA-E9-A6HE-01A	BRCA	0.0638662	0.0549094	0.0747248	0.0137385	0.0587403	0.0126568	0.0102935	0.0117506	0.0314445	0.0313315	0.0246358
	TCGA-EW-A1IW-01A	BRCA	0.0796576	0.0704629	0.0733204	0.0144372	0.0689091	0.0127246	0.00926251	0.0112132	0.031509	0.0375836	0.0343928
	TCGA-EW-A1J2-01A	BRCA	0.084839	0.0593697	0.0737903	0.0268086	0.046829	0.0128607	0.0090543	0.0117212	0.0572717	0.0406723	0.0588583
	TCGA-EW-A1J3-01A	BRCA	0.0952893	0.0707601	0.0601723	0.0103491	0.0637939	0.0100617	0.00817657	0.00863412	0.0631498	0.0329523	0.0197964
	TCGA-EW-A1J5-01A	BRCA	0.0695546	0.0525097	0.0576775	0.0146876	0.0483555	0.0137938	0.00836818	0.0107226	0.0415778	0.0278503	0.0256065
	TCGA-EW-A1PG-01A	BRCA	0.0601966	0.0468403	0.0724257	0.0139817	0.0694127	0.0104883	0.00873836	0.0100588	0.0318161	0.0291438	0.0274162
	TCGA-EW-A3E8-01B	BRCA	0.0378	0.0460331	0.0568404	0.0158283	0.0465821	0.0118069	0.00741309	0.0109927	0.0362838	0.0385323	0.0272571
	TCGA-EW-A423-01A	BRCA	0.024804	0.0403586	0.0363891	0.0145559	0.0534993	0.0143026	0.0105363	0.0100503	0.0180093	0.0350403	0.0217116
	TCGA-EW-A424-01A	BRCA	0.0312325	0.0366844	0.0703331	0.0220684	0.0474221	0.0146422	0.0113312	0.0100456	0.0261319	0.0372085	0.0195213
	TCGA-EW-A6SC-01A	BRCA	0.0498383	0.0381258	0.111378	0.0112451	0.0448937	0.0113974	0.0128893	0.0101784	0.0418577	0.0279669	0.0307919
	TCGA-GM-A2DO-01A	BRCA	0.120556	0.0963402	0.114011	0.0184597	0.105876	0.0133289	0.0137415	0.0177966	0.0799245	0.0508968	0.0353477
	TCGA-GM-A3NW-01A	BRCA	0.044453	0.036143	0.0531947	0.0156305	0.0495417	0.012857	0.00909437	0.0113496	0.0249116	0.0280165	0.0269539
	TCGA-GM-A3NY-01A	BRCA	0.0743805	0.0744978	0.0457234	0.0180609	0.075877	0.0167775	0.010467	0.0151895	0.0436891	0.0291379	0.0196998
	TCGA-GM-A3XG-01A	BRCA	0.0386599	0.050471	0.0640793	0.0169685	0.0472089	0.0135518	0.008383	0.00960636	0.0304737	0.0414115	0.0211953
	TCGA-GM-A3XN-01A	BRCA	0.0482646	0.0411188	0.0609042	0.0162955	0.054883	0.0138505	0.00903849	0.011388	0.0327268	0.0344293	0.036957
	TCGA-GM-A4E0-01A	BRCA	0.0672199	0.0582218	0.0849288	0.0207796	0.0686677	0.0171053	0.0124427	0.0139905	0.0728719	0.0239017	0.0354726
	TCGA-GM-A5PV-01A	BRCA	0.0502281	0.0580687	0.0715863	0.0165768	0.0644045	0.0126706	0.0112477	0.00837347	0.0362308	0.0378384	0.0224192
	TCGA-GM-A5PX-01A	BRCA	0.0939137	0.0611676	0.0549546	0.0169309	0.129396	0.0111718	0.0105452	0.00993576	0.0343997	0.0290206	0.0301246
	TCGA-HN-A2NL-01A	BRCA	0.0860888	0.0843413	0.135129	0.0183697	0.0743822	0.015133	0.0110954	0.0136809	0.0308444	0.035018	0.0333697
	TCGA-JL-A3YW-01A	BRCA	0.03923	0.0385423	0.063649	0.0116831	0.0618004	0.0127918	0.00910259	0.0121715	0.02942	0.0410241	0.0220708
	TCGA-JL-A3YX-01A	BRCA	0.0531744	0.0317039	0.0702095	0.014097	0.0438477	0.0135675	0.00928422	0.0105214	0.0260309	0.0376248	0.0359908
	TCGA-LD-A66U-01A	BRCA	0.0596966	0.0340754	0.058615	0.011105	0.0474673	0.0111835	0.0105773	0.00990038	0.0283881	0.0329229	0.0318622
	TCGA-LL-A440-01A	BRCA	0.0388537	0.0420979	0.0612055	0.0160501	0.0486042	0.0139063	0.00847568	0.0102975	0.0396348	0.0345908	0.0270253
	TCGA-LL-A50Y-01A	BRCA	0.057588	0.0600016	0.0812257	0.0167184	0.0739007	0.0189675	0.010028	0.0126307	0.0495472	0.0374845	0.0213285
	TCGA-LL-A5YL-01A	BRCA	0.0392459	0.0416288	0.0504904	0.0149751	0.0614454	0.0131203	0.0113686	0.00971614	0.0385399	0.0383799	0.0268297
	TCGA-LL-A6FP-01A	BRCA	0.0656695	0.0511182	0.0632401	0.0139707	0.0411558	0.0136993	0.0123705	0.0105913	0.0346344	0.0302477	0.0326272
	TCGA-LL-A7SZ-01A	BRCA	0.0271436	0.0306278	0.0568339	0.0160944	0.0431507	0.0145377	0.00798737	0.0107098	0.0283585	0.0210833	0.0277113
	TCGA-LQ-A4E4-01A	BRCA	0.0654736	0.0624469	0.0973167	0.0176958	0.0511439	0.016434	0.00967769	0.0135364	0.0413487	0.0321475	0.0248351
	TCGA-MS-A51U-01A	BRCA	0.0820706	0.0887391	0.068751	0.0190086	0.0530931	0.0147631	0.00908676	0.0159734	0.0562305	0.0398661	0.0252037
	TCGA-OL-A66J-01A	BRCA	0.0428476	0.0376659	0.0630027	0.0162239	0.0617124	0.0115578	0.0086404	0.0104618	0.0266202	0.0388867	0.0268156
	TCGA-OL-A66K-01A	BRCA	0.0202866	0.0316045	0.0449933	0.0132336	0.044435	0.0128856	0.00912974	0.00861314	0.02669	0.0234074	0.0372141
	TCGA-OL-A66N-01A	BRCA	0.0561656	0.0733196	0.123023	0.014802	0.0460754	0.0139511	0.0105522	0.0131132	0.030455	0.0269549	0.0294949
	TCGA-W8-A86G-01A	BRCA	0.0425347	0.0461006	0.0453473	0.0204046	0.0533927	0.0171561	0.00905696	0.011288	0.0515295	0.0310007	0.0270818
	TCGA-XX-A899-01A	BRCA	0.0302733	0.04118	0.0649201	0.0152119	0.0442959	0.012939	0.0112358	0.0118165	0.0428576	0.0401938	0.0231287
	TCGA-XX-A89A-01A	BRCA	0.0459881	0.0311199	0.0589739	0.0147373	0.0579414	0.0155032	0.0109876	0.0105633	0.0290838	0.0201421	0.0231269
	TCGA-AR-A1AI-01A	BRCA	0.0649064	0.0549329	0.0457612	0.0135774	0.0895077	0.0113311	0.0153534	0.0101399	0.0455853	0.0418354	0.0307477
	TCGA-BH-A1FC-01A	BRCA	0.106075	0.0946873	0.093991	0.013878	0.0668628	0.0123334	0.0192359	0.0149339	0.0693784	0.0444096	0.025763
	TCGA-BH-A209-01A	BRCA	0.159436	0.189446	0.135023	0.0177464	0.146513	0.0184697	0.00650774	0.0161818	0.147074	0.141286	0.100423
	TCGA-E9-A3QA-01A	BRCA	0.0428528	0.0460318	0.0678205	0.0150516	0.0526924	0.012708	0.0104179	0.0103171	0.0243626	0.0347369	0.0379134
	TCGA-EW-A1P4-01A	BRCA	0.0635622	0.05924	0.0439743	0.0137276	0.054488	0.0115246	0.0109428	0.00909159	0.0306723	0.0298107	0.0318196
	TCGA-A2-A4RX-01A	BRCA	0.0751229	0.0641426	0.131145	0.0178685	0.0734369	0.0192927	0.0104492	0.0127062	0.0485909	0.0395046	0.0246672
	TCGA-A2-A4S1-01A	BRCA	0.0662379	0.0621537	0.0761751	0.0253045	0.0792203	0.0151787	0.00949692	0.0122578	0.0550262	0.0511318	0.0462798
	TCGA-A7-A26F-01A	BRCA	0.106425	0.0692796	0.0940218	0.0189632	0.0736023	0.0180045	0.0119296	0.0118888	0.0382135	0.0366073	0.0344554
	TCGA-A7-A26F-01B	BRCA	0.0350478	0.0365703	0.0656323	0.0159276	0.0600149	0.0168978	0.0125578	0.010165	0.0253495	0.0363472	0.0343666
	TCGA-AC-A2QH-01A	BRCA	0.124916	0.0828368	0.0887187	0.0175701	0.0919739	0.0165046	0.0113878	0.0127471	0.0432987	0.0584106	0.0642084
	TCGA-AC-A2QH-01B	BRCA	0.0476845	0.027022	0.0526039	0.0162867	0.0547666	0.0145196	0.0102708	0.0103135	0.0428654	0.044099	0.0773174
	TCGA-AC-A2QJ-01A	BRCA	0.0650017	0.0541194	0.0481535	0.0145522	0.0573067	0.0110999	0.0108499	0.0100573	0.0385314	0.0458998	0.0315915
	TCGA-AR-A2LR-01A	BRCA	0.108927	0.0697557	0.162574	0.0185831	0.0715041	0.0133317	0.0142087	0.0154729	0.0363089	0.0525113	0.0335016
	TCGA-BH-A6R9-01A	BRCA	0.0652001	0.0690897	0.218315	0.0112937	0.0562872	0.0118195	0.00973306	0.0121908	0.0353141	0.0443509	0.0340904
	TCGA-LD-A7W5-01A	BRCA	0.0286355	0.0382495	0.0494955	0.0145003	0.0521333	0.0143542	0.00972908	0.0102963	0.0282616	0.0277471	0.0342492
	TCGA-A1-A0SE-01A	BRCA	0.0868562	0.0501783	0.073715	0.0116905	0.0618597	0.0118699	0.00988739	0.0100337	0.0472749	0.0455574	0.0233789
	TCGA-A7-A26G-01A	BRCA	0.115474	0.0749375	0.0953766	0.0144757	0.11435	0.0160937	0.0139273	0.0185475	0.0390241	0.0484618	0.0315164
	TCGA-AO-A124-01A	BRCA	0.0542787	0.0486564	0.0544857	0.00995016	0.0627103	0.00993639	0.00913489	0.00905397	0.0254178	0.0286121	0.0276699
	TCGA-B6-A0RN-01A	BRCA	0.0755032	0.0367758	0.0629035	0.0183292	0.0478299	0.0114425	0.00942962	0.00983255	0.0351071	0.0297973	0.0269065
	TCGA-B6-A0RU-01A	BRCA	0.0949037	0.0830249	0.0969916	0.0127755	0.0660014	0.0122913	0.019266	0.014546	0.0502423	0.0377116	0.0310281
	TCGA-B6-A0RV-01A	BRCA	0.0687313	0.060689	0.103659	0.0242347	0.0878887	0.0119259	0.00932304	0.0115822	0.035452	0.0499267	0.0237926
	TCGA-B6-A0X7-01A	BRCA	0.0598192	0.0327604	0.0834403	0.00957431	0.0615216	0.0102962	0.0103763	0.0101183	0.0280233	0.031429	0.0262641
	TCGA-B6-A3ZX-01A	BRCA	0.0455715	0.0469948	0.0583064	0.0139494	0.0594341	0.0133053	0.00969414	0.0113064	0.0308712	0.041687	0.0615296
	TCGA-B6-A408-01A	BRCA	0.0357134	0.0513267	0.0664184	0.0161209	0.0505791	0.0118999	0.00838495	0.0092844	0.031163	0.0409311	0.0208318
	TCGA-BH-A0BA-01A	BRCA	0.126932	0.0954683	0.0638415	0.00917	0.0611437	0.0114552	0.0171975	0.0126911	0.0798117	0.0388109	0.0304195
	TCGA-BH-A0C3-01A	BRCA	0.0789661	0.0546248	0.0720295	0.0119003	0.0945466	0.0105401	0.00927075	0.00882341	0.0331626	0.0284174	0.0276274
	TCGA-BH-A0HK-01A	BRCA	0.0694171	0.0379195	0.057558	0.013238	0.0539691	0.0112452	0.0124803	0.00949502	0.0407731	0.0288185	0.0288373
	TCGA-BH-A1EO-01A	BRCA	0.101769	0.0603998	0.0701354	0.0138585	0.0820086	0.01367	0.00987421	0.00942446	0.0298723	0.0261652	0.0233721
	TCGA-BH-A1FL-01A	BRCA	0.0900217	0.0645813	0.0871376	0.0137201	0.0601409	0.0131488	0.010371	0.0128269	0.0354442	0.0423706	0.0254302
	TCGA-BH-A1FR-01A	BRCA	0.0966281	0.0689617	0.0666323	0.0153862	0.0826403	0.0104934	0.0154938	0.0111811	0.0392291	0.0334936	0.0181568
	TCGA-D8-A1JT-01A	BRCA	0.133006	0.059507	0.0560342	0.0150161	0.0540341	0.0113247	0.00826067	0.0112529	0.0423285	0.0279571	0.0244322
	TCGA-D8-A1X7-01A	BRCA	0.080817	0.0486864	0.0743919	0.0129687	0.0524902	0.0121398	0.00811006	0.0100499	0.0230561	0.0364755	0.0214243
	TCGA-D8-A1XJ-01A	BRCA	0.0677708	0.0587182	0.0747936	0.0167905	0.0544104	0.0127807	0.00776026	0.00996079	0.0457089	0.0300896	0.0221186
	TCGA-D8-A1XS-01A	BRCA	0.0660411	0.0691746	0.0416058	0.012984	0.052458	0.0122241	0.00923666	0.00945649	0.0553989	0.0285428	0.0169226
	TCGA-D8-A27E-01A	BRCA	0.0868757	0.0666137	0.0972585	0.0166759	0.0614312	0.0299907	0.0117749	0.0124074	0.0617276	0.0331083	0.0265879
	TCGA-E9-A1N3-01A	BRCA	0.142845	0.187851	0.0749656	0.0234015	0.134784	0.018763	0.00672063	0.0168011	0.12093	0.138877	0.0937834
	TCGA-E9-A1N4-01A	BRCA	0.0570654	0.060126	0.0564817	0.0131107	0.0399518	0.0125764	0.00858196	0.0099994	0.029861	0.0393752	0.0240487
	TCGA-E9-A1N9-01A	BRCA	0.0837616	0.0586105	0.141223	0.0170611	0.056236	0.0140058	0.0150645	0.0183358	0.0521156	0.0514147	0.0568691
	TCGA-E9-A1NA-01A	BRCA	0.0613296	0.0533934	0.053786	0.0128789	0.0487502	0.0110855	0.00747044	0.00854824	0.0283213	0.0225419	0.0187254
	TCGA-E9-A1NI-01A	BRCA	0.0867251	0.0558406	0.0630844	0.0132523	0.0514408	0.0151544	0.00898197	0.0100643	0.0415416	0.0620973	0.0337612
	TCGA-E9-A1RC-01A	BRCA	0.130208	0.183732	0.14263	0.0178316	0.131596	0.0171439	0.00519901	0.014714	0.111282	0.127445	0.0763992
	TCGA-E9-A1RI-01A	BRCA	0.114011	0.0794265	0.0994892	0.0178014	0.0917811	0.0180718	0.0106215	0.0125837	0.036798	0.0344996	0.0333606
	TCGA-E9-A22B-01A	BRCA	0.153154	0.152661	0.131055	0.0231354	0.144528	0.0184771	0.00627101	0.0155125	0.110988	0.124647	0.0859534
	TCGA-07-0227-20A	BRCA	0.0305449	0.0499712	0.0658994	0.0190555	0.0445516	0.0135621	0.0113393	0.01162	0.0257919	0.0308758	0.0217992
	TCGA-A2-A1G4-01A	BRCA	0.131215	0.0967922	0.0829966	0.0217661	0.0537822	0.012517	0.0110792	0.0116835	0.0308746	0.0501341	0.0239928
	TCGA-A2-A3KD-01A	BRCA	0.0994586	0.074298	0.111322	0.0158573	0.0571307	0.0142314	0.00862619	0.0103491	0.0489811	0.0563956	0.0431526
	TCGA-A2-A4S0-01A	BRCA	0.0832408	0.0671228	0.0801101	0.0187673	0.0892351	0.0150153	0.0139195	0.0136637	0.0332477	0.044649	0.0288
	TCGA-A7-A3IY-01A	BRCA	0.0709459	0.0654537	0.0617587	0.0245991	0.0559586	0.0138617	0.00899055	0.0133512	0.0441813	0.0502755	0.0523025
	TCGA-A7-A3J0-01A	BRCA	0.0854757	0.0811457	0.0595492	0.0153103	0.0817576	0.0133481	0.0178788	0.0136007	0.0358672	0.0315604	0.032892
	TCGA-A7-A3RF-01A	BRCA	0.0328698	0.0404542	0.0532199	0.0145629	0.0438751	0.013794	0.0095378	0.0109019	0.0309282	0.0342451	0.0248146
	TCGA-C8-A8HQ-01A	BRCA	0.0524775	0.0342027	0.061801	0.0196855	0.0420603	0.0159414	0.0105669	0.0118967	0.0300128	0.0448138	0.0195165
	TCGA-D8-A1XC-01A	BRCA	0.0670013	0.0878878	0.0797947	0.0171508	0.0794312	0.0133178	0.00995391	0.0102599	0.0344076	0.0326484	0.0343304
	TCGA-D8-A1XV-01A	BRCA	0.051247	0.0498299	0.0626968	0.0106472	0.0548203	0.0119519	0.00917386	0.00789919	0.0407399	0.0380932	0.0184633
	TCGA-D8-A27W-01A	BRCA	0.0819235	0.0909154	0.100875	0.0149666	0.0773938	0.0179498	0.0105972	0.0126038	0.0256903	0.0451948	0.0284067
	TCGA-E9-A54X-01A	BRCA	0.0570148	0.0724944	0.071318	0.0159809	0.0601406	0.0149939	0.0112481	0.0114024	0.0625351	0.0424129	0.0301976
	TCGA-E9-A5UO-01A	BRCA	0.0689904	0.0601567	0.0626986	0.0180085	0.0513707	0.0142809	0.010154	0.0136692	0.0346871	0.0282312	0.0205209
	TCGA-EW-A1OX-01A	BRCA	0.0416579	0.0546344	0.0739137	0.0109227	0.0504325	0.0106481	0.0080055	0.00854742	0.0302269	0.0283576	0.022363
	TCGA-EW-A1P0-01A	BRCA	0.0649881	0.0537021	0.0630806	0.0137118	0.0556972	0.0115264	0.00990923	0.00956708	0.0425554	0.0328485	0.0261938
	TCGA-DS-A7WF-01A	CESC	0.0742645	0.0623048	0.0622911	0.0234296	0.0681901	0.0170868	0.0150471	0.0174791	0.0448926	0.0526473	0.0319301
	TCGA-HM-A6W2-01A	CESC	0.0451776	0.0622943	0.0672671	0.0178318	0.0802139	0.0181862	0.0107163	0.0131174	0.0268942	0.0421275	0.0289401
	TCGA-HM-A6W2-06A	CESC	0.0425346	0.0517888	0.0746381	0.0147602	0.0792988	0.0132577	0.00907032	0.0123936	0.0386003	0.046317	0.0233313
	TCGA-Q1-A73S-01A	CESC	0.0490145	0.0568377	0.0569606	0.0130299	0.0602705	0.0138036	0.0105498	0.0108649	0.0369504	0.041262	0.0214989
	TCGA-C5-A1M9-01A	CESC	0.0690857	0.0667842	0.114867	0.0185588	0.0574481	0.014831	0.0111851	0.0117253	0.0388596	0.0516125	0.0265614
	TCGA-C5-A1ME-01A	CESC	0.0603308	0.0612518	0.0864892	0.0178663	0.138099	0.0124323	0.0221762	0.0123812	0.214625	0.0397045	0.0305474
	TCGA-C5-A1MJ-01A	CESC	0.0700049	0.0980872	0.0791935	0.020028	0.524351	0.0130463	0.0386707	0.011983	0.0351155	0.0488207	0.0186265
	TCGA-C5-A2M1-01A	CESC	0.13827	0.0798986	0.0786386	0.01495	0.0907497	0.015179	0.0099097	0.0133543	0.0474556	0.0335879	0.0380411
	TCGA-C5-A2M2-01A	CESC	0.0931228	0.0942667	0.0888051	0.0215796	0.0995724	0.0137578	0.00889156	0.0102899	0.0326773	0.0494216	0.0392228
	TCGA-C5-A3HF-01A	CESC	0.0955794	0.0872256	0.0804151	0.0171522	0.0479297	0.0132438	0.00953095	0.011808	0.0334956	0.0376745	0.0335965
	TCGA-DG-A2KH-01A	CESC	0.0628818	0.0435907	0.0635569	0.0206887	0.0624047	0.0166676	0.00959484	0.015168	0.0346811	0.0385222	0.0356247
	TCGA-EK-A2RL-01A	CESC	0.100132	0.0963649	0.0677779	0.0149151	0.105271	0.0112973	0.00980012	0.0107435	0.0527992	0.0550983	0.0249776
	TCGA-EK-A3GK-01A	CESC	0.0733498	0.0570403	0.0589844	0.0197113	0.0731905	0.01473	0.0117949	0.0144969	0.0371431	0.0398212	0.0294283
	TCGA-EK-A3GM-01A	CESC	0.0824445	0.0703969	0.10915	0.0125266	0.0796363	0.0140185	0.0100517	0.0124484	0.0714587	0.0458549	0.0301818
	TCGA-FU-A3EO-01A	CESC	0.0926787	0.0715303	0.0516678	0.0167232	0.0421427	0.0150733	0.00949944	0.0115394	0.0314744	0.0404587	0.0228742
	TCGA-BI-A0VR-01A	CESC	0.0755493	0.0671172	0.0814131	0.0189793	0.0606203	0.0145921	0.013193	0.0123811	0.037199	0.0326082	0.0462267
	TCGA-BI-A0VS-01A	CESC	0.106634	0.0870223	0.0885176	0.0166195	0.0671265	0.0128051	0.0220518	0.0157033	0.0735998	0.0448533	0.0301644
	TCGA-BI-A20A-01A	CESC	0.0902497	0.0795363	0.114507	0.0173902	0.0886336	0.0157822	0.011575	0.0142762	0.0695436	0.106503	0.0373771
	TCGA-C5-A0TN-01A	CESC	0.107379	0.0852218	0.0979779	0.0189273	0.0876368	0.015188	0.0118909	0.0142757	0.0623816	0.0676745	0.0373133
	TCGA-C5-A1BE-01B	CESC	0.0857395	0.134319	0.125373	0.0259623	0.0842163	0.0148966	0.0113458	0.0183104	0.0513513	0.0659004	0.0324445
	TCGA-C5-A1BF-01B	CESC	0.0824033	0.067462	0.100575	0.0161359	0.0757832	0.0147168	0.0156616	0.0135169	0.0385229	0.0394902	0.0334327
	TCGA-C5-A1BI-01B	CESC	0.0809389	0.0633085	0.0657614	0.0151164	0.0600489	0.0140983	0.0201201	0.0150395	0.0605907	0.0472461	0.0526465
	TCGA-C5-A1BJ-01A	CESC	0.070954	0.0730478	0.0896744	0.0162489	0.0941555	0.0131616	0.00797356	0.0122148	0.0567133	0.0579268	0.0313053
	TCGA-C5-A1BK-01B	CESC	0.09605	0.0771086	0.0586431	0.0111516	0.059966	0.0120661	0.00982959	0.0105563	0.0456117	0.0459834	0.0326301
	TCGA-C5-A1BL-01A	CESC	0.0476254	0.0380943	0.0805626	0.0134889	0.070403	0.0133951	0.0117483	0.0124048	0.0277955	0.0520438	0.032707
	TCGA-C5-A1BM-01A	CESC	0.0906203	0.0823899	0.0966527	0.019125	0.0654912	0.0152903	0.0113418	0.0108001	0.068122	0.073123	0.0543673
	TCGA-C5-A1BN-01B	CESC	0.0870996	0.103086	0.120151	0.0205976	0.0703972	0.017654	0.0113812	0.0150156	0.0509846	0.0712358	0.02928
	TCGA-C5-A1BQ-01C	CESC	0.0605207	0.0575014	0.0640015	0.0158845	0.0892938	0.0134235	0.00967128	0.0123097	0.0363624	0.0436176	0.045737
	TCGA-C5-A1M5-01A	CESC	0.0710334	0.0732148	0.0874741	0.017411	0.0947913	0.0168741	0.0116025	0.0135308	0.0424854	0.0557787	0.0385986
	TCGA-C5-A1M6-01A	CESC	0.0688467	0.0550477	0.113748	0.0126308	0.0677756	0.011538	0.00945898	0.00924388	0.0494329	0.0436505	0.0305436
	TCGA-C5-A1M7-01A	CESC	0.0481371	0.0719345	0.0582513	0.0186681	0.0721728	0.0165602	0.012084	0.00999496	0.0439304	0.0445846	0.0290864
	TCGA-C5-A1M8-01A	CESC	0.0696168	0.0905231	0.0842652	0.019838	0.0755819	0.0152188	0.00949375	0.0117364	0.0449058	0.0604309	0.0336186
	TCGA-C5-A1MF-01A	CESC	0.113	0.101178	0.0869245	0.0210286	0.0556662	0.0160694	0.0114436	0.0140367	0.0520875	0.0447785	0.0291386
	TCGA-C5-A1MH-01A	CESC	0.0901341	0.0876167	0.0872523	0.0206787	0.0841967	0.0144462	0.0108853	0.0143349	0.0719995	0.0719703	0.0291349
	TCGA-C5-A1MK-01A	CESC	0.0837737	0.0680956	0.106943	0.0172231	0.0750479	0.0157529	0.0147064	0.0134211	0.0622841	0.054462	0.0405026
	TCGA-C5-A1ML-01A	CESC	0.0681631	0.0745806	0.115437	0.0152929	0.0918591	0.0126166	0.00975153	0.00991993	0.0464053	0.0443084	0.0284091
	TCGA-C5-A1MN-01A	CESC	0.0823964	0.0916783	0.0934449	0.0173274	0.0736909	0.0169582	0.0114773	0.019645	0.0515057	0.0562593	0.0294764
	TCGA-C5-A1MP-01A	CESC	0.104689	0.0904459	0.0626309	0.0248772	0.0872432	0.0148864	0.0125918	0.0147984	0.0483244	0.0461482	0.0279943
	TCGA-C5-A1MQ-01A	CESC	0.0623769	0.0799901	0.0829232	0.0180099	0.0827115	0.0139624	0.0143344	0.0111162	0.0338442	0.057247	0.030707
	TCGA-C5-A2LT-01A	CESC	0.0878923	0.0624104	0.108014	0.0171571	0.0709514	0.0122519	0.00915623	0.00937734	0.0513282	0.0538306	0.0451127
	TCGA-C5-A2LV-01A	CESC	0.0855932	0.091178	0.0871433	0.0184643	0.0643694	0.0125664	0.00895388	0.0116751	0.0518239	0.0412844	0.0322577
	TCGA-C5-A2LX-01A	CESC	0.10447	0.0717813	0.167996	0.0200752	0.0613259	0.0147359	0.011097	0.0133195	0.0533807	0.0561894	0.040866
	TCGA-C5-A2LY-01A	CESC	0.0707505	0.059671	0.0711289	0.0159058	0.0837315	0.0141663	0.0101852	0.011073	0.0902721	0.0486192	0.0492664
	TCGA-C5-A2LZ-01A	CESC	0.0915429	0.0559842	0.064177	0.015422	0.069013	0.0139707	0.0113129	0.011021	0.0430995	0.0402838	0.0332008
	TCGA-C5-A3HD-01B	CESC	0.0912818	0.0672697	0.0843205	0.0143274	0.0567326	0.0136521	0.00915	0.01127	0.0241021	0.048356	0.0292599
	TCGA-C5-A3HE-01A	CESC	0.0503036	0.0416719	0.0477848	0.0160305	0.0505	0.0156123	0.00945419	0.0123672	0.0322139	0.0400481	0.043419
	TCGA-C5-A3HL-01A	CESC	0.068188	0.0532408	0.0790549	0.017639	0.0757863	0.0131614	0.00967223	0.0119323	0.0463952	0.0356059	0.0299958
	TCGA-C5-A7CG-01A	CESC	0.0555385	0.0410648	0.146976	0.010908	0.0442375	0.0115778	0.0104584	0.0101403	0.0371187	0.0514978	0.0389612
	TCGA-C5-A7CH-01A	CESC	0.0637095	0.0630008	0.0779882	0.0180122	0.0912549	0.0181462	0.0113576	0.0155333	0.0525163	0.0611546	0.0249135
	TCGA-C5-A7CJ-01A	CESC	0.0455763	0.047866	0.167577	0.0112468	0.0478464	0.0128631	0.00956524	0.00980391	0.0260649	0.0334687	0.0320651
	TCGA-C5-A7CK-01A	CESC	0.0408043	0.0503358	0.160054	0.0141806	0.0453066	0.011865	0.0111923	0.012503	0.0311341	0.0366053	0.0401687
	TCGA-C5-A7CL-01A	CESC	0.0610313	0.0569851	0.108212	0.0120919	0.0471289	0.0117113	0.00974226	0.0123594	0.0368355	0.0260492	0.0250005
	TCGA-C5-A7CO-01A	CESC	0.0595183	0.0759178	0.066245	0.017051	0.082781	0.014434	0.0115009	0.0150723	0.053399	0.0511048	0.0266667
	TCGA-C5-A7UC-01A	CESC	0.072866	0.0787232	0.0878139	0.019569	0.0943684	0.0173625	0.0140998	0.0161595	0.0482252	0.0478594	0.0233479
	TCGA-C5-A7UE-01A	CESC	0.0590963	0.0691457	0.0787543	0.0247143	0.0665884	0.0188529	0.0141664	0.0164661	0.0449935	0.0344189	0.0321217
	TCGA-C5-A7UH-01A	CESC	0.0786344	0.0490666	0.135703	0.016419	0.0765188	0.0131651	0.0121297	0.0151846	0.0499186	0.0448093	0.0260839
	TCGA-C5-A7UI-01A	CESC	0.0358757	0.038291	0.0668358	0.0140956	0.0613742	0.0163491	0.0108868	0.0111596	0.0346107	0.035871	0.0319352
	TCGA-C5-A7X3-01A	CESC	0.0771867	0.0669339	0.0616476	0.0241709	0.0769265	0.0135693	0.013669	0.0134781	0.0462069	0.0457756	0.0321444
	TCGA-C5-A7X5-01A	CESC	0.051183	0.0516998	0.0810707	0.0182982	0.0695938	0.0172741	0.0133234	0.017108	0.0499066	0.036257	0.0289021
	TCGA-DG-A2KJ-01A	CESC	0.132539	0.112228	0.049336	0.0168258	0.0645609	0.0147552	0.0114743	0.0146412	0.040325	0.0445011	0.0407104
	TCGA-DG-A2KK-01A	CESC	0.0705347	0.0492852	0.0638716	0.0163062	0.0629798	0.0126877	0.0114463	0.0110051	0.0501784	0.028212	0.0295891
	TCGA-DG-A2KL-01A	CESC	0.0648398	0.0598162	0.157126	0.0139581	0.0557803	0.0147866	0.0111257	0.0114341	0.0428872	0.0381268	0.0368229
	TCGA-DG-A2KM-01A	CESC	0.083848	0.0683898	0.14348	0.0172487	0.078561	0.0134682	0.00886325	0.0100771	0.0569965	0.0371347	0.0379675
	TCGA-DR-A0ZL-01A	CESC	0.0807196	0.0889603	0.0677873	0.0120667	0.0615359	0.0119141	0.00841824	0.0107654	0.048828	0.0351836	0.0387004
	TCGA-DR-A0ZM-01A	CESC	0.0843989	0.0842417	0.0947525	0.0166207	0.0660723	0.0134192	0.00939782	0.0113572	0.0376152	0.0387638	0.0323856
	TCGA-DS-A0VK-01A	CESC	0.102297	0.0799409	0.0805744	0.0147252	0.0444181	0.0144717	0.0197446	0.0108703	0.0485426	0.0339705	0.0463773
	TCGA-DS-A0VL-01A	CESC	0.0554679	0.05761	0.0795653	0.0166231	0.0502503	0.0123908	0.00945946	0.0124288	0.0345093	0.0328674	0.0265457
	TCGA-DS-A0VM-01A	CESC	0.0812169	0.0713518	0.0639358	0.0164185	0.0571209	0.0121726	0.0109702	0.0108476	0.0398427	0.0430454	0.026075
	TCGA-DS-A0VN-01A	CESC	0.0729971	0.0738909	0.0918443	0.0244058	0.0721675	0.0141712	0.0109038	0.0105389	0.0364463	0.0428632	0.0288742
	TCGA-DS-A1O9-01A	CESC	0.0837567	0.0581461	0.0514403	0.0190201	0.101123	0.0147968	0.0206144	0.015595	0.0666665	0.065079	0.0227554
	TCGA-DS-A1OA-01A	CESC	0.0571947	0.0870171	0.107618	0.0168045	0.0749873	0.0165221	0.0108742	0.0138993	0.0353413	0.0440476	0.0337988
	TCGA-DS-A1OB-01A	CESC	0.0847506	0.0993624	0.197535	0.0176179	0.0628294	0.0122439	0.0111408	0.013223	0.0490058	0.0623199	0.0284868
	TCGA-DS-A1OC-01A	CESC	0.110585	0.0584171	0.0606828	0.0148258	0.0724656	0.0149548	0.105271	0.0131134	0.0473722	0.0504222	0.0304262
	TCGA-DS-A1OD-01A	CESC	0.0661575	0.0824552	0.070704	0.0169567	0.101466	0.0172673	0.0150658	0.0221878	0.055305	0.0775112	0.038071
	TCGA-DS-A3LQ-01A	CESC	0.0708585	0.0471719	0.0571554	0.0180865	0.0471935	0.0156736	0.0144339	0.0142588	0.026398	0.0336193	0.0254229
	TCGA-DS-A5RQ-01A	CESC	0.0501192	0.0468117	0.068058	0.0175134	0.0548499	0.014609	0.0109592	0.0121527	0.0344289	0.0275684	0.0263392
	TCGA-DS-A7WI-01A	CESC	0.0760292	0.0847794	0.0673717	0.0216751	0.100166	0.0182414	0.0139682	0.0158465	0.0513319	0.0513675	0.0321199
	TCGA-EA-A1QS-01A	CESC	0.0518396	0.0446028	0.0728815	0.0153984	0.050339	0.0108768	0.00869749	0.00944736	0.0310753	0.0395036	0.0392498
	TCGA-EA-A1QT-01A	CESC	0.118004	0.104883	0.108574	0.0167934	0.090518	0.0143678	0.0139313	0.0176513	0.0439697	0.0542126	0.034294
	TCGA-EA-A3HQ-01A	CESC	0.0694674	0.0526718	0.0518372	0.0132946	0.0520454	0.0139103	0.0337316	0.0141914	0.0379822	0.0429275	0.038399
	TCGA-EA-A3HR-01A	CESC	0.0799186	0.0489615	0.0697674	0.0148434	0.0529631	0.0137757	0.00883126	0.0110862	0.0366466	0.0413749	0.0271792
	TCGA-EA-A3HS-01A	CESC	0.125197	0.0611713	0.0610672	0.0155415	0.0739932	0.0144035	0.014735	0.0156599	0.061253	0.0591516	0.0340935
	TCGA-EA-A3HT-01A	CESC	0.106802	0.0861955	0.0568145	0.0162537	0.0565925	0.0159005	0.0124647	0.0132327	0.0361262	0.0423366	0.0258702
	TCGA-EA-A3HU-01A	CESC	0.0723057	0.0680928	0.0566011	0.0195291	0.0516394	0.0135937	0.00972946	0.011531	0.0280783	0.0445707	0.0403382
	TCGA-EA-A3QD-01A	CESC	0.0502736	0.0470237	0.0585053	0.016252	0.063761	0.0135789	0.00817173	0.0110829	0.035026	0.0377545	0.0402484
	TCGA-EA-A3QE-01A	CESC	0.080633	0.0971457	0.0926566	0.0224211	0.0601821	0.0146891	0.00994264	0.01255	0.0432746	0.0698207	0.0463557
	TCGA-EA-A3Y4-01A	CESC	0.0518309	0.0399766	0.05783	0.0128233	0.0571204	0.0127169	0.00912949	0.0107733	0.0297601	0.0283315	0.0334328
	TCGA-EA-A410-01A	CESC	0.0571905	0.053356	0.0707351	0.0161962	0.0460821	0.0160543	0.00807293	0.00866098	0.0320748	0.0419534	0.0215163
	TCGA-EA-A411-01A	CESC	0.0496501	0.0602732	0.0600758	0.0135587	0.0465044	0.0140563	0.00837013	0.011421	0.0347482	0.0397196	0.0156264
	TCGA-EA-A439-01A	CESC	0.0615536	0.0567493	0.0872545	0.0200317	0.0685885	0.0128694	0.0088881	0.0105027	0.0260057	0.0412169	0.031556
	TCGA-EA-A43B-01A	CESC	0.0427844	0.0727875	0.0647205	0.01614	0.0533494	0.0143081	0.0113416	0.0101705	0.0471768	0.0487745	0.0235706
	TCGA-EA-A44S-01A	CESC	0.0393061	0.0512466	0.0563552	0.0134553	0.0460892	0.0127648	0.010089	0.0118465	0.0352969	0.0376991	0.0330432
	TCGA-EA-A50E-01A	CESC	0.0431353	0.0296014	0.0733671	0.0158143	0.056238	0.0117381	0.00909669	0.00995633	0.0299185	0.0376598	0.0237497
	TCGA-EA-A5FO-01A	CESC	0.0652046	0.0560041	0.0749637	0.0159719	0.0873741	0.0139605	0.0124351	0.0114786	0.0329598	0.041237	0.0329584
	TCGA-EA-A5O9-01A	CESC	0.065589	0.0650413	0.0717894	0.0155245	0.0594984	0.0145779	0.0130819	0.0108053	0.035024	0.0346791	0.0243546
	TCGA-EA-A5ZD-01A	CESC	0.0600323	0.0489317	0.0608116	0.0210118	0.0668618	0.0119788	0.00878265	0.0102645	0.0574917	0.0588621	0.0317669
	TCGA-EA-A5ZE-01A	CESC	0.065934	0.0634446	0.131762	0.0231922	0.0723485	0.0148974	0.0101532	0.0121414	0.0509383	0.0312022	0.0219031
	TCGA-EA-A5ZF-01A	CESC	0.0579094	0.0499677	0.0631565	0.0187736	0.100585	0.0129168	0.00998383	0.0141234	0.0308319	0.0346942	0.027014
	TCGA-EA-A6QX-01A	CESC	0.0617003	0.0605316	0.0594826	0.0155953	0.082392	0.0150507	0.0136779	0.0153671	0.0378048	0.0411958	0.0321624
	TCGA-EA-A78R-01A	CESC	0.059508	0.0424627	0.163478	0.0146371	0.0481834	0.0114686	0.0111468	0.0108184	0.0442355	0.0475441	0.034423
	TCGA-EK-A2GZ-01A	CESC	0.0682103	0.080066	0.260901	0.0243846	0.0678492	0.0138199	0.0113605	0.0153843	0.0429001	0.0635242	0.0424548
	TCGA-EK-A2H0-01A	CESC	0.101523	0.0700814	0.0608053	0.017627	0.0585213	0.0143309	0.0176666	0.0137326	0.0384245	0.0520822	0.0350238
	TCGA-EK-A2H1-01A	CESC	0.0685393	0.049428	0.0762872	0.0259001	0.0779641	0.01208	0.0117086	0.0124238	0.0772598	0.0488243	0.0560543
	TCGA-EK-A2IP-01A	CESC	0.0926909	0.0773685	0.098741	0.017827	0.069013	0.0115567	0.00907928	0.0115199	0.0814626	0.0539199	0.0333889
	TCGA-EK-A2IR-01A	CESC	0.0976164	0.0630114	0.0826149	0.0135656	0.0718303	0.0121317	0.00895185	0.0113864	0.0422977	0.0480393	0.0244498
	TCGA-EK-A2PG-01A	CESC	0.0806921	0.0606428	0.0915229	0.0133501	0.054175	0.010586	0.0119501	0.0130454	0.0468906	0.0529015	0.0352999
	TCGA-EK-A2PI-01A	CESC	0.0875317	0.0766813	0.061247	0.0188557	0.0605655	0.0122972	0.00817281	0.0115857	0.0509981	0.0481506	0.0359967
	TCGA-EK-A2PK-01A	CESC	0.0969078	0.0871814	0.0603	0.0175294	0.0730969	0.0142156	0.0112417	0.0103319	0.0504842	0.0531503	0.0514257
	TCGA-EK-A2PL-01A	CESC	0.0960571	0.0712734	0.102549	0.0151896	0.0803136	0.0142765	0.0112788	0.0117727	0.0522197	0.0596111	0.0311509
	TCGA-EK-A2PM-01A	CESC	0.106056	0.0772419	0.0870138	0.0187206	0.0562639	0.0136748	0.00917756	0.0110825	0.052208	0.0425092	0.0367854
	TCGA-EK-A2R7-01A	CESC	0.0985509	0.0803754	0.0827484	0.0157583	0.0937249	0.0150357	0.00862628	0.0136769	0.0308583	0.0564587	0.0346244
	TCGA-EK-A2R8-01A	CESC	0.103322	0.0583466	0.0803476	0.0155933	0.0585655	0.0136067	0.0107555	0.0126701	0.0403142	0.0608994	0.0453922
	TCGA-EK-A2R9-01A	CESC	0.101765	0.0860589	0.08073	0.0181999	0.0792178	0.0139661	0.00903441	0.0116606	0.0336908	0.0457965	0.0372236
	TCGA-EK-A2RA-01A	CESC	0.0910942	0.0744701	0.0977993	0.0170686	0.0799524	0.0135712	0.0114358	0.0120281	0.033928	0.0431914	0.0300138
	TCGA-EK-A2RB-01A	CESC	0.118574	0.093223	0.0652077	0.0163259	0.0859796	0.0130455	0.00830456	0.00961122	0.056119	0.0460045	0.044063
	TCGA-EK-A2RC-01A	CESC	0.0992243	0.0833744	0.0746906	0.0151453	0.0890038	0.014632	0.00950595	0.0106433	0.0420867	0.0438572	0.0367012
	TCGA-EK-A2RD-01A	CESC	0.0608307	0.0976546	0.0614607	0.013579	0.0699201	0.0130903	0.0109623	0.013807	0.0347293	0.0444777	0.0331732
	TCGA-EK-A2RE-01A	CESC	0.08924	0.211399	0.0835787	0.015049	0.0695005	0.0133817	0.00889244	0.0114692	0.0534499	0.0498266	0.0442811
	TCGA-EK-A2RJ-01A	CESC	0.10456	0.0739829	0.0824405	0.0195793	0.0757957	0.0145926	0.0115418	0.0139183	0.0457879	0.0972642	0.0898672
	TCGA-EK-A2RK-01A	CESC	0.0948797	0.0879721	0.0664483	0.0243943	0.0593925	0.0125626	0.00973556	0.0116494	0.0880242	0.0596788	0.0371134
	TCGA-EK-A2RM-01A	CESC	0.0824257	0.0666877	0.126383	0.017796	0.056612	0.0131779	0.012764	0.0112377	0.0564055	0.0452161	0.0295053
	TCGA-EK-A2RN-01A	CESC	0.0710857	0.0513735	0.049181	0.0115602	0.0619705	0.0114444	0.008281	0.0115209	0.0253936	0.0333983	0.0277057
	TCGA-EK-A2RO-01A	CESC	0.0790426	0.0711088	0.0914832	0.017636	0.060781	0.0144823	0.00871613	0.0109106	0.0457687	0.0479684	0.0419681
	TCGA-EK-A3GJ-01A	CESC	0.0943053	0.0552382	0.0736387	0.01377	0.0713897	0.0136575	0.00947433	0.0126066	0.0312437	0.038955	0.0238965
	TCGA-EK-A3GN-01A	CESC	0.0679859	0.057164	0.0656606	0.0155398	0.0495957	0.0137798	0.00897589	0.0117672	0.0439347	0.0355327	0.0381088
	TCGA-EX-A1H5-01A	CESC	0.0748299	0.0742721	0.118849	0.0157071	0.0659812	0.0102069	0.0138373	0.00984471	0.0445565	0.050558	0.0437798
	TCGA-EX-A3L1-01A	CESC	0.0658638	0.0577501	0.0725863	0.0159381	0.0608909	0.0165724	0.0152299	0.0146453	0.0378612	0.0294248	0.0355634
	TCGA-EX-A69L-01A	CESC	0.0457139	0.0541647	0.146575	0.0100743	0.0362012	0.0126237	0.0103797	0.012279	0.0323026	0.025893	0.0263674
	TCGA-EX-A69M-01A	CESC	0.0509746	0.0436928	0.143084	0.00959682	0.0537771	0.0109629	0.00954728	0.0106903	0.0329679	0.038375	0.0320102
	TCGA-FU-A23K-01A	CESC	0.0817557	0.070426	0.0747694	0.0143464	0.0834041	0.01276	0.00915805	0.010609	0.0555249	0.0412612	0.037125
	TCGA-FU-A23L-01A	CESC	0.058286	0.0469576	0.0761096	0.01924	0.0695422	0.013365	0.0118921	0.0104666	0.0418401	0.0181378	0.0337782
	TCGA-FU-A2QG-01A	CESC	0.0848393	0.0811004	0.0768027	0.0221975	0.0762356	0.0134273	0.0104242	0.0123708	0.0501746	0.054715	0.0413229
	TCGA-FU-A3HY-01A	CESC	0.0766281	0.0755461	0.0823765	0.016917	0.0566269	0.0129536	0.0136247	0.0116154	0.0498755	0.039427	0.0243489
	TCGA-FU-A3HZ-01A	CESC	0.112036	0.063246	0.104727	0.0138834	0.0707454	0.014359	0.00973305	0.0101034	0.0324486	0.035846	0.0345576
	TCGA-FU-A3NI-01A	CESC	0.0542029	0.0527482	0.0723556	0.017165	0.0680008	0.0139011	0.0114508	0.0108372	0.049124	0.0285307	0.0258978
	TCGA-FU-A3TQ-01A	CESC	0.0582762	0.130732	0.0758059	0.0156416	0.057817	0.0146033	0.0086121	0.0106951	0.0207785	0.0406525	0.0334562
	TCGA-FU-A3TX-01A	CESC	0.0561938	0.0410806	0.0691978	0.015743	0.0483194	0.0151677	0.00915581	0.0137828	0.0295901	0.0419952	0.0414139
	TCGA-FU-A3WB-01A	CESC	0.0518237	0.0584377	0.0528464	0.0196035	0.0540012	0.0136987	0.00766086	0.0110759	0.0339217	0.0381943	0.0438883
	TCGA-FU-A3YQ-01A	CESC	0.0513901	0.0444854	0.0671957	0.0171299	0.0595128	0.0144945	0.00789935	0.0118831	0.0375173	0.0416678	0.0311222
	TCGA-FU-A5XV-01A	CESC	0.0804583	0.057067	0.0781621	0.0167444	0.0588693	0.0143621	0.0112458	0.011589	0.0350313	0.0414499	0.0241639
	TCGA-HG-A2PA-01A	CESC	0.0915886	0.0593401	0.0575709	0.0127684	0.0834084	0.0131565	0.00807525	0.0105322	0.0582703	0.0483898	0.035975
	TCGA-HM-A3JJ-01A	CESC	0.0572357	0.0715337	0.065709	0.0176731	0.0697182	0.0160154	0.00921486	0.0129343	0.0369957	0.0599909	0.0232665
	TCGA-HM-A3JK-01A	CESC	0.0818767	0.0532344	0.10542	0.0169463	0.0653493	0.0220914	0.0126694	0.0113904	0.0393309	0.0457698	0.0275107
	TCGA-HM-A4S6-01A	CESC	0.0400498	0.0427187	0.0547589	0.0147805	0.0385042	0.014288	0.00980548	0.0101083	0.0435424	0.027636	0.0164537
	TCGA-IR-A3L7-01A	CESC	0.092628	0.0946497	0.112695	0.016462	0.100983	0.0142299	0.009806	0.0131692	0.0551126	0.0541606	0.0283467
	TCGA-IR-A3LC-01A	CESC	0.0931173	0.0791699	0.0859762	0.015485	0.0577103	0.0130723	0.00933911	0.0113691	0.0393401	0.0417138	0.0511179
	TCGA-IR-A3LH-01A	CESC	0.067284	0.0458758	0.0660239	0.0148293	0.0524074	0.0144525	0.0108857	0.0104076	0.0357287	0.0442059	0.0401765
	TCGA-IR-A3LK-01A	CESC	0.0890062	0.0603404	0.0936333	0.0153333	0.0449044	0.0137565	0.00865377	0.0112125	0.0314548	0.0450139	0.023652
	TCGA-IR-A3LL-01A	CESC	0.0859664	0.0730912	0.0863789	0.0144218	0.0634911	0.0144318	0.0123953	0.0141374	0.0518555	0.0523571	0.0512732
	TCGA-JW-A5VG-01A	CESC	0.0729401	0.0614075	0.0734473	0.0183462	0.0686601	0.0151947	0.0111589	0.0107352	0.0331579	0.0382269	0.0248367
	TCGA-JW-A5VH-01A	CESC	0.0938653	0.043374	0.0537099	0.0172428	0.0494735	0.0131239	0.00989893	0.00982915	0.039021	0.0276357	0.0184984
	TCGA-JW-A5VI-01A	CESC	0.110967	0.0813212	0.0876295	0.0172806	0.063157	0.0163689	0.0283986	0.0256084	0.0441047	0.0337599	0.0255809
	TCGA-JW-A5VJ-01A	CESC	0.0545142	0.0442308	0.074875	0.0196278	0.0493394	0.0135497	0.0125629	0.013194	0.0393585	0.0262855	0.0218446
	TCGA-JW-A5VK-01A	CESC	0.0498353	0.0536016	0.0787226	0.0199295	0.054166	0.0135757	0.0106939	0.00972182	0.0448868	0.0433609	0.058913
	TCGA-JW-A5VL-01A	CESC	0.0879859	0.0903074	0.0606487	0.0202392	0.0464333	0.0158804	0.0113377	0.0141269	0.0313319	0.0279232	0.025951
	TCGA-JW-A852-01A	CESC	0.0802333	0.0621974	0.0932921	0.0219593	0.0970776	0.0187309	0.0115766	0.0144275	0.0474378	0.0548681	0.0289583
	TCGA-JX-A3PZ-01A	CESC	0.0535698	0.0692705	0.0610984	0.0185555	0.0675614	0.0152929	0.00933787	0.0149058	0.0388693	0.0393474	0.0285283
	TCGA-JX-A3Q0-01A	CESC	0.0897688	0.0637123	0.0888146	0.0175527	0.0786312	0.0147305	0.0103129	0.013376	0.0402328	0.0382748	0.0272526
	TCGA-JX-A5QV-01A	CESC	0.110241	0.0688705	0.0564873	0.0161684	0.0710757	0.0132017	0.00962531	0.0118465	0.0363266	0.0376841	0.034959
	TCGA-LP-A4AU-01A	CESC	0.054142	0.0432878	0.052379	0.0137143	0.0506773	0.0119376	0.012668	0.013374	0.0329585	0.0414495	0.0456766
	TCGA-LP-A4AV-01A	CESC	0.0384749	0.0429302	0.0698071	0.013468	0.0636897	0.011294	0.00879166	0.00941604	0.0602914	0.0381918	0.0202835
	TCGA-LP-A4AW-01A	CESC	0.0570593	0.0648722	0.0550863	0.0161901	0.0805512	0.0132724	0.00905389	0.0140182	0.0310055	0.0306744	0.0210394
	TCGA-LP-A4AX-01A	CESC	0.0318616	0.0436011	0.0484057	0.0142044	0.0449202	0.0164065	0.00909229	0.00838535	0.0300634	0.0347385	0.0240579
	TCGA-LP-A5U3-01A	CESC	0.0354857	0.0453638	0.0616136	0.0195194	0.0571324	0.015145	0.00940759	0.0123667	0.0261856	0.0279214	0.0222547
	TCGA-MU-A51Y-01A	CESC	0.0469987	0.0484493	0.048104	0.0130134	0.0508294	0.011875	0.0112731	0.00954484	0.0325642	0.0322227	0.0176738
	TCGA-MU-A5YI-01A	CESC	0.117067	0.0787618	0.131396	0.012766	0.0499197	0.0105838	0.00947997	0.0111144	0.0401016	0.0392186	0.0313234
	TCGA-MU-A8JM-01A	CESC	0.0522053	0.04536	0.0561895	0.0148995	0.063996	0.0147042	0.0111547	0.0107058	0.0457537	0.0376392	0.0390648
	TCGA-MY-A5BD-01A	CESC	0.0355777	0.0402566	0.0354324	0.012355	0.0547782	0.0114465	0.0105503	0.00883675	0.0382786	0.0472834	0.0180867
	TCGA-MY-A5BE-01A	CESC	0.0304911	0.0360704	0.0575626	0.0143407	0.035587	0.0114001	0.00951612	0.00957666	0.0318971	0.0466078	0.0519937
	TCGA-MY-A5BF-01A	CESC	0.0405242	0.0375723	0.0562731	0.0189947	0.0627464	0.0144859	0.0114492	0.0114079	0.0235956	0.0385525	0.0357635
	TCGA-PN-A8MA-01A	CESC	0.0439876	0.0337418	0.0771815	0.0215734	0.0568667	0.014784	0.0117548	0.0125009	0.032872	0.0315787	0.0272303
	TCGA-Q1-A5R2-01A	CESC	0.0326188	0.0671358	0.0542826	0.0193681	0.0414048	0.0129754	0.0105585	0.00984725	0.0257948	0.0341081	0.0253409
	TCGA-Q1-A5R3-01A	CESC	0.0474946	0.058573	0.0967448	0.0171494	0.0655804	0.0135184	0.0120081	0.0113808	0.0368737	0.02496	0.020811
	TCGA-Q1-A6DT-01A	CESC	0.0547929	0.054602	0.147474	0.0113867	0.0556009	0.0127902	0.00913579	0.0124786	0.0323626	0.0521004	0.0394694
	TCGA-Q1-A6DW-01A	CESC	0.0344546	0.0522514	0.139328	0.0133109	0.0673137	0.0121536	0.0123236	0.0112774	0.0319449	0.0281427	0.0307337
	TCGA-Q1-A73O-01A	CESC	0.0699985	0.0435625	0.116777	0.0117057	0.046376	0.0126303	0.00979296	0.00782012	0.0350639	0.0350812	0.0281182
	TCGA-Q1-A73Q-01A	CESC	0.0861181	0.0448231	0.122752	0.0110249	0.0386948	0.0109676	0.00901488	0.00960268	0.034911	0.0500081	0.0214289
	TCGA-R2-A69V-01A	CESC	0.0472666	0.0432721	0.214719	0.0114752	0.0791391	0.0115265	0.00950939	0.00973806	0.0377954	0.0332161	0.0326195
	TCGA-RA-A741-01A	CESC	0.0536046	0.0496887	0.0796272	0.0193176	0.0606558	0.0157088	0.0132849	0.0147651	0.037162	0.0418723	0.0253615
	TCGA-UC-A7PD-01A	CESC	0.0715101	0.0676119	0.092513	0.0192573	0.0713302	0.0190411	0.0133892	0.0142368	0.0315581	0.0460948	0.0416874
	TCGA-UC-A7PF-01A	CESC	0.0645012	0.0789475	0.0697017	0.0246352	0.0703483	0.0186486	0.0126264	0.0202657	0.0442922	0.0471228	0.0360474
	TCGA-VS-A8EB-01A	CESC	0.0396782	0.0332677	0.0900836	0.0179601	0.0738234	0.0137337	0.0114767	0.013453	0.0390914	0.0361861	0.0269668
	TCGA-VS-A8EC-01A	CESC	0.0403682	0.0453019	0.0655463	0.0183677	0.0590212	0.0165291	0.0102011	0.0128437	0.027204	0.0337712	0.0318278
	TCGA-VS-A8EG-01A	CESC	0.0395724	0.0342064	0.077147	0.014697	0.0572123	0.0157034	0.0112318	0.0139303	0.0272048	0.0338249	0.029056
	TCGA-VS-A8EH-01A	CESC	0.0344381	0.0372298	0.0970065	0.0171025	0.0471092	0.0147981	0.0113358	0.0135957	0.0373785	0.0297488	0.0251472
	TCGA-WL-A834-01A	CESC	0.0515764	0.0553785	0.0870179	0.0214762	0.0828741	0.0185971	0.0147487	0.0136655	0.0476709	0.0688924	0.0299486
	TCGA-XS-A8TJ-01A	CESC	0.0366941	0.0692889	0.0802581	0.0184037	0.0684656	0.0139839	0.0112862	0.0134891	0.0450524	0.0262593	0.0277691
	TCGA-C5-A7CM-01A	CESC	0.0723507	0.0524025	0.131668	0.0217292	0.119056	0.0139343	0.0117159	0.0135585	0.0314799	0.0473486	0.0287016
	TCGA-FU-A770-01A	CESC	0.0513551	0.041922	0.05208	0.0149477	0.0595422	0.0163707	0.0083547	0.00985884	0.0339563	0.0419549	0.0272226
	TCGA-JW-A69B-01A	CESC	0.0576564	0.0472943	0.0956237	0.0142592	0.0638128	0.0126668	0.00929704	0.0115349	0.0345751	0.0497358	0.022152
	TCGA-LP-A5U2-01A	CESC	0.0681187	0.0824585	0.0632861	0.0218635	0.061956	0.0149751	0.0124592	0.0160081	0.0348588	0.0275282	0.0265363
	TCGA-C5-A2LS-01A	CESC	0.046641	0.0455209	0.0594769	0.0162285	0.0557379	0.0144014	0.00834371	0.0102241	0.0321159	0.0380278	0.033335
	TCGA-EA-A4BA-01A	CESC	0.034902	0.0351596	0.0595455	0.0147113	0.0665025	0.0128332	0.00957437	0.0106177	0.024646	0.0341536	0.0192814
	TCGA-EX-A1H6-01B	CESC	0.0503731	0.085481	0.0505035	0.0157569	0.0752196	0.0136146	0.0136085	0.00994713	0.0276928	0.0718735	0.0408108
	TCGA-EX-A449-01A	CESC	0.0473532	0.0808817	0.0696295	0.0148756	0.0599908	0.0159694	0.00975248	0.0136763	0.0342347	0.0412208	0.0244404
	TCGA-FU-A40J-01A	CESC	0.0458436	0.0495125	0.0574795	0.0150583	0.0534296	0.0119457	0.00904206	0.00760711	0.030287	0.0307548	0.0272929
	TCGA-FU-A57G-01A	CESC	0.0413857	0.0480389	0.0499754	0.0136871	0.0571325	0.0125735	0.0115059	0.0090317	0.0238156	0.0269276	0.0193217
	TCGA-IR-A3LA-01A	CESC	0.0610997	0.0804779	0.0757245	0.0133398	0.0577669	0.0136949	0.00937576	0.0134184	0.0464783	0.0539139	0.0293767
	TCGA-IR-A3LB-01A	CESC	0.0483757	0.0541456	0.0666571	0.0190388	0.0459939	0.0150666	0.0122844	0.0128177	0.0313437	0.048004	0.0202933
	TCGA-IR-A3LF-01A	CESC	0.0476625	0.0421119	0.0501151	0.0162333	0.0517097	0.0139816	0.00822744	0.0105297	0.026862	0.0340118	0.0268603
	TCGA-IR-A3LI-01A	CESC	0.0991184	0.0526264	0.142379	0.0175387	0.0634854	0.0151502	0.00808738	0.0109335	0.0413226	0.0415241	0.041081
	TCGA-JX-A3Q8-01A	CESC	0.0733379	0.0697064	0.0756179	0.018583	0.069502	0.0136838	0.00950387	0.011853	0.0385773	0.0402449	0.0378872
	TCGA-LP-A7HU-01A	CESC	0.0794532	0.0576334	0.0619149	0.016002	0.0729072	0.0164741	0.0117676	0.0144011	0.0314208	0.0468676	0.03437
	TCGA-Q1-A73P-01A	CESC	0.0607809	0.0405534	0.0852816	0.0128347	0.0437283	0.0113911	0.00934265	0.0101245	0.0359218	0.0402518	0.0378722
	TCGA-Q1-A73R-01A	CESC	0.0522561	0.0569249	0.0835968	0.0258841	0.052876	0.027736	0.0183883	0.0198735	0.0436575	0.0499269	0.0449153
	TCGA-EA-A556-01A	CESC	0.0532057	0.0475968	0.0447125	0.011041	0.0420606	0.0115771	0.00942339	0.00732806	0.027998	0.0398374	0.014324
	TCGA-C5-A7X8-01A	CESC	0.0460052	0.0425054	0.068904	0.019833	0.061982	0.0141849	0.0124692	0.0131647	0.0337375	0.0318291	0.027203
	TCGA-DS-A7WH-01A	CESC	0.0576511	0.0593962	0.0782043	0.0196802	0.0756887	0.0164813	0.0117719	0.0114054	0.0431011	0.0466629	0.0325744
	TCGA-Q1-A5R1-01A	CESC	0.0645055	0.059629	0.0545083	0.0151282	0.0588296	0.0133902	0.0101787	0.0105216	0.0492665	0.0333401	0.0423889
	TCGA-Q1-A6DV-01A	CESC	0.0439073	0.0489723	0.155605	0.0121492	0.0512889	0.0123246	0.0115817	0.0120127	0.0358556	0.0364676	0.0297139
	TCGA-FU-A3EO-11A	CESC	0.0779954	0.0474711	0.0614491	0.0131072	0.0683811	0.0121952	0.0084273	0.00982199	0.0595871	0.0417668	0.0259137
	TCGA-HM-A3JJ-11A	CESC	0.0943183	0.0859678	0.0524844	0.0187863	0.0577473	0.0199663	0.0121709	0.0148972	0.035956	0.0443269	0.0265439
	TCGA-MY-A5BF-11A	CESC	0.0345864	0.041156	0.0547448	0.01367	0.0386313	0.0140673	0.00933579	0.0114115	0.0258242	0.032706	0.0235377
	TCGA-4J-AA1J-01A	CESC	0.0730792	0.0542518	0.0876624	0.0138905	0.0607381	0.011991	0.0098071	0.0111257	0.0349628	0.0361	0.0203147
	TCGA-MA-AA42-01A	CESC	0.0644917	0.0585225	0.042625	0.0144986	0.0550042	0.016679	0.010354	0.0142195	0.0366233	0.029525	0.0315654
	TCGA-MA-AA41-01A	CESC	0.0562542	0.0426834	0.0740997	0.0109473	0.0586836	0.011815	0.00939651	0.0125356	0.0464039	0.0303717	0.0221142
	TCGA-MA-AA3Y-01A	CESC	0.06028	0.0393624	0.0852041	0.012464	0.0616558	0.0137693	0.0107257	0.0146813	0.0393844	0.0372582	0.0261398
	TCGA-VS-A953-01A	CESC	0.0681529	0.0424627	0.0611155	0.0151507	0.0393258	0.0135875	0.0114083	0.0112056	0.0576414	0.044179	0.021162
	TCGA-MA-AA3W-01A	CESC	0.0461824	0.0518538	0.0590322	0.013441	0.0451125	0.0141743	0.00973875	0.0145098	0.0537261	0.0399311	0.025901
	TCGA-VS-A94X-01A	CESC	0.0755142	0.0639868	0.0930145	0.0137005	0.0697971	0.0127477	0.0103873	0.0117144	0.0341762	0.0308881	0.0258564
	TCGA-VS-A94Z-01A	CESC	0.062199	0.063595	0.055426	0.0118945	0.0501077	0.0104315	0.0104075	0.00966118	0.0419899	0.0332896	0.0287791
	TCGA-VS-A954-01A	CESC	0.0761392	0.0376372	0.142866	0.0118383	0.0566873	0.01096	0.0101484	0.00955275	0.0322285	0.0324844	0.0252019
	TCGA-JW-AAVH-01A	CESC	0.0398681	0.0392994	0.0662047	0.0156233	0.0630857	0.0147491	0.0127271	0.0140453	0.0372156	0.0353794	0.0220859
	TCGA-EA-A97N-01A	CESC	0.068334	0.0494393	0.0629783	0.0132515	0.0604145	0.0133272	0.0169339	0.0140604	0.0415403	0.0388545	0.0189508
	TCGA-MA-AA3Z-01A	CESC	0.0671502	0.0616789	0.0696395	0.0131103	0.0706984	0.0131022	0.0104649	0.0125736	0.0298479	0.0479473	0.0263317
	TCGA-VS-A94Y-01A	CESC	0.0971066	0.0597555	0.0677215	0.0129293	0.0454958	0.0124693	0.0129628	0.0139346	0.0372932	0.0456003	0.0222701
	TCGA-C5-A7XC-01A	CESC	0.0713626	0.0498174	0.0848071	0.0120823	0.0767444	0.013025	0.0109011	0.0107734	0.0478803	0.0300472	0.0237716
	TCGA-C5-A8ZZ-01A	CESC	0.074026	0.0645711	0.0789446	0.0104791	0.0644855	0.0113075	0.0165094	0.013474	0.0510482	0.0384897	0.0219065
	TCGA-VS-A8EI-01A	CESC	0.0673133	0.0599954	0.128126	0.0100316	0.0733431	0.00992728	0.00832503	0.00988621	0.059692	0.039497	0.0269087
	TCGA-VS-A8QF-01A	CESC	0.0839712	0.0520568	0.103164	0.0155699	0.0637057	0.0118805	0.00989174	0.00939416	0.0470376	0.0307636	0.0247854
	TCGA-C5-A8XH-01A	CESC	0.0758542	0.0596332	0.0667998	0.015244	0.0662503	0.0116795	0.0130461	0.010817	0.0423872	0.0375212	0.0220193
	TCGA-C5-A901-01A	CESC	0.0633835	0.0523812	0.0734404	0.0151849	0.0491883	0.0125559	0.0104755	0.0091574	0.0354642	0.033729	0.0331063
	TCGA-VS-A8EJ-01A	CESC	0.0629913	0.0536653	0.0639841	0.0119335	0.0710502	0.0124955	0.0129429	0.0103225	0.0385661	0.0437605	0.0179605
	TCGA-C5-A8XI-01A	CESC	0.071372	0.061753	0.0835012	0.0113615	0.0635067	0.0111444	0.011434	0.0102513	0.038096	0.0347705	0.024999
	TCGA-C5-A902-01A	CESC	0.0400746	0.0453177	0.076771	0.00878084	0.0411466	0.0091509	0.00922441	0.00850733	0.0435213	0.0333051	0.0282614
	TCGA-VS-A8EK-01A	CESC	0.0617908	0.0364791	0.0693648	0.0120364	0.0441582	0.0163454	0.0102843	0.00986211	0.0501552	0.0322006	0.02378
	TCGA-VS-A8QM-01A	CESC	0.0870187	0.0515914	0.0647155	0.0128593	0.0354032	0.0119195	0.012076	0.0109994	0.0409175	0.0428468	0.026004
	TCGA-C5-A8XJ-01A	CESC	0.0611163	0.0655996	0.0685635	0.0115694	0.057381	0.0119002	0.00934136	0.0126056	0.0310546	0.0416527	0.0168636
	TCGA-C5-A905-01A	CESC	0.0605292	0.0545214	0.0947136	0.0101854	0.0685953	0.010793	0.00942183	0.0103187	0.0408531	0.0352305	0.0185549
	TCGA-VS-A8EL-01A	CESC	0.0680887	0.048373	0.0679517	0.0135931	0.0651799	0.0107861	0.00854029	0.0106962	0.0515191	0.0405894	0.069061
	TCGA-VS-A94W-01A	CESC	0.0484918	0.0404804	0.0946768	0.0102624	0.0471995	0.0105719	0.0103049	0.00885074	0.0420603	0.0341391	0.0202527
	TCGA-C5-A8XK-01A	CESC	0.0607	0.0540353	0.116892	0.013891	0.0541616	0.0127052	0.0100654	0.012069	0.0352564	0.0316732	0.0207781
	TCGA-C5-A907-01A	CESC	0.0713515	0.0560714	0.0954013	0.0112762	0.0499112	0.013372	0.0103461	0.0108969	0.035358	0.0247951	0.0338856
	TCGA-VS-A8Q8-01A	CESC	0.0533062	0.0814488	0.100695	0.0136002	0.0541703	0.0123549	0.0103079	0.0109921	0.0446767	0.0240349	0.0271194
	TCGA-ZJ-A8QO-01A	CESC	0.0399053	0.0442623	0.0769898	0.0104055	0.0382151	0.0127033	0.0101226	0.0117672	0.0402843	0.0287682	0.0218711
	TCGA-C5-A8YQ-01A	CESC	0.044237	0.0584512	0.0912535	0.0114774	0.0457831	0.0111289	0.0105226	0.0095375	0.0402223	0.0287112	0.0244034
	TCGA-EX-A8YF-01A	CESC	0.0597983	0.0517476	0.143673	0.00999957	0.0421755	0.0114908	0.0105361	0.00942464	0.0387538	0.0268231	0.0300942
	TCGA-VS-A8Q9-01A	CESC	0.0520152	0.0451761	0.0963475	0.0136674	0.0456693	0.0145135	0.00857276	0.011293	0.043587	0.0319697	0.0920644
	TCGA-ZJ-A8QQ-01A	CESC	0.059655	0.0522576	0.0854109	0.0103625	0.0645833	0.0136204	0.0116993	0.011951	0.0478269	0.0349724	0.0342484
	TCGA-C5-A8YR-01A	CESC	0.145776	0.0504203	0.0883295	0.0147042	0.048343	0.0128299	0.0135588	0.0116156	0.0388258	0.0320244	0.028589
	TCGA-GH-A9DA-01A	CESC	0.0615201	0.0426067	0.0641064	0.0105326	0.0550652	0.0130351	0.0104247	0.00989677	0.0473802	0.0443563	0.0252216
	TCGA-VS-A8QA-01A	CESC	0.0642945	0.0414073	0.0987683	0.00920946	0.0556649	0.0125092	0.0112427	0.0105707	0.052982	0.036239	0.026765
	TCGA-ZJ-A8QR-01A	CESC	0.0508156	0.0444193	0.0946933	0.0104006	0.0530371	0.0110921	0.00907197	0.00971755	0.0313019	0.0232341	0.0192549
	TCGA-C5-A8YT-01A	CESC	0.0780044	0.0644647	0.0834988	0.014556	0.0594971	0.0131368	0.01263	0.0126132	0.0502358	0.0338647	0.0280983
	TCGA-MY-A913-01A	CESC	0.0956059	0.0687008	0.0652123	0.012926	0.0641307	0.0108072	0.0091613	0.0138439	0.0430407	0.0438417	0.0198391
	TCGA-VS-A8QC-01A	CESC	0.0828168	0.0483816	0.0884479	0.00994784	0.0674478	0.0107209	0.00773877	0.010775	0.0528311	0.0498169	0.0261125
	TCGA-VS-A952-01A	CESC	0.0522661	0.046403	0.0620249	0.0115104	0.0402363	0.0108316	0.008161	0.00897434	0.0451327	0.0370616	0.0221949
	TCGA-VS-A8QH-01A	CESC	0.065407	0.0612104	0.103119	0.0114673	0.0496338	0.0122376	0.00952457	0.0107668	0.0494208	0.0395766	0.0270788
	TCGA-2W-A8YY-01A	CESC	0.0763545	0.059179	0.0655955	0.0114009	0.0488505	0.0115069	0.0103556	0.0111287	0.0385964	0.0239898	0.0161825
	TCGA-ZH-A8Y8-01A	CHOL	0.0776232	0.0797546	0.150259	0.0143703	0.0839982	0.0143609	0.0335613	0.014383	0.0362807	0.0537677	0.0419256
	TCGA-W5-AA33-01A	CHOL	0.0560675	0.0593208	0.13953	0.0147687	0.0587574	0.0153329	0.0285536	0.0111361	0.0592767	0.0527642	0.0383562
	TCGA-ZD-A8I3-01A	CHOL	0.0972519	0.0537904	0.19286	0.014059	0.072769	0.0139132	0.0311292	0.0130049	0.0438177	0.0534384	0.0287017
	TCGA-W6-AA0S-01A	CHOL	0.0452416	0.0818921	NA	0.013178	0.118925	0.0105249	0.0166561	0.0100958	0.037568	0.0482394	0.0465166
	TCGA-W5-AA39-01A	CHOL	0.0527895	0.0498619	0.113001	0.0170425	0.0668933	0.0176513	0.0266812	0.0131489	0.0633235	0.0485417	0.0365638
	TCGA-W5-AA30-01A	CHOL	0.0530286	0.0609426	0.128948	0.015287	0.0722318	0.0150676	0.0292915	0.0138366	0.0454102	0.0560176	0.0360076
	TCGA-W5-AA2G-01A	CHOL	0.0536509	0.0447512	0.10544	0.0116004	0.0464988	0.0148409	0.0121841	0.00991824	0.0368482	0.0422592	0.0368149
	TCGA-4G-AAZT-01A	CHOL	0.0490426	0.0404773	0.132245	0.0143795	0.0680831	0.0117989	0.0146072	0.013123	0.0532389	0.0338067	0.032709
	TCGA-W5-AA34-01A	CHOL	0.0542757	0.0620283	0.113434	0.0190412	0.0779052	0.0163075	0.016137	0.0135008	0.0493784	0.0337866	0.0354493
	TCGA-W5-AA2Z-01A	CHOL	0.0699866	0.0609266	0.0832877	0.0173036	0.0542656	0.0148128	0.0135233	0.0123848	0.0471337	0.0361223	0.0237178
	TCGA-W5-AA2R-01A	CHOL	0.0456518	0.053023	NA	0.0205455	0.0817499	0.0141685	0.0160978	0.012109	0.0701395	0.0515096	0.0364305
	TCGA-ZH-A8Y6-01A	CHOL	0.108132	0.0694028	0.0893207	0.0140596	0.0801756	0.0132648	0.0144701	0.0130102	0.0594914	0.0477345	0.0283688
	TCGA-ZH-A8Y4-01A	CHOL	0.0492072	0.0579341	0.116074	0.0180696	0.0701259	0.0148514	0.0136152	0.0136875	0.0803239	0.0458814	0.0349699
	TCGA-ZH-A8Y2-01A	CHOL	0.0628097	0.0491739	0.0646159	0.0130067	0.050805	0.0124184	0.012184	0.0117275	0.0442593	0.0424903	0.0289378
	TCGA-3X-AAVC-01A	CHOL	0.0648648	0.0653549	0.0998251	0.0122857	0.0637892	0.0116374	0.0186852	0.0114884	0.0497452	0.0436251	0.0333659
	TCGA-W5-AA36-01A	CHOL	0.0367073	0.0368608	0.110185	0.0115667	0.0996113	0.0117587	0.0132374	0.0096246	0.0445961	0.0334222	0.0327488
	TCGA-W5-AA2H-01A	CHOL	0.0397829	0.0630974	0.148076	0.0139286	0.0643604	0.0105143	0.0119582	0.0120685	0.0436532	0.0569424	0.0404393
	TCGA-A6-2671-01A	COAD	0.0814323	0.0561752	0.107704	0.0140065	0.0539535	0.0128552	0.0131389	0.0116327	0.0398747	0.0445232	0.0316565
	TCGA-A6-2672-01B	COAD	0.0505007	0.0488541	0.0651114	0.0181387	0.0608635	0.0199646	0.0121587	0.0127798	0.0415692	0.0319612	0.0296187
	TCGA-A6-2675-01A	COAD	0.0760015	0.0596043	0.0661795	0.0146548	0.0587567	0.0134482	0.0133691	0.0123492	0.0423088	0.0332799	0.0311494
	TCGA-A6-2677-01A	COAD	0.0849027	0.0711886	0.0749431	0.0195986	0.118145	0.0185397	0.013701	0.0142706	0.0393865	0.0432831	0.0210278
	TCGA-A6-2677-01B	COAD	0.0991473	0.101477	0.138382	0.0230029	0.111163	0.0216406	0.0214313	0.0184927	0.0757321	0.0507517	0.0306358
	TCGA-A6-2679-01A	COAD	0.0769829	0.0496009	0.0737512	0.0163914	0.0674289	0.0121269	0.011973	0.0123217	0.0479206	0.0363516	0.0230908
	TCGA-A6-2680-01A	COAD	0.0882157	0.0530218	0.0820888	0.015543	0.066495	0.0132108	0.0124865	0.0133835	0.041823	0.0304063	0.0275289
	TCGA-A6-2681-01A	COAD	0.0600095	0.0607724	0.0748496	0.0241114	0.0577343	0.0182454	0.013407	0.0147844	0.0723728	0.0477654	0.0402848
	TCGA-A6-2682-01A	COAD	0.0697507	0.0564509	0.0530893	0.015323	0.0432267	0.0136966	0.00989169	0.0109725	0.0532463	0.0490468	0.0259107
	TCGA-A6-2684-01A	COAD	0.0754628	0.0782666	0.0709883	0.0213193	0.0520717	0.016353	0.0111334	0.0121205	0.0356737	0.0344365	0.0252977
	TCGA-A6-2684-01A	COAD	0.0627027	0.093126	0.0554388	0.0215077	0.0686714	0.0151098	0.014491	0.013195	0.0329307	0.0429489	0.0231969
	TCGA-A6-2684-01C	COAD	0.114528	0.109573	0.0955694	0.0320108	0.138769	0.0171332	0.0260994	0.0236469	0.0764346	0.0536758	0.036896
	TCGA-A6-2685-01A	COAD	0.0802344	0.0630283	0.102803	0.0176162	0.0752307	0.0157604	0.0127188	0.0181773	0.0497258	0.0499383	0.0387359
	TCGA-A6-2686-01A	COAD	0.0802577	0.0777143	0.0825205	0.0207459	0.059431	0.0138372	0.00943612	0.0135808	0.040994	0.0421863	0.0236819
	TCGA-A6-3809-01A	COAD	0.0650361	0.063168	0.0744511	0.0172468	0.0872433	0.0128387	0.016927	0.0197945	0.0555266	0.048688	0.0307864
	TCGA-A6-3809-01B	COAD	0.112339	0.135314	0.124811	0.0247202	0.0857491	0.0260749	0.0562577	0.0208887	0.114118	0.055792	0.0506289
	TCGA-A6-3810-01A	COAD	0.0798133	0.0564531	0.0900079	0.0197662	0.0918111	0.0181204	0.0106556	0.0120809	0.0367748	0.0204202	0.0240917
	TCGA-A6-3810-01B	COAD	0.110686	0.0894846	0.117956	0.0293232	0.0956082	0.0231759	0.0215757	0.028639	0.0780798	0.0579942	0.0399302
	TCGA-A6-4105-01A	COAD	0.0794744	0.0818626	0.0679981	0.0157685	0.10121	0.0134081	0.0106125	0.0103722	0.0494636	0.0340486	0.0389936
	TCGA-A6-4107-01A	COAD	0.0842064	0.064364	0.0754622	0.0135685	0.0527957	0.0119429	0.0106802	0.00982666	0.034751	0.0367138	0.0238426
	TCGA-A6-5656-01A	COAD	0.0801646	0.0409742	0.0796667	0.0160699	0.0764733	0.0144479	0.0124163	0.00981646	0.0600263	0.0527386	0.0316556
	TCGA-A6-5656-01A	COAD	0.0420997	0.0476166	0.0562882	0.022834	0.0557686	0.0169873	0.0148596	0.0120636	0.0296419	0.034474	0.0250102
	TCGA-A6-5656-01B	COAD	0.1471	0.123052	0.175067	0.0269824	0.154084	0.0254317	0.0339113	0.0178399	0.0509421	0.0620651	0.0425713
	TCGA-A6-5657-01A	COAD	0.081373	0.0758889	0.085359	0.0174138	0.0833197	0.014011	0.0121376	0.0104587	0.055203	0.0568493	0.0515278
	TCGA-A6-5659-01A	COAD	0.0877013	0.0777478	0.104069	0.0149539	0.0846652	0.0118379	0.0112737	0.012558	0.0687924	0.0479098	0.0245521
	TCGA-A6-5659-01A	COAD	0.0920018	0.0506452	0.0667006	0.0207044	0.0889351	0.0138337	0.0143052	0.0128278	0.0431703	0.0308631	0.0223937
	TCGA-A6-5659-01B	COAD	0.104745	0.0932296	0.125989	0.0312407	0.135339	0.0236605	0.0381167	0.037099	0.126956	0.071508	0.0446757
	TCGA-A6-5660-01A	COAD	0.0855703	0.0939814	0.0891911	0.0184837	0.121346	0.0163528	0.0149933	0.0101673	0.0429556	0.0674717	0.0259897
	TCGA-A6-5661-01A	COAD	0.13589	0.100272	0.169433	0.0169757	0.0981649	0.0203797	0.0103044	0.0148793	0.0823865	0.0399246	0.025347
	TCGA-A6-5661-01B	COAD	0.0575662	0.055425	0.0738645	0.0185863	0.0651111	0.0144763	0.0130984	0.0108029	0.0421935	0.0402668	0.0271815
	TCGA-A6-5662-01A	COAD	0.0713738	0.141877	0.104943	0.0217475	0.0732191	0.0191017	0.012152	0.0134611	0.0707461	0.0356655	0.0385103
	TCGA-A6-5664-01A	COAD	0.0919809	0.0699876	0.0622867	0.0188751	0.0708217	0.0131937	0.0120573	0.0140426	0.0444229	0.0394878	0.0366311
	TCGA-A6-5665-01A	COAD	0.073392	0.0959195	0.122224	0.0184698	0.0975497	0.0139701	0.0139151	0.011524	0.0757703	0.0472369	0.0245788
	TCGA-A6-5665-01B	COAD	0.0430144	0.0492296	0.0658813	0.0184499	0.073566	0.0183022	0.0121562	0.0132153	0.0336599	0.0372421	0.0354269
	TCGA-A6-5666-01A	COAD	0.153035	0.0895192	0.0785659	0.0187719	0.110177	0.0232122	0.0915569	0.0247021	0.0335348	0.0276231	0.0272118
	TCGA-A6-5667-01A	COAD	0.0623631	0.034445	0.0624345	0.0162192	0.0712575	0.0124902	0.0108755	0.010104	0.0430498	0.0423743	0.0252239
	TCGA-A6-6137-01A	COAD	0.0436125	0.0458608	0.0890946	0.0196538	0.0640693	0.0122866	0.00928457	0.0117513	0.0396473	0.0390861	0.0205315
	TCGA-A6-6138-01A	COAD	0.043965	0.050868	0.086875	0.0187199	0.144681	0.012887	0.0111549	0.0101295	0.0470163	0.0355577	0.0279766
	TCGA-A6-6140-01A	COAD	0.105742	0.0509434	0.0712414	0.0165388	0.126413	0.0140067	0.0114932	0.0107425	0.0415254	0.0387064	0.0321147
	TCGA-A6-6141-01A	COAD	0.112048	0.0769216	0.08713	0.0155942	0.0608722	0.0118978	0.0080329	0.00976527	0.0404046	0.04019	0.0295097
	TCGA-A6-6142-01A	COAD	0.0339273	0.071274	0.0638038	0.0147412	0.0469405	0.011652	0.0114543	0.0104594	0.0521809	0.0287667	0.0261736
	TCGA-A6-6648-01A	COAD	0.0523697	0.0661096	0.0911588	0.0130262	0.0662642	0.0124508	0.0118631	0.0106666	0.0428933	0.047932	0.0240578
	TCGA-A6-6649-01A	COAD	0.0710155	0.0661448	0.0951259	0.0147851	0.0900243	0.0116179	0.00974326	0.00906793	0.0452895	0.0308804	0.0279258
	TCGA-A6-6650-01A	COAD	0.0845779	0.0919142	0.0757741	0.0135716	0.0643224	0.0129825	0.014217	0.00982233	0.0723334	0.0418217	0.0305242
	TCGA-A6-6650-01A	COAD	0.0301803	0.0597683	0.0679404	0.0233463	0.0639147	0.0168735	0.0138834	0.0129744	0.0354523	0.0323863	0.0259512
	TCGA-A6-6650-01B	COAD	0.123122	0.116411	0.12472	0.0244687	0.136259	0.0212004	0.0286968	0.0204795	0.0621788	0.055854	0.03467
	TCGA-A6-6651-01A	COAD	0.0808435	0.0780332	0.136992	0.0139324	0.0724556	0.014241	0.0101057	0.00976836	0.0488048	0.0444587	0.0423892
	TCGA-A6-6652-01A	COAD	0.102319	0.0824153	0.0648888	0.0122694	0.119559	0.0124623	0.0106578	0.0103496	0.0387581	0.0397564	0.046371
	TCGA-A6-6653-01A	COAD	0.106139	0.125478	0.0967825	0.0175323	0.070272	0.011962	0.0209569	0.0215374	0.0480836	0.0423126	0.0281283
	TCGA-A6-6654-01A	COAD	0.122859	0.0785626	0.0881775	0.0180683	0.0461635	0.0170403	0.00971476	0.011758	0.0605619	0.0603039	0.03974
	TCGA-A6-6782-01A	COAD	0.062365	0.0582792	0.0782678	0.0167724	0.0614223	0.0133824	0.0088046	0.0115374	0.0354286	0.0383323	0.0371152
	TCGA-A6-A567-01A	COAD	0.0418768	0.0372442	0.0567466	0.017545	0.0755304	0.0142915	0.0113012	0.0106651	0.0361054	0.0320357	0.0364486
	TCGA-A6-A56B-01A	COAD	0.0451414	0.0372686	0.0624393	0.0159524	0.0539463	0.0140552	0.0109726	0.0116145	0.0360253	0.0299446	0.0327451
	TCGA-A6-A5ZU-01A	COAD	0.0425119	0.0508318	0.0633202	0.0187218	0.046167	0.013873	0.00951862	0.010551	0.0287907	0.0362354	0.0262103
	TCGA-AA-3488-01A	COAD	0.0743881	0.0454958	0.0564277	0.0195144	0.0455014	0.0201967	0.0172725	0.0139508	0.0283407	0.0294689	0.0321517
	TCGA-AA-3489-01A	COAD	0.0690481	0.0620364	0.058014	0.015219	0.0465836	0.0138605	0.00791753	0.0107833	0.0379824	0.0428951	0.0371911
	TCGA-AA-3492-01A	COAD	0.0678281	0.0844126	0.0699333	0.0148105	0.060667	0.0110673	0.00938801	0.0106988	0.0627772	0.0346941	0.0254788
	TCGA-AA-3494-01A	COAD	0.127439	0.0624719	0.0550888	0.0177008	0.0682427	0.0169987	0.00980253	0.0122839	0.038185	0.0377965	0.033043
	TCGA-AA-3495-01A	COAD	0.0708927	0.0784164	0.059141	0.017411	0.0588953	0.0139982	0.0104685	0.0182598	0.0360203	0.0258246	0.0236968
	TCGA-AA-3496-01A	COAD	0.0964669	0.0795633	0.0693525	0.013929	0.0696182	0.0151306	0.00923417	0.0137869	0.0408537	0.0460787	0.0549177
	TCGA-AA-3502-01A	COAD	0.0861332	0.092174	0.0639385	0.0182032	0.068925	0.0166445	0.0119814	0.0116422	0.0567041	0.0405006	0.0257045
	TCGA-AA-3506-01A	COAD	0.073537	0.0566936	0.0531053	0.012798	0.0605428	0.0125889	0.0116878	0.0128627	0.032628	0.0405771	0.0300524
	TCGA-AA-3509-01A	COAD	0.0970009	0.0633116	0.0724352	0.0291442	0.0798998	0.0218969	0.0105487	0.0130657	0.0463015	0.0413459	0.0310317
	TCGA-AA-3510-01A	COAD	0.0794917	0.0488589	0.0746413	0.015845	0.061521	0.012972	0.00938372	0.0104626	0.0369045	0.0358852	0.0245291
	TCGA-AA-3511-01A	COAD	0.0676418	0.0506694	0.0760963	0.0158256	0.0563157	0.0150876	0.0125733	0.0138139	0.0580977	0.0297049	0.0372704
	TCGA-AA-3655-01A	COAD	0.0701263	0.0603944	0.085913	0.0157255	0.0509545	0.0131203	0.00985508	0.0115343	0.0476653	0.0338585	0.0254675
	TCGA-AA-3660-01A	COAD	0.0858146	0.0587305	0.0947306	0.0140706	0.057771	0.0114927	0.0117521	0.00912682	0.0658665	0.0330131	0.0363032
	TCGA-AA-3662-01A	COAD	0.0859243	0.0904294	0.0837767	0.0130564	0.0771746	0.0115702	0.0105929	0.0095092	0.0428808	0.0389244	0.0371748
	TCGA-AA-3663-01A	COAD	0.0876122	0.0720793	0.080505	0.0167681	0.0645154	0.0140247	0.00756979	0.0100213	0.0423243	0.0396601	0.0288623
	TCGA-AA-3697-01A	COAD	0.077623	0.0466731	0.0631733	0.0171921	0.0688831	0.0144516	0.0104185	0.0104391	0.0470975	0.0283634	0.0238398
	TCGA-AA-3712-01A	COAD	0.0566899	0.050541	0.0826107	0.0126502	0.0541409	0.0133452	0.0104481	0.0108823	0.0328258	0.0234182	0.0253966
	TCGA-AA-3713-01A	COAD	0.0640608	0.0632663	0.0688717	0.0168457	0.0369173	0.0136324	0.0137363	0.0130367	0.0249272	0.0290135	0.0201399
	TCGA-AD-6548-01A	COAD	0.0737546	0.0701996	0.100362	0.0229665	0.0801931	0.0151531	0.0208879	0.0608109	0.0537814	0.0727441	0.0499111
	TCGA-AD-6888-01A	COAD	0.0972889	0.0827188	0.0649481	0.0212946	0.0795348	0.0173423	0.0214254	0.0147539	0.0320498	0.0384718	0.0375125
	TCGA-AD-6889-01A	COAD	0.0922533	0.080861	0.0701693	0.0235617	0.137816	0.0193614	0.0134013	0.0159759	0.0673688	0.0412723	0.0459537
	TCGA-AD-6890-01A	COAD	0.109114	0.110015	0.130077	0.0288283	0.106152	0.017384	0.0154588	0.015957	0.0913547	0.0467101	0.0307596
	TCGA-AD-6895-01A	COAD	0.0714102	0.0623861	0.0700448	0.0224002	0.0604073	0.0169646	0.0276395	0.0229313	0.0413172	0.0438096	0.0341271
	TCGA-AD-6899-01A	COAD	0.108119	0.0828058	0.0846823	0.0247703	0.0985886	0.0182686	0.0137249	0.0126169	0.0903269	0.068344	0.0418624
	TCGA-AD-6901-01A	COAD	0.113878	0.0641776	0.0794018	0.0109716	0.0634872	0.0117637	0.00848784	0.00923673	0.0337835	0.0269045	0.0249589
	TCGA-AD-6963-01A	COAD	0.0809557	0.0677993	0.105293	0.0237505	0.0885635	0.0200156	0.0187013	0.0141521	0.0836016	0.0381946	0.0382629
	TCGA-AD-6964-01A	COAD	0.111815	0.112424	0.062928	0.0219373	0.0918805	0.0180222	0.017985	0.0184715	0.0399612	0.055663	0.0430568
	TCGA-AD-6965-01A	COAD	0.0963713	0.0561809	0.0679558	0.0212999	0.0698221	0.0169078	0.0254585	0.0435872	0.0518044	0.04006	0.0409997
	TCGA-AD-A5EJ-01A	COAD	0.0556385	0.0467301	0.0631694	0.0181628	0.0620616	0.0139893	0.0101486	0.00996151	0.0369955	0.0372139	0.0313123
	TCGA-AD-A5EK-01A	COAD	0.038439	0.0356349	0.0457284	0.0192205	0.0483435	0.0167444	0.0107933	0.0120628	0.027277	0.0332922	0.0273251
	TCGA-AM-5820-01A	COAD	0.100425	0.0830524	0.0793717	0.0159695	0.0921978	0.0134825	0.00772319	0.0103857	0.0345597	0.0597413	0.0184204
	TCGA-AM-5821-01A	COAD	0.0612815	0.0731195	0.092587	0.0155662	0.0764574	0.011	0.00858576	0.0102269	0.0253826	0.0414269	0.0228108
	TCGA-AU-3779-01A	COAD	0.0510647	0.037132	0.0699886	0.0198194	0.062704	0.0138282	0.0108945	0.0100728	0.0368893	0.0271709	0.0291826
	TCGA-AU-6004-01A	COAD	0.054899	0.0575925	0.0647542	0.0151615	0.0627801	0.0131556	0.00935756	0.00941048	0.0432011	0.0380431	0.0451917
	TCGA-AY-5543-01A	COAD	0.0732708	0.0791461	0.120809	0.0139233	0.0845493	0.0112173	0.0114069	0.011061	0.0517105	0.0586301	0.025357
	TCGA-AY-6196-01A	COAD	0.0811974	0.058685	0.058681	0.0232214	0.0564382	0.0120414	0.00854319	0.00955134	0.0399238	0.0289558	0.0468341
	TCGA-AY-6197-01A	COAD	0.119478	0.0661693	0.0707167	0.0141935	0.0529141	0.0123776	0.0169901	0.00851022	0.0569372	0.0245545	0.0244381
	TCGA-AY-6386-01A	COAD	0.0747947	0.0606855	0.0488696	0.0169686	0.042717	0.013268	0.00970451	0.00910207	0.0417312	0.025786	0.0365465
	TCGA-AY-A54L-01A	COAD	0.0396491	0.040796	0.0472193	0.0163444	0.0412886	0.0142384	0.00956989	0.0106976	0.0305725	0.0278686	0.0265603
	TCGA-AZ-4308-01A	COAD	0.0785171	0.0680522	0.119611	0.0144502	0.0404571	0.0115478	0.0132975	0.0133355	0.0332234	0.0422207	0.0253767
	TCGA-AZ-4313-01A	COAD	0.0893356	0.0736727	0.100151	0.0179124	0.0524129	0.0107678	0.00845832	0.0120847	0.0413295	0.0354431	0.0416449
	TCGA-AZ-4315-01A	COAD	0.0727306	0.0530915	0.0495645	0.0200007	0.0676029	0.0135732	0.0101115	0.00987655	0.0554248	0.0352408	0.0289516
	TCGA-AZ-4323-01A	COAD	0.0944367	0.0802596	0.0854485	0.0149281	0.0920778	0.0140774	0.0087381	0.0119107	0.052503	0.056515	0.0589401
	TCGA-AZ-4614-01A	COAD	0.0705927	0.0687436	0.0522185	0.0177982	0.0530521	0.0117729	0.0130792	0.0167747	0.0480984	0.0324995	0.0256041
	TCGA-AZ-4615-01A	COAD	0.0721177	0.0581366	0.0615162	0.0195439	0.0713245	0.0148438	0.0123392	0.0149062	0.0370478	0.0419599	0.0333953
	TCGA-AZ-4616-01A	COAD	0.0890577	0.0913414	0.105143	0.0263209	0.0881945	0.0187262	0.0126099	0.0145268	0.0598909	0.0449819	0.066937
	TCGA-AZ-4681-01A	COAD	0.0600104	0.0565766	0.076942	0.0197138	0.067469	0.0172102	0.0116298	0.0133613	0.0455766	0.0341242	0.0254171
	TCGA-AZ-4682-01B	COAD	0.0696024	0.0538739	0.0700366	0.0127728	0.0576504	0.0119996	0.0100955	0.0109398	0.0575935	0.0365132	0.0271965
	TCGA-AZ-4684-01A	COAD	0.0749835	0.0632308	0.0518706	0.0191601	0.0776875	0.0155421	0.0108275	0.0130558	0.0492799	0.0371815	0.0283059
	TCGA-AZ-5403-01A	COAD	0.0613942	0.0726992	0.0622926	0.0195663	0.0684849	0.0127804	0.011733	0.011113	0.0549321	0.0380627	0.0377521
	TCGA-AZ-5407-01A	COAD	0.0651747	0.0699451	0.0625755	0.0126359	0.0544572	0.0112822	0.0103179	0.00980952	0.027702	0.0312901	0.019698
	TCGA-AZ-6598-01A	COAD	0.082801	0.0836609	0.0542912	0.0127028	0.0615915	0.0120513	0.00988682	0.00950274	0.0538047	0.0369494	0.0221761
	TCGA-AZ-6599-01A	COAD	0.121415	0.0993388	0.0903777	0.0108954	0.0785333	0.00968505	0.0107464	0.00898603	0.0366959	0.0455678	0.0264723
	TCGA-AZ-6600-01A	COAD	0.0987211	0.0809444	0.0856172	0.0164706	0.0625128	0.0106315	0.00967859	0.00962262	0.0328417	0.0300167	0.0271912
	TCGA-AZ-6601-01A	COAD	0.0535445	0.0568803	0.0902691	0.0109858	0.0561419	0.0122999	0.0110962	0.0101974	0.0827019	0.0444273	0.0330109
	TCGA-AZ-6603-01A	COAD	0.066869	0.046307	0.0684323	0.014636	0.05075	0.0139273	0.0101403	0.0119826	0.0358329	0.0370523	0.040523
	TCGA-AZ-6605-01A	COAD	0.0888249	0.0742723	0.0621024	0.0207026	0.0677348	0.0176426	0.0128854	0.0143882	0.049437	0.040224	0.0440999
	TCGA-AZ-6606-01A	COAD	0.125735	0.0843213	0.119784	0.0185659	0.0815436	0.0152753	0.0107359	0.0116846	0.047845	0.0416138	0.0373605
	TCGA-AZ-6607-01A	COAD	0.0704404	0.0627044	0.0676948	0.0152386	0.0782512	0.014086	0.0097385	0.0120212	0.0428601	0.0364893	0.0315334
	TCGA-AZ-6608-01A	COAD	0.0797036	0.0543588	0.132309	0.0152909	0.0559874	0.01705	0.0105042	0.00927387	0.0595308	0.0323258	0.0267985
	TCGA-CA-5254-01A	COAD	0.0801424	0.0876314	0.0764832	0.0146868	0.0770692	0.0147931	0.00924037	0.011014	0.0502735	0.0381272	0.0280292
	TCGA-CA-5255-01A	COAD	0.0606439	0.0728398	0.0584106	0.0155542	0.0460571	0.0149089	0.00975889	0.0124312	0.0327994	0.0401054	0.0377423
	TCGA-CA-5256-01A	COAD	0.0619537	0.0447385	0.0565536	0.0148204	0.063024	0.0125604	0.00971827	0.0104873	0.0349866	0.0382767	0.0287303
	TCGA-CA-5797-01A	COAD	0.0706292	0.0647857	0.105443	0.0155343	0.0684307	0.0120911	0.00722488	0.0111071	0.031446	0.0523997	0.0176346
	TCGA-CA-6715-01A	COAD	0.0829946	0.0569547	0.0834932	0.019688	0.0586206	0.0131312	0.0109079	0.012138	0.0501864	0.0394583	0.0369281
	TCGA-CA-6716-01A	COAD	0.0786038	0.0567	0.12544	0.0187149	0.076392	0.0152758	0.0106328	0.0137221	0.0524361	0.05159	0.0317856
	TCGA-CA-6718-01A	COAD	0.0853782	0.0661844	0.0740216	0.027054	0.058704	0.0154977	0.0125476	0.0134047	0.0630539	0.0481321	0.040309
	TCGA-CA-6719-01A	COAD	0.134675	0.0775037	0.07212	0.015274	0.0797571	0.0140727	0.00985755	0.0133758	0.05794	0.0416929	0.0278995
	TCGA-CK-4947-01B	COAD	0.0660468	0.0617064	0.129628	0.014537	0.0547078	0.0113472	0.0106486	0.0110173	0.0421624	0.057009	0.0284266
	TCGA-CK-4948-01B	COAD	0.107529	0.0751729	0.0792966	0.0218888	0.0644687	0.0144411	0.00821205	0.0122511	0.0375902	0.041715	0.0228569
	TCGA-CK-5912-01A	COAD	0.0619977	0.0547295	0.0812983	0.017397	0.0824218	0.0135791	0.0128481	0.00894595	0.0623247	0.0424783	0.0329034
	TCGA-CK-5913-01A	COAD	0.0732294	0.0663274	0.0863874	0.0144637	0.0569655	0.0116008	0.00988234	0.0126438	0.0315526	0.0488847	0.0288236
	TCGA-CK-5914-01A	COAD	0.0555919	0.0501884	0.0859893	0.0147345	0.0710628	0.0133773	0.0101141	0.00935709	0.065956	0.0329437	0.0227108
	TCGA-CK-5915-01A	COAD	0.0725931	0.0754527	0.0631445	0.0195678	0.0692063	0.0154139	0.0108605	0.0136078	0.0655019	0.0344732	0.0220094
	TCGA-CK-5916-01A	COAD	0.0708403	0.069269	0.120968	0.0190865	0.0784268	0.0187748	0.012616	0.0126164	0.0515641	0.0592542	0.0252983
	TCGA-CK-6746-01A	COAD	0.0900244	0.0531683	0.0785358	0.0182355	0.0601924	0.0129033	0.0100282	0.0133172	0.0333816	0.0486569	0.0361234
	TCGA-CK-6747-01A	COAD	0.0743322	0.0812448	0.0668849	0.0193874	0.109218	0.0138746	0.00875295	0.0110661	0.0478042	0.0379929	0.0284505
	TCGA-CM-4743-01A	COAD	0.0823425	0.0575352	0.164028	0.0146303	0.0647357	0.0134211	0.0113341	0.00868783	0.053147	0.029156	0.0385611
	TCGA-CM-4744-01A	COAD	0.0854469	0.0745635	0.0952862	0.0137786	0.0537146	0.0138957	0.00973183	0.0121418	0.0588911	0.0374688	0.0321652
	TCGA-CM-4746-01A	COAD	0.0717842	0.0669597	0.0927743	0.0223778	0.0706786	0.0154154	0.0102473	0.0143201	0.0376097	0.0351363	0.0252877
	TCGA-CM-4747-01A	COAD	0.0850321	0.0498201	0.0672021	0.0184184	0.0630263	0.0151809	0.00987367	0.0141066	0.0371603	0.0356352	0.0398709
	TCGA-CM-4750-01A	COAD	0.0716303	0.0555799	0.0679619	0.0200372	0.0702511	0.0154082	0.0112524	0.0128677	0.0403683	0.0362184	0.0249453
	TCGA-CM-4751-01A	COAD	0.0642295	0.0696008	0.0721052	0.017562	0.0746992	0.0133263	0.00906098	0.010452	0.0285069	0.0449474	0.0265666
	TCGA-CM-4752-01A	COAD	0.0602149	0.0718425	0.106428	0.0292845	0.0884897	0.0156876	0.00999058	0.0128783	0.0447977	0.0353198	0.0284136
	TCGA-CM-5341-01A	COAD	0.0650759	0.0545623	0.0632762	0.0179884	0.0750452	0.0139984	0.0106239	0.0182164	0.0410483	0.0380802	0.0266433
	TCGA-CM-5344-01A	COAD	0.0724186	0.0855933	0.0844038	0.0148426	0.0500503	0.0108303	0.00851265	0.00872793	0.0399364	0.0358249	0.0270056
	TCGA-CM-5348-01A	COAD	0.0844123	0.0610424	0.0609281	0.0110372	0.0559617	0.0107424	0.00902067	0.00944889	0.0365951	0.0336356	0.0365297
	TCGA-CM-5349-01A	COAD	0.066022	0.0523645	0.072725	0.0144028	0.0578188	0.0143553	0.00920082	0.0092301	0.0460291	0.0390593	0.033713
	TCGA-CM-5860-01A	COAD	0.0773813	0.0748314	0.117346	0.0156974	0.0738051	0.0114833	0.0110215	0.0123538	0.0458509	0.0561855	0.0259261
	TCGA-CM-5861-01A	COAD	0.0710766	0.0797637	0.0627544	0.0281481	0.0877866	0.0167178	0.0536484	0.011162	0.0398093	0.0679463	0.0342865
	TCGA-CM-5862-01A	COAD	0.0592869	0.0668208	0.114995	0.015524	0.0471332	0.0119922	0.0102752	0.0115312	0.0584994	0.0432149	0.0268647
	TCGA-CM-5864-01A	COAD	0.0706729	0.0811899	0.0723864	0.0177123	0.0704402	0.0122004	0.0114914	0.00855431	0.0405761	0.0468381	0.0238106
	TCGA-CM-5868-01A	COAD	0.0680164	0.0662601	0.0672021	0.0179414	0.0694652	0.0116403	0.0101473	0.0122705	0.0382076	0.0400592	0.0231851
	TCGA-CM-6161-01A	COAD	0.0737075	0.0471244	0.0628146	0.0154306	0.050661	0.0109285	0.00747104	0.00972546	0.0541225	0.0599231	0.0207043
	TCGA-CM-6163-01A	COAD	0.0618983	0.0485808	0.0801079	0.0157454	0.0726491	0.0134895	0.0091469	0.0118014	0.0270975	0.0393045	0.0381686
	TCGA-CM-6164-01A	COAD	0.0938523	0.0785851	0.0945393	0.0180783	0.0442045	0.0132257	0.0115005	0.0108256	0.03495	0.0580851	0.0324679
	TCGA-CM-6165-01A	COAD	0.065955	0.0633537	0.098297	0.0160229	0.0552496	0.0108043	0.00687983	0.00915146	0.0452157	0.0316242	0.026029
	TCGA-CM-6166-01A	COAD	0.0718513	0.0790742	0.0900341	0.0240673	0.133617	0.0156086	0.0190139	0.00984243	0.0656676	0.043705	0.0194529
	TCGA-CM-6167-01A	COAD	0.0529348	0.0588623	0.0936045	0.0155653	0.0571974	0.0121064	0.00867802	0.00966352	0.0359573	0.0325848	0.0297717
	TCGA-CM-6168-01A	COAD	0.0857785	0.0627485	0.0697079	0.015084	0.065725	0.0127099	0.0101702	0.0112645	0.0350931	0.0381598	0.0359711
	TCGA-CM-6169-01A	COAD	0.120171	0.0966609	0.0749151	0.0203841	0.0865744	0.0164506	0.0159022	0.0119546	0.0307102	0.0340361	0.0318315
	TCGA-CM-6170-01A	COAD	0.0682846	0.0577773	0.0902454	0.0188946	0.0936722	0.0128424	0.0129652	0.0136091	0.0437568	0.0570804	0.028664
	TCGA-CM-6171-01A	COAD	0.0858226	0.0733606	0.0794424	0.0167127	0.0771711	0.0126849	0.0109624	0.0092357	0.0363248	0.0615957	0.0211962
	TCGA-CM-6172-01A	COAD	0.0647704	0.0711169	0.0851295	0.0179883	0.0644653	0.0136629	0.0107091	0.0101761	0.040577	0.0394988	0.0252728
	TCGA-CM-6674-01A	COAD	0.0944459	0.0720851	0.0869343	0.0224271	0.0983426	0.0147518	0.0118886	0.0133876	0.0488529	0.0612421	0.0497484
	TCGA-CM-6675-01A	COAD	0.101684	0.113544	0.104262	0.0178611	0.0753167	0.0129484	0.00858965	0.0134217	0.0603713	0.0565152	0.0455931
	TCGA-CM-6676-01A	COAD	0.0795963	0.0623072	0.0704547	0.0217752	0.0680681	0.0141452	0.0104738	0.0142273	0.0470536	0.0395558	0.0271125
	TCGA-CM-6677-01A	COAD	0.0961223	0.0591107	0.128106	0.0152769	0.0805237	0.0131244	0.0092377	0.0104855	0.0746076	0.0495853	0.0308639
	TCGA-CM-6678-01A	COAD	0.0908161	0.0868128	0.0860383	0.0220271	0.105186	0.0137035	0.0130182	0.0194761	0.0449494	0.0530293	0.0391357
	TCGA-CM-6679-01A	COAD	0.118628	0.0848348	0.0728988	0.0137923	0.0714429	0.0159214	0.0094726	0.00993397	0.0501149	0.0410779	0.0418319
	TCGA-CM-6680-01A	COAD	0.091564	0.0663303	0.0877858	0.0168411	0.0901046	0.0145472	0.0139891	0.0124611	0.0269974	0.0393474	0.0373601
	TCGA-D5-5537-01A	COAD	0.104461	0.0780071	0.0977531	0.0202341	0.130285	0.0209731	0.0136878	0.0131173	0.0365423	0.0388141	0.0318263
	TCGA-D5-5538-01A	COAD	0.0779288	0.0510661	0.0770096	0.0160757	0.0749536	0.013038	0.0103434	0.0110292	0.0224595	0.0377761	0.0329273
	TCGA-D5-5540-01A	COAD	0.0921783	0.0571021	0.0586898	0.0225696	0.0781814	0.0167355	0.0237173	0.0182211	0.0419962	0.0366136	0.0268948
	TCGA-D5-5541-01A	COAD	0.0860605	0.0817955	0.0821312	0.0208959	0.073121	0.0152919	0.0121503	0.0122008	0.0698003	0.0420282	0.024389
	TCGA-D5-6529-01A	COAD	0.0756263	0.0686862	0.122932	0.0138171	0.0759269	0.011313	0.0172074	0.0133202	0.032708	0.0422714	0.0243445
	TCGA-D5-6530-01A	COAD	0.0775809	0.0672403	0.0787125	0.0143784	0.0779571	0.012207	0.0101858	0.0143311	0.0432371	0.0342108	0.0260368
	TCGA-D5-6531-01A	COAD	0.0619347	0.0538867	0.0573263	0.0139429	0.0633307	0.0100041	0.00781793	0.00905593	0.0318058	0.0371523	0.0282332
	TCGA-D5-6532-01A	COAD	0.0863964	0.0665799	0.0616793	0.0116126	0.0567259	0.0118812	0.00961441	0.00938191	0.0241311	0.0252827	0.026136
	TCGA-D5-6533-01A	COAD	0.0675726	0.0477517	0.0749425	0.0148083	0.0528141	0.0120543	0.00938976	0.00892658	0.025047	0.0224298	0.0248527
	TCGA-D5-6535-01A	COAD	0.0604555	0.0481125	0.0622588	0.0162615	0.0582395	0.0144197	0.0106582	0.0106028	0.0313201	0.0445417	0.0318658
	TCGA-D5-6536-01A	COAD	0.0841484	0.101609	0.0737465	0.0118155	0.0736239	0.0121119	0.0505118	0.00861326	0.0512256	0.0291554	0.0465231
	TCGA-D5-6537-01A	COAD	0.0833972	0.0506307	0.0881379	0.0148372	0.0512674	0.0118072	0.00900219	0.0105862	0.03196	0.0433126	0.0291008
	TCGA-D5-6538-01A	COAD	0.066757	0.0625721	0.0580305	0.0187543	0.0470934	0.011774	0.00850049	0.0089685	0.0402226	0.0316635	0.0203235
	TCGA-D5-6539-01A	COAD	0.0644224	0.0634911	0.0720663	0.0144683	0.0538659	0.011467	0.00870889	0.00926095	0.0346603	0.0392509	0.0355996
	TCGA-D5-6541-01A	COAD	0.0559992	0.0635004	0.0833963	0.0155168	0.0540634	0.0112954	0.0125396	0.0123695	0.0342884	0.0431834	0.0296046
	TCGA-D5-6898-01A	COAD	0.0858681	0.060036	0.0673389	0.0251258	0.0804305	0.0161386	0.0191534	0.0162095	0.0585227	0.0333325	0.0392203
	TCGA-D5-6920-01A	COAD	0.104127	0.0982407	0.0966615	0.0296322	0.0766169	0.0221595	0.0224831	0.018227	0.0476208	0.0405049	0.0423207
	TCGA-D5-6922-01A	COAD	0.116987	0.0837866	0.0856569	0.0276054	0.0841582	0.0173199	0.0229218	0.0198261	0.0535589	0.0347343	0.0332324
	TCGA-D5-6923-01A	COAD	0.103511	0.0801405	0.103641	0.0304012	0.111795	0.0190144	0.0156768	0.0132159	0.0690421	0.045221	0.0309901
	TCGA-D5-6924-01A	COAD	0.0750146	0.0602895	0.0845706	0.0216283	0.0707533	0.0177147	0.0125491	0.015502	0.0375828	0.0333088	0.0346346
	TCGA-D5-6926-01A	COAD	0.126138	0.0726696	0.0594359	0.0200118	0.0869242	0.0182852	0.0155039	0.0160288	0.0766224	0.0516897	0.0366036
	TCGA-D5-6927-01A	COAD	0.0939273	0.0730326	0.113181	0.0233861	0.0732717	0.0231539	0.0164181	0.0137013	0.0460847	0.0396574	0.0302769
	TCGA-D5-6928-01A	COAD	0.0966702	0.0910355	0.0804475	0.0252861	0.109369	0.0162531	0.0155688	0.0189451	0.0355966	0.0357313	0.0455525
	TCGA-D5-6929-01A	COAD	0.0768502	0.0837564	0.0601669	0.0244294	0.0982121	0.0198136	0.0147424	0.0236162	0.0605367	0.041574	0.0422037
	TCGA-D5-6931-01A	COAD	0.0847831	0.0790826	0.087976	0.0264719	0.0831381	0.0189533	0.0135916	0.0338865	0.0594355	0.0367862	0.0287144
	TCGA-D5-6932-01A	COAD	0.113866	0.100754	0.137999	0.0198074	0.0814773	0.0177106	0.0187679	0.0166696	0.0195398	0.0333444	0.0476819
	TCGA-DM-A0X9-01A	COAD	0.0763444	0.0774076	0.06217	0.0120818	0.0507439	0.0128606	0.0119254	0.0106239	0.0387302	0.0254981	0.0214697
	TCGA-DM-A0XD-01A	COAD	0.0777753	0.0487632	0.0767379	0.0112662	0.060416	0.0110917	0.00817051	0.00935253	0.0580923	0.0313255	0.0222705
	TCGA-DM-A0XF-01A	COAD	0.0713548	0.0499178	0.0622316	0.0128032	0.0494084	0.0127029	0.0093166	0.0102189	0.0288904	0.0358916	0.029427
	TCGA-DM-A1D0-01A	COAD	0.0845348	0.0625091	0.0624435	0.0124353	0.0629047	0.0112992	0.00738474	0.0090015	0.0495076	0.0286457	0.0232405
	TCGA-DM-A1D4-01A	COAD	0.0483721	0.0529546	0.0511278	0.0115559	0.0508389	0.00877283	0.00653206	0.00846293	0.0509681	0.0291702	0.0305738
	TCGA-DM-A1D8-01A	COAD	0.0945638	0.0662932	0.0927216	0.0151212	0.0522542	0.0125727	0.0083696	0.0100017	0.0403996	0.0357364	0.0280978
	TCGA-DM-A1D9-01A	COAD	0.0663479	0.0640894	0.0573046	0.0138878	0.0535862	0.0132536	0.00911361	0.0103972	0.039455	0.0393453	0.0294946
	TCGA-DM-A1DA-01A	COAD	0.0840731	0.0582217	0.0606823	0.0108454	0.0574889	0.0125847	0.0104985	0.00921159	0.0326501	0.0352939	0.0268001
	TCGA-DM-A1DB-01A	COAD	0.0625406	0.0707283	0.057003	0.0112333	0.0573517	0.0101637	0.00740472	0.00840384	0.031179	0.0353029	0.0268778
	TCGA-DM-A1HA-01A	COAD	0.0479584	0.0451145	0.0435292	0.0121165	0.0475712	0.0111372	0.00935665	0.00869593	0.0319069	0.0217138	0.0276377
	TCGA-DM-A282-01A	COAD	0.097189	0.0944934	0.0882103	0.0154623	0.0695079	0.0120591	0.00869987	0.0109909	0.0484532	0.039276	0.0240745
	TCGA-DM-A28A-01A	COAD	0.116246	0.093999	0.0679668	0.0154447	0.0858427	0.0116606	0.0107209	0.010568	0.0533788	0.0485517	0.0208547
	TCGA-DM-A28C-01A	COAD	0.0801733	0.0641246	0.0605004	0.0155633	0.0496867	0.0122165	0.00801322	0.0100674	0.0344098	0.0485052	0.0188308
	TCGA-DM-A28E-01A	COAD	0.0836304	0.0847711	0.0533805	0.0158367	0.104662	0.0131992	0.011633	0.0144158	0.0434072	0.0334556	0.0284878
	TCGA-DM-A28F-01A	COAD	0.06041	0.0659566	0.0672663	0.0186179	0.0655519	0.0149458	0.009611	0.0105025	0.0318019	0.0572027	0.0289355
	TCGA-DM-A28G-01A	COAD	0.0970563	0.0943185	0.0781714	0.0148024	0.0535829	0.0102383	0.014127	0.0112639	0.047745	0.0439608	0.0204547
	TCGA-DM-A28H-01A	COAD	0.0563688	0.0872969	0.0855561	0.0141123	0.0863769	0.0161628	0.00943024	0.00928678	0.0487111	0.0395081	0.0222932
	TCGA-DM-A28M-01A	COAD	0.0642811	0.0777472	0.095232	0.0155357	0.0661286	0.0124515	0.0103884	0.0112269	0.0333241	0.0426702	0.025631
	TCGA-F4-6459-01A	COAD	0.07633	0.0471204	0.122483	0.0167936	0.0710018	0.0136756	0.0115458	0.0104053	0.0282988	0.0332858	0.0322444
	TCGA-F4-6460-01A	COAD	0.0788043	0.0590944	0.105601	0.0137906	0.0545849	0.0129619	0.0102325	0.0114647	0.0590891	0.0505396	0.0371923
	TCGA-F4-6461-01A	COAD	0.0618856	0.060257	0.112198	0.0114977	0.102438	0.0115355	0.00950037	0.0076211	0.0519678	0.0543268	0.0330756
	TCGA-F4-6569-01A	COAD	0.0839137	0.0672787	0.0976681	0.0144392	0.0654227	0.0142491	0.00993571	0.0105526	0.0670663	0.0454559	0.0292702
	TCGA-F4-6570-01A	COAD	0.112495	0.0721874	0.0597567	0.0118389	0.0522465	0.0113687	0.00951467	0.00835182	0.0462293	0.0439446	0.0255911
	TCGA-F4-6703-01A	COAD	0.0972074	0.0798755	0.0842178	0.0181354	0.0694138	0.0162934	0.00979554	0.0114506	0.0826351	0.051635	0.0426224
	TCGA-F4-6805-01A	COAD	0.0422396	0.0566075	0.127032	0.0171347	0.0784186	0.0139256	0.0115807	0.0119906	0.0367913	0.0506226	0.0619355
	TCGA-F4-6806-01A	COAD	0.101014	0.0766344	0.119557	0.0184515	0.092931	0.0156097	0.0124743	0.0176702	0.0390268	0.0431641	0.0370771
	TCGA-F4-6807-01A	COAD	0.101863	0.0738656	0.0563668	0.0168661	0.0713661	0.0147423	0.0138187	0.0135842	0.0591491	0.0372634	0.0385796
	TCGA-F4-6808-01A	COAD	0.0723468	0.0558759	0.0661985	0.0166571	0.0925737	0.0123086	0.00816949	0.0100888	0.0465903	0.0381009	0.0334814
	TCGA-F4-6809-01A	COAD	0.0627609	0.0870829	0.0946942	0.0192811	0.0774976	0.0169175	0.0118206	0.0134714	0.0552016	0.0357806	0.0519023
	TCGA-F4-6854-01A	COAD	0.129533	0.104973	0.0868496	0.0278206	0.0933066	0.019847	0.0153238	0.0109174	0.0809199	0.0457252	0.0354153
	TCGA-F4-6855-01A	COAD	0.0989089	0.064966	0.061874	0.018676	0.0764922	0.014695	0.0257149	0.0205829	0.0471162	0.0429545	0.0368579
	TCGA-F4-6857-01A	COAD	0.0938375	0.091349	0.0766319	0.0260778	0.0851888	0.0214369	0.0250757	0.026624	0.0816584	0.0486426	0.0424676
	TCGA-G4-6293-01A	COAD	0.0776032	0.0724896	0.100219	0.0126793	0.0531906	0.0129004	0.00815851	0.00996486	0.0951921	0.0441121	0.0401256
	TCGA-G4-6294-01A	COAD	0.0742082	0.0447799	0.0863045	0.0167356	0.0624292	0.0140064	0.0138419	0.0108901	0.0300074	0.0303224	0.0257655
	TCGA-G4-6295-01A	COAD	0.0702858	0.0657997	0.0604336	0.0141873	0.0469454	0.0121549	0.00891241	0.0084689	0.0299121	0.0329205	0.0231478
	TCGA-G4-6297-01A	COAD	0.065999	0.0703495	0.0541183	0.0139981	0.0501419	0.0158395	0.00837544	0.00918065	0.0492682	0.0269013	0.0387221
	TCGA-G4-6298-01A	COAD	0.0913441	0.0684559	0.108419	0.0146444	0.0522018	0.0124132	0.00983409	0.0109067	0.0256174	0.0305136	0.023103
	TCGA-G4-6299-01A	COAD	0.0568188	0.0618607	0.0725124	0.0120075	0.165607	0.0125939	0.00923478	0.00933893	0.045221	0.0473458	0.0206829
	TCGA-G4-6303-01A	COAD	0.0901578	0.0702915	0.068915	0.0133626	0.0610758	0.0159936	0.0107669	0.0135409	0.0570842	0.0283658	0.0306702
	TCGA-G4-6304-01A	COAD	0.111527	0.0872304	0.0857241	0.0207609	0.0924742	0.0183056	0.0185668	0.0192001	0.0612618	0.0425846	0.0369707
	TCGA-G4-6306-01A	COAD	0.11383	0.0954942	0.100697	0.0135214	0.0610985	0.0112571	0.00975847	0.00885927	0.0661901	0.0433055	0.0370074
	TCGA-G4-6307-01A	COAD	0.0750543	0.054187	0.153372	0.0117342	0.0676878	0.0118352	0.0148211	0.0117739	0.0383829	0.0317093	0.0232318
	TCGA-G4-6309-01A	COAD	0.0697762	0.0605054	0.0637203	0.0141159	0.0621972	0.0128875	0.0102646	0.0108967	0.0478917	0.0588999	0.0274595
	TCGA-G4-6310-01A	COAD	0.0813265	0.0596325	0.101375	0.0182838	0.0585307	0.0133861	0.0105138	0.010724	0.0428847	0.0304083	0.0264598
	TCGA-G4-6311-01A	COAD	0.0846301	0.0690659	0.100551	0.0135534	0.0649098	0.0132902	0.0114194	0.0105151	0.0488482	0.0378627	0.0364456
	TCGA-G4-6314-01A	COAD	0.0813757	0.0651242	0.0667531	0.0137304	0.0573625	0.0124155	0.010007	0.00996843	0.0421166	0.0328109	0.0299657
	TCGA-G4-6315-01A	COAD	0.0689922	0.0479657	0.0639115	0.0142847	0.052984	0.0132005	0.00791885	0.00823587	0.0487357	0.0389511	0.0326779
	TCGA-G4-6317-01A	COAD	0.0752163	0.0657973	0.0840888	0.0134721	0.0732649	0.0132159	0.010572	0.00973077	0.0375291	0.029924	0.0296115
	TCGA-G4-6317-02A	COAD	0.054572	0.0498935	0.0572138	0.0170911	0.0459912	0.0141418	0.0109074	0.0107173	0.0312272	0.0314848	0.02657
	TCGA-G4-6320-01A	COAD	0.0588129	0.0647348	0.0640943	0.0171824	0.0582785	0.0121981	0.00970445	0.0104941	0.0578717	0.0373371	0.030433
	TCGA-G4-6321-01A	COAD	0.0756724	0.0830064	0.0667385	0.0159791	0.0636688	0.0132853	0.00942159	0.0111521	0.0479535	0.0270139	0.0254709
	TCGA-G4-6323-01A	COAD	0.0896893	0.0587782	0.085039	0.0155628	0.0388418	0.0123056	0.00953744	0.0108528	0.0416568	0.0367112	0.0259407
	TCGA-G4-6586-01A	COAD	0.0950563	0.0693846	0.0683247	0.0211921	0.0825502	0.0130867	0.00954058	0.00998803	0.0617452	0.0374354	0.0296252
	TCGA-G4-6625-01A	COAD	0.097181	0.0533983	0.100351	0.0129967	0.0570795	0.0121834	0.00875536	0.00960614	0.0400156	0.0529396	0.0282119
	TCGA-G4-6626-01A	COAD	0.102487	0.085816	0.106497	0.0145321	0.0834132	0.0109234	0.0122526	0.0203713	0.0417177	0.0442982	0.0346914
	TCGA-G4-6627-01A	COAD	0.108386	0.0824997	0.103384	0.0205408	0.0621262	0.0114278	0.0104063	0.00946584	0.0450427	0.0584114	0.029902
	TCGA-G4-6628-01A	COAD	0.0671759	0.0824977	0.0797673	0.0224436	0.059046	0.015357	0.0107041	0.020824	0.0650933	0.0461623	0.0458981
	TCGA-NH-A50T-01A	COAD	0.0336546	0.0430656	0.0510388	0.0179318	0.0681703	0.0153728	0.0105531	0.0155638	0.0264002	0.0321321	0.0212438
	TCGA-NH-A50V-01A	COAD	0.0346407	0.0489841	0.0692314	0.0178354	0.0445775	0.0164321	0.0118839	0.0131686	0.0275426	0.031165	0.0281162
	TCGA-QG-A5YV-01A	COAD	0.0479839	0.0413304	0.0551926	0.0190164	0.0572785	0.0136768	0.0096639	0.00975104	0.0309223	0.037128	0.029936
	TCGA-QG-A5YX-01A	COAD	0.0489394	0.0457602	0.0610518	0.0174095	0.0498888	0.0128485	0.0104921	0.0124751	0.03297	0.0361677	0.0270551
	TCGA-QG-A5Z1-01A	COAD	0.0266021	0.0523142	0.0454215	0.0149756	0.0425919	0.0165987	0.011113	0.0110854	0.0339857	0.0280021	0.0218741
	TCGA-QG-A5Z2-01A	COAD	0.0487	0.054405	0.0695497	0.0166874	0.0474767	0.0146131	0.011259	0.0114107	0.0290183	0.0357093	0.0340104
	TCGA-A6-6780-01A	COAD	0.0857346	0.0702043	0.0981632	0.01857	0.0571542	0.0178526	0.0114969	0.0127457	0.0412634	0.0507626	0.0398342
	TCGA-A6-6780-01A	COAD	0.0590059	0.0591911	0.0773302	0.0184838	0.0768696	0.0147838	0.0118486	0.0112769	0.0295601	0.0440423	0.0209438
	TCGA-A6-6780-01B	COAD	0.124577	0.0918527	0.109403	0.0288153	0.109563	0.0305523	0.045244	0.0250547	0.0646054	0.0613207	0.0332077
	TCGA-A6-6781-01A	COAD	0.082789	0.0999048	0.0846615	0.0209144	0.107456	0.0194508	0.0218944	0.0151328	0.0437604	0.0605046	0.0310374
	TCGA-A6-6781-01A	COAD	0.0781414	0.0591698	0.144068	0.0194467	0.0726413	0.0151311	0.0128749	0.0118277	0.0350561	0.0416581	0.0326397
	TCGA-A6-6781-01B	COAD	0.147463	0.127294	0.141971	0.0210406	0.0948966	0.027853	0.0276999	0.0365133	0.110115	0.0657613	0.042292
	TCGA-A6-A565-01A	COAD	0.0413406	0.0424245	0.0655284	0.0175198	0.045563	0.015959	0.0102284	0.0118781	0.0369907	0.0381325	0.0432192
	TCGA-A6-A566-01A	COAD	0.047241	0.0429059	0.0612343	0.016189	0.0526047	0.0127371	0.00985356	0.00919837	0.0317306	0.0362256	0.0354455
	TCGA-AD-5900-01A	COAD	0.0537959	0.0698606	0.134388	0.0169847	0.0522829	0.0149377	0.0125009	0.012917	0.0447982	0.0652726	0.0398823
	TCGA-CA-5796-01A	COAD	0.0679167	0.0687933	0.0675542	0.0128064	0.0579245	0.0112748	0.0118405	0.0133391	0.0462158	0.035396	0.0185069
	TCGA-CA-6717-01A	COAD	0.161937	0.104135	0.0882673	0.0162203	0.0835875	0.0139282	0.0105343	0.0119947	0.0484318	0.0572882	0.0353308
	TCGA-CK-4950-01A	COAD	0.0779318	0.0762181	0.0933193	0.0133173	0.069455	0.0138984	0.0122838	0.0101915	0.0260328	0.0351991	0.0266753
	TCGA-CK-4951-01A	COAD	0.0811025	0.0681037	0.0580226	0.014487	0.0626243	0.0125796	0.0102998	0.0113657	0.0388306	0.0282095	0.0268627
	TCGA-CK-4952-01A	COAD	0.0680624	0.0583536	0.0602703	0.0134808	0.0666571	0.0123906	0.00890551	0.00974447	0.05435	0.0341036	0.038014
	TCGA-CK-6748-01A	COAD	0.0889577	0.0462184	0.112046	0.0168617	0.0950276	0.0152983	0.00973322	0.0125433	0.0519131	0.0509855	0.0432874
	TCGA-CK-6751-01A	COAD	0.0760702	0.0756327	0.114139	0.0142901	0.0769877	0.0146517	0.0093323	0.0113908	0.0687644	0.0327424	0.0297382
	TCGA-CM-4748-01A	COAD	0.0715362	0.080363	0.0675224	0.0136366	0.0708697	0.0126292	0.00975341	0.0112586	0.0349151	0.0464207	0.023706
	TCGA-CM-5863-01A	COAD	0.0652856	0.0768413	0.0647652	0.0176533	0.052606	0.0142711	0.00918598	0.0122033	0.0389675	0.0339745	0.0316222
	TCGA-CM-6162-01A	COAD	0.0630231	0.0652415	0.0662944	0.0158326	0.0630013	0.0152597	0.01268	0.0142445	0.0332141	0.0501556	0.0296378
	TCGA-D5-5539-01A	COAD	0.0681674	0.0669078	0.0914609	0.0187212	0.0937136	0.0147171	0.00987235	0.00972598	0.0447628	0.0441473	0.0266626
	TCGA-D5-6534-01A	COAD	0.133857	0.121931	0.186704	0.0207188	0.129899	0.0186038	0.0171974	0.0169296	0.0713343	0.0553996	0.0383886
	TCGA-D5-6540-01A	COAD	0.079302	0.05913	0.0631419	0.0179858	0.0620543	0.0131423	0.0113904	0.0106966	0.0526056	0.0366454	0.0325872
	TCGA-D5-6930-01A	COAD	0.102033	0.0784885	0.0849807	0.0235473	0.0746554	0.0161312	0.0161061	0.0171713	0.0444386	0.0452939	0.0470668
	TCGA-D5-7000-01A	COAD	0.0874981	0.0950142	0.0981556	0.0213175	0.0810743	0.0197404	0.0167357	0.0126997	0.0443669	0.0543648	0.04174
	TCGA-DM-A1D6-01A	COAD	0.0580282	0.0668416	0.0775158	0.0107298	0.0434208	0.00888799	0.00818663	0.0101179	0.0293535	0.0360064	0.0232289
	TCGA-DM-A1D7-01A	COAD	0.0542275	0.0591855	0.0729371	0.00840814	0.0473215	0.0112898	0.00754179	0.008684	0.0314205	0.0360486	0.0269913
	TCGA-DM-A1HB-01A	COAD	0.0943837	0.0845166	0.0887833	0.0253231	0.0669864	0.0198227	0.0137967	0.0152855	0.0480649	0.0415573	0.0331961
	TCGA-DM-A280-01A	COAD	0.107406	0.0898817	0.131417	0.0126142	0.0709747	0.0140816	0.0114493	0.01048	0.0484127	0.0546543	0.038856
	TCGA-DM-A285-01A	COAD	0.0769585	0.0983764	0.122343	0.0135148	0.079963	0.0115927	0.0111659	0.0109174	0.0645006	0.0492375	0.0211783
	TCGA-DM-A288-01A	COAD	0.0964276	0.0670649	0.0804926	0.0145303	0.0513314	0.0147901	0.0113226	0.0126638	0.0313044	0.0394927	0.0285188
	TCGA-DM-A28K-01A	COAD	0.112565	0.100058	0.0829155	0.0173893	0.0529385	0.0121279	0.0120451	0.0101231	0.0375665	0.0523684	0.021957
	TCGA-F4-6463-01A	COAD	0.0903197	0.0729103	0.137521	0.0142914	0.0715884	0.0118588	0.0121664	0.00946176	0.0396007	0.0341791	0.0309369
	TCGA-F4-6704-01A	COAD	0.113104	0.0895056	0.0958231	0.0185632	0.0807839	0.0152483	0.0149673	0.0167548	0.0502103	0.0421718	0.0316361
	TCGA-F4-6856-01A	COAD	0.106691	0.0765549	0.147225	0.0207575	0.0942552	0.0169797	0.0153837	0.0204063	0.0569158	0.0462304	0.0314809
	TCGA-G4-6302-01A	COAD	0.0569308	0.0585133	0.115313	0.0123616	0.0445041	0.0106704	0.0075623	0.00808898	0.0312582	0.0312909	0.0263272
	TCGA-G4-6322-01A	COAD	0.0725224	0.167624	0.0608124	0.0160463	0.0374371	0.0129069	0.00922483	0.00994289	0.0289837	0.0433633	0.0290473
	TCGA-G4-6588-01A	COAD	0.0740903	0.0420023	0.100853	0.013484	0.0602251	0.0120299	0.00937599	0.00772179	0.0396881	0.0369213	0.0282968
	TCGA-QG-A5YW-01A	COAD	0.0429239	0.0436001	0.0616434	0.0149182	0.0470299	0.0133299	0.0105972	0.00837562	0.0330586	0.0399785	0.0334782
	TCGA-F4-6854-01A	COAD	0.0850646	0.0606888	0.0666692	0.0226001	0.0851217	0.0158882	0.0149175	0.0162111	0.0533179	0.0350056	0.036293
	TCGA-RU-A8FL-01A	COAD	0.0872825	0.077075	0.0696036	0.0256953	0.120491	0.0253323	0.0225918	0.0240526	0.0574119	0.0370953	0.0242754
	TCGA-SS-A7HO-01A	COAD	0.167035	0.113323	0.0781718	0.0273449	0.137113	0.0239062	0.0182172	0.0153021	0.0611496	0.0519249	0.0283895
	TCGA-NH-A6GB-01A	COAD	0.170233	0.129786	0.0868291	0.0333074	0.0911517	0.0219294	0.0161528	0.0148103	0.109413	0.0502312	0.032742
	TCGA-AY-A69D-01A	COAD	0.0917294	0.055448	0.121032	0.0250778	0.153107	0.0193341	0.0399354	0.0354023	0.0660685	0.0406366	0.0261821
	TCGA-4N-A93T-01A	COAD	0.0804119	0.0973226	0.0918594	0.0253953	0.199384	0.0174254	0.0215718	0.0238214	0.0407272	0.0338764	0.0256058
	TCGA-NH-A6GA-01A	COAD	0.107019	0.100516	0.0788585	0.0248238	0.130311	0.0255104	0.0163657	0.01895	0.0679456	0.0362245	0.0162292
	TCGA-3L-AA1B-01A	COAD	0.0942626	0.0790338	0.134757	0.0224601	0.119371	0.0203078	0.0540533	0.0329374	0.0952607	0.0309513	0.0420851
	TCGA-AY-A71X-01A	COAD	0.0637545	0.0776257	0.0995363	0.0260473	0.126304	0.0202762	0.0228938	0.0184287	0.0383316	0.0364993	0.0257027
	TCGA-T9-A92H-01A	COAD	0.0562386	0.0564405	0.0624615	0.0207615	0.0636913	0.0190172	0.0111244	0.0146986	0.0499219	0.0297033	0.0323397
	TCGA-NH-A5IV-01A	COAD	0.075823	0.0809911	0.0739136	0.0231422	0.0647776	0.0172249	0.0127461	0.0214933	0.0512373	0.0365809	0.0189697
	TCGA-5M-AATA-01A	COAD	0.0907816	0.0437192	0.0645268	0.016619	0.070385	0.0119128	0.0099914	0.0100727	0.0279217	0.0264046	0.037371
	TCGA-5M-AAT4-01A	COAD	0.0752851	0.0501937	0.0661927	0.0112357	0.0585164	0.0117509	0.0119269	0.00941871	0.0403079	0.0339593	0.0398292
	TCGA-QL-A97D-01A	COAD	0.0862872	0.0357345	0.0748001	0.0152224	0.0616559	0.0113462	0.0107232	0.0111622	0.0410274	0.0323291	0.0368013
	TCGA-AY-A8YK-01A	COAD	0.0883833	0.0619231	0.0634524	0.0154462	0.0521191	0.0133034	0.0148474	0.0124347	0.030455	0.027385	0.0279892
	TCGA-5M-AAT5-01A	COAD	0.0842046	0.0657227	0.0586305	0.0138597	0.061684	0.0153464	0.0113026	0.0109802	0.0403545	0.0360383	0.0363086
	TCGA-NH-A8F8-01A	COAD	0.0610815	0.0342236	0.0523506	0.0142396	0.0581107	0.0143429	0.013671	0.0139694	0.0269988	0.0278261	0.0314477
	TCGA-5M-AAT6-01A	COAD	0.0769135	0.0483905	0.0869584	0.0151172	0.0501445	0.0145583	0.0109088	0.0112107	0.0400571	0.0386226	0.0340182
	TCGA-NH-A8F7-06A	COAD	0.0505835	0.0464853	0.0514817	0.0139598	0.0455183	0.0144395	0.0137044	0.01259	0.0417599	0.0399226	0.0300278
	TCGA-NH-A8F7-01A	COAD	0.0841534	0.0598511	0.0917423	0.013863	0.0599502	0.0147555	0.0127926	0.0108559	0.0382448	0.0292993	0.0372116
	TCGA-5M-AATE-01A	COAD	0.0450334	0.0358824	0.047921	0.0149187	0.0482921	0.0128041	0.0100526	0.00985361	0.0395423	0.0222782	0.0319654
	TCGA-NH-A50U-01A	COAD	0.0828305	0.0698779	0.118835	0.0274251	0.0795173	0.0178006	0.0158322	0.015271	0.0421713	0.0346957	0.0226832
	TCGA-WS-AB45-01A	COAD	0.0836071	0.044559	0.0753141	0.0130651	0.0549252	0.0141828	0.0117313	0.013821	0.0351113	0.0324531	0.0471959
	TCGA-NH-A6GC-01A	COAD	0.10173	0.0621292	0.0515516	0.0160279	0.0585557	0.0120384	0.0103242	0.0105727	0.0496074	0.0239981	0.030314
	TCGA-4T-AA8H-01A	COAD	0.0591507	0.0412989	0.0515184	0.0169323	0.0514174	0.0136706	0.0104789	0.0102989	0.0275776	0.0323931	0.0202149
	TCGA-FA-A4BB-01A	DLBC	0.054415	0.0469177	0.0405188	0.0199167	0.0550232	0.0149924	0.0117262	0.0122048	0.0413937	0.0342674	0.0234649
	TCGA-FA-A4XK-01A	DLBC	0.0481391	0.0489077	0.0420932	0.0145024	0.075545	0.0133397	0.0109485	0.00961297	0.05998	0.0283528	0.0224938
	TCGA-FA-A6HN-01A	DLBC	0.0458841	0.0678324	0.08657	0.017476	0.0412954	0.0155549	0.0180438	0.022368	0.0331589	0.0278308	0.0217788
	TCGA-FA-A6HO-01A	DLBC	0.0535547	0.0494044	0.0525621	0.019046	0.0745688	0.0168263	0.0100628	0.0139744	0.0399138	0.0533563	0.0300336
	TCGA-GR-A4D4-01A	DLBC	0.041088	0.0613305	0.0667912	0.01471	0.0725267	0.0155835	0.0109821	0.0111332	0.0548238	0.0363212	0.0372093
	TCGA-GR-A4D5-01A	DLBC	0.0569959	0.0527241	0.0555923	0.0150305	0.0581831	0.0135738	0.00873003	0.0117719	0.0344142	0.0403496	0.0196282
	TCGA-GR-A4D6-01A	DLBC	0.078676	0.0820891	0.115634	0.0148627	0.0760323	0.0136795	0.0143663	0.0115175	0.0332963	0.0378991	0.0225743
	TCGA-GR-A4D9-01B	DLBC	0.0559376	0.0372239	0.0577747	0.0179886	0.0424144	0.0146317	0.012132	0.0126993	0.0295328	0.0281479	0.0219777
	TCGA-RQ-A68N-01A	DLBC	0.0765139	0.059934	0.0655682	0.0164119	0.0505304	0.0165032	0.0110697	0.0139255	0.0331516	0.0398634	0.0232158
	TCGA-RQ-A6JB-01A	DLBC	0.0597707	0.0475412	0.0504783	0.0154372	0.0353451	0.0153228	0.0144218	0.0227211	0.0280981	0.031716	0.0260968
	TCGA-FA-8693-01A	DLBC	0.05458	0.0437027	0.0726941	0.0178426	0.0775318	0.0155375	0.0110264	0.0149175	0.0378025	0.0414361	0.0417233
	TCGA-FF-8041-01A	DLBC	0.0670485	0.0387223	0.0484519	0.0180312	0.0444896	0.0153619	0.00977013	0.0119895	0.0377863	0.0364614	0.199749
	TCGA-FF-8042-01A	DLBC	0.0717483	0.0453085	0.0658546	0.0146575	0.0423882	0.0131958	0.00845022	0.0116084	0.0373811	0.0403481	0.0229687
	TCGA-FF-8043-01A	DLBC	0.0525395	0.0561725	0.0999367	0.0137495	0.0460759	0.012347	0.00863773	0.00962757	0.0290265	0.0403004	0.0245621
	TCGA-FF-8046-01A	DLBC	0.0630547	0.0490795	0.085141	0.0202656	0.0575951	0.0443339	0.0102879	0.011427	0.0354214	0.0486046	0.0384655
	TCGA-FF-8047-01A	DLBC	0.0639329	0.0438208	0.0593697	0.0149677	0.0638134	0.0170095	0.00855788	0.0115024	0.033359	0.0403031	0.0285716
	TCGA-FF-8061-01A	DLBC	0.0772905	0.069972	0.0752177	0.0159779	0.0594999	0.0149417	0.0118079	0.012056	0.0429565	0.0435199	0.0435572
	TCGA-FF-8062-01A	DLBC	0.0782388	0.0465814	0.0594755	0.0218838	0.0652794	0.012658	0.0088795	0.0127945	0.0376354	0.0426958	0.0417647
	TCGA-FM-8000-01A	DLBC	0.0623224	0.0607778	0.0624716	0.0211947	0.0384842	0.0141568	0.00891639	0.0120295	0.0348274	0.0355243	0.0246369
	TCGA-G8-6324-01A	DLBC	0.0876674	0.0819278	0.0830878	0.018569	0.072208	0.0136829	0.012312	0.0117422	0.0272831	0.0493116	0.031673
	TCGA-G8-6325-01A	DLBC	0.0929107	0.0584648	0.0631693	0.0196381	0.0745521	0.0146428	0.0102074	0.0131386	0.038917	0.0436938	0.049719
	TCGA-G8-6326-01A	DLBC	0.0852587	0.0568819	0.0708581	0.016551	0.0442522	0.0147243	0.00972365	0.0108771	0.0361513	0.0481814	0.034533
	TCGA-G8-6906-01A	DLBC	0.086784	0.0556502	0.11018	0.0160486	0.0521845	0.0148108	0.011741	0.0117603	0.0441043	0.0373558	0.0315314
	TCGA-G8-6907-01A	DLBC	0.0548576	0.0438581	0.0508311	0.0163293	0.0541083	0.0134215	0.0108793	0.0112261	0.0398448	0.0307691	0.0395452
	TCGA-G8-6909-01A	DLBC	0.0816521	0.0536837	0.0571676	0.0156206	0.0778166	0.0150461	0.0121445	0.0125299	0.0314173	0.0365434	0.0314459
	TCGA-G8-6914-01A	DLBC	0.0658868	0.0642979	0.102727	0.0161449	0.0613242	0.0149232	0.0106815	0.0125521	0.0755543	0.0344285	0.0296128
	TCGA-GR-7351-01A	DLBC	0.082072	0.0653698	0.0852019	0.0185622	0.0658669	0.0145843	0.0103156	0.0132482	0.0455979	0.0513949	0.0395044
	TCGA-GR-7353-01A	DLBC	0.0535229	0.0325732	0.0582663	0.0193839	0.0695335	0.0131215	0.0101125	0.0106639	0.0520737	0.0394509	0.0380434
	TCGA-IC-A6RE-01A	ESCA	0.0536318	0.0585353	0.061132	0.0133427	0.0392051	0.013684	0.00803561	0.0101868	0.0322123	0.0260922	0.02108
	TCGA-IG-A4QS-01A	ESCA	0.0393147	0.0481603	0.0862224	0.016322	0.0637976	0.0142482	0.00812051	0.0109097	0.0337332	0.03514	0.0180236
	TCGA-IG-A7DP-01A	ESCA	0.0631512	0.0728455	0.077116	0.0176884	0.0796679	0.0149952	0.0115683	0.0162968	0.0302754	0.0290805	0.0294448
	TCGA-JY-A6F8-01A	ESCA	0.0481968	0.034084	0.0561691	0.0192911	0.0532373	0.0164908	0.00897259	0.0123032	0.0348711	0.0274867	0.0208572
	TCGA-JY-A6FB-01A	ESCA	0.0592443	0.0472064	0.119235	0.0159237	0.0498961	0.0132769	0.0105927	0.0104448	0.0338272	0.0177711	0.0280473
	TCGA-JY-A6FH-01A	ESCA	0.0474707	0.0488715	0.0669731	0.0210588	0.0807154	0.0135428	0.0098456	0.0119747	0.0328318	0.0266421	0.0256859
	TCGA-L5-A43C-01A	ESCA	0.0595577	0.0417053	0.068432	0.018815	0.0681918	0.0133697	0.00928074	0.0109167	0.0312762	0.0417507	0.0352923
	TCGA-L5-A43E-01A	ESCA	0.0476986	0.0392376	0.075233	0.0168149	0.0506405	0.0160083	0.0115766	0.0132434	0.0300553	0.0446054	0.0268976
	TCGA-L5-A43I-01A	ESCA	0.03572	0.0482725	0.0754443	0.0168202	0.060582	0.0130043	0.00908366	0.0115394	0.0473045	0.042721	0.029774
	TCGA-L5-A43M-01A	ESCA	0.0492656	0.0383581	0.0587134	0.0165096	0.0458398	0.0170035	0.00814956	0.015745	0.0372581	0.0406139	0.0370056
	TCGA-L5-A4OE-01A	ESCA	0.0499317	0.0497684	0.0681864	0.0165768	0.0404831	0.0128171	0.0112191	0.0105283	0.0276749	0.0537229	0.0176439
	TCGA-L5-A4OF-01A	ESCA	0.0381405	0.037437	0.0606221	0.0144052	0.07007	0.0123301	0.0164024	0.011877	0.027199	0.0255214	0.018303
	TCGA-L5-A4OG-01A	ESCA	0.0401747	0.039433	0.0632136	0.0181432	0.0510455	0.0133144	0.00854193	0.0105492	0.0293844	0.0383587	0.0233437
	TCGA-L5-A4OH-01A	ESCA	0.0539759	0.0598452	0.0597056	0.0137121	0.0545277	0.0124322	0.00837168	0.0108344	0.0307837	0.0321389	0.0163751
	TCGA-L5-A4OI-01A	ESCA	0.0518043	0.0495996	0.0440949	0.0153824	0.0501589	0.0148264	0.00829411	0.00879418	0.0248357	0.0340939	0.0200349
	TCGA-L5-A4OJ-01A	ESCA	0.0474026	0.0492605	0.0635645	0.0141093	0.0470311	0.0116333	0.00914707	0.00930621	0.0249919	0.0267654	0.0174861
	TCGA-L5-A4ON-01A	ESCA	0.0386273	0.0437094	0.0656511	0.0164737	0.0518764	0.0147058	0.00925891	0.00932931	0.0301836	0.0254043	0.0232791
	TCGA-L5-A4OO-01A	ESCA	0.0475309	0.0515774	0.056359	0.0181972	0.083507	0.0134027	0.0100743	0.00930979	0.0309171	0.0299827	0.0195453
	TCGA-L5-A4OP-01A	ESCA	0.0515731	0.0530614	0.0671534	0.0167672	0.0425062	0.0129865	0.00766985	0.00944199	0.0405698	0.0402338	0.0184504
	TCGA-L5-A4OQ-01A	ESCA	0.0298242	0.04799	0.070512	0.0176416	0.0451796	0.0133341	0.0106332	0.00938533	0.0331143	0.0298938	0.0276887
	TCGA-L5-A4OR-01A	ESCA	0.0570385	0.0583444	0.0602093	0.0157769	0.0615711	0.0129162	0.0075067	0.0101792	0.0299762	0.0411269	0.0216877
	TCGA-L5-A4OS-01A	ESCA	0.102268	0.0915504	0.0756688	0.0252715	0.0848316	0.0122511	0.0112937	0.0124003	0.0538775	0.0345973	0.0442726
	TCGA-L5-A4OT-01A	ESCA	0.0458051	0.0422602	0.0998396	0.0202315	0.0520377	0.0146707	0.0116352	0.0121224	0.0360725	0.0337869	0.029466
	TCGA-L5-A4OU-01A	ESCA	0.0701804	0.063497	0.0615303	0.0209119	0.0770602	0.0148477	0.0135551	0.0125475	0.0376027	0.0363408	0.0399405
	TCGA-L5-A4OW-01A	ESCA	0.0525816	0.0460732	0.0678333	0.020194	0.0579064	0.0156285	0.0134413	0.0127287	0.0315623	0.0279623	0.0325344
	TCGA-L5-A4OX-01A	ESCA	0.0535745	0.043919	0.0601859	0.0161441	0.046947	0.0146948	0.0106074	0.0125145	0.0315411	0.0289347	0.0326174
	TCGA-L5-A88T-01A	ESCA	0.0980457	0.0689287	0.0641379	0.0161025	0.0527563	0.0147342	0.0112624	0.011704	0.0291669	0.0303085	0.02523
	TCGA-L5-A88V-01A	ESCA	0.0743377	0.0549373	0.0864237	0.0164216	0.0521876	0.0123634	0.010699	0.0114438	0.0437771	0.0351664	0.0224096
	TCGA-L5-A88Y-01A	ESCA	0.0734405	0.0456746	0.0537627	0.0151211	0.0531059	0.0143835	0.0129359	0.0127949	0.0362298	0.0404382	0.0318522
	TCGA-L5-A891-01A	ESCA	0.0467537	0.035716	0.0638437	0.0169005	0.04406	0.0186122	0.0151109	0.0136089	0.0457696	0.0289404	0.0304613
	TCGA-L5-A893-01A	ESCA	0.0454811	0.036669	0.0700297	0.0179056	0.0380225	0.0180252	0.0130125	0.012682	0.0304835	0.0252038	0.0370554
	TCGA-L5-A8NJ-01A	ESCA	0.0355154	0.0429805	0.069226	0.0184088	0.0714805	0.0164823	0.013952	0.0139744	0.0358282	0.0277976	0.0318964
	TCGA-L5-A8NU-01A	ESCA	0.0575177	0.0390722	0.0753006	0.0183012	0.0513174	0.014638	0.0103424	0.0129662	0.0380423	0.0374644	0.0260364
	TCGA-L7-A6VZ-01A	ESCA	0.0444742	0.0333856	0.0713197	0.0163783	0.0519106	0.0113988	0.0113963	0.0108199	0.0318352	0.0299555	0.0242668
	TCGA-M9-A5M8-01A	ESCA	0.0778751	0.0514996	0.0707296	0.0176923	0.0639336	0.0166567	0.0124277	0.0125944	0.0339789	0.0307564	0.0266286
	TCGA-Q9-A6FW-01A	ESCA	0.0695955	0.0427095	0.0937652	0.0143048	0.0708376	0.0136146	0.0110955	0.0102909	0.0541974	0.0327831	0.0317091
	TCGA-R6-A6DN-01B	ESCA	0.0570652	0.0452132	0.0913663	0.0114084	0.050927	0.0127024	0.00909953	0.00916637	0.0360671	0.0354873	0.0225363
	TCGA-R6-A6DQ-01B	ESCA	0.0518531	0.0325102	0.0564032	0.0132148	0.0487821	0.0104399	0.00992403	0.0110471	0.030045	0.0291694	0.0242505
	TCGA-R6-A6KZ-01A	ESCA	0.186107	0.117801	0.058383	0.0117721	0.0571131	0.0113676	0.0110486	0.0107837	0.0331549	0.0356658	0.0297784
	TCGA-R6-A6L4-01A	ESCA	0.053345	0.0363268	0.0539294	0.0127451	0.0441415	0.0116124	0.00943421	0.0108588	0.0297661	0.0318712	0.0309639
	TCGA-R6-A6L6-01B	ESCA	0.0660137	0.0663663	0.0848036	0.0155331	0.0614006	0.0171904	0.0104177	0.013341	0.0360109	0.0263462	0.0252944
	TCGA-R6-A6XG-01B	ESCA	0.0752157	0.0543287	0.0851746	0.0224444	0.0696071	0.0190034	0.0118484	0.015117	0.0520806	0.0310257	0.0233236
	TCGA-R6-A6XQ-01B	ESCA	0.0657758	0.0563734	0.0759557	0.0195722	0.0887775	0.019231	0.0119542	0.0121418	0.0398969	0.0325791	0.0332887
	TCGA-R6-A6Y0-01B	ESCA	0.0405155	0.0646545	0.108891	0.013186	0.0569848	0.015685	0.00990587	0.0142558	0.0370389	0.0454182	0.0214648
	TCGA-R6-A6Y2-01B	ESCA	0.0753952	0.0498071	0.101805	0.0154962	0.054226	0.0126079	0.00791651	0.0123693	0.0320543	0.0332491	0.0250148
	TCGA-RE-A7BO-01A	ESCA	0.0617207	0.0637839	0.0910935	0.0186878	0.0578059	0.0172761	0.0117651	0.0144634	0.0338031	0.0312437	0.0221595
	TCGA-S8-A6BV-01A	ESCA	0.0676334	0.0452986	0.0684185	0.0113801	0.0452144	0.0118375	0.00954658	0.0112878	0.0309922	0.0372675	0.0323844
	TCGA-V5-A7RB-01A	ESCA	0.0607549	0.0458457	0.0592434	0.0172827	0.0509566	0.0139963	0.0120319	0.0114631	0.0385922	0.0382537	0.0249372
	TCGA-V5-A7RE-01A	ESCA	0.0750908	0.071084	0.0892108	0.0121364	0.0636377	0.0123961	0.0104476	0.0125902	0.0546626	0.0299255	0.0315891
	TCGA-VR-A8EQ-01A	ESCA	0.0371261	0.053464	0.0697513	0.0189889	0.0527763	0.018143	0.0163207	0.0150251	0.0392152	0.0301089	0.0333388
	TCGA-IC-A6RF-01A	ESCA	0.0576568	0.0439363	0.0677843	0.0269323	0.0396563	0.015909	0.00976125	0.0137826	0.0366039	0.0336724	0.0188998
	TCGA-IG-A3I8-01A	ESCA	0.0528352	0.0290793	0.0566769	0.0149122	0.0457628	0.0130846	0.00720621	0.00941654	0.0365439	0.0309533	0.0295844
	TCGA-IG-A3QL-01A	ESCA	0.0459572	0.0456479	0.0558844	0.0208344	0.0573356	0.0144875	0.0115635	0.010924	0.0394779	0.0338067	0.0343461
	TCGA-IG-A3Y9-01A	ESCA	0.0529724	0.0598565	0.081952	0.0199046	0.0432742	0.0154242	0.0106391	0.0122066	0.0401212	0.0396013	0.0421043
	TCGA-IG-A3YA-01A	ESCA	0.0588899	0.0392193	0.0811222	0.0145564	0.0548969	0.0124621	0.00974784	0.0117084	0.0369296	0.0482545	0.0564489
	TCGA-IG-A3YB-01A	ESCA	0.05832	0.0496339	0.0592703	0.0161119	0.0604121	0.0147518	0.0110975	0.0120699	0.030318	0.0559225	0.0368946
	TCGA-IG-A3YC-01A	ESCA	0.0506745	0.0485969	0.0561939	0.015154	0.0413739	0.0161553	0.0107763	0.0132143	0.0262	0.0346872	0.0215939
	TCGA-IG-A4P3-01A	ESCA	0.0314063	0.0453358	0.0416407	0.0151348	0.046453	0.011796	0.00999349	0.010415	0.0351257	0.0323065	0.025866
	TCGA-IG-A4QT-01A	ESCA	0.056931	0.0560987	0.0665719	0.0158372	0.0552523	0.0181681	0.00867313	0.0143459	0.0346385	0.034636	0.0292429
	TCGA-IG-A50L-01A	ESCA	0.0391711	0.0342086	0.0449199	0.0144218	0.0642094	0.0112439	0.00846632	0.0100079	0.0310592	0.0293423	0.0213696
	TCGA-IG-A51D-01A	ESCA	0.0447321	0.0521714	0.0554845	0.0154041	0.0410006	0.01418	0.00960837	0.0100672	0.0328912	0.0282088	0.0251556
	TCGA-IG-A5B8-01A	ESCA	0.0773296	0.0635611	0.0547083	0.0164871	0.0521723	0.0146555	0.0101546	0.0120825	0.040488	0.0436992	0.0431055
	TCGA-IG-A5S3-01A	ESCA	0.0557998	0.0347882	0.0693271	0.0176147	0.0736157	0.0142489	0.0119371	0.0111448	0.0335653	0.0377893	0.0274117
	TCGA-IG-A625-01A	ESCA	0.0554509	0.0376196	0.0969543	0.0138467	0.0516158	0.0141998	0.0116681	0.0131736	0.0258381	0.0361848	0.0319974
	TCGA-IG-A6QS-01A	ESCA	0.0521164	0.0701223	0.0538529	0.0245375	0.0691182	0.0140257	0.00892609	0.0105184	0.0389266	0.0347739	0.0254907
	TCGA-IG-A8O2-01A	ESCA	0.0392032	0.0371448	0.0691283	0.0166804	0.0495268	0.015689	0.0133906	0.0128033	0.0281247	0.0258595	0.0240477
	TCGA-JY-A6FA-01A	ESCA	0.0607618	0.0850307	0.0633368	0.0187087	0.0853629	0.0144625	0.00916458	0.0126617	0.0389979	0.0298204	0.0261874
	TCGA-JY-A6FD-01A	ESCA	0.0445636	0.0573404	0.131953	0.016844	0.078895	0.0142227	0.00841236	0.012049	0.0310633	0.025003	0.0224933
	TCGA-JY-A6FE-01A	ESCA	0.0644216	0.0534693	0.0661534	0.0122473	0.0604544	0.0130513	0.0108924	0.0112985	0.0188028	0.028048	0.0167429
	TCGA-JY-A6FG-01A	ESCA	0.0458584	0.0521641	0.0679471	0.0186546	0.0683344	0.0113194	0.00790351	0.0106312	0.0314432	0.0230875	0.0152379
	TCGA-KH-A6WC-01A	ESCA	0.0616558	0.0657351	0.0848954	0.0159065	0.0517563	0.0156702	0.0109078	0.0107332	0.034554	0.0375966	0.0262492
	TCGA-L5-A43H-01A	ESCA	0.0497283	0.0289257	0.069663	0.0194671	0.0588069	0.0166281	0.0104236	0.0118298	0.0376786	0.0409865	0.0326217
	TCGA-L5-A43J-01A	ESCA	0.0630018	0.0460217	0.0609635	0.0163448	0.0509981	0.0139884	0.00873119	0.0125916	0.0286735	0.0455412	0.0270494
	TCGA-L5-A4OM-01A	ESCA	0.0393358	0.0450504	0.0659368	0.015689	0.0558571	0.0136992	0.00875887	0.0108542	0.0290731	0.0288019	0.0166249
	TCGA-L5-A88S-01A	ESCA	0.0522644	0.0429591	0.0648336	0.0147831	0.0475803	0.0138856	0.0112086	0.0117719	0.0337268	0.0271661	0.0260613
	TCGA-L5-A88W-01A	ESCA	0.0620501	0.0411458	0.0716797	0.0169716	0.062188	0.0142684	0.0117841	0.0130508	0.0318563	0.027271	0.0231767
	TCGA-L5-A88Z-01A	ESCA	0.0562419	0.0407629	0.0708507	0.0169848	0.0589392	0.0148159	0.0100489	0.0117802	0.0406052	0.0306644	0.0219431
	TCGA-L5-A8NQ-01A	ESCA	0.0446073	0.0678743	0.0731291	0.0179817	0.056665	0.0199092	0.0135155	0.0127818	0.0384934	0.039912	0.0295075
	TCGA-L7-A56G-01A	ESCA	0.0458587	0.0340906	0.0434614	0.0148955	0.0443397	0.0113134	0.00838306	0.00935114	0.0204457	0.0331993	0.0208266
	TCGA-LN-A49K-01A	ESCA	0.0559775	0.0531972	0.067194	0.013991	0.0542105	0.0138914	0.00867961	0.0112646	0.0380777	0.0421026	0.0297682
	TCGA-LN-A49L-01A	ESCA	0.0510472	0.0358905	0.0697663	0.0164496	0.0549916	0.015011	0.00969648	0.0117224	0.0310049	0.0436361	0.0447776
	TCGA-LN-A49M-01A	ESCA	0.0506022	0.0462265	0.0764379	0.0151855	0.061613	0.012042	0.011159	0.00993197	0.0300469	0.0381405	0.0190235
	TCGA-LN-A49N-01A	ESCA	0.0471793	0.0371571	0.0684742	0.0130062	0.0514426	0.0136534	0.00934317	0.0114116	0.0347375	0.0395713	0.0338219
	TCGA-LN-A49O-01A	ESCA	0.055448	0.0560038	0.0590759	0.0169254	0.0933279	0.0120911	0.00861693	0.00898876	0.0282487	0.0459433	0.0340733
	TCGA-LN-A49P-01A	ESCA	0.0503033	0.0501989	0.058946	0.01576	0.0621044	0.0121648	0.0089791	0.0104057	0.0271514	0.0399518	0.0489423
	TCGA-LN-A49R-01A	ESCA	0.0559428	0.0439611	0.0575274	0.0141365	0.0449822	0.0123687	0.00820138	0.0141476	0.0326927	0.0323723	0.036724
	TCGA-LN-A49S-01A	ESCA	0.0433524	0.0488587	0.0707721	0.0133931	0.0408846	0.0122339	0.00741147	0.00852902	0.0345381	0.0529009	0.0280144
	TCGA-LN-A49U-01A	ESCA	0.0502342	0.0461078	0.055913	0.0148184	0.0555924	0.0136658	0.00811822	0.0104093	0.0264879	0.0371856	0.0185909
	TCGA-LN-A49V-01A	ESCA	0.0483643	0.0434119	0.0766303	0.0181284	0.0316298	0.0134906	0.00902046	0.0107048	0.0345464	0.0487541	0.0650309
	TCGA-LN-A49W-01A	ESCA	0.0865827	0.0655557	0.075445	0.0162368	0.0615657	0.0138483	0.0102169	0.00865712	0.0206314	0.0271227	0.0219142
	TCGA-LN-A49X-01A	ESCA	0.0572719	0.0553603	0.12585	0.0179977	0.0719666	0.0108596	0.0077702	0.00894807	0.0324468	0.0378476	0.0320975
	TCGA-LN-A49Y-01A	ESCA	0.0304335	0.0597588	0.0767778	0.0133909	0.0582174	0.0111389	0.00898066	0.00964191	0.0345614	0.0255077	0.0151504
	TCGA-LN-A4A1-01A	ESCA	0.0457224	0.0510714	0.0584489	0.0217164	0.0385487	0.0130429	0.00948018	0.0113637	0.0220691	0.0222292	0.0215841
	TCGA-LN-A4A2-01A	ESCA	0.0393168	0.0484886	0.0443424	0.0115534	0.0527667	0.0125098	0.00851125	0.00851868	0.0308716	0.0273987	0.0198682
	TCGA-LN-A4A3-01A	ESCA	0.0410745	0.0628274	0.0684637	0.0160993	0.0440915	0.0125264	0.00857901	0.0119362	0.0361041	0.0357601	0.0228999
	TCGA-LN-A4A4-01A	ESCA	0.0441661	0.0588391	0.0621799	0.0171007	0.0458795	0.012514	0.00769424	0.0106477	0.0376844	0.0431827	0.0228861
	TCGA-LN-A4A5-01A	ESCA	0.0636699	0.0462213	0.0488755	0.0185198	0.0615746	0.0116081	0.0105099	0.0118864	0.0325181	0.0406961	0.0175578
	TCGA-LN-A4A6-01A	ESCA	0.0457903	0.0464235	0.0599312	0.015247	0.0425064	0.0127363	0.0091305	0.0113605	0.0456851	0.03094	0.0243885
	TCGA-LN-A4A8-01A	ESCA	0.0528535	0.0445988	0.0507519	0.0116979	0.0379286	0.0114356	0.00820851	0.00850487	0.0295665	0.0334979	0.02426
	TCGA-LN-A4A9-01A	ESCA	0.0755396	0.0744354	0.0895239	0.0176357	0.11062	0.0130417	0.0116089	0.0142977	0.0573161	0.0408908	0.0334712
	TCGA-LN-A4MQ-01A	ESCA	0.0631609	0.0508325	0.0550027	0.016043	0.0624058	0.0140211	0.00935974	0.0117119	0.0334124	0.0503973	0.0245472
	TCGA-LN-A4MR-01A	ESCA	0.0621057	0.0557689	0.0785635	0.0201894	0.0611179	0.0133085	0.0156562	0.0124136	0.0291512	0.0433645	0.046071
	TCGA-LN-A5U5-01A	ESCA	0.0608453	0.0601123	0.0551744	0.0164635	0.0405478	0.0130261	0.00995227	0.00994815	0.0207555	0.045047	0.0336398
	TCGA-LN-A5U6-01A	ESCA	0.082022	0.0804991	0.0779152	0.0228218	0.0502952	0.0154799	0.0126702	0.0127053	0.0388235	0.0470949	0.0284454
	TCGA-LN-A5U7-01A	ESCA	0.0598485	0.0407375	0.062603	0.00998763	0.0552515	0.011457	0.00955944	0.0087027	0.0265022	0.0346271	0.0192156
	TCGA-LN-A7HV-01A	ESCA	0.0506763	0.0382028	0.0617314	0.0164498	0.0670688	0.0140973	0.0119337	0.0118571	0.0385438	0.0335361	0.0327421
	TCGA-LN-A7HW-01A	ESCA	0.0767988	0.0735569	0.0726466	0.0162031	0.0715646	0.013871	0.011373	0.0128813	0.0476231	0.0330999	0.0385912
	TCGA-LN-A7HX-01A	ESCA	0.0713782	0.0619234	0.0734234	0.0182733	0.0713797	0.0145585	0.0101077	0.0234316	0.0350513	0.0304863	0.0184091
	TCGA-LN-A7HY-01A	ESCA	0.0762089	0.0835395	0.100402	0.0163747	0.0761521	0.0140403	0.0117468	0.0115479	0.0432077	0.0309672	0.02958
	TCGA-LN-A7HZ-01A	ESCA	0.0532758	0.0622226	0.0704521	0.0170008	0.0678724	0.0135701	0.0112508	0.0125111	0.0272418	0.0399794	0.0201732
	TCGA-LN-A8HZ-01A	ESCA	0.0519179	0.0356967	0.0566448	0.0132684	0.0474207	0.011857	0.0109199	0.0115346	0.0299762	0.0298771	0.0208577
	TCGA-LN-A8I0-01A	ESCA	0.0303292	0.0346884	0.066197	0.0165223	0.0547969	0.0158424	0.0114163	0.0171479	0.0321215	0.0322539	0.031628
	TCGA-LN-A8I1-01A	ESCA	0.0540295	0.0376348	0.0679321	0.0204305	0.0793621	0.0136116	0.0113909	0.0129682	0.0399493	0.0271599	0.0296952
	TCGA-Q9-A6FU-01A	ESCA	0.046064	0.0453553	0.0622683	0.0125963	0.0386728	0.012884	0.00951474	0.0106749	0.0396952	0.0305579	0.0202709
	TCGA-S8-A6BW-01A	ESCA	0.0521487	0.0437379	0.0612186	0.0118836	0.0488346	0.0118403	0.0102221	0.00925771	0.0315782	0.0340701	0.0273157
	TCGA-VR-A8EO-01A	ESCA	0.0459999	0.0474509	0.0591799	0.0214287	0.0608162	0.0167313	0.0122107	0.0138575	0.045449	0.0285986	0.0313202
	TCGA-VR-A8ER-01A	ESCA	0.0480276	0.0415832	0.0833763	0.0162262	0.0566568	0.018528	0.0132666	0.0124003	0.0367416	0.0338697	0.0332041
	TCGA-VR-A8EU-01A	ESCA	0.0499554	0.0483815	0.0601093	0.0186268	0.0530487	0.0133166	0.0103552	0.0129458	0.0505084	0.0392851	0.0261708
	TCGA-VR-A8EW-01A	ESCA	0.0572297	0.0428264	0.0802192	0.0132437	0.054176	0.0129229	0.0113346	0.0124072	0.0300886	0.0323807	0.0201427
	TCGA-VR-A8EX-01A	ESCA	0.0314765	0.0424232	0.049555	0.0141413	0.0635282	0.0129758	0.0106128	0.0104206	0.0497857	0.0265999	0.0228366
	TCGA-VR-A8EY-01A	ESCA	0.0370466	0.0393362	0.075874	0.0151236	0.0501291	0.0121089	0.0123118	0.00938451	0.0422251	0.0283199	0.0230553
	TCGA-VR-A8EZ-01A	ESCA	0.0622787	0.0376884	0.0557165	0.0140608	0.0717104	0.0128642	0.0119725	0.0125994	0.0368566	0.0350218	0.0222934
	TCGA-XP-A8T6-01A	ESCA	0.0391252	0.0398559	0.0461015	0.0126991	0.0453342	0.0113439	0.0135369	0.00902699	0.0289088	0.0294095	0.0222601
	TCGA-XP-A8T7-01A	ESCA	0.0421032	0.041149	0.0500271	0.0194557	0.0639156	0.0162137	0.0127587	0.0102084	0.0440059	0.027455	0.023595
	TCGA-XP-A8T8-01A	ESCA	0.0574159	0.0424076	0.0731627	0.0194584	0.0474636	0.0142638	0.0119211	0.0117432	0.0393425	0.0300547	0.0253736
	TCGA-Z6-A8JD-01A	ESCA	0.0449936	0.0423785	0.0641738	0.0168712	0.0584305	0.0177234	0.0124793	0.0126065	0.0381153	0.0327369	0.0332754
[truncated: 6,725 more rows]

## Sheet: TYW1
	Dataset S1B: Methylation of the TCGA datasets of primary tumors for the TYW1 gene. Methylation data (blue header) includes all CpG sites interrogated with the HumanMethylation450 beadarray (green=unmethylated; red=methylated), incluiding the annotation of the CpGs in terms of chromosome (CHR), location (MAPINFO) and affected gene (USCS REFGENE NAME).
			Methylation
	TargetID		cg05952755	cg05946335	cg25974485	cg24448245	cg05625801	cg08833546
	CHR		7
	MAPINFO		66460335	66460663	66461694	66461719	66461859	66461892
	NAME		TYW1
	Sample ID	Project
	TCGA-OR-A5JQ-01A	ACC	0.0171487	0.0232474	0.0569692	0.112032	0.0643263	0.0173613
	TCGA-OR-A5JD-01A	ACC	0.0154449	0.0180957	0.0446369	0.0705618	0.0564114	0.0156973
	TCGA-OR-A5JL-01A	ACC	0.0153335	0.0267143	0.0551281	0.102899	0.0689692	0.0158999
	TCGA-OR-A5K3-01A	ACC	0.0140739	0.0249107	0.0518414	0.10455	0.0678926	0.0157503
	TCGA-OR-A5LK-01A	ACC	0.0130469	0.0207296	0.0515174	0.116776	0.0550786	0.0167723
	TCGA-OR-A5J1-01A	ACC	0.0194008	0.0278549	0.0591279	0.0998839	0.0562374	0.0163864
	TCGA-OR-A5J2-01A	ACC	0.0157236	0.0203886	0.0503997	0.101703	0.0616437	0.0154471
	TCGA-OR-A5J3-01A	ACC	0.0142956	0.0188277	0.0628184	0.116327	0.0725186	0.0150208
	TCGA-OR-A5J4-01A	ACC	0.0197998	0.0280849	0.0412517	0.0969808	0.0463422	0.015284
	TCGA-OR-A5J5-01A	ACC	0.0166011	0.0196538	0.061362	0.115972	0.0648998	0.0166499
	TCGA-OR-A5J6-01A	ACC	0.0183509	0.0290531	0.0494212	0.105466	0.0821541	0.0161406
	TCGA-OR-A5J7-01A	ACC	0.0173054	0.0238694	0.0600427	0.118106	0.0711831	0.0165347
	TCGA-OR-A5J8-01A	ACC	0.0145019	0.0212174	0.0464586	0.0991206	0.0709375	0.0146016
	TCGA-OR-A5J9-01A	ACC	0.0164608	0.0316274	0.0538868	0.105448	0.0743531	0.0158088
	TCGA-OR-A5JA-01A	ACC	0.016022	0.0228243	0.0528809	0.11164	0.0675336	0.0162104
	TCGA-OR-A5JB-01A	ACC	0.0164988	0.0249328	0.0642944	0.133653	0.0824898	0.0156291
	TCGA-OR-A5JC-01A	ACC	0.0194421	0.0263345	0.0510842	0.103649	0.0687492	0.0167132
	TCGA-OR-A5JE-01A	ACC	0.0167693	0.0243622	0.0458001	0.0956358	0.0544748	0.0187519
	TCGA-OR-A5JF-01A	ACC	0.0163489	0.0409198	0.063615	0.12011	0.0734992	0.0148596
	TCGA-OR-A5JG-01A	ACC	0.0153179	0.0217626	0.043627	0.0996056	0.0632685	0.0150287
	TCGA-OR-A5JI-01A	ACC	0.017052	0.0261124	0.0523273	0.102103	0.0685144	0.0143221
	TCGA-OR-A5JJ-01A	ACC	0.0157164	0.0266961	0.0556564	0.10703	0.0622375	0.0134789
	TCGA-OR-A5JK-01A	ACC	0.014562	0.0217913	0.0583712	0.111239	0.0707453	0.0155947
	TCGA-OR-A5JM-01A	ACC	0.0146294	0.0253809	0.0485012	0.109506	0.0661099	0.0166697
	TCGA-OR-A5JO-01A	ACC	0.0171709	0.033419	0.0441631	0.115119	0.0792996	0.0159926
	TCGA-OR-A5JP-01A	ACC	0.0172406	0.0243112	0.0582341	0.0963321	0.0639011	0.0167645
	TCGA-OR-A5JR-01A	ACC	0.0187164	0.0241229	0.0503306	0.105298	0.0636257	0.0162008
	TCGA-OR-A5JS-01A	ACC	0.0167501	0.025117	0.0482741	0.108418	0.0707082	0.0167103
	TCGA-OR-A5JT-01A	ACC	0.0146072	0.0291929	0.047102	0.0909818	0.066266	0.0149819
	TCGA-OR-A5JV-01A	ACC	0.0182578	0.0239092	0.0506751	0.121319	0.0778278	0.0135297
	TCGA-OR-A5JW-01A	ACC	0.0181402	0.025597	0.0531967	0.12156	0.0732961	0.0133707
	TCGA-OR-A5JX-01A	ACC	0.0167073	0.0313121	0.0542311	0.102711	0.0723625	0.0159737
	TCGA-OR-A5JY-01A	ACC	0.0153698	0.0236631	0.0588559	0.0943588	0.0530907	0.016253
	TCGA-OR-A5JZ-01A	ACC	0.016282	0.028042	0.0496839	0.107159	0.0703882	0.0159279
	TCGA-OR-A5K0-01A	ACC	0.0158487	0.0306016	0.0597752	0.110721	0.0623776	0.0167409
	TCGA-OR-A5K1-01A	ACC	0.0154368	0.0167791	0.05756	0.094882	0.070181	0.0146014
	TCGA-OR-A5K2-01A	ACC	0.0224988	0.030502	0.0608554	0.119992	0.0565839	0.0157654
	TCGA-OR-A5K4-01A	ACC	0.0157316	0.0217047	0.0498539	0.0951108	0.0571233	0.0152091
	TCGA-OR-A5K5-01A	ACC	0.0173045	0.0264703	0.0480171	0.119258	0.0854955	0.0147416
	TCGA-OR-A5K6-01A	ACC	0.0142368	0.0331635	0.0573321	0.110392	0.0710656	0.0174066
	TCGA-OR-A5K8-01A	ACC	0.0137969	0.0222534	0.0465761	0.0932826	0.058168	0.0167991
	TCGA-OR-A5K9-01A	ACC	0.0156431	0.0293575	0.0534376	0.107371	0.0613392	0.0149141
	TCGA-OR-A5KO-01A	ACC	0.0139156	0.0184904	0.0517352	0.0991196	0.0650534	0.0162552
	TCGA-OR-A5KT-01A	ACC	0.0173797	0.0192068	0.0596606	0.0885412	0.073309	0.0185837
	TCGA-OR-A5KU-01A	ACC	0.0166724	0.020632	0.0606315	0.0943139	0.0723143	0.016983
	TCGA-OR-A5KV-01A	ACC	0.0176232	0.0211292	0.0451404	0.0841382	0.0598379	0.0175979
	TCGA-OR-A5KW-01A	ACC	0.0188753	0.0244192	0.0591259	0.11457	0.0650588	0.016442
	TCGA-OR-A5KX-01A	ACC	0.0184093	0.0253902	0.069107	0.0962554	0.0657089	0.0164183
	TCGA-OR-A5KY-01A	ACC	0.0184324	0.0211426	0.0412639	0.100405	0.0735374	0.0152215
	TCGA-OR-A5KZ-01A	ACC	0.0162283	0.0221626	0.0613613	0.0930125	0.0683109	0.0163374
	TCGA-OR-A5L3-01A	ACC	0.0157574	0.0240658	0.0375804	0.100379	0.0591434	0.0160862
	TCGA-OR-A5L4-01A	ACC	0.0155542	0.025996	0.0499037	0.113108	0.0768063	0.0126387
	TCGA-OR-A5L5-01A	ACC	0.0149211	0.0189711	0.0462883	0.105506	0.0655205	0.0179525
	TCGA-OR-A5L6-01A	ACC	0.0151821	0.0233886	0.0418935	0.113117	0.068448	0.0161944
	TCGA-OR-A5L8-01A	ACC	0.0153283	0.0261742	0.0592592	0.102136	0.0747784	0.015897
	TCGA-OR-A5L9-01A	ACC	0.0169445	0.0193189	0.0633844	0.109637	0.0665008	0.0159128
	TCGA-OR-A5LA-01A	ACC	0.0156205	0.0270228	0.0575862	0.113157	0.0725559	0.0139741
	TCGA-OR-A5LB-01A	ACC	0.0139856	0.0263263	0.0565234	0.116744	0.08276	0.0167734
	TCGA-OR-A5LC-01A	ACC	0.017533	0.0212114	0.0573649	0.0819929	0.0554272	0.016811
	TCGA-OR-A5LD-01A	ACC	0.015169	0.0297148	0.0567243	0.10359	0.0721095	0.018441
	TCGA-OR-A5LE-01A	ACC	0.0180279	0.0267872	0.0567168	0.115974	0.0741397	0.0157791
	TCGA-OR-A5LG-01A	ACC	0.0149449	0.0288463	0.0527737	0.101456	0.0664361	0.0143834
	TCGA-OR-A5LH-01A	ACC	0.0124004	0.0218343	0.0527768	0.098925	0.0675598	0.0142495
	TCGA-OR-A5LJ-01A	ACC	0.0143089	0.0277378	0.0593389	0.106356	0.0796703	0.0138381
	TCGA-OR-A5LL-01A	ACC	0.0169026	0.023443	0.0594259	0.117621	0.0842731	0.0183433
	TCGA-OR-A5LM-01A	ACC	0.0147088	0.0350919	0.0589233	0.125433	0.0747691	0.0155335
	TCGA-OR-A5LN-01A	ACC	0.0141442	0.037251	0.0337979	0.113393	0.0601821	0.012704
	TCGA-OR-A5LO-01A	ACC	0.0176495	0.0342888	0.0615838	0.0959719	0.0739231	0.0158181
	TCGA-OR-A5LP-01A	ACC	0.0154334	0.0174653	0.0637272	0.111526	0.0681058	0.0142761
	TCGA-OR-A5LR-01A	ACC	0.0168518	0.0303014	0.0576583	0.0913878	0.0723799	0.0152287
	TCGA-OR-A5LS-01A	ACC	0.0143235	0.0295166	0.0620844	0.105203	0.0761758	0.0150433
	TCGA-OR-A5LT-01A	ACC	0.0161065	0.0237518	0.0616388	0.100912	0.0674137	0.0167472
	TCGA-OU-A5PI-01A	ACC	0.0156155	0.0462572	0.0528016	0.102148	0.0762845	0.0156563
	TCGA-P6-A5OF-01A	ACC	0.0161747	0.0295339	0.0537294	0.11898	0.0666398	0.0145751
	TCGA-P6-A5OG-01A	ACC	0.0169413	0.0214589	0.0416348	0.11234	0.074442	0.0170633
	TCGA-PA-A5YG-01A	ACC	0.0138198	0.024873	0.0486034	0.100286	0.0595168	0.0177189
	TCGA-PK-A5H8-01A	ACC	0.0151951	0.027938	0.0569352	0.116344	0.0713509	0.0165172
	TCGA-PK-A5H9-01A	ACC	0.0185597	0.0275318	0.0638854	0.103203	0.0760201	0.0156079
	TCGA-PK-A5HA-01A	ACC	0.0176692	0.024517	0.0535191	0.10997	0.0763563	0.0164342
	TCGA-PK-A5HB-01A	ACC	0.0170677	0.0214773	0.0449651	0.101111	0.0644073	0.0167036
	TCGA-C4-A0EZ-01A	BLCA	0.0184674	0.0212165	0.0435235	0.111667	0.0614498	0.0189732
	TCGA-C4-A0F0-01A	BLCA	0.0175741	0.018429	0.0583729	0.104804	0.0762926	0.0153498
	TCGA-C4-A0F1-01A	BLCA	0.01914	0.0204107	0.058338	0.121531	0.0668158	0.0163035
	TCGA-C4-A0F6-01A	BLCA	0.0184321	0.0188889	0.0522772	0.120776	0.0723367	0.0155359
	TCGA-C4-A0F7-01A	BLCA	0.017099	0.0216184	0.040604	0.145852	0.0672116	0.0146055
	TCGA-BL-A0C8-01A	BLCA	0.0192104	0.0207008	0.0356126	0.120833	0.065633	0.0168376
	TCGA-BL-A0C8-01A	BLCA	0.0182503	0.0301966	0.053857	0.0989478	0.0625829	0.0189825
	TCGA-BL-A0C8-01B	BLCA	0.0211645	0.0307939	0.0496895	0.145166	0.0810203	0.0166629
	TCGA-BL-A13J-01A	BLCA	0.0198641	0.023711	0.0597619	0.123946	0.0729548	0.0174089
	TCGA-BL-A13I-01A	BLCA	0.0217828	0.0314574	0.0598053	0.144225	0.0833637	0.0153581
	TCGA-BL-A13J-01A	BLCA	0.0188854	0.0440174	0.0456449	0.0903542	0.0787229	0.0175187
	TCGA-BL-A13J-01B	BLCA	0.019772	0.0514981	0.072838	0.180268	0.0958052	0.0316745
	TCGA-BL-A3JM-01A	BLCA	0.0150669	0.0268361	0.0396826	0.106028	0.0644285	0.0159217
	TCGA-BL-A5ZZ-01A	BLCA	0.0136253	0.0196275	0.0425197	0.0564594	0.048367	0.0137979
	TCGA-BT-A0S7-01A	BLCA	0.0205079	0.030853	0.0451488	0.152707	0.070187	0.0149999
	TCGA-BT-A0YX-01A	BLCA	0.0180886	0.0178394	0.0577609	0.111115	0.0643262	0.0144127
	TCGA-BT-A20J-01A	BLCA	0.0203011	0.0245827	0.0607061	0.136375	0.0895241	0.016593
	TCGA-BT-A20N-01A	BLCA	0.0170746	0.0256094	0.0666457	0.146775	0.0770542	0.0157927
	TCGA-BT-A20O-01A	BLCA	0.0201044	0.0258626	0.0707526	0.138863	0.0724102	0.0197703
	TCGA-BT-A20P-01A	BLCA	0.0209445	0.0276493	0.0546868	0.152469	0.0771846	0.020304
	TCGA-BT-A20Q-01A	BLCA	0.019379	0.0226625	0.0758486	0.138394	0.0689101	0.0201193
	TCGA-BT-A20R-01A	BLCA	0.0217465	0.0213798	0.0505999	0.128619	0.0769934	0.017616
	TCGA-BT-A20T-01A	BLCA	0.0186706	0.0306003	0.0700083	0.151278	0.0793067	0.0184126
	TCGA-BT-A20U-01A	BLCA	0.0168975	0.0208778	0.080061	0.12529	0.0893979	0.0184855
	TCGA-BT-A20V-01A	BLCA	0.023907	0.0304577	0.0657819	0.0853436	0.0730227	0.0211062
	TCGA-BT-A20W-01A	BLCA	0.0212415	0.0349359	0.0634753	0.126248	0.07571	0.0163656
	TCGA-BT-A20X-01A	BLCA	0.0142075	0.0248142	0.0477843	0.128767	0.0798532	0.0160083
	TCGA-BT-A2LA-01A	BLCA	0.014307	0.0166869	0.0426193	0.111932	0.0667698	0.0192768
	TCGA-BT-A2LB-01A	BLCA	0.0136428	0.0140655	0.0430344	0.104686	0.0640717	0.0149538
	TCGA-BT-A2LD-01A	BLCA	0.0127051	0.0212076	0.0580509	0.113168	0.0776902	0.0146284
	TCGA-BT-A3PH-01A	BLCA	0.0133891	0.0268999	0.0558383	0.0920098	0.0684698	0.01571
	TCGA-BT-A3PJ-01A	BLCA	0.0133387	0.0169437	0.0536447	0.0592258	0.0660585	0.0194799
	TCGA-BT-A3PK-01A	BLCA	0.0153529	0.0194592	0.0374893	0.0903688	0.064308	0.0189712
	TCGA-BT-A42B-01A	BLCA	0.0125054	0.0178663	0.0649612	0.126138	0.0731459	0.0157346
	TCGA-BT-A42C-01A	BLCA	0.0133282	0.018135	0.0510439	0.0947222	0.0703437	0.0157035
	TCGA-BT-A42E-01A	BLCA	0.018295	0.0354431	0.0676118	0.133905	0.0807264	0.0157128
	TCGA-BT-A42F-01A	BLCA	0.0198055	0.0287666	0.0465561	0.115575	0.0713911	0.0148586
	TCGA-CF-A1HR-01A	BLCA	0.0183547	0.0258258	0.0716014	0.146292	0.0906879	0.019334
	TCGA-CF-A1HS-01A	BLCA	0.0262075	0.0272347	0.0860284	0.147814	0.0864185	0.0202191
	TCGA-CF-A27C-01A	BLCA	0.0164745	0.0201166	0.0532054	0.120943	0.0715895	0.0205903
	TCGA-CF-A3MF-01A	BLCA	0.0149486	0.0218255	0.0423732	0.088226	0.0713109	0.0179343
	TCGA-CF-A3MG-01A	BLCA	0.0128791	0.0229194	0.0525614	0.120969	0.0725663	0.0165988
	TCGA-CF-A3MH-01A	BLCA	0.015168	0.0223067	0.0546231	0.114408	0.071077	0.0158821
	TCGA-CF-A3MI-01A	BLCA	0.0115309	0.0199381	0.050797	0.103385	0.080134	0.0169007
	TCGA-CF-A47S-01A	BLCA	0.015253	0.0285515	0.0568682	0.103347	0.0810172	0.0145121
	TCGA-CF-A47T-01A	BLCA	0.0212112	0.0328624	0.0496978	0.106953	0.0806294	0.0163866
	TCGA-CF-A47V-01A	BLCA	0.0161055	0.0281803	0.0475298	0.116168	0.0766735	0.0150238
	TCGA-CF-A47W-01A	BLCA	0.017296	0.0283423	0.0598778	0.108588	0.0800892	0.0159185
	TCGA-CF-A47X-01A	BLCA	0.0234526	0.0292259	0.0433246	0.114766	0.0849193	0.0169021
	TCGA-CF-A47Y-01A	BLCA	0.0186779	0.0353	0.0529558	0.119262	0.0743426	0.0166185
	TCGA-CF-A5U8-01A	BLCA	0.0176939	0.0276796	0.0496633	0.108303	0.0672875	0.0174941
	TCGA-CF-A5UA-01A	BLCA	0.0216209	0.025959	0.0483225	0.113044	0.0659241	0.0191864
	TCGA-CF-A7I0-01A	BLCA	0.0177413	0.0212317	0.0496425	0.0679527	0.0488372	0.0157293
	TCGA-CU-A0YN-01A	BLCA	0.0177017	0.0166258	0.0680615	0.1145	0.0739385	0.0175723
	TCGA-CU-A0YO-01A	BLCA	0.0158798	0.0204623	0.048039	0.136934	0.0620735	0.0176566
	TCGA-CU-A0YR-01A	BLCA	0.0168088	0.0188142	0.0542098	0.11374	0.0639484	0.0174412
	TCGA-CU-A3KJ-01A	BLCA	0.0161359	0.027175	0.0540329	0.0985792	0.0757259	0.0187602
	TCGA-CU-A3QU-01A	BLCA	0.0403726	0.0278684	0.0777398	0.110786	0.0963591	0.0163082
	TCGA-CU-A3YL-01A	BLCA	0.0138355	0.0258124	0.0488295	0.10007	0.0794651	0.0154972
	TCGA-CU-A5W6-01A	BLCA	0.016831	0.0259565	0.049016	0.114671	0.0746315	0.0179173
	TCGA-CU-A72E-01A	BLCA	0.0181596	0.0260579	0.0581848	0.0954543	0.0700427	0.0252249
	TCGA-DK-A1A3-01A	BLCA	0.0224115	0.0251902	0.0542171	0.166929	0.117849	0.0155522
	TCGA-DK-A1A5-01A	BLCA	0.0209826	0.0268573	0.0689897	0.154834	0.103135	0.0203836
	TCGA-DK-A1A6-01A	BLCA	0.0209473	0.0258732	0.0575787	0.159689	0.0898088	0.0197132
	TCGA-DK-A1A7-01A	BLCA	0.0227446	0.026793	0.0704034	0.142605	0.093163	0.0171387
	TCGA-DK-A1AA-01A	BLCA	0.0215949	0.0297329	0.0845484	0.144552	0.0917567	0.0212297
	TCGA-DK-A1AB-01A	BLCA	0.0224073	0.0293361	0.0722748	0.133138	0.0906118	0.0208563
	TCGA-DK-A1AC-01A	BLCA	0.0235806	0.0326069	0.0857662	0.153787	0.101842	0.0200616
	TCGA-DK-A1AD-01A	BLCA	0.0189386	0.0242828	0.0709978	0.139136	0.0908751	0.0210659
	TCGA-DK-A1AE-01A	BLCA	0.0177451	0.0257663	0.0706875	0.121076	0.0850483	0.0174751
	TCGA-DK-A1AF-01A	BLCA	0.0200546	0.0239086	0.0671939	0.139375	0.0863765	0.0164681
	TCGA-DK-A1AG-01A	BLCA	0.0227973	0.0268596	0.0585982	0.1453	0.0800046	0.0217993
	TCGA-DK-A2HX-01A	BLCA	0.0127661	0.0126941	0.0375178	0.111759	0.0692551	0.0158231
	TCGA-DK-A2I1-01A	BLCA	0.0149066	0.0192732	0.069035	0.133787	0.10279	0.0170378
	TCGA-DK-A2I2-01A	BLCA	0.0152972	0.0227157	0.0494407	0.125139	0.108394	0.01708
	TCGA-DK-A2I4-01A	BLCA	0.0166286	0.0254234	0.0540911	0.0944686	0.0737658	0.0178073
	TCGA-DK-A2I6-01A	BLCA	0.0130217	0.0134687	0.0426372	0.0951883	0.0552952	0.0148003
	TCGA-DK-A3IK-01A	BLCA	0.0153117	0.0153436	0.0454076	0.101437	0.059504	0.023303
	TCGA-DK-A3IL-01A	BLCA	0.0131369	0.0145616	0.0503645	0.124173	0.0810114	0.0174582
	TCGA-DK-A3IM-01A	BLCA	0.0140956	0.0190372	0.038645	0.125	0.0758227	0.0156411
	TCGA-DK-A3IN-01A	BLCA	0.0156013	0.0192515	0.0459133	0.113221	0.0731796	0.0169806
	TCGA-DK-A3IQ-01A	BLCA	0.0133084	0.0179498	0.0420895	0.117551	0.0675211	0.0180981
	TCGA-DK-A3IS-01A	BLCA	0.0165937	0.0222333	0.0443228	0.0924792	0.0682495	0.0171018
	TCGA-DK-A3IT-01A	BLCA	0.0140448	0.0187726	0.0409951	0.091204	0.0744467	0.0144323
	TCGA-DK-A3IU-01A	BLCA	0.012862	0.0206845	0.0475756	0.100617	0.0812889	0.0141297
	TCGA-DK-A3IV-01A	BLCA	0.0155269	0.0212644	0.0452118	0.0763271	0.0617031	0.0218853
	TCGA-DK-A3WW-01A	BLCA	0.0133299	0.0173926	0.04156	0.0851759	0.0666813	0.0143389
	TCGA-DK-A3WX-01A	BLCA	0.0125102	0.0237049	0.0506565	0.118324	0.0789153	0.0197949
	TCGA-DK-A3WY-01A	BLCA	0.0153549	0.0262758	0.0635089	0.117457	0.082905	0.0137352
	TCGA-DK-A3X1-01A	BLCA	0.0153511	0.018812	0.0436775	0.124175	0.0914094	0.0151715
	TCGA-DK-A3X2-01A	BLCA	0.0138236	0.0214928	0.0636822	0.123692	0.0794303	0.0161615
	TCGA-DK-A6AV-01A	BLCA	0.0138473	0.0186435	0.0333968	0.0657433	0.0509126	0.0120661
	TCGA-DK-A6AW-01A	BLCA	0.013979	0.0202763	0.0395747	0.0783294	0.0557725	0.0112998
	TCGA-DK-A6B0-01A	BLCA	0.0149521	0.017303	0.0429803	0.0958822	0.0514617	0.0150261
	TCGA-DK-A6B1-01A	BLCA	0.0141391	0.0182334	0.0264731	0.0540106	0.0590086	0.0133957
	TCGA-DK-A6B2-01A	BLCA	0.0155757	0.0188741	0.046592	0.0585606	0.0434034	0.0121073
	TCGA-DK-A6B5-01A	BLCA	0.013742	0.0153796	0.0574042	0.0843986	0.05986	0.0162201
	TCGA-DK-A6B6-01A	BLCA	0.0132272	0.0136676	0.0337587	0.0603909	0.0505653	0.0113165
	TCGA-E5-A2PC-01A	BLCA	0.0130892	0.0247003	0.040913	0.149821	0.0795408	0.0162171
	TCGA-E5-A4TZ-01A	BLCA	0.0139947	0.0140037	0.0510329	0.104304	0.0700412	0.0139408
	TCGA-E5-A4U1-01A	BLCA	0.0160272	0.0132677	0.0516074	0.0942015	0.0608753	0.0122456
	TCGA-E7-A3X6-01A	BLCA	0.0166497	0.0200272	0.0579417	0.113417	0.0757714	0.0171745
	TCGA-E7-A3Y1-01A	BLCA	0.0164769	0.0235351	0.0554915	0.118035	0.0761604	0.0171604
	TCGA-E7-A4IJ-01A	BLCA	0.0145588	0.0141359	0.0743603	0.103022	0.0612455	0.0164122
	TCGA-E7-A4XJ-01A	BLCA	0.0135463	0.0255099	0.0608178	0.087973	0.0563354	0.0146044
	TCGA-E7-A519-01A	BLCA	0.015283	0.0181181	0.0520101	0.104733	0.0704451	0.0158902
	TCGA-E7-A541-01A	BLCA	0.0110228	0.0141464	0.0435438	0.085553	0.0460455	0.0159241
	TCGA-E7-A5KE-01A	BLCA	0.0175437	0.0233811	0.0465831	0.125638	0.0753734	0.0167119
	TCGA-E7-A5KF-01A	BLCA	0.0214519	0.0290186	0.0707278	0.125918	0.0952757	0.0179218
	TCGA-E7-A677-01A	BLCA	0.0127567	0.0165112	0.0444355	0.0596802	0.0406335	0.0147378
	TCGA-E7-A678-01A	BLCA	0.0127444	0.0130138	0.0453064	0.051476	0.0466794	0.0131784
	TCGA-E7-A6MD-01A	BLCA	0.0182681	0.0215233	0.0451188	0.0801175	0.052081	0.0195219
	TCGA-E7-A6ME-01A	BLCA	0.0176053	0.0178959	0.0524902	0.0783429	0.0710281	0.016059
	TCGA-E7-A6MF-01A	BLCA	0.0164225	0.0163315	0.0577768	0.0895296	0.0778747	0.0180685
	TCGA-E7-A7DU-01A	BLCA	0.0156982	0.0274649	0.0411836	0.0938234	0.0746055	0.0158891
	TCGA-E7-A7DV-01A	BLCA	0.0191454	0.0346246	0.051871	0.0987549	0.0717959	0.0171201
	TCGA-E7-A7PW-01A	BLCA	0.0143787	0.0238519	0.0435939	0.0882039	0.0584162	0.0163854
	TCGA-E7-A7XN-01A	BLCA	0.0171856	0.0184551	0.0625386	0.105412	0.0560144	0.0208987
	TCGA-E7-A85H-01A	BLCA	0.0143728	0.0198623	0.0241341	0.0867127	0.0534768	0.0175834
	TCGA-FD-A3B3-01A	BLCA	0.0136487	0.0208045	0.0415365	0.130573	0.0747756	0.0173516
	TCGA-FD-A3B4-01A	BLCA	0.0147135	0.0176461	0.0576353	0.114779	0.0675156	0.0176391
	TCGA-FD-A3B5-01A	BLCA	0.0128747	0.0176635	0.0432604	0.122586	0.073813	0.0173872
	TCGA-FD-A3B6-01A	BLCA	0.0176575	0.0218917	0.031298	0.117964	0.0738717	0.0185156
	TCGA-FD-A3B7-01A	BLCA	0.0131364	0.0219331	0.0392127	0.107158	0.0722241	0.0137213
	TCGA-FD-A3B8-01A	BLCA	0.013789	0.013974	0.0454363	0.112003	0.0569092	0.0144452
	TCGA-FD-A3N5-01A	BLCA	0.0159312	0.0273896	0.0595814	0.100007	0.0633613	0.0162434
	TCGA-FD-A3N6-01A	BLCA	0.0152608	0.0268629	0.0543596	0.0877033	0.075132	0.0199421
	TCGA-FD-A3NA-01A	BLCA	0.012792	0.0243654	0.0435856	0.083381	0.050633	0.0156134
	TCGA-FD-A3SJ-01A	BLCA	0.01426	0.0226954	0.0460433	0.112477	0.0759419	0.0156068
	TCGA-FD-A3SL-01A	BLCA	0.0145256	0.0195697	0.0558809	0.111788	0.0696621	0.0155897
	TCGA-FD-A3SM-01A	BLCA	0.016215	0.0222298	0.0477721	0.106835	0.0783181	0.016275
	TCGA-FD-A3SN-01A	BLCA	0.0164523	0.0233691	0.0433116	0.123028	0.0682214	0.0171879
	TCGA-FD-A3SO-01A	BLCA	0.0134162	0.0223443	0.0464512	0.0991562	0.0719986	0.0171051
	TCGA-FD-A3SP-01A	BLCA	0.0158988	0.0223587	0.0549065	0.120866	0.0715953	0.022699
	TCGA-FD-A3SQ-01A	BLCA	0.016761	0.0223551	0.0574273	0.124766	0.0839711	0.0167923
	TCGA-FD-A3SR-01A	BLCA	0.0157623	0.0237815	0.0556339	0.120224	0.0852427	0.0190395
	TCGA-FD-A3SS-01A	BLCA	0.0152174	0.0195679	0.0403928	0.103983	0.0696266	0.0168842
	TCGA-FD-A43N-01A	BLCA	0.0186652	0.0319041	0.048793	0.0985609	0.0661783	0.0147441
	TCGA-FD-A43P-01A	BLCA	0.0190547	0.0280789	0.0392186	0.109269	0.0722464	0.0175009
	TCGA-FD-A43S-01A	BLCA	0.0203603	0.026054	0.0411904	0.0949951	0.0796045	0.0200766
	TCGA-FD-A43U-01A	BLCA	0.0148034	0.0278179	0.0550847	0.122231	0.0793879	0.0168293
	TCGA-FD-A43X-01A	BLCA	0.0159521	0.0220111	0.0489921	0.125619	0.0701281	0.0140927
	TCGA-FD-A43Y-01A	BLCA	0.013287	0.0213503	0.0579631	0.0961326	0.0578143	0.0138587
	TCGA-FD-A5BR-01A	BLCA	0.0150967	0.0216632	0.0696028	0.098454	0.0639892	0.0172162
	TCGA-FD-A5BS-01A	BLCA	0.0152732	0.0188343	0.0451037	0.0844283	0.0672933	0.0172758
	TCGA-FD-A5BT-01A	BLCA	0.0117333	0.0134428	0.0501285	0.0948524	0.078972	0.0152646
	TCGA-FD-A5BU-01A	BLCA	0.0131897	0.0126201	0.0598685	0.102384	0.065192	0.0151515
	TCGA-FD-A5BV-01A	BLCA	0.0132774	0.0202423	0.0458826	0.0954198	0.0725975	0.0151932
	TCGA-FD-A5BX-01A	BLCA	0.0150781	0.0161003	0.0610793	0.0945866	0.0572209	0.0163034
	TCGA-FD-A5BY-01A	BLCA	0.0184978	0.0248487	0.0733453	0.134701	0.0775504	0.0196232
	TCGA-FD-A5BZ-01A	BLCA	0.0183401	0.0283304	0.0465035	0.150733	0.0742515	0.0179057
	TCGA-FD-A5C0-01A	BLCA	0.0172723	0.0187668	0.0457179	0.132394	0.0697633	0.0171471
	TCGA-FD-A5C1-01A	BLCA	0.0171417	0.0271036	0.0576113	0.116573	0.0708296	0.019634
	TCGA-FD-A62N-01A	BLCA	0.0139785	0.0146106	0.0494972	0.045349	0.0476612	0.013632
	TCGA-FD-A62O-01A	BLCA	0.0110102	0.0257789	0.0308875	0.0731261	0.047071	0.0117495
	TCGA-FD-A62P-01A	BLCA	0.0134669	0.0147796	0.0332287	0.0700175	0.0489641	0.0128077
	TCGA-FD-A62S-01A	BLCA	0.0135208	0.0169602	0.0485097	0.0595127	0.0472865	0.0153801
	TCGA-FD-A6TA-01A	BLCA	0.0190329	0.0362645	0.0506175	0.0708737	0.0776394	0.0199628
	TCGA-FD-A6TB-01A	BLCA	0.021712	0.0318985	0.0480691	0.0838749	0.0655006	0.0178984
	TCGA-FD-A6TC-01A	BLCA	0.0197743	0.0351208	0.0522944	0.0895657	0.0732921	0.0172425
	TCGA-FD-A6TD-01A	BLCA	0.0194748	0.0237199	0.0466579	0.0971595	0.0709759	0.018302
	TCGA-FD-A6TE-01A	BLCA	0.0169364	0.0282022	0.0498076	0.0896552	0.0703205	0.0171035
	TCGA-FD-A6TF-01A	BLCA	0.0210637	0.0196626	0.0451045	0.0968664	0.065486	0.0181891
	TCGA-FD-A6TG-01A	BLCA	0.0166188	0.0234643	0.0488302	0.111419	0.105369	0.0164932
	TCGA-FD-A6TI-01A	BLCA	0.0158898	0.0198929	0.0419632	0.0663661	0.0733863	0.0159051
	TCGA-FD-A6TK-01A	BLCA	0.0159395	0.026783	0.055315	0.0923469	0.0706398	0.0143831
	TCGA-FJ-A3Z7-01A	BLCA	0.0195527	0.0167686	0.043889	0.0938277	0.075518	0.0130459
	TCGA-FJ-A3Z9-01A	BLCA	0.0139972	0.0166993	0.0619451	0.116935	0.0755519	0.013706
	TCGA-FJ-A3ZE-01A	BLCA	0.0130609	0.0220563	0.054929	0.0960272	0.0780069	0.0124725
	TCGA-FJ-A3ZF-01A	BLCA	0.0127972	0.0157917	0.0550092	0.105844	0.0808691	0.0138373
	TCGA-FJ-A871-01A	BLCA	0.0192873	0.0211331	0.0510937	0.063624	0.0516557	0.0182116
	TCGA-FT-A3EE-01A	BLCA	0.0138088	0.0215584	0.0462121	0.105148	0.0610837	0.0181915
	TCGA-FT-A61P-01A	BLCA	0.0131044	0.017053	0.0400475	0.050972	0.056981	0.0139733
	TCGA-G2-A2EC-01A	BLCA	0.0132565	0.0246865	0.0622261	0.106757	0.0769845	0.0186681
	TCGA-G2-A2EF-01A	BLCA	0.0145536	0.0259169	0.0448694	0.0940954	0.0558811	0.0141669
	TCGA-G2-A2EJ-01A	BLCA	0.0141917	0.0218806	0.0531685	0.114864	0.0843612	0.0142011
	TCGA-G2-A2EK-01A	BLCA	0.0133971	0.0136744	0.0421889	0.0908714	0.0431837	0.0122196
	TCGA-G2-A2EL-01A	BLCA	0.0139952	0.0168621	0.0289235	0.107469	0.0635585	0.0129364
	TCGA-G2-A2EO-01A	BLCA	0.0153217	0.0214295	0.0491023	0.1471	0.0848856	0.0164101
	TCGA-G2-A2ES-01A	BLCA	0.015374	0.0239623	0.0438114	0.12319	0.0813488	0.0175119
	TCGA-G2-A3IB-01A	BLCA	0.0120654	0.0160658	0.0441044	0.105441	0.0750386	0.0153639
	TCGA-G2-A3IE-01A	BLCA	0.0163608	0.0254965	0.0383482	0.110384	0.0648884	0.0145112
	TCGA-G2-A3VY-01A	BLCA	0.0160027	0.022183	0.0618004	0.1214	0.0886715	0.0176692
	TCGA-GC-A3BM-01A	BLCA	0.0149082	0.0167836	0.0631407	0.106417	0.0755028	0.0156463
	TCGA-GC-A3I6-01A	BLCA	0.0121504	0.0225612	0.0462529	0.0891914	0.0743319	0.0169208
	TCGA-GC-A3OO-01A	BLCA	0.0146145	0.0195872	0.0525106	0.126922	0.0732125	0.0178564
	TCGA-GC-A3RB-01A	BLCA	0.0152921	0.0224025	0.0472483	0.0962292	0.0727903	0.0168389
	TCGA-GC-A3RC-01A	BLCA	0.0140972	0.0245652	0.0523114	0.119638	0.0678015	0.0162133
	TCGA-GC-A3RD-01A	BLCA	0.0153434	0.0250753	0.0497874	0.109531	0.0829686	0.0188879
	TCGA-GC-A3WC-01A	BLCA	0.0141104	0.01898	0.058742	0.122248	0.0756991	0.0186764
	TCGA-GC-A3YS-01A	BLCA	0.0139231	0.015241	0.0442257	0.105873	0.0775976	0.0156293
	TCGA-GC-A4ZW-01A	BLCA	0.0130324	0.0195349	0.0510263	0.0816567	0.0605857	0.0170461
	TCGA-GC-A6I1-01A	BLCA	0.015713	0.0157569	0.0527213	0.0904694	0.0577534	0.0146621
	TCGA-GC-A6I3-01A	BLCA	0.014016	0.014347	0.0508488	0.0734461	0.0661568	0.0139981
	TCGA-GD-A2C5-01A	BLCA	0.0134478	0.0183332	0.0544949	0.117155	0.0881207	0.017557
	TCGA-GD-A3OP-01A	BLCA	0.0160462	0.0220317	0.047673	0.0980258	0.0646901	0.0191969
	TCGA-GD-A3OQ-01A	BLCA	0.0167466	0.02696	0.0461173	0.103197	0.0699796	0.0158628
	TCGA-GD-A3OS-01A	BLCA	0.0193156	0.0193196	0.0535583	0.125147	0.0755085	0.0138379
	TCGA-GD-A6C6-01A	BLCA	0.0102217	0.0172441	0.0508027	0.102869	0.0669016	0.0124242
	TCGA-GD-A76B-01A	BLCA	0.0168016	0.0205297	0.0528124	0.0747742	0.0756039	0.0198603
	TCGA-GU-A42P-01A	BLCA	0.0185672	0.0235885	0.0521435	0.119772	0.079898	0.0146264
	TCGA-GU-A42Q-01A	BLCA	0.0212545	0.0343298	0.0607094	0.109878	0.0727994	0.0169769
	TCGA-GU-A42R-01A	BLCA	0.0147697	0.0143321	0.0470424	0.0958287	0.0662867	0.0140762
	TCGA-GU-A762-01A	BLCA	0.0194625	0.0251677	0.0547024	0.0898549	0.0828824	0.0181804
	TCGA-GU-A763-01A	BLCA	0.0190319	0.0195141	0.0567643	0.0997277	0.0844706	0.0168708
	TCGA-GU-A764-01A	BLCA	0.0165176	0.0180803	0.0447942	0.0810256	0.0500795	0.0177771
	TCGA-GU-A766-01A	BLCA	0.0165053	0.0167222	0.0598758	0.0857581	0.0949926	0.0165253
	TCGA-GU-A767-01A	BLCA	0.0177574	0.0224423	0.0575375	0.0921551	0.0575128	0.0195946
	TCGA-GV-A3JV-01A	BLCA	0.0157691	0.024942	0.040906	0.0893297	0.0604929	0.0144455
	TCGA-GV-A3JW-01A	BLCA	0.0146023	0.0197203	0.0477113	0.107049	0.0671483	0.0176594
	TCGA-GV-A3JX-01A	BLCA	0.0132725	0.0196754	0.0507541	0.12864	0.0698215	0.017207
	TCGA-GV-A3JZ-01A	BLCA	0.0146407	0.0307566	0.0442116	0.104472	0.0725803	0.0155553
	TCGA-GV-A3QF-01A	BLCA	0.014249	0.0274856	0.0565709	0.106761	0.0738185	0.0168167
	TCGA-GV-A3QG-01A	BLCA	0.0160355	0.0271035	0.0518228	0.0965782	0.0802231	0.0180893
	TCGA-GV-A3QH-01A	BLCA	0.0164155	0.0289475	0.0580515	0.101508	0.0729958	0.0163579
	TCGA-GV-A3QI-01A	BLCA	0.0148739	0.0204784	0.0487492	0.101994	0.0695478	0.0141373
	TCGA-GV-A3QK-01B	BLCA	0.0129665	0.0166267	0.0522916	0.0976118	0.0822711	0.0136783
	TCGA-GV-A40E-01A	BLCA	0.0133368	0.0149086	0.0539445	0.120247	0.0823889	0.0125586
	TCGA-GV-A40G-01A	BLCA	0.0140432	0.0163386	0.0478279	0.102832	0.078136	0.0143339
	TCGA-GV-A6ZA-01A	BLCA	0.0166623	0.0317392	0.0457608	0.0956394	0.0699426	0.0185538
	TCGA-H4-A2HO-01A	BLCA	0.0160245	0.024791	0.0557819	0.119634	0.0788498	0.0159429
	TCGA-H4-A2HQ-01A	BLCA	0.0155326	0.0203675	0.048186	0.135121	0.0890235	0.0167633
	TCGA-HQ-A2OE-01A	BLCA	0.0117223	0.0219172	0.04581	0.115366	0.0658867	0.0129739
	TCGA-HQ-A2OF-01A	BLCA	0.0131319	0.0174295	0.0442917	0.0924527	0.0593211	0.0143505
	TCGA-HQ-A5ND-01A	BLCA	0.0132887	0.0162556	0.0603159	0.0878106	0.0622278	0.0158493
	TCGA-HQ-A5NE-01A	BLCA	0.0188543	0.0230465	0.0551705	0.0988769	0.0458426	0.0194843
	TCGA-K4-A3WS-01A	BLCA	0.0142502	0.0201857	0.0589884	0.096346	0.067357	0.0163639
	TCGA-K4-A3WU-01B	BLCA	0.0143721	0.0162152	0.0646014	0.118495	0.0669527	0.0136233
	TCGA-K4-A3WV-01A	BLCA	0.0174497	0.0206121	0.0512457	0.126789	0.0851183	0.018753
	TCGA-K4-A4AB-01B	BLCA	0.018314	0.0344569	0.0477755	0.113251	0.0629014	0.0191332
	TCGA-K4-A4AC-01A	BLCA	0.0156038	0.0167217	0.0480116	0.0948687	0.059943	0.0166685
	TCGA-K4-A54R-01A	BLCA	0.0141214	0.016177	0.0465282	0.0846328	0.0632092	0.0164459
	TCGA-K4-A5RH-01A	BLCA	0.0154474	0.0183095	0.0429955	0.0634432	0.0590271	0.0122748
	TCGA-K4-A5RI-01A	BLCA	0.0186416	0.0264789	0.0600505	0.115386	0.0760922	0.0213984
	TCGA-K4-A5RJ-01A	BLCA	0.0173503	0.0338193	0.0395634	0.130272	0.0669055	0.0201534
	TCGA-K4-A6FZ-01A	BLCA	0.0132609	0.0132437	0.0493821	0.0595609	0.0494417	0.0173507
	TCGA-K4-A6MB-01A	BLCA	0.0152309	0.0164502	0.0428858	0.0956796	0.0485472	0.0164133
	TCGA-K4-A83P-01A	BLCA	0.0175777	0.0239062	0.0628831	0.0604499	0.0741897	0.0171606
	TCGA-KQ-A41N-01A	BLCA	0.0194646	0.0271917	0.0416236	0.0806869	0.057864	0.0176966
	TCGA-KQ-A41O-01A	BLCA	0.0166398	0.0164337	0.0512013	0.0739068	0.0502907	0.0167661
	TCGA-KQ-A41P-01A	BLCA	0.0205097	0.0326221	0.0618428	0.0915204	0.0741385	0.0180691
	TCGA-KQ-A41Q-01A	BLCA	0.0215803	0.02676	0.0456768	0.0600527	0.0638348	0.0195325
	TCGA-KQ-A41R-01A	BLCA	0.0191181	0.0256457	0.0578558	0.098248	0.0593154	0.0170042
	TCGA-KQ-A41S-01A	BLCA	0.0181858	0.029122	0.0542346	0.0733399	0.0680627	0.0212841
	TCGA-LC-A66R-01A	BLCA	0.0155366	0.017605	0.0528942	0.0490965	0.0418339	0.0131996
	TCGA-LT-A5Z6-01A	BLCA	0.0162771	0.0235063	0.0603783	0.0897689	0.0586335	0.0209711
	TCGA-MV-A51V-01A	BLCA	0.0174685	0.0215383	0.0574614	0.0884798	0.0689516	0.016041
	TCGA-PQ-A6FI-01A	BLCA	0.015401	0.0118589	0.0490254	0.0904368	0.0555417	0.012786
	TCGA-PQ-A6FN-01A	BLCA	0.0150281	0.0167951	0.049172	0.0902074	0.0607043	0.0125676
	TCGA-R3-A69X-01A	BLCA	0.0118808	0.0197108	0.0352779	0.0627701	0.0513551	0.0147531
	TCGA-S5-A6DX-01A	BLCA	0.0134752	0.0192801	0.0286144	0.0923004	0.0573001	0.0155788
	TCGA-UY-A78K-01A	BLCA	0.019081	0.0260645	0.0518751	0.0736853	0.0734704	0.017469
	TCGA-UY-A78L-01A	BLCA	0.017066	0.0254376	0.0370986	0.0754686	0.0637222	0.0194574
	TCGA-UY-A78M-01A	BLCA	0.0170031	0.0184929	0.0616732	0.0819949	0.0609062	0.0157378
	TCGA-UY-A78N-01A	BLCA	0.0182063	0.0295054	0.0475742	0.0861863	0.0609473	0.0208336
	TCGA-UY-A78O-01A	BLCA	0.0191234	0.0345335	0.0520388	0.0787767	0.0755186	0.0183909
	TCGA-BL-A13I-01A	BLCA	0.0182257	0.0306421	0.0523508	0.0915173	0.0726553	0.0166057
	TCGA-BL-A13I-01B	BLCA	0.0205205	0.038015	0.0514849	0.144928	0.0855309	0.0259314
	TCGA-ZF-A9RE-01A	BLCA	0.0150419	0.0145816	0.0510192	0.10235	0.0632039	0.0141382
	TCGA-YF-AA3L-01A	BLCA	0.0133085	0.0155753	0.050455	0.0836246	0.0448239	0.0155808
	TCGA-2F-A9KQ-01A	BLCA	0.0164376	0.0156392	0.0489607	0.0771099	0.0523987	0.0133387
	TCGA-CF-A9FM-01A	BLCA	0.0144594	0.0154244	0.0401832	0.0763925	0.0554847	0.0129675
	TCGA-ZF-AA4N-01A	BLCA	0.0143468	0.0128407	0.0464689	0.0663386	0.061048	0.0118767
	TCGA-ZF-A9R4-01A	BLCA	0.0132469	0.0107867	0.0396191	0.0619983	0.048974	0.0126034
	TCGA-K4-AAQO-01A	BLCA	0.0147519	0.0112734	0.0482411	0.0828281	0.0488989	0.0160449
	TCGA-E7-A97Q-01A	BLCA	0.0150732	0.0134969	0.0536801	0.0730782	0.0539188	0.013438
	TCGA-ZF-AA4X-01A	BLCA	0.013918	0.0168123	0.0423056	0.0829836	0.0545128	0.0133742
	TCGA-2F-A9KW-01A	BLCA	0.0146784	0.0123225	0.0449847	0.0640444	0.0641945	0.0125073
	TCGA-CF-A9FF-01A	BLCA	0.0136012	0.0171487	0.0373568	0.0570151	0.056034	0.015428
	TCGA-ZF-A9R0-01A	BLCA	0.0135393	0.0136306	0.0479408	0.0805805	0.067699	0.0117791
	TCGA-UY-A9PA-01A	BLCA	0.0167084	0.0128219	0.0646607	0.0708679	0.0576863	0.0139678
	TCGA-UY-A9PD-01A	BLCA	0.0148041	0.0142515	0.0436042	0.0872967	0.0593952	0.0138846
	TCGA-YC-A8S6-01A	BLCA	0.0149533	0.016554	0.0347841	0.072316	0.0587047	0.014948
	TCGA-ZF-A9RM-01A	BLCA	0.012542	0.0148679	0.0307065	0.0800456	0.0415513	0.0134192
	TCGA-ZF-AA4W-01A	BLCA	0.0140323	0.0138806	0.0381773	0.0925793	0.0651098	0.0126337
	TCGA-CF-A9FL-01A	BLCA	0.0157966	0.0127381	0.0431221	0.0745675	0.0510169	0.0122494
	TCGA-ZF-A9RL-01A	BLCA	0.0166912	0.014409	0.0414678	0.0640921	0.0476829	0.0168052
	TCGA-2F-A9KO-01A	BLCA	0.0160494	0.0125707	0.0400336	0.0640915	0.0664644	0.0153679
	TCGA-UY-A9PF-01A	BLCA	0.0140555	0.0127495	0.042314	0.0731236	0.0631726	0.0131903
	TCGA-ZF-AA4U-01A	BLCA	0.0156464	0.0159315	0.0499211	0.0799703	0.0548812	0.0127094
	TCGA-UY-A9PB-01A	BLCA	0.0130897	0.0120206	0.04288	0.062213	0.0644453	0.0140358
	TCGA-ZF-AA4V-01A	BLCA	0.0155115	0.0169098	0.0523827	0.0668853	0.0409153	0.0122854
	TCGA-2F-A9KT-01A	BLCA	0.0149191	0.0223121	0.053371	0.0785901	0.0512244	0.0152379
	TCGA-S5-AA26-01A	BLCA	0.0155283	0.0205977	0.0553822	0.0804851	0.0570532	0.014426
	TCGA-XF-A8HI-01A	BLCA	0.0147757	0.0175779	0.0376709	0.109653	0.0631465	0.0139752
	TCGA-UY-A9PE-01A	BLCA	0.0155489	0.0200646	0.0646905	0.0811224	0.0738356	0.0132152
	TCGA-ZF-AA4R-01A	BLCA	0.0133159	0.0201082	0.0395413	0.0633549	0.0563572	0.0122451
	TCGA-XF-A8HH-01A	BLCA	0.0147876	0.0180614	0.0342001	0.0892411	0.0564022	0.0126875
	TCGA-ZF-AA4T-01A	BLCA	0.0143877	0.0153084	0.04566	0.0685306	0.0596636	0.0185695
	TCGA-ZF-A9R3-01A	BLCA	0.0154364	0.0218338	0.0418274	0.0815817	0.0610239	0.0159659
	TCGA-2F-A9KP-01A	BLCA	0.0144843	0.0148321	0.0415769	0.0784812	0.06966	0.016468
	TCGA-ZF-A9RF-01A	BLCA	0.0178364	0.0202114	0.0397292	0.0833308	0.0557126	0.0120592
	TCGA-CF-A9FH-01A	BLCA	0.0157217	0.0173266	0.042656	0.0653831	0.0484816	0.0129763
	TCGA-ZF-A9R7-01A	BLCA	0.0142028	0.014965	0.0423432	0.0730069	0.0504225	0.0116073
	TCGA-ZF-A9R9-01A	BLCA	0.0129572	0.0153172	0.0547671	0.0955264	0.0729348	0.0137296
	TCGA-SY-A9G0-01A	BLCA	0.0151997	0.0199507	0.0585066	0.090376	0.065018	0.015516
	TCGA-UY-A9PH-01A	BLCA	0.0141634	0.0129867	0.0397582	0.0847428	0.055514	0.0138472
	TCGA-SY-A9G5-01A	BLCA	0.0160968	0.0224808	0.0363122	0.0693206	0.0544872	0.0142772
	TCGA-2F-A9KR-01A	BLCA	0.013408	0.0162	0.0451889	0.0622858	0.0472843	0.0128411
	TCGA-E7-A97P-01A	BLCA	0.015535	0.0116052	0.0349951	0.0609571	0.0543375	0.0119784
	TCGA-ZF-A9RC-01A	BLCA	0.0173106	0.0133333	0.0437441	0.0801518	0.0659837	0.0155595
	TCGA-4Z-AA7R-01A	BLCA	0.0179408	0.0194229	0.0383199	0.0877928	0.0490618	0.014718
	TCGA-XF-A9SZ-01A	BLCA	0.0200579	0.026436	0.0571005	0.085637	0.0800797	0.0157365
	TCGA-XF-A9T8-01A	BLCA	0.0171417	0.023097	0.0515932	0.0837547	0.0627404	0.0164571
	TCGA-XF-A9SJ-01A	BLCA	0.0156648	0.0328801	0.0484955	0.0730882	0.0647178	0.0150467
	TCGA-4Z-AA7S-01A	BLCA	0.0143373	0.0339629	0.05665	0.104471	0.0650349	0.0149888
	TCGA-DK-AA6W-01A	BLCA	0.0175308	0.0188025	0.0438829	0.0979439	0.0763156	0.0134976
	TCGA-4Z-AA83-01A	BLCA	0.015311	0.0204911	0.0417566	0.0868678	0.062002	0.0146324
	TCGA-DK-AA6P-01A	BLCA	0.0159832	0.0181435	0.049259	0.0646995	0.0635296	0.0158383
	TCGA-DK-AA6S-01A	BLCA	0.0154156	0.022877	0.0496114	0.0970913	0.0659754	0.0143066
	TCGA-DK-AA71-01A	BLCA	0.0153781	0.0176277	0.035373	0.0822564	0.0610873	0.0137204
	TCGA-4Z-AA7Y-01A	BLCA	0.0163139	0.0232136	0.0487822	0.0644535	0.0628119	0.0146443
	TCGA-DK-AA77-01A	BLCA	0.0146875	0.0223869	0.0485534	0.0858491	0.0668649	0.0129631
	TCGA-ZF-AA54-01A	BLCA	0.0174374	0.0251696	0.0502488	0.0878298	0.0632632	0.0149938
	TCGA-ZF-AA51-01A	BLCA	0.0191923	0.0268094	0.0365759	0.0732282	0.0568569	0.0163906
	TCGA-DK-AA6L-01A	BLCA	0.0176395	0.033881	0.0505492	0.0845081	0.0619402	0.0170147
	TCGA-4Z-AA87-01A	BLCA	0.0138952	0.0376114	0.0465459	0.0924189	0.0763542	0.0157541
	TCGA-DK-AA6U-01A	BLCA	0.0176955	0.0346967	0.0469714	0.0775559	0.0698594	0.0130023
	TCGA-XF-A9SL-01A	BLCA	0.0149088	0.0390979	0.0506261	0.0950992	0.0608631	0.0151654
	TCGA-4Z-AA81-01A	BLCA	0.0168587	0.0246885	0.0541196	0.100888	0.0693141	0.0145892
	TCGA-G2-AA3B-01A	BLCA	0.0185788	0.0270671	0.0534176	0.101696	0.0685953	0.0149155
	TCGA-XF-A9T4-01A	BLCA	0.0151059	0.0356998	0.0372352	0.0723191	0.0654287	0.0143653
	TCGA-GU-AATP-01A	BLCA	0.0156397	0.02661	0.0427044	0.0883171	0.0691826	0.0146752
	TCGA-DK-AA76-01A	BLCA	0.0180795	0.0258429	0.0409799	0.075339	0.0710695	0.0138489
	TCGA-4Z-AA89-01A	BLCA	0.0129826	0.0288965	0.0447934	0.0675058	0.068186	0.0132512
	TCGA-4Z-AA7Q-01A	BLCA	0.0159547	0.0160583	0.0430968	0.051143	0.0548939	0.0168486
	TCGA-XF-A9SH-01A	BLCA	0.016745	0.020459	0.0439898	0.0886733	0.0688659	0.0167054
	TCGA-4Z-AA80-01A	BLCA	0.0171964	0.0194948	0.051948	0.0968342	0.0578498	0.0207889
	TCGA-4Z-AA82-01A	BLCA	0.0161708	0.0174929	0.0456256	0.081343	0.0587473	0.0157743
	TCGA-4Z-AA7O-01A	BLCA	0.0182612	0.0269536	0.0406105	0.0873877	0.0596454	0.0152405
	TCGA-GU-AATO-01A	BLCA	0.0147702	0.0222319	0.051201	0.0806089	0.0490412	0.0149882
	TCGA-ZF-AA52-01A	BLCA	0.0147247	0.0223668	0.0567444	0.105042	0.0533803	0.0164573
	TCGA-XF-A9SU-01A	BLCA	0.0161791	0.0222533	0.0445783	0.0997284	0.0666303	0.0175328
	TCGA-4Z-AA7M-01A	BLCA	0.0149147	0.024645	0.0479579	0.0813997	0.101581	0.0168306
	TCGA-4Z-AA7N-01A	BLCA	0.0154191	0.0173127	0.0389285	0.0816885	0.0589368	0.0159389
	TCGA-4Z-AA7W-01A	BLCA	0.0144893	0.0243378	0.0420198	0.0872012	0.0475587	0.0147978
	TCGA-G2-AA3D-01A	BLCA	0.0155834	0.0199195	0.0387396	0.0814799	0.0561252	0.0141348
	TCGA-DK-AA75-01A	BLCA	0.0158966	0.0175097	0.0492201	0.0878146	0.0575476	0.014959
	TCGA-DK-AA74-01A	BLCA	0.0191288	0.021795	0.0487049	0.0840742	0.0535193	0.0153781
	TCGA-DK-AA6T-01A	BLCA	0.0147649	0.0220639	0.0459947	0.119559	0.0725667	0.0146294
	TCGA-YC-A9TC-01A	BLCA	0.0152932	0.0249654	0.0416652	0.0831124	0.06654	0.0143776
	TCGA-XF-A9SI-01A	BLCA	0.0148211	0.0217625	0.0448157	0.0797295	0.0646413	0.0127176
	TCGA-XF-A9SP-01A	BLCA	0.0165684	0.0185869	0.0421273	0.0955036	0.0647247	0.0143732
	TCGA-ZF-AA5H-01A	BLCA	0.0164859	0.0189709	0.0427048	0.0773543	0.06239	0.0132624
	TCGA-DK-AA6Q-01A	BLCA	0.0180029	0.020785	0.0531225	0.0830412	0.0624686	0.0152436
	TCGA-4Z-AA84-01A	BLCA	0.0153435	0.0276826	0.0428611	0.085774	0.0640126	0.0205534
	TCGA-XF-A9SX-01A	BLCA	0.015738	0.0228129	0.0425742	0.0936686	0.0644473	0.0135625
	TCGA-XF-A9T0-01A	BLCA	0.0143719	0.0206446	0.04028	0.0670151	0.0598066	0.0124895
	TCGA-DK-AA6M-01A	BLCA	0.0158751	0.0229668	0.0497009	0.0730327	0.053411	0.0138589
	TCGA-ZF-AA53-01A	BLCA	0.0173059	0.0213167	0.0458969	0.0760677	0.0592541	0.0199668
	TCGA-ZF-AA5P-01A	BLCA	0.0148881	0.0205703	0.0431625	0.0987651	0.082161	0.0183374
	TCGA-ZF-A9R1-01A	BLCA	0.0193484	0.0255552	0.045954	0.0900523	0.0627378	0.0164959
	TCGA-ZF-AA56-01A	BLCA	0.0184236	0.0257545	0.0503747	0.0814942	0.0788111	0.0170352
	TCGA-4Z-AA86-01A	BLCA	0.0177619	0.0213352	0.0406856	0.087579	0.0692034	0.0160019
	TCGA-G2-AA3C-01A	BLCA	0.0164622	0.0227614	0.0612193	0.0864897	0.0634396	0.0143219
	TCGA-ZF-A9R2-01A	BLCA	0.0175675	0.0164842	0.0506287	0.0774763	0.0556741	0.0164176
	TCGA-GU-AATQ-01A	BLCA	0.0182473	0.0231457	0.0454391	0.081858	0.0657751	0.0174359
	TCGA-CF-A8HY-01A	BLCA	0.0173096	0.0168428	0.0527548	0.0766341	0.0583976	0.0132447
	TCGA-YC-A89H-01A	BLCA	0.0193545	0.0345329	0.0518529	0.132111	0.107888	0.0228504
	TCGA-XF-A8HB-01A	BLCA	0.0167626	0.0245046	0.0532638	0.093881	0.0647265	0.0171922
	TCGA-E7-A8O7-01A	BLCA	0.0165892	0.0217287	0.0467108	0.1072	0.0645351	0.0165652
	TCGA-E7-A8O8-01A	BLCA	0.0166547	0.026946	0.05011	0.111364	0.0731273	0.0151991
	TCGA-XF-A8HG-01A	BLCA	0.0155118	0.0209002	0.0502251	0.108496	0.0729333	0.0143371
	TCGA-XF-A8HF-01A	BLCA	0.0143897	0.0163821	0.0406949	0.0857048	0.066283	0.0143345
	TCGA-XF-A8HC-01A	BLCA	0.0148677	0.0234913	0.0361288	0.110721	0.079247	0.0157913
	TCGA-UY-A78P-01A	BLCA	0.0147531	0.0226978	0.0464789	0.0991309	0.052924	0.0160791
	TCGA-UY-A8OD-01A	BLCA	0.0147567	0.021584	0.0577051	0.0932924	0.0788185	0.0149057
	TCGA-XF-A8HD-01A	BLCA	0.0165119	0.021452	0.0438761	0.111641	0.0667061	0.0147222
	TCGA-CF-A8HX-01A	BLCA	0.0157396	0.0143153	0.0626759	0.0942153	0.0570397	0.0158252
	TCGA-UY-A8OC-01A	BLCA	0.0196237	0.0194808	0.0589997	0.0930176	0.0627696	0.0174728
	TCGA-LT-A8JT-01A	BLCA	0.0176059	0.0239249	0.0668364	0.0999919	0.0684437	0.0142246
	TCGA-XF-A8HE-01A	BLCA	0.0184754	0.0250034	0.055271	0.126437	0.0722606	0.0143638
	TCGA-DK-A1A6-06A	BLCA	0.0131243	0.0126036	0.0361795	0.0835357	0.0525505	0.0121991
	TCGA-YF-AA3M-01A	BLCA	0.0161375	0.0134389	0.0344119	0.0720254	0.043237	0.0128999
	TCGA-XF-AAME-01A	BLCA	0.012222	0.0125983	0.0380643	0.0871228	0.0494652	0.0125305
	TCGA-XF-A9SM-01A	BLCA	0.0125168	0.01561	0.0339146	0.0860598	0.0572699	0.0125437
	TCGA-XF-AAN8-01A	BLCA	0.0120536	0.0137091	0.0323731	0.0838161	0.0840473	0.0121064
	TCGA-XF-A9T3-01A	BLCA	0.015273	0.0159697	0.0342842	0.0846809	0.0648177	0.0122712
	TCGA-ZF-A9RG-01A	BLCA	0.0126927	0.0128224	0.039365	0.0774439	0.0443844	0.0132736
	TCGA-G2-AA3F-01A	BLCA	0.0116131	0.0120195	0.0390902	0.0662987	0.0458595	0.0119015
	TCGA-XF-AAMT-01A	BLCA	0.0131693	0.0129595	0.0421044	0.0689723	0.0449038	0.0132277
	TCGA-XF-AAN5-01A	BLCA	0.0112964	0.017175	0.0341541	0.0947779	0.0503417	0.0119879
	TCGA-XF-AAN1-01A	BLCA	0.0121075	0.0126769	0.0590466	0.0718171	0.0835378	0.0108804
	TCGA-XF-AAMJ-01A	BLCA	0.0110119	0.0120314	0.0680463	0.102873	0.0755481	0.0148973
	TCGA-XF-A9T5-01A	BLCA	0.00943732	0.0111715	0.0670929	0.102035	0.076952	0.0153945
	TCGA-XF-AAN7-01A	BLCA	0.0128283	0.0123562	0.0632306	0.114448	0.0831382	0.0154837
	TCGA-ZF-A9RN-01A	BLCA	0.0118787	0.0110923	0.0673264	0.0942715	0.0925476	0.0131632
	TCGA-XF-A9ST-01A	BLCA	0.0114163	0.0132281	0.0603845	0.0832507	0.0812338	0.0156557
	TCGA-ZF-A9R5-01A	BLCA	0.0119305	0.011899	0.0634991	0.105324	0.0711553	0.0130945
	TCGA-XF-A9SG-01A	BLCA	0.0112792	0.0125446	0.0635568	0.0928986	0.0785474	0.0148583
	TCGA-DK-AA6R-01A	BLCA	0.0125287	0.013838	0.0760639	0.0999898	0.0809317	0.0147309
	TCGA-XF-AAMY-01A	BLCA	0.0102601	0.0153859	0.0611168	0.0968579	0.0811941	0.0142925
	TCGA-XF-AAN3-01A	BLCA	0.0116323	0.0121199	0.0561829	0.0935739	0.0773341	0.0166469
	TCGA-XF-AAMG-01A	BLCA	0.0118388	0.0124205	0.0685609	0.10864	0.0821381	0.0148226
	TCGA-5N-A9KM-01A	BLCA	0.010173	0.0125855	0.0876648	0.0901418	0.0735918	0.015212
	TCGA-XF-AAML-01A	BLCA	0.0175512	0.0203159	0.0482505	0.0889775	0.066045	0.0136741
	TCGA-5N-A9KI-01A	BLCA	0.0142173	0.0177248	0.0472841	0.056465	0.0599044	0.0129713
	TCGA-XF-AAMW-01A	BLCA	0.0159938	0.0196631	0.041655	0.0707238	0.0594518	0.0136681
	TCGA-XF-A9SV-01A	BLCA	0.0141667	0.0188121	0.0429819	0.0807824	0.0482462	0.012406
	TCGA-ZF-AA58-01A	BLCA	0.0157466	0.0126539	0.0651577	0.0877138	0.0571943	0.0110191
	TCGA-XF-AAN2-01A	BLCA	0.0159079	0.0117207	0.050897	0.0757837	0.0556318	0.0138187
	TCGA-XF-AAMR-01A	BLCA	0.0141645	0.0140768	0.0525473	0.090931	0.0462963	0.0143145
	TCGA-XF-A9SK-01A	BLCA	0.0133055	0.0165918	0.0434356	0.0902763	0.083414	0.0126824
	TCGA-XF-A9SY-01A	BLCA	0.0148606	0.0136995	0.0416262	0.0597719	0.0593524	0.012034
	TCGA-XF-AAMX-01A	BLCA	0.0149347	0.0161329	0.0449188	0.081416	0.0707802	0.0129408
	TCGA-XF-AAMF-01A	BLCA	0.0149313	0.0131195	0.037745	0.0858352	0.0700003	0.0110714
	TCGA-XF-A9T6-01A	BLCA	0.0125279	0.014498	0.0924086	0.111632	0.0830412	0.0172237
	TCGA-XF-A9T2-01A	BLCA	0.0129914	0.0127795	0.0669879	0.103399	0.0806862	0.0149399
	TCGA-DK-AA6X-01A	BLCA	0.0142916	0.0119043	0.0825777	0.0977899	0.0836334	0.0171697
	TCGA-XF-AAMH-01A	BLCA	0.0173547	0.0178628	0.0593364	0.0925925	0.0801256	0.0154895
	TCGA-XF-AAMQ-01A	BLCA	0.0121294	0.0131732	0.0787999	0.104345	0.0976247	0.0134552
	TCGA-XF-AAN4-01A	BLCA	0.0133234	0.0131293	0.0753477	0.0989796	0.095393	0.013541
	TCGA-XF-AAN0-01A	BLCA	0.0134582	0.0147432	0.0831959	0.116617	0.0705061	0.0164518
	TCGA-XF-AAMZ-01A	BLCA	0.0130882	0.0119451	0.067115	0.0816428	0.0723418	0.01507
	TCGA-ZF-A9RD-01A	BLCA	0.0119027	0.0113448	0.0788706	0.113609	0.0658062	0.0161983
	TCGA-UY-A8OB-01A	BLCA	0.0128737	0.0125327	0.0630101	0.0922355	0.0692577	0.0140521
	TCGA-ZF-AA5N-01A	BLCA	0.0113613	0.0121615	0.0707882	0.104385	0.0814962	0.0137257
	TCGA-XF-A9SW-01A	BLCA	0.0124166	0.0145122	0.0335491	0.078001	0.06442	0.0131394
	TCGA-A1-A0SB-01A	BRCA	0.0144574	0.0214482	0.0499882	0.0934947	0.0578754	0.0155618
	TCGA-A1-A0SG-01A	BRCA	0.0113289	0.0269011	0.0560693	0.0836606	0.0607379	0.0132721
	TCGA-A1-A0SK-01A	BRCA	0.0123082	0.0193898	0.0392526	0.0876446	0.0517835	0.0130893
	TCGA-AC-A3EH-01A	BRCA	0.0160569	0.0189704	0.0442026	0.0935087	0.0694289	0.01684
	TCGA-AC-A3YJ-01A	BRCA	0.0177071	0.0214069	0.049539	0.127152	0.0813449	0.0153218
	TCGA-AO-A125-01A	BRCA	0.0114833	0.0127778	0.0589871	0.0965994	0.0670472	0.0129434
	TCGA-AR-A24M-01A	BRCA	0.0161322	0.0183928	0.0629373	0.125283	0.0661486	0.0166288
	TCGA-AR-A24O-01A	BRCA	0.0153764	0.0221049	0.0447848	0.118053	0.071817	0.0153963
	TCGA-AR-A24X-01A	BRCA	0.0158756	0.0199173	0.0572488	0.154471	0.0883536	0.0167201
	TCGA-AR-A2LL-01A	BRCA	0.0124096	0.0212149	0.0494157	0.118502	0.0715928	0.0168175
	TCGA-AR-A5QQ-01A	BRCA	0.0123647	0.0216647	0.0506004	0.110969	0.0723879	0.0150427
	TCGA-B6-A0WX-01A	BRCA	0.0124107	0.0216594	0.0363212	0.0616294	0.0622655	0.0115814
	TCGA-BH-A1EN-01A	BRCA	0.0145793	0.0233695	0.0519892	0.111574	0.0808963	0.0144348
	TCGA-C8-A8HP-01A	BRCA	0.0172393	0.0208324	0.0489312	0.0722982	0.0432597	0.0209708
	TCGA-D8-A1JS-01A	BRCA	0.010366	0.0251232	0.0401984	0.115631	0.0666045	0.0141467
	TCGA-D8-A73X-01A	BRCA	0.0143762	0.0114491	0.0349575	0.0712628	0.0526676	0.0161331
	TCGA-E9-A1N5-01A	BRCA	0.0139546	0.0187866	0.0427899	0.126605	0.0729468	0.0159403
	TCGA-E9-A1NC-01A	BRCA	0.0115981	0.02279	0.0571267	0.0879176	0.0671692	0.0198202
	TCGA-E9-A1NF-01A	BRCA	0.0165854	0.0210184	0.0545276	0.102753	0.0827849	0.0141764
	TCGA-E9-A5UP-01A	BRCA	0.0219271	0.0327561	0.0543508	0.104398	0.0717727	0.0181236
	TCGA-EW-A2FV-01A	BRCA	0.0172745	0.013924	0.0459049	0.123024	0.0669308	0.0160358
	TCGA-EW-A2FW-01A	BRCA	0.016461	0.0207993	0.0467144	0.13297	0.0668875	0.0157614
	TCGA-LL-A7T0-01A	BRCA	0.0142544	0.0165901	0.0512631	0.079694	0.0553306	0.0203341
	TCGA-A7-A5ZV-01A	BRCA	0.0133703	0.0234168	0.0512784	0.112822	0.0715993	0.0154234
	TCGA-GI-A2C8-01A	BRCA	0.0232759	0.0228383	0.0583109	0.136996	0.0773657	0.0182191
	TCGA-A1-A0SF-01A	BRCA	0.0115346	0.0176182	0.0468063	0.089409	0.0554974	0.0127212
	TCGA-A1-A0SH-01A	BRCA	0.0141282	0.0209423	0.0318182	0.096658	0.0557216	0.0141602
	TCGA-A1-A0SI-01A	BRCA	0.0119652	0.0187934	0.0445457	0.114665	0.0707426	0.014135
	TCGA-A1-A0SJ-01A	BRCA	0.0153575	0.0163493	0.0432418	0.0928209	0.0577153	0.0155353
	TCGA-A1-A0SM-01A	BRCA	0.0163101	0.0146857	0.0412097	0.0949074	0.0646508	0.0138064
	TCGA-A1-A0SN-01A	BRCA	0.0113833	0.0197708	0.049495	0.0903925	0.0577165	0.0136857
	TCGA-A1-A0SO-01A	BRCA	0.0137483	0.0145225	0.0438105	0.0792608	0.0436086	0.018165
	TCGA-A1-A0SP-01A	BRCA	0.0133993	0.015281	0.0393375	0.0917755	0.0583713	0.0132698
	TCGA-A1-A0SQ-01A	BRCA	0.012202	0.0170682	0.0405359	0.0938745	0.0606701	0.013042
	TCGA-A2-A04R-01A	BRCA	0.0123988	0.0215791	0.0377814	0.101411	0.0541295	0.0158637
	TCGA-A2-A0CT-01A	BRCA	0.0131859	0.0183214	0.0354826	0.0433297	0.0385882	0.013609
	TCGA-A2-A0EU-01A	BRCA	0.0103794	0.0141308	0.0374266	0.0825285	0.0452829	0.0139502
	TCGA-A2-A0ST-01A	BRCA	0.0133055	0.0174871	0.0396567	0.0928312	0.0462502	0.0165008
	TCGA-A2-A0SU-01A	BRCA	0.0143024	0.0139451	0.0487968	0.0934495	0.0512237	0.0163502
	TCGA-A2-A0SV-01A	BRCA	0.0131009	0.0168877	0.0351244	0.0817299	0.0501963	0.0135756
	TCGA-A2-A0SW-01A	BRCA	0.0135879	0.0219181	0.0424532	0.0808554	0.0584783	0.0149943
	TCGA-A2-A0SX-01A	BRCA	0.0154969	0.0165116	0.0434741	0.100613	0.0562307	0.0131586
	TCGA-A2-A0T0-01A	BRCA	0.0130656	0.019423	0.0428528	0.0888801	0.0383344	0.0135616
	TCGA-A2-A0T1-01A	BRCA	0.011946	0.0130419	0.049115	0.0905832	0.0483792	0.0151412
	TCGA-A2-A0T2-01A	BRCA	0.0115532	0.0186891	0.0453517	0.0943517	0.0527828	0.0134957
	TCGA-A2-A0T5-01A	BRCA	0.0153712	0.0175589	0.0373773	0.0924215	0.0561915	0.0154757
	TCGA-A2-A0T7-01A	BRCA	0.0140028	0.0141326	0.0459518	0.0877523	0.0600976	0.0143023
	TCGA-A2-A0YC-01A	BRCA	0.0137136	0.0181474	0.0417023	0.104315	0.0544868	0.0155292
	TCGA-A2-A0YE-01A	BRCA	0.0121144	0.0222448	0.0382608	0.118879	0.0542238	0.0140832
	TCGA-A2-A0YF-01A	BRCA	0.0139292	0.0182256	0.0466306	0.0634508	0.0490364	0.01352
	TCGA-A2-A0YG-01A	BRCA	0.012883	0.0146428	0.0353094	0.0881927	0.0672357	0.0111013
	TCGA-A2-A0YH-01A	BRCA	0.0142713	0.0224807	0.045491	0.0879888	0.0483631	0.0131782
	TCGA-A2-A0YI-01A	BRCA	0.0164176	0.0147337	0.0433415	0.0741897	0.0628221	0.0149569
	TCGA-A2-A0YJ-01A	BRCA	0.0116478	0.0156214	0.0373717	0.0820697	0.056503	0.0132221
	TCGA-A2-A0YM-01A	BRCA	0.015637	0.0206308	0.0393119	0.0674538	0.0504467	0.0144182
	TCGA-A2-A0YT-01A	BRCA	0.0137642	0.0172636	0.0433014	0.0729574	0.0563101	0.0120774
	TCGA-A2-A1FW-01A	BRCA	0.0104221	0.0206114	0.0510179	0.126245	0.0710275	0.0146825
	TCGA-A2-A1FX-01A	BRCA	0.0141604	0.0200481	0.0335929	0.0906867	0.059502	0.0126064
	TCGA-A2-A1FZ-01A	BRCA	0.014742	0.0218219	0.0473596	0.155647	0.108147	0.0182654
	TCGA-A2-A1G0-01A	BRCA	0.0130395	0.017505	0.0497153	0.099842	0.0721827	0.0136148
	TCGA-A2-A1G1-01A	BRCA	0.0132765	0.0161747	0.0417429	0.098683	0.0803362	0.0161247
	TCGA-A2-A1G6-01A	BRCA	0.0110594	0.0197421	0.0361812	0.107659	0.0700885	0.0168122
	TCGA-A2-A259-01A	BRCA	0.0125342	0.019385	0.0525433	0.13327	0.066114	0.0191269
	TCGA-A2-A25B-01A	BRCA	0.0164176	0.0209334	0.0470339	0.128033	0.0728392	0.0175709
	TCGA-A2-A25C-01A	BRCA	0.0165746	0.0202467	0.0519456	0.131653	0.0708686	0.0159784
	TCGA-A2-A25E-01A	BRCA	0.0139198	0.02011	0.0626289	0.141132	0.106456	0.0150024
	TCGA-A2-A25F-01A	BRCA	0.015616	0.0209848	0.0446651	0.125492	0.0838361	0.0166402
	TCGA-A2-A3XS-01A	BRCA	0.0137661	0.0158899	0.0662407	0.114939	0.0844954	0.0163248
	TCGA-A2-A3XT-01A	BRCA	0.015936	0.0198817	0.0487128	0.113202	0.0759337	0.0167147
	TCGA-A2-A3XU-01A	BRCA	0.0150303	0.019908	0.0489725	0.113741	0.0701833	0.0172368
	TCGA-A2-A3XV-01A	BRCA	0.0154265	0.0157596	0.0412671	0.0905006	0.0603197	0.0164982
	TCGA-A2-A3XW-01A	BRCA	0.0153092	0.0159602	0.0493001	0.10699	0.0680109	0.0136848
	TCGA-A2-A3XX-01A	BRCA	0.0145429	0.0163899	0.0484215	0.0927854	0.0622057	0.0144268
	TCGA-A2-A3XY-01A	BRCA	0.0152528	0.0193926	0.039465	0.0968299	0.0646226	0.0156309
	TCGA-A2-A3XZ-01A	BRCA	0.0150711	0.0167565	0.0566529	0.0962053	0.0812504	0.0137313
	TCGA-A2-A3Y0-01A	BRCA	0.0178138	0.0169316	0.0524627	0.095229	0.0665211	0.0124681
	TCGA-A2-A4S3-01A	BRCA	0.0180269	0.0354368	0.0646071	0.114165	0.0732921	0.0160327
	TCGA-A7-A0D9-01A	BRCA	0.0133377	0.0172217	0.060828	0.110449	0.0520781	0.0125093
	TCGA-A7-A0DC-01B	BRCA	0.0167557	0.0207076	0.0333972	0.0993448	0.0785195	0.017305
	TCGA-A7-A13D-01A	BRCA	0.0164503	0.0235533	0.0288475	0.0964577	0.0464985	0.0158502
	TCGA-A7-A13E-01A	BRCA	0.0115974	0.0130237	0.0433556	0.102936	0.0647776	0.0117645
	TCGA-A7-A13F-01A	BRCA	0.0133994	0.0144643	0.0410149	0.0998789	0.0591829	0.0121986
	TCGA-A7-A13G-01A	BRCA	0.0143931	0.0265798	0.0483161	0.0918889	0.0661712	0.0137817
	TCGA-A7-A13G-01B	BRCA	0.0124446	0.0203139	0.0565915	0.0939505	0.0584672	0.0142334
	TCGA-A7-A26H-01A	BRCA	0.019545	0.0190387	0.0475869	0.122165	0.0784323	0.0153734
	TCGA-A7-A26I-01A	BRCA	0.0153015	0.0176504	0.0417406	0.12719	0.0783212	0.0169052
	TCGA-A7-A26J-01A	BRCA	0.01668	0.0242704	0.0518353	0.102627	0.0769295	0.0162392
	TCGA-A7-A26J-01A	BRCA	0.0198643	0.0376734	0.0412665	0.0900082	0.0668185	0.0161015
	TCGA-A7-A26J-01B	BRCA	0.0237844	0.0365332	0.0432053	0.1598	0.0761439	0.0222212
	TCGA-A7-A2KD-01A	BRCA	0.0145313	0.0263975	0.0443441	0.120492	0.0647767	0.0177202
	TCGA-A7-A4SD-01A	BRCA	0.014637	0.0219319	0.0674509	0.0958565	0.0850868	0.0171537
	TCGA-A7-A4SE-01A	BRCA	0.0181905	0.019671	0.0627817	0.112747	0.0792392	0.0192955
	TCGA-A7-A4SF-01A	BRCA	0.0154625	0.0283572	0.0931518	0.117784	0.0973901	0.0178296
	TCGA-A7-A5ZW-01A	BRCA	0.0169081	0.0239227	0.044313	0.101728	0.0495944	0.0154982
	TCGA-A7-A6VV-01A	BRCA	0.0207956	0.0267205	0.0486739	0.0869223	0.0615352	0.0170715
	TCGA-A7-A6VW-01A	BRCA	0.0167012	0.0297131	0.0504869	0.102667	0.0870087	0.0173746
	TCGA-A7-A6VX-01A	BRCA	0.0159259	0.0302092	0.0454254	0.0942921	0.071394	0.0182034
	TCGA-A7-A6VY-01A	BRCA	0.0161125	0.0266852	0.0410674	0.0782476	0.0653413	0.0175391
	TCGA-A8-A075-01A	BRCA	0.0139298	0.0190459	0.0380876	0.0827755	0.0589405	0.0145398
	TCGA-A8-A08O-01A	BRCA	0.0140842	0.0185916	0.0539919	0.165317	0.0790425	0.0124102
	TCGA-AC-A23C-01A	BRCA	0.0166628	0.0245092	0.0423557	0.115476	0.0631278	0.0173576
	TCGA-AC-A23E-01A	BRCA	0.0122252	0.0204693	0.0685397	0.0816868	0.0549108	0.0202748
	TCGA-AC-A23H-01A	BRCA	0.0121706	0.0110189	0.220187	0.224904	0.184729	0.0220939
	TCGA-AC-A2BK-01A	BRCA	0.0159614	0.0228512	0.0482943	0.133331	0.0680009	0.0177454
	TCGA-AC-A2BM-01A	BRCA	0.0159758	0.0193916	0.0408286	0.100829	0.0679074	0.0156446
	TCGA-AC-A5EH-01A	BRCA	0.0158149	0.0209293	0.0580545	0.0964232	0.0510566	0.0181543
	TCGA-AC-A5XU-01A	BRCA	0.0136456	0.0163618	0.0485811	0.10145	0.0592627	0.015408
	TCGA-AC-A62V-01A	BRCA	0.0175822	0.0153615	0.0419084	0.075636	0.0518121	0.0165237
	TCGA-AC-A62X-01A	BRCA	0.0142636	0.0214625	0.0383447	0.096587	0.0562772	0.0151985
	TCGA-AC-A6IW-01A	BRCA	0.0171888	0.0248488	0.0423488	0.0981676	0.0603774	0.0175951
	TCGA-AC-A6NO-01A	BRCA	0.0161687	0.0290884	0.0493401	0.0806268	0.0603102	0.0184789
	TCGA-AC-A8OP-01A	BRCA	0.0152698	0.0189549	0.0396343	0.0647048	0.0416798	0.0163122
	TCGA-AN-A0XL-01A	BRCA	0.0127904	0.0102895	0.0485757	0.105752	0.0471153	0.0134705
	TCGA-AN-A0XN-01A	BRCA	0.0126691	0.0170073	0.0394723	0.0789992	0.0569754	0.0163283
	TCGA-AN-A0XO-01A	BRCA	0.0120603	0.0169181	0.0437472	0.07697	0.0675003	0.0137592
	TCGA-AN-A0XP-01A	BRCA	0.0110979	0.0206088	0.0358007	0.0830532	0.0573562	0.016201
	TCGA-AN-A0XR-01A	BRCA	0.0115809	0.0192389	0.0452444	0.0928615	0.0467934	0.013616
	TCGA-AN-A0XS-01A	BRCA	0.0118062	0.0162619	0.0324069	0.0971222	0.0577894	0.0140397
	TCGA-AN-A0XT-01A	BRCA	0.0100508	0.0153193	0.0316045	0.106054	0.0517749	0.0142864
	TCGA-AN-A0XU-01A	BRCA	0.0115196	0.0146932	0.0519983	0.0759995	0.0524152	0.0136454
	TCGA-AN-A0XV-01A	BRCA	0.0111393	0.0197941	0.0364369	0.086176	0.0615118	0.0144185
	TCGA-AN-A0XW-01A	BRCA	0.0137873	0.0175819	0.0380226	0.0950041	0.0547152	0.0133998
	TCGA-AO-A03L-01A	BRCA	0.0162539	0.0195074	0.0842567	0.144816	0.0815496	0.0143552
	TCGA-AO-A03M-01B	BRCA	0.014162	0.0135646	0.0483223	0.0893822	0.0511121	0.0146092
	TCGA-AO-A03N-01B	BRCA	0.012676	0.0148267	0.0352732	0.0909766	0.0534028	0.0142547
	TCGA-AO-A03U-01B	BRCA	0.0137879	0.0139795	0.0339151	0.0953633	0.0427302	0.0120933
	TCGA-AO-A0JA-01A	BRCA	0.0106798	0.0117498	0.0355662	0.0797656	0.0415043	0.0109435
	TCGA-AO-A0JB-01A	BRCA	0.0112465	0.011637	0.024661	0.0848312	0.0552487	0.0128151
	TCGA-AO-A0JC-01A	BRCA	0.0112144	0.0132867	0.0340071	0.0549629	0.0380182	0.0100634
	TCGA-AO-A0JD-01A	BRCA	0.0120938	0.0128333	0.0356672	0.0730316	0.0399784	0.0111913
	TCGA-AO-A0JE-01A	BRCA	0.0102907	0.0146582	0.0598274	0.134017	0.0815011	0.0127966
	TCGA-AO-A0JF-01A	BRCA	0.00994105	0.0162805	0.049327	0.0737105	0.0356813	0.01344
	TCGA-AO-A0JG-01A	BRCA	0.0127419	0.0139055	0.0430615	0.090506	0.0533733	0.0132577
	TCGA-AO-A0JI-01A	BRCA	0.0101827	0.0108152	0.0324051	0.0684547	0.0541864	0.0123379
	TCGA-AO-A0JL-01A	BRCA	0.011054	0.0160108	0.0225164	0.0712027	0.049859	0.0125761
	TCGA-AO-A0JM-01A	BRCA	0.0152688	0.0179143	0.0356546	0.10004	0.0528252	0.0138798
	TCGA-AO-A126-01A	BRCA	0.0128204	0.0154227	0.0488412	0.0786931	0.0686294	0.0158097
	TCGA-AO-A128-01A	BRCA	0.0118655	0.012924	0.0478228	0.0858731	0.0516536	0.0136815
	TCGA-AO-A129-01A	BRCA	0.0143877	0.0150378	0.0528703	0.0962001	0.0574611	0.0163164
	TCGA-AO-A12B-01A	BRCA	0.0129789	0.0140624	0.0493399	0.0806244	0.0625277	0.0123711
	TCGA-AO-A12C-01A	BRCA	0.0136579	0.0169987	0.0387582	0.101032	0.0611715	0.0145786
	TCGA-AO-A1KP-01A	BRCA	0.0120926	0.0194065	0.0549955	0.107825	0.0677292	0.0142218
	TCGA-AO-A1KQ-01A	BRCA	0.00982287	0.0130397	0.038271	0.101108	0.0703668	0.0123404
	TCGA-AO-A1KR-01A	BRCA	0.0104972	0.0184115	0.0437326	0.111303	0.0541688	0.0142359
	TCGA-AO-A1KT-01A	BRCA	0.0144339	0.0177997	0.0389634	0.11284	0.0681372	0.0150476
	TCGA-AQ-A04H-01B	BRCA	0.0131316	0.012389	0.0433306	0.105883	0.0474693	0.0137791
	TCGA-AQ-A04L-01B	BRCA	0.0132308	0.0138168	0.031851	0.0822536	0.0478818	0.0118255
	TCGA-AQ-A0Y5-01A	BRCA	0.0135539	0.0275581	0.0409932	0.0874851	0.0587892	0.0191884
	TCGA-AQ-A1H2-01A	BRCA	0.0135788	0.0178542	0.0447512	0.108532	0.06351	0.016566
	TCGA-AQ-A1H3-01A	BRCA	0.0118548	0.0240918	0.05539	0.0895928	0.0702421	0.014413
	TCGA-AQ-A54N-01A	BRCA	0.0163258	0.0168751	0.0659112	0.12301	0.0827701	0.0175661
	TCGA-AQ-A54O-01A	BRCA	0.0155634	0.0218624	0.0692079	0.108069	0.0672794	0.0180769
	TCGA-AQ-A7U7-01A	BRCA	0.0147793	0.014427	0.0461959	0.0609729	0.0447702	0.0170332
	TCGA-AR-A0TP-01A	BRCA	0.0131	0.0122074	0.0298912	0.0697879	0.0426913	0.0141819
	TCGA-AR-A0TQ-01A	BRCA	0.0143873	0.015619	0.0425439	0.087626	0.0570703	0.0152886
	TCGA-AR-A0TR-01A	BRCA	0.0104015	0.015418	0.0400325	0.0801526	0.055165	0.0134145
	TCGA-AR-A0TT-01A	BRCA	0.0115738	0.0207101	0.0375731	0.110881	0.0612059	0.0136442
	TCGA-AR-A0TU-01A	BRCA	0.0100855	0.0161743	0.0372309	0.125236	0.059926	0.0142391
	TCGA-AR-A0TV-01A	BRCA	0.0143089	0.016679	0.193462	0.07852	0.0561015	0.0156684
	TCGA-AR-A0TW-01A	BRCA	0.00925212	0.0163422	0.0433686	0.0772553	0.0582744	0.0185368
	TCGA-AR-A0TX-01A	BRCA	0.013882	0.0176412	0.0367972	0.0853904	0.0626941	0.0149303
	TCGA-AR-A0TZ-01A	BRCA	0.0130657	0.0182004	0.047872	0.100852	0.0548527	0.0143779
	TCGA-AR-A0U0-01A	BRCA	0.0101335	0.0180458	0.0423531	0.0754322	0.0575372	0.0133153
	TCGA-AR-A0U2-01A	BRCA	0.0132871	0.013723	0.0432516	0.0934971	0.0571447	0.0143203
	TCGA-AR-A0U3-01A	BRCA	0.0129504	0.0149804	0.0529623	0.0983427	0.0546974	0.018193
	TCGA-AR-A0U4-01A	BRCA	0.0125247	0.0137656	0.0298678	0.0637097	0.0433265	0.0117579
	TCGA-AR-A1AJ-01A	BRCA	0.0181866	0.0225076	0.0360771	0.0965475	0.0525086	0.0138502
	TCGA-AR-A1AN-01A	BRCA	0.0121493	0.0235559	0.0461659	0.100512	0.0608535	0.0143433
	TCGA-AR-A1AO-01A	BRCA	0.0117592	0.0152492	0.0516274	0.0939873	0.0769827	0.0128962
	TCGA-AR-A1AP-01A	BRCA	0.0168087	0.0195668	0.0410786	0.106175	0.0697699	0.0170253
	TCGA-AR-A1AQ-01A	BRCA	0.0129787	0.0142792	0.0420641	0.0846567	0.054997	0.0131789
	TCGA-AR-A1AR-01A	BRCA	0.0128922	0.0220727	0.0303703	0.0915146	0.0623796	0.0134166
	TCGA-AR-A1AS-01A	BRCA	0.0125446	0.0156285	0.034171	0.0941493	0.0492046	0.013226
	TCGA-AR-A1AU-01A	BRCA	0.0136373	0.0193936	0.0390153	0.0848639	0.0690458	0.0158545
	TCGA-AR-A1AV-01A	BRCA	0.0187146	0.0251332	0.0377094	0.0763588	0.0421607	0.0147427
	TCGA-AR-A1AW-01A	BRCA	0.0117335	0.014824	0.0433089	0.0820752	0.0541075	0.0137017
	TCGA-AR-A1AX-01A	BRCA	0.0127859	0.0147642	0.0449412	0.0909822	0.064674	0.0131439
	TCGA-AR-A1AY-01A	BRCA	0.0116042	0.0236625	0.0396685	0.0942079	0.0702173	0.0118507
	TCGA-AR-A24K-01A	BRCA	0.0155328	0.0193531	0.0593138	0.139651	0.094016	0.0186501
	TCGA-AR-A24L-01A	BRCA	0.0180367	0.0224599	0.0572579	0.163287	0.0868743	0.0193098
	TCGA-AR-A24N-01A	BRCA	0.0164732	0.0164804	0.0466571	0.136569	0.0654973	0.0153286
	TCGA-AR-A24P-01A	BRCA	0.0187993	0.0191675	0.0665638	0.137768	0.0693704	0.017639
	TCGA-AR-A24Q-01A	BRCA	0.0166958	0.0244406	0.0524859	0.120334	0.0925792	0.0175761
	TCGA-AR-A24R-01A	BRCA	0.0168441	0.0257035	0.0477844	0.13791	0.0895838	0.0163406
	TCGA-AR-A24S-01A	BRCA	0.0159862	0.0184522	0.0563271	0.137891	0.0925153	0.0177482
	TCGA-AR-A24U-01A	BRCA	0.0162128	0.0198651	0.0471273	0.141377	0.0801046	0.0163475
	TCGA-AR-A24V-01A	BRCA	0.014918	0.0167634	0.0547195	0.129672	0.0673482	0.0164604
	TCGA-AR-A24W-01A	BRCA	0.0182207	0.0170654	0.0769237	0.150699	0.083141	0.0184042
	TCGA-AR-A24Z-01A	BRCA	0.0145639	0.016809	0.051887	0.114124	0.0714553	0.016148
	TCGA-AR-A250-01A	BRCA	0.0152283	0.0185432	0.0452897	0.1275	0.0787698	0.0148454
	TCGA-AR-A251-01A	BRCA	0.0157834	0.0214557	0.0446724	0.105906	0.100439	0.0171321
	TCGA-AR-A252-01A	BRCA	0.0138417	0.0207923	0.041478	0.111988	0.0700063	0.0124072
	TCGA-AR-A254-01A	BRCA	0.0164823	0.0194773	0.0503419	0.123294	0.0714316	0.0177276
	TCGA-AR-A255-01A	BRCA	0.0131007	0.0218514	0.0440193	0.14862	0.0875405	0.0175456
	TCGA-AR-A256-01A	BRCA	0.0161638	0.0166226	0.0581007	0.129889	0.0784334	0.0165013
	TCGA-B6-A0I1-01A	BRCA	0.016102	0.0278735	0.0438356	0.0935893	0.0681382	0.0181971
	TCGA-B6-A0IK-01A	BRCA	0.0127582	0.0124066	0.0288051	0.0754603	0.0401053	0.0137619
	TCGA-B6-A0RE-01A	BRCA	0.0112282	0.0138525	0.0281212	0.0742413	0.0422228	0.0120751
	TCGA-B6-A0RG-01A	BRCA	0.0116404	0.0199998	0.0360379	0.0691942	0.0520933	0.0134014
	TCGA-B6-A0RI-01A	BRCA	0.0123712	0.0146085	0.0440052	0.0738218	0.0475318	0.0114253
	TCGA-B6-A0RL-01A	BRCA	0.0150186	0.0182521	0.0376435	0.0943324	0.0503158	0.0171635
	TCGA-B6-A0RM-01A	BRCA	0.0128016	0.0170286	0.0381457	0.0727432	0.0614899	0.0138631
	TCGA-B6-A0RO-01A	BRCA	0.0104263	0.0177433	0.0466701	0.0758903	0.0488594	0.0143063
	TCGA-B6-A0RP-01A	BRCA	0.0115893	0.0186308	0.0546171	0.0992315	0.083277	0.017449
	TCGA-B6-A0RS-01A	BRCA	0.0171154	0.0176809	0.0350479	0.0990462	0.0609412	0.0149433
	TCGA-B6-A0RT-01A	BRCA	0.0136779	0.0170393	0.0485708	0.0931446	0.0595464	0.0155463
	TCGA-B6-A0WT-01A	BRCA	0.0117821	0.0173527	0.0323433	0.0934219	0.0559189	0.0136394
	TCGA-B6-A0WV-01A	BRCA	0.0126455	0.0155952	0.0376565	0.109978	0.0660787	0.0127434
	TCGA-B6-A0WW-01A	BRCA	0.0119442	0.0143294	0.0334285	0.112443	0.0499389	0.0146384
	TCGA-B6-A0WY-01A	BRCA	0.0142636	0.0241743	0.0342133	0.0987075	0.0510285	0.0140988
	TCGA-B6-A0WZ-01A	BRCA	0.0120217	0.0125681	0.0365924	0.0995408	0.0500502	0.0132449
	TCGA-B6-A0X1-01A	BRCA	0.0114729	0.0158685	0.0375333	0.083246	0.0628331	0.0177878
	TCGA-B6-A0X4-01A	BRCA	0.0130229	0.0177265	0.0797674	0.123384	0.060222	0.0152059
	TCGA-B6-A0X5-01A	BRCA	0.0140574	0.0173326	0.0361541	0.0740736	0.0547837	0.0120929
	TCGA-B6-A1KC-01A	BRCA	0.0131325	0.0233734	0.0590322	0.103312	0.057958	0.0164872
	TCGA-B6-A1KC-01B	BRCA	0.0101376	0.0114363	0.177806	0.188639	0.170523	0.020523
	TCGA-B6-A1KF-01A	BRCA	0.0181874	0.0153702	0.0507866	0.0934535	0.0678617	0.0165092
	TCGA-B6-A1KI-01A	BRCA	0.011416	0.0203386	0.0563966	0.0911679	0.0522956	0.0128675
	TCGA-B6-A1KN-01A	BRCA	0.0261056	0.0209075	0.0488414	0.138387	0.0802836	0.0132714
	TCGA-B6-A400-01A	BRCA	0.0163948	0.0141627	0.0432576	0.0731284	0.0727538	0.0154321
	TCGA-B6-A401-01A	BRCA	0.014449	0.0140199	0.051271	0.0716428	0.0786747	0.0145637
	TCGA-B6-A402-01A	BRCA	0.0100654	0.0175341	0.0725859	0.124999	0.0916406	0.0126805
	TCGA-B6-A409-01A	BRCA	0.0128844	0.023418	0.0594949	0.0755701	0.0777871	0.0162894
	TCGA-BH-A0AU-01A	BRCA	0.0125244	0.0171153	0.0359027	0.104777	0.0613142	0.0125666
	TCGA-BH-A0AW-01A	BRCA	0.0133214	0.0179169	0.0435963	0.0856926	0.045525	0.0132313
	TCGA-BH-A0AZ-01A	BRCA	0.0127571	0.0216282	0.0438668	0.0696218	0.0682588	0.0125166
	TCGA-BH-A0B2-01A	BRCA	0.0160105	0.0159001	0.061178	0.0893884	0.0590186	0.0165615
	TCGA-BH-A0B3-01A	BRCA	0.0117998	0.0170503	0.0372824	0.0776199	0.0516527	0.0125409
	TCGA-BH-A0B6-01A	BRCA	0.0116078	0.0194301	0.0445641	0.103258	0.0699505	0.017289
	TCGA-BH-A0B8-01A	BRCA	0.0137677	0.0179583	0.0360096	0.0867627	0.0683827	0.0132139
	TCGA-BH-A0B9-01A	BRCA	0.0126353	0.015251	0.0562066	0.0901778	0.0565372	0.0130313
	TCGA-BH-A0BC-01A	BRCA	0.015783	0.016956	0.0598453	0.102936	0.0549986	0.0145095
	TCGA-BH-A0BF-01A	BRCA	0.0142864	0.0287234	0.0411098	0.0910208	0.0597417	0.0134851
	TCGA-BH-A0BJ-01A	BRCA	0.0150749	0.0177683	0.0622781	0.122318	0.0682365	0.0111951
	TCGA-BH-A0BM-01A	BRCA	0.0108297	0.0148948	0.0368359	0.0798038	0.0478639	0.0121228
	TCGA-BH-A0BS-01A	BRCA	0.0140063	0.0160407	0.0544226	0.0909448	0.0589602	0.0126449
	TCGA-BH-A0BT-01A	BRCA	0.0162392	0.0200269	0.0391175	0.0941016	0.042493	0.013575
	TCGA-BH-A0BZ-01A	BRCA	0.0133612	0.0182226	0.0462067	0.0828134	0.0460939	0.0142211
	TCGA-BH-A0C0-01A	BRCA	0.0129704	0.0151746	0.0436766	0.0923411	0.0525008	0.0166619
	TCGA-BH-A0DD-01A	BRCA	0.0201449	0.0225156	0.0379112	0.0956241	0.046189	0.0137336
	TCGA-BH-A0DG-01A	BRCA	0.0137607	0.0148626	0.0362811	0.099873	0.0783179	0.0134407
	TCGA-BH-A0DH-01A	BRCA	0.0135231	0.0200176	0.0457005	0.0913802	0.0610823	0.0154396
	TCGA-BH-A0DI-01A	BRCA	0.0128368	0.0202364	0.0337488	0.103657	0.0772288	0.0113619
	TCGA-BH-A0DK-01A	BRCA	0.0158197	0.0167594	0.0368342	0.107161	0.0555767	0.0119413
	TCGA-BH-A0DQ-01A	BRCA	0.0149347	0.0161131	0.0470622	0.0824313	0.0570985	0.013905
	TCGA-BH-A0DS-01A	BRCA	0.0102109	0.0133018	0.0482715	0.083873	0.0376534	0.0128571
	TCGA-BH-A0DV-01A	BRCA	0.0114435	0.0188883	0.0416779	0.105225	0.0649751	0.0145303
	TCGA-BH-A0E0-01A	BRCA	0.0122899	0.0138055	0.0412158	0.0796166	0.0446052	0.0111511
	TCGA-BH-A0E1-01A	BRCA	0.0121749	0.015087	0.0371347	0.0782688	0.0476196	0.0130861
	TCGA-BH-A0E2-01A	BRCA	0.00938471	0.0143131	0.0323998	0.0733421	0.0357525	0.0121791
	TCGA-BH-A0GY-01A	BRCA	0.0103782	0.0167603	0.0314699	0.0830928	0.041375	0.0103612
	TCGA-BH-A0GZ-01A	BRCA	0.0127496	0.0154449	0.0533007	0.0687393	0.040521	0.0122644
	TCGA-BH-A0H0-01A	BRCA	0.0148533	0.0143293	0.0513431	0.0925366	0.0647204	0.0119337
	TCGA-BH-A0H3-01A	BRCA	0.0129197	0.0137645	0.0518894	0.0944284	0.0586383	0.0122368
	TCGA-BH-A0H6-01A	BRCA	0.0136418	0.0132678	0.0465834	0.0665126	0.0457051	0.01261
	TCGA-BH-A0H7-01A	BRCA	0.0130473	0.0132495	0.0392728	0.0677899	0.0415204	0.0124841
	TCGA-BH-A0H9-01A	BRCA	0.0132165	0.0155587	0.0448133	0.109346	0.0659759	0.0146879
	TCGA-BH-A0HA-01A	BRCA	0.0153945	0.0200512	0.0420506	0.0818297	0.0465292	0.0137444
	TCGA-BH-A0HB-01A	BRCA	0.0133872	0.012711	0.0339782	0.0847012	0.0547353	0.011902
	TCGA-BH-A0HF-01A	BRCA	0.0118911	0.0124468	0.037208	0.0716111	0.0463175	0.0110865
	TCGA-BH-A0HI-01A	BRCA	0.0125636	0.0177548	0.0473561	0.106141	0.0540181	0.0143737
	TCGA-BH-A0HN-01A	BRCA	0.0129442	0.0109633	0.034666	0.089857	0.0494739	0.0145706
	TCGA-BH-A0HX-01A	BRCA	0.0126386	0.0147625	0.0280609	0.0985901	0.0455184	0.0122584
	TCGA-BH-A0HY-01A	BRCA	0.0106203	0.0162671	0.0419701	0.0843091	0.0444568	0.0125966
	TCGA-BH-A0RX-01A	BRCA	0.0117301	0.0199965	0.0315533	0.114188	0.0572399	0.015926
	TCGA-BH-A0W3-01A	BRCA	0.0103683	0.0159142	0.0350924	0.0925264	0.0622084	0.013872
	TCGA-BH-A0W4-01A	BRCA	0.0119732	0.0150859	0.0434215	0.113835	0.0606424	0.0128959
	TCGA-BH-A0W5-01A	BRCA	0.0137087	0.0175081	0.0363357	0.0951818	0.0603915	0.0181069
	TCGA-BH-A0WA-01A	BRCA	0.0121828	0.0193886	0.0524045	0.116845	0.046411	0.0151326
	TCGA-BH-A18V-06A	BRCA	0.0120943	0.0162865	0.0519688	0.117292	0.0674988	0.0138648
	TCGA-BH-A1ES-01A	BRCA	0.0141038	0.0200419	0.0469087	0.102562	0.0712239	0.0150331
	TCGA-BH-A1ES-06A	BRCA	0.015475	0.0234798	0.0556103	0.110227	0.0606327	0.0146629
	TCGA-BH-A1ET-01A	BRCA	0.0127798	0.0202234	0.0344699	0.0976032	0.0572336	0.0172847
	TCGA-BH-A1EU-01A	BRCA	0.0125386	0.0164404	0.042812	0.12295	0.0793871	0.0137347
	TCGA-BH-A1EV-01A	BRCA	0.0149437	0.0222058	0.0332232	0.0753344	0.0294773	0.013902
	TCGA-BH-A1EW-01A	BRCA	0.0124325	0.0229115	0.0417011	0.112581	0.0638434	0.0140745
	TCGA-BH-A1EX-01A	BRCA	0.0128485	0.0191681	0.0489734	0.111721	0.0789282	0.0125593
	TCGA-BH-A1EY-01A	BRCA	0.0150799	0.026035	0.0635376	0.0938004	0.066712	0.0152203
	TCGA-BH-A1F0-01A	BRCA	0.0115456	0.0205682	0.0356635	0.116303	0.0732139	0.0136849
	TCGA-BH-A1F2-01A	BRCA	0.0118766	0.0157021	0.0495142	0.094586	0.0613087	0.0165704
	TCGA-BH-A1F5-01A	BRCA	0.0120297	0.0201005	0.0516663	0.0984414	0.0777711	0.0145325
	TCGA-BH-A1F6-01A	BRCA	0.00931365	0.0161535	0.03906	0.0903576	0.0553617	0.0115225
	TCGA-BH-A1F8-01A	BRCA	0.00999434	0.0140183	0.0559926	0.0953378	0.0673583	0.0142132
	TCGA-BH-A1FB-01A	BRCA	0.0122272	0.0223886	0.0372258	0.11048	0.0661167	0.012843
	TCGA-BH-A1FD-01A	BRCA	0.0123423	0.0152541	0.0383646	0.132357	0.0712488	0.0157652
	TCGA-BH-A1FE-01A	BRCA	0.0162542	0.0174832	0.0468135	0.134019	0.0726528	0.0143923
	TCGA-BH-A1FE-06A	BRCA	0.0136697	0.0201526	0.0450486	0.0962895	0.0669332	0.0158706
	TCGA-BH-A1FG-01A	BRCA	0.0122742	0.0193431	0.0454005	0.0867172	0.062011	0.0138122
	TCGA-BH-A1FH-01A	BRCA	0.0118311	0.0213218	0.0395644	0.122117	0.0724795	0.0160915
	TCGA-BH-A1FJ-01A	BRCA	0.0110529	0.0185838	0.0452946	0.119634	0.066257	0.0140682
	TCGA-BH-A1FM-01A	BRCA	0.0158106	0.0276758	0.0818808	0.0988954	0.133428	0.0189477
	TCGA-BH-A1FN-01A	BRCA	0.0113062	0.0199624	0.0576631	0.0955363	0.078942	0.0141105
	TCGA-BH-A1FU-01A	BRCA	0.0187498	0.026204	0.0559468	0.145947	0.0798699	0.0177633
	TCGA-BH-A201-01A	BRCA	0.0123779	0.0178632	0.0634377	0.0765181	0.0639991	0.017137
	TCGA-BH-A202-01A	BRCA	0.01336	0.0184787	0.0512867	0.0818093	0.0601977	0.0150416
	TCGA-BH-A203-01A	BRCA	0.0138195	0.0158038	0.0596288	0.125975	0.0605614	0.0144212
	TCGA-BH-A204-01A	BRCA	0.012378	0.0168234	0.056388	0.100311	0.0611954	0.0169351
	TCGA-BH-A208-01A	BRCA	0.0132462	0.0146927	0.0473028	0.0900426	0.0588787	0.0188886
	TCGA-BH-A42V-01A	BRCA	0.0139928	0.0199523	0.0467218	0.0776631	0.0699205	0.015118
	TCGA-BH-A6R8-01A	BRCA	0.0170914	0.0243101	0.0459563	0.0952297	0.0556758	0.0200079
	TCGA-BH-A8FZ-01A	BRCA	0.0155522	0.0221631	0.0447502	0.0748694	0.0535572	0.0171984
	TCGA-BH-A8G0-01A	BRCA	0.0132422	0.0129146	0.0614005	0.0544212	0.0570488	0.0159294
	TCGA-C8-A1HE-01A	BRCA	0.0141383	0.016093	0.0454143	0.107457	0.0762658	0.0161421
	TCGA-C8-A1HF-01A	BRCA	0.0135365	0.0319561	0.0403687	0.106032	0.0540441	0.0157947
	TCGA-C8-A1HG-01A	BRCA	0.0121412	0.0236673	0.0344844	0.0862175	0.086445	0.0154797
	TCGA-C8-A1HI-01A	BRCA	0.0136967	0.0252447	0.0593515	0.101648	0.0720074	0.0145049
	TCGA-C8-A1HJ-01A	BRCA	0.0108424	0.0199292	0.0392103	0.129571	0.0704571	0.0123198
	TCGA-C8-A1HK-01A	BRCA	0.0128807	0.0274883	0.037288	0.126655	0.0573974	0.0133405
	TCGA-C8-A1HL-01A	BRCA	0.0136591	0.0196062	0.043452	0.097791	0.0850647	0.0161155
	TCGA-C8-A1HM-01A	BRCA	0.0139985	0.0179778	0.036024	0.117004	0.0624354	0.0113277
	TCGA-C8-A1HN-01A	BRCA	0.0128841	0.0170244	0.0337685	0.0905911	0.060236	0.0140024
	TCGA-C8-A1HO-01A	BRCA	0.0118852	0.0163417	0.0559859	0.116929	0.0555004	0.0140314
	TCGA-C8-A26V-01A	BRCA	0.0173519	0.0176296	0.0399503	0.146875	0.0609536	0.0183594
	TCGA-C8-A26W-01A	BRCA	0.0171816	0.0154415	0.0444529	0.120311	0.077756	0.0132161
	TCGA-C8-A26X-01A	BRCA	0.0141639	0.0199569	0.0443247	0.12594	0.0796797	0.0152174
	TCGA-C8-A26Y-01A	BRCA	0.015711	0.0253736	0.0537314	0.123932	0.0804671	0.0159078
	TCGA-C8-A26Z-01A	BRCA	0.0184827	0.0205882	0.0520335	0.130451	0.0630601	0.0160128
	TCGA-C8-A273-01A	BRCA	0.0153799	0.0228359	0.0502297	0.138873	0.0661151	0.0170631
	TCGA-C8-A274-01A	BRCA	0.016813	0.0196562	0.0552019	0.0923825	0.0623165	0.0166776
	TCGA-C8-A275-01A	BRCA	0.014366	0.0155756	0.0512215	0.144049	0.0737355	0.0166475
	TCGA-C8-A278-01A	BRCA	0.014446	0.0263958	0.0585026	0.140106	0.0723768	0.0160462
	TCGA-C8-A27A-01A	BRCA	0.017212	0.0224303	0.04715	0.125523	0.0705325	0.0157472
	TCGA-C8-A27B-01A	BRCA	0.0156868	0.0222671	0.0552002	0.147077	0.0711832	0.0160556
	TCGA-D8-A1J8-01A	BRCA	0.0106452	0.0216826	0.0493494	0.137941	0.0787386	0.0156671
	TCGA-D8-A1J9-01A	BRCA	0.0114125	0.0153808	0.0563474	0.10123	0.0668117	0.0155313
	TCGA-D8-A1JA-01A	BRCA	0.0124938	0.0218034	0.0410297	0.0876613	0.0670314	0.0139354
	TCGA-D8-A1JB-01A	BRCA	0.010451	0.0195002	0.0427954	0.122974	0.0697507	0.0164704
	TCGA-D8-A1JC-01A	BRCA	0.0131954	0.0156823	0.0422883	0.135299	0.0686741	0.0149173
	TCGA-D8-A1JD-01A	BRCA	0.00964143	0.0152866	0.0394531	0.0855741	0.0541131	0.0125612
	TCGA-D8-A1JE-01A	BRCA	0.015256	0.0176685	0.0481035	0.110345	0.0651864	0.0142809
	TCGA-D8-A1JF-01A	BRCA	0.0101826	0.0402852	0.038816	0.121771	0.0702191	0.0133698
	TCGA-D8-A1JG-01B	BRCA	0.0116713	0.0162467	0.047816	0.12309	0.0725013	0.0161654
	TCGA-D8-A1JH-01A	BRCA	0.0458433	0.0472782	0.0442815	0.123219	0.555513	0.0170758
	TCGA-D8-A1JI-01A	BRCA	0.0111769	0.0184378	0.041544	0.147386	0.0704287	0.0149459
	TCGA-D8-A1JJ-01A	BRCA	0.0121701	0.0181942	0.0469392	0.0872997	0.0574709	0.0154243
	TCGA-D8-A1JK-01A	BRCA	0.0124176	0.0202122	0.0503163	0.112825	0.0650224	0.0137646
	TCGA-D8-A1JL-01A	BRCA	0.0121323	0.0275003	0.031746	0.117465	0.0640042	0.0150433
	TCGA-D8-A1JM-01A	BRCA	0.0119214	0.0239757	0.0361191	0.120802	0.0659484	0.0165163
	TCGA-D8-A1JP-01A	BRCA	0.0112089	0.0140672	0.0456458	0.100124	0.0685379	0.0145407
	TCGA-D8-A1JU-01A	BRCA	0.0149153	0.0199548	0.0472171	0.0963672	0.0624186	0.0153416
	TCGA-D8-A1X5-01A	BRCA	0.0166924	0.0194014	0.0517519	0.118486	0.0743367	0.0152447
	TCGA-D8-A1X6-01A	BRCA	0.0134088	0.0155483	0.0520732	0.106665	0.0593876	0.0146623
	TCGA-D8-A1X9-01A	BRCA	0.0130033	0.0168616	0.0578402	0.077192	0.0622861	0.0184733
	TCGA-D8-A1XA-01A	BRCA	0.0144208	0.0191046	0.0582395	0.131016	0.0736092	0.0170168
	TCGA-D8-A1XB-01A	BRCA	0.0175969	0.019994	0.053582	0.117956	0.0735728	0.0180382
	TCGA-D8-A1XD-01A	BRCA	0.0171304	0.015282	0.0607423	0.148614	0.0736524	0.0175293
	TCGA-D8-A1XF-01A	BRCA	0.0131315	0.0288731	0.0522053	0.150316	0.0912114	0.0180477
	TCGA-D8-A1XG-01A	BRCA	0.0156462	0.0173084	0.0724475	0.127375	0.0835399	0.0185871
	TCGA-D8-A1XK-01A	BRCA	0.0120047	0.017609	0.0541615	0.0920238	0.0599499	0.0140423
	TCGA-D8-A1XL-01A	BRCA	0.0138911	0.0251435	0.0646929	0.0653847	0.0583771	0.0158121
	TCGA-D8-A1XM-01A	BRCA	0.0191483	0.0214714	0.0490865	0.0892187	0.0657223	0.0163266
	TCGA-D8-A1XQ-01A	BRCA	0.0148782	0.0240837	0.055309	0.0676472	0.0555466	0.0138621
	TCGA-D8-A1XR-01A	BRCA	0.0139986	0.0170988	0.0474618	0.113212	0.0534438	0.0147478
	TCGA-D8-A1XT-01A	BRCA	0.0137589	0.0262363	0.0467346	0.0819008	0.0591006	0.0134734
	TCGA-D8-A1XU-01A	BRCA	0.0124808	0.0149122	0.0399055	0.0785541	0.0625256	0.0146059
	TCGA-D8-A1XW-01A	BRCA	0.0110264	0.0177715	0.0498093	0.0842375	0.0574864	0.0115106
	TCGA-D8-A1XY-01A	BRCA	0.0125509	0.0145914	0.054086	0.0817347	0.0537735	0.0129879
	TCGA-D8-A1XZ-01A	BRCA	0.0107133	0.015211	0.0618368	0.091685	0.0539056	0.012217
	TCGA-D8-A1Y0-01A	BRCA	0.011486	0.0156224	0.0449317	0.0808416	0.058489	0.0159957
	TCGA-D8-A1Y1-01A	BRCA	0.0133715	0.0199596	0.0348131	0.0935218	0.0590127	0.0132196
	TCGA-D8-A1Y2-01A	BRCA	0.0139699	0.0175279	0.0455736	0.0677618	0.0531154	0.0135296
	TCGA-D8-A1Y3-01A	BRCA	0.0110295	0.0154936	0.219461	0.211624	0.188209	0.0194143
	TCGA-D8-A27F-01A	BRCA	0.0138534	0.0212615	0.0420632	0.132084	0.0697495	0.0142676
	TCGA-D8-A27H-01A	BRCA	0.0180588	0.0208556	0.0422044	0.115582	0.0675971	0.0158865
	TCGA-D8-A27K-01A	BRCA	0.0163864	0.0158775	0.0507165	0.114146	0.0906599	0.0183229
	TCGA-D8-A27L-01A	BRCA	0.0157785	0.0222938	0.0445254	0.107679	0.0746876	0.0149032
	TCGA-D8-A27M-01A	BRCA	0.015657	0.018317	0.0403148	0.130357	0.0678583	0.0175542
	TCGA-D8-A27N-01A	BRCA	0.0185013	0.0155084	0.0583337	0.126113	0.08277	0.0147646
	TCGA-D8-A27P-01A	BRCA	0.0159768	0.0242055	0.0507955	0.122663	0.0642337	0.0162803
	TCGA-D8-A27R-01A	BRCA	0.0170555	0.0225674	0.0527246	0.127602	0.0676564	0.0183262
	TCGA-D8-A73W-01A	BRCA	0.0163082	0.0218811	0.0624073	0.0719006	0.0606908	0.0164004
	TCGA-E2-A105-01A	BRCA	0.0155404	0.0156122	0.0415076	0.100997	0.0663613	0.0155004
	TCGA-E2-A106-01A	BRCA	0.0128827	0.0142468	0.041641	0.0586661	0.0565995	0.0148901
	TCGA-E2-A108-01A	BRCA	0.0154768	0.0140646	0.0412901	0.0801444	0.0577923	0.0154248
	TCGA-E2-A109-01A	BRCA	0.0122608	0.0187112	0.0431212	0.0868425	0.0498973	0.014748
	TCGA-E2-A10B-01A	BRCA	0.012651	0.0194789	0.0498525	0.082313	0.0639166	0.0164935
	TCGA-E2-A10C-01A	BRCA	0.0137375	0.0145104	0.0554007	0.0770959	0.0631958	0.013065
	TCGA-E2-A10E-01A	BRCA	0.0126726	0.0159946	0.0461166	0.0995014	0.0509359	0.0142023
	TCGA-E2-A14N-01A	BRCA	0.0127021	0.022304	0.0339765	0.100039	0.0570533	0.0129186
	TCGA-E2-A15I-01A	BRCA	0.0142178	0.0261642	0.0456013	0.114004	0.0657363	0.0140825
	TCGA-E2-A15J-01A	BRCA	0.0117838	0.0163835	0.0378421	0.093645	0.0486283	0.012559
	TCGA-E2-A15K-01A	BRCA	0.0132763	0.0191907	0.0346242	0.103936	0.0710277	0.0141856
	TCGA-E2-A15K-06A	BRCA	0.0185673	0.026001	0.0347433	0.105001	0.0735808	0.0144937
	TCGA-E2-A1AZ-01A	BRCA	0.016761	0.0190358	0.0527011	0.103576	0.0691068	0.0126319
	TCGA-E2-A1B0-01A	BRCA	0.0138624	0.0183237	0.0483886	0.108261	0.0638577	0.0129201
	TCGA-E2-A1B1-01A	BRCA	0.0146675	0.0196046	0.0465917	0.0839768	0.0619418	0.0138029
	TCGA-E2-A1B4-01A	BRCA	0.0138193	0.0200035	0.0369859	0.0997376	0.0717573	0.0153936
	TCGA-E2-A1B6-01A	BRCA	0.0125674	0.0195725	0.0326707	0.0949807	0.0575819	0.0127079
	TCGA-E2-A1BD-01A	BRCA	0.0123099	0.0141984	0.0378486	0.101036	0.0650049	0.0142805
	TCGA-E2-A1IE-01A	BRCA	0.01446	0.0202306	0.0491197	0.096993	0.068746	0.0126109
	TCGA-E2-A1IF-01A	BRCA	0.0129445	0.0188787	0.0437699	0.0914545	0.0571625	0.0152795
	TCGA-E2-A1IG-01A	BRCA	0.0149534	0.0195137	0.0452335	0.107057	0.0566415	0.0137984
	TCGA-E2-A1II-01A	BRCA	0.0119217	0.024188	0.0500976	0.105575	0.0725441	0.0161163
	TCGA-E2-A1IK-01A	BRCA	0.0125918	0.0262521	0.0712126	0.097928	0.059957	0.0134917
	TCGA-E2-A1IN-01A	BRCA	0.0129031	0.0160852	0.0384636	0.106848	0.0776773	0.0129949
	TCGA-E2-A1IO-01A	BRCA	0.0114397	0.0148928	0.0499897	0.0656478	0.0663492	0.0141033
	TCGA-E2-A1IP-01A	BRCA	0.0139726	0.0164079	0.0515098	0.127965	0.0794326	0.0152208
	TCGA-E2-A1IU-01A	BRCA	0.0163593	0.0187192	0.0398315	0.112386	0.085642	0.0141591
	TCGA-E2-A1L6-01A	BRCA	0.191699	0.0300963	0.0475186	0.101202	0.0802044	0.018476
	TCGA-E2-A1L7-01A	BRCA	0.0100533	0.0190281	0.0623391	0.120308	0.0663267	0.0190515
	TCGA-E2-A1L9-01A	BRCA	0.0125526	0.0203779	0.0390396	0.114938	0.0570177	0.0149204
	TCGA-E2-A1LA-01A	BRCA	0.0148356	0.0197201	0.0508243	0.0700085	0.0567072	0.0126015
	TCGA-E2-A1LB-01A	BRCA	0.0123707	0.0124284	0.0522907	0.087421	0.0533195	0.0106379
	TCGA-E2-A1LE-01A	BRCA	0.0142761	0.0207919	0.0601353	0.138337	0.0728674	0.0155715
	TCGA-E2-A1LH-01A	BRCA	0.0146868	0.0169784	0.0548835	0.126906	0.0728409	0.0186117
	TCGA-E2-A1LI-01A	BRCA	0.0138792	0.0120456	0.0659505	0.102589	0.0779137	0.0167992
	TCGA-E2-A1LK-01A	BRCA	0.0164022	0.0158765	0.0531118	0.134839	0.0638881	0.0148219
	TCGA-E2-A1LL-01A	BRCA	0.0124641	0.0218247	0.0373718	0.0935995	0.0678017	0.0120966
	TCGA-E2-A1LS-01A	BRCA	0.00963522	0.0137835	0.186768	0.196268	0.168326	0.0197389
	TCGA-E2-A56Z-01A	BRCA	0.0121082	0.025158	0.047167	0.112988	0.0621443	0.0128584
	TCGA-E2-A570-01A	BRCA	0.0116187	0.0325201	0.0449951	0.104483	0.054534	0.0140973
	TCGA-E2-A572-01A	BRCA	0.0154224	0.0166367	0.0395322	0.0745627	0.0461064	0.0140133
	TCGA-E2-A573-01A	BRCA	0.0131331	0.0177844	0.0492575	0.089956	0.0503434	0.014233
	TCGA-E2-A574-01A	BRCA	0.0137164	0.0217619	0.0360489	0.0962528	0.0654018	0.0133379
	TCGA-E9-A1N6-01A	BRCA	0.011695	0.0312502	0.0472893	0.110287	0.0601653	0.0120534
	TCGA-E9-A1N8-01A	BRCA	0.0102793	0.0281178	0.0474941	0.111531	0.0741537	0.0140861
	TCGA-E9-A1ND-01A	BRCA	0.0150678	0.0150541	0.054562	0.0700161	0.060372	0.015773
	TCGA-E9-A1NE-01A	BRCA	0.0110343	0.015903	0.0494715	0.0879129	0.0616618	0.0115588
	TCGA-E9-A1NG-01A	BRCA	0.0139691	0.0178041	0.0400011	0.0671718	0.0556135	0.0169901
	TCGA-E9-A1NH-01A	BRCA	0.0143979	0.020257	0.0565403	0.121521	0.0905526	0.0162618
	TCGA-E9-A1QZ-01A	BRCA	0.0164391	0.0219667	0.0451195	0.166013	0.0835455	0.0161134
	TCGA-E9-A1R0-01A	BRCA	0.0155026	0.0142729	0.060491	0.136269	0.085509	0.0180041
	TCGA-E9-A1R2-01A	BRCA	0.0157993	0.0305347	0.0551188	0.115047	0.0756975	0.0159355
	TCGA-E9-A1R3-01A	BRCA	0.0137115	0.0147498	0.0523572	0.0857244	0.0555651	0.0146211
	TCGA-E9-A1R4-01A	BRCA	0.0138158	0.020254	0.0486267	0.129546	0.0678299	0.0165596
	TCGA-E9-A1R5-01A	BRCA	0.013924	0.0214985	0.0326678	0.0830187	0.0530607	0.0139946
	TCGA-E9-A1R6-01A	BRCA	0.0142031	0.0200309	0.0456762	0.127273	0.0655496	0.0139014
	TCGA-E9-A1R7-01A	BRCA	0.0137672	0.0196187	0.0492545	0.0989913	0.0637812	0.0141241
	TCGA-E9-A1RA-01A	BRCA	0.0125165	0.0283118	0.0525653	0.116107	0.0635134	0.0144993
	TCGA-E9-A1RB-01A	BRCA	0.0119795	0.0153663	0.0647364	0.0913884	0.0738119	0.020343
	TCGA-E9-A1RD-01A	BRCA	0.00916749	0.0125637	0.216139	0.181499	0.171499	0.0223636
	TCGA-E9-A1RE-01A	BRCA	0.010316	0.0159234	0.0584501	0.120707	0.0634541	0.0178588
	TCGA-E9-A1RF-01A	BRCA	0.00865193	0.0121348	0.186664	0.20139	0.16474	0.0224537
	TCGA-E9-A1RG-01A	BRCA	0.0173156	0.0229766	0.04648	0.137324	0.0793185	0.0162982
	TCGA-E9-A1RH-01A	BRCA	0.0126172	0.017619	0.0614249	0.117726	0.0698016	0.0164402
	TCGA-E9-A226-01A	BRCA	0.0107418	0.0119579	0.207174	0.190283	0.192267	0.0223522
	TCGA-E9-A227-01A	BRCA	0.0136324	0.0168897	0.0557422	0.0797782	0.0598291	0.0146775
	TCGA-E9-A228-01A	BRCA	0.0111278	0.0124316	0.229675	0.224013	0.188133	0.0234667
	TCGA-E9-A229-01A	BRCA	0.0127502	0.0160386	0.0675158	0.0879104	0.0608446	0.0126466
	TCGA-E9-A22A-01A	BRCA	0.0125711	0.014261	0.199056	0.192593	0.165714	0.0241276
	TCGA-E9-A22D-01A	BRCA	0.00784885	0.0130161	0.159409	0.185214	0.15355	0.0214968
	TCGA-E9-A22E-01A	BRCA	0.00955462	0.0129249	0.17586	0.183049	0.167294	0.0229335
	TCGA-E9-A22G-01A	BRCA	0.0104863	0.00948028	0.198178	0.196903	0.167483	0.0190379
	TCGA-E9-A22H-01A	BRCA	0.0119625	0.0175059	0.0663173	0.0900124	0.0664204	0.0185539
	TCGA-E9-A243-01A	BRCA	0.0153792	0.0209575	0.0520915	0.115972	0.0785373	0.017204
	TCGA-E9-A244-01A	BRCA	0.0164881	0.0225079	0.059077	0.136352	0.068515	0.0151744
	TCGA-E9-A245-01A	BRCA	0.0141206	0.0165087	0.0394918	0.136386	0.0946026	0.0177677
	TCGA-E9-A247-01A	BRCA	0.0118449	0.0160331	0.0483147	0.138756	0.08267	0.0156469
	TCGA-E9-A248-01A	BRCA	0.0175027	0.0182507	0.0541507	0.12396	0.0782294	0.0160964
	TCGA-E9-A249-01A	BRCA	0.0132171	0.0232696	0.0496078	0.119516	0.0883011	0.0170705
	TCGA-E9-A24A-01A	BRCA	0.0164447	0.0262804	0.0566778	0.129444	0.0689382	0.0182871
	TCGA-EW-A1IX-01A	BRCA	0.0130975	0.0207268	0.0435488	0.0996578	0.0640495	0.0128356
	TCGA-EW-A1IY-01A	BRCA	0.0143373	0.0214684	0.040614	0.204095	0.0655362	0.0138949
	TCGA-EW-A1IZ-01A	BRCA	0.0106324	0.0216123	0.0543766	0.116521	0.0718454	0.015978
	TCGA-EW-A1J1-01A	BRCA	0.0161563	0.0205383	0.0404429	0.075242	0.0659704	0.0138158
	TCGA-EW-A1J6-01A	BRCA	0.0105556	0.0204478	0.045482	0.116156	0.0722633	0.014252
	TCGA-EW-A1OV-01A	BRCA	0.0113694	0.0167937	0.0613369	0.100832	0.0597783	0.0132914
	TCGA-EW-A1OW-01A	BRCA	0.0129726	0.0145853	0.0472943	0.0834406	0.0597558	0.0108901
	TCGA-EW-A1OY-01A	BRCA	0.010165	0.0118983	0.0445546	0.0785086	0.065425	0.0149072
	TCGA-EW-A1OZ-01A	BRCA	0.0114136	0.0175782	0.0411754	0.112551	0.0612585	0.0147314
	TCGA-EW-A1P1-01A	BRCA	0.0141671	0.0191655	0.0651226	0.119974	0.0719027	0.0166656
	TCGA-EW-A1P3-01A	BRCA	0.0121995	0.0271214	0.0416764	0.119292	0.0686998	0.0160258
	TCGA-EW-A1P5-01A	BRCA	0.0109318	0.0208957	0.0501057	0.109569	0.0739043	0.0131637
	TCGA-EW-A1P6-01A	BRCA	0.0144551	0.0131482	0.048501	0.115827	0.06279	0.0114245
	TCGA-EW-A1P7-01A	BRCA	0.0127576	0.0208693	0.0540588	0.0813002	0.057356	0.0146157
	TCGA-EW-A1P8-01A	BRCA	0.0126037	0.0159602	0.0487078	0.0715573	0.0678452	0.0164416
	TCGA-EW-A1PA-01A	BRCA	0.0100908	0.0133502	0.0500225	0.0803322	0.0672397	0.0119955
	TCGA-EW-A1PB-01A	BRCA	0.0118882	0.0224111	0.0429064	0.0938398	0.0621744	0.0163053
	TCGA-EW-A1PC-01B	BRCA	0.0164117	0.017456	0.0437082	0.102705	0.0658948	0.0185443
	TCGA-EW-A1PD-01A	BRCA	0.0105102	0.019703	0.0353634	0.0962163	0.0666609	0.0150379
	TCGA-EW-A1PE-01A	BRCA	0.0125847	0.0144073	0.0463409	0.121804	0.0672343	0.0117889
	TCGA-EW-A1PF-01A	BRCA	0.0138417	0.0190144	0.0481414	0.109121	0.0656071	0.0153892
	TCGA-EW-A1PH-01A	BRCA	0.0116855	0.0213373	0.0322778	0.0746934	0.0519254	0.0120725
	TCGA-EW-A2FR-01A	BRCA	0.0183061	0.0296728	0.0632976	0.110086	0.0684495	0.016592
	TCGA-EW-A2FS-01A	BRCA	0.0139989	0.0237268	0.0423446	0.132515	0.103439	0.0147203
	TCGA-EW-A3U0-01A	BRCA	0.0147201	0.0193792	0.0572573	0.0791048	0.0621164	0.0154344
	TCGA-EW-A6S9-01A	BRCA	0.0164103	0.0417776	0.0472882	0.0944263	0.0721489	0.015074
	TCGA-EW-A6SA-01A	BRCA	0.0175143	0.0172481	0.0452859	0.0757039	0.0502709	0.0146181
	TCGA-EW-A6SB-01A	BRCA	0.0159087	0.0152114	0.0501352	0.0938233	0.0637978	0.0129981
	TCGA-EW-A6SD-01A	BRCA	0.0175186	0.0366565	0.0438386	0.0909615	0.0735421	0.0194485
	TCGA-GI-A2C9-01A	BRCA	0.0181491	0.0252484	0.0523313	0.119049	0.0626501	0.0196042
	TCGA-GM-A2D9-01A	BRCA	0.0174923	0.032857	0.0517798	0.140659	0.0734141	0.0160591
	TCGA-GM-A2DA-01A	BRCA	0.0165852	0.0213143	0.0618021	0.134567	0.0846543	0.0181841
	TCGA-GM-A2DB-01A	BRCA	0.0158308	0.0200609	0.0429348	0.116954	0.094836	0.0178095
	TCGA-GM-A2DC-01A	BRCA	0.0122613	0.0281579	0.0516127	0.143986	0.0866842	0.0172816
	TCGA-GM-A2DD-01A	BRCA	0.0123256	0.0106314	0.0382199	0.134052	0.0718438	0.0168234
	TCGA-GM-A2DF-01A	BRCA	0.0147476	0.0218561	0.0600994	0.139429	0.0709343	0.0164712
	TCGA-GM-A2DH-01A	BRCA	0.0124846	0.0246703	0.0489647	0.126433	0.0737822	0.0168076
	TCGA-GM-A2DI-01A	BRCA	0.0149747	0.02465	0.0484981	0.140839	0.0841937	0.0211583
	TCGA-GM-A2DK-01A	BRCA	0.0140615	0.0266096	0.0510984	0.154524	0.078181	0.0175034
	TCGA-GM-A2DL-01A	BRCA	0.013398	0.0226143	0.0509794	0.139598	0.0881916	0.0196129
	TCGA-GM-A2DM-01A	BRCA	0.01335	0.0180728	0.0539357	0.13083	0.0778522	0.0150555
	TCGA-GM-A2DN-01A	BRCA	0.0132449	0.0263819	0.0559075	0.139063	0.0862438	0.0187683
	TCGA-GM-A3XL-01A	BRCA	0.014297	0.0137671	0.0441728	0.0902963	0.0694449	0.0144332
	TCGA-LD-A74U-01A	BRCA	0.0183875	0.0236356	0.0449538	0.0945275	0.0671662	0.0209714
	TCGA-LL-A441-01A	BRCA	0.015413	0.018029	0.0487946	0.0783459	0.0610008	0.0179528
	TCGA-LL-A442-01A	BRCA	0.0165188	0.0187229	0.0506919	0.0973587	0.0588908	0.0127793
	TCGA-LL-A5YM-01A	BRCA	0.0167321	0.0301932	0.0425434	0.131296	0.0724292	0.0180936
	TCGA-LL-A5YN-01A	BRCA	0.0160258	0.0226006	0.0506284	0.101425	0.0564496	0.0162569
	TCGA-LL-A5YO-01A	BRCA	0.0169473	0.0262113	0.0501246	0.118027	0.0624645	0.0174347
	TCGA-LL-A5YP-01A	BRCA	0.0174272	0.0312643	0.0422473	0.137135	0.0852884	0.0165598
	TCGA-LL-A6FQ-01A	BRCA	0.0141614	0.0138898	0.0429687	0.0969372	0.055026	0.0137361
	TCGA-LL-A6FR-01A	BRCA	0.0150408	0.0159882	0.0357836	0.0806313	0.0635573	0.0127435
	TCGA-LL-A73Y-01A	BRCA	0.0171035	0.0190996	0.0492193	0.0928548	0.0524481	0.0213651
	TCGA-LL-A73Z-01A	BRCA	0.0169704	0.010798	0.0446787	0.0682124	0.0506336	0.0142503
	TCGA-LL-A740-01A	BRCA	0.0175445	0.0117422	0.056492	0.0649056	0.0536523	0.0133249
	TCGA-LL-A8F5-01A	BRCA	0.0150691	0.0244778	0.0432876	0.055627	0.0551421	0.0148456
	TCGA-OL-A5RU-01A	BRCA	0.0175777	0.0273146	0.059199	0.113833	0.0688269	0.017067
	TCGA-OL-A5RV-01A	BRCA	0.013894	0.0185916	0.0631539	0.101728	0.0616454	0.0175697
	TCGA-OL-A5RW-01A	BRCA	0.0170181	0.0262345	0.0554707	0.127779	0.0779797	0.0173422
	TCGA-OL-A5RX-01A	BRCA	0.0200415	0.0244136	0.0667713	0.123044	0.0780899	0.0198205
	TCGA-OL-A5RY-01A	BRCA	0.0184991	0.0242829	0.0448473	0.113851	0.0837508	0.0169461
	TCGA-OL-A5RZ-01A	BRCA	0.021002	0.0276651	0.04957	0.128118	0.0701934	0.0150822
	TCGA-OL-A5S0-01A	BRCA	0.0149177	0.0240419	0.0477745	0.104543	0.0716327	0.0174824
	TCGA-OL-A66H-01A	BRCA	0.0158352	0.0257542	0.0543866	0.101207	0.0676306	0.0149432
	TCGA-OL-A66I-01A	BRCA	0.0143136	0.0181949	0.0522414	0.0985701	0.0524425	0.0152242
	TCGA-OL-A66L-01A	BRCA	0.0143967	0.0146891	0.048429	0.0767284	0.0519058	0.0160131
	TCGA-OL-A66O-01A	BRCA	0.0150653	0.0164412	0.0437036	0.079261	0.0574014	0.0166809
	TCGA-OL-A66P-01A	BRCA	0.0158519	0.0182494	0.0404902	0.090748	0.0577192	0.0142769
	TCGA-OL-A6VO-01A	BRCA	0.0187927	0.0381358	0.0429079	0.0952288	0.073819	0.0173998
	TCGA-OL-A6VR-01A	BRCA	0.0170018	0.0367238	0.0454312	0.0830596	0.0812431	0.0162445
	TCGA-PL-A8LZ-01A	BRCA	0.0161051	0.0169968	0.0515217	0.063699	0.0522988	0.0188822
	TCGA-S3-A6ZF-01A	BRCA	0.0155596	0.0119875	0.0482885	0.0689357	0.0546522	0.0139738
	TCGA-S3-A6ZG-01A	BRCA	0.0188913	0.0151613	0.0424624	0.0763056	0.0713854	0.0147266
	TCGA-S3-A6ZH-01A	BRCA	0.014781	0.0134914	0.0384003	0.0798403	0.0608923	0.0159246
	TCGA-V7-A7HQ-01A	BRCA	0.0169931	0.0373072	0.0571842	0.0837922	0.0702744	0.0188198
	TCGA-A2-A0CK-01A	BRCA	0.0156582	0.0287949	0.037795	0.0963368	0.0721992	0.0174557
	TCGA-A2-A0CO-01A	BRCA	0.0158912	0.0256229	0.0400767	0.116468	0.0632795	0.0142108
	TCGA-A2-A0CR-01A	BRCA	0.0154424	0.0235895	0.0410061	0.0886536	0.0651712	0.0155958
	TCGA-A2-A0EN-01A	BRCA	0.0142218	0.0165284	0.0651704	0.0946762	0.0707765	0.013244
	TCGA-A2-A0EP-01A	BRCA	0.014493	0.0167607	0.0512076	0.126759	0.0700273	0.0151511
	TCGA-A2-A0SY-01A	BRCA	0.0143196	0.0232362	0.0365224	0.0943977	0.0530099	0.0132053
	TCGA-A2-A0T4-01A	BRCA	0.0109074	0.0185482	0.0415147	0.0776096	0.0561997	0.0158208
	TCGA-A2-A0T6-01A	BRCA	0.0143917	0.0176884	0.048236	0.0912671	0.0650571	0.013209
	TCGA-A2-A0YD-01A	BRCA	0.0124832	0.0204759	0.0426164	0.0872828	0.0489675	0.0169346
	TCGA-A2-A0YK-01A	BRCA	0.0110896	0.0201309	0.0339957	0.0716349	0.0409981	0.0139237
	TCGA-A2-A0YL-01A	BRCA	0.0136165	0.013163	0.0250366	0.0688374	0.0432448	0.0143549
	TCGA-A2-A1FV-01A	BRCA	0.0106832	0.0166032	0.0610912	0.0609141	0.0811837	0.0150528
	TCGA-A2-A25A-01A	BRCA	0.0155878	0.0135396	0.050196	0.108909	0.0668533	0.0163017
	TCGA-A2-A25D-01A	BRCA	0.0179964	0.0155936	0.0384938	0.143973	0.0704323	0.012249
	TCGA-A2-A3KC-01A	BRCA	0.0158486	0.0304682	0.0451193	0.137671	0.0931079	0.0165742
	TCGA-A2-A4RW-01A	BRCA	0.0162106	0.0298891	0.0571587	0.101687	0.0775832	0.0190101
	TCGA-A2-A4RY-01A	BRCA	0.0178306	0.0239758	0.0616	0.105459	0.0754765	0.0175178
	TCGA-A2-A4S2-01A	BRCA	0.0174975	0.0199594	0.0758873	0.0952713	0.0884616	0.0199419
	TCGA-A7-A13H-01A	BRCA	0.0146984	0.0216053	0.0428607	0.0979505	0.0676561	0.0142162
	TCGA-A7-A26E-01A	BRCA	0.0184331	0.0186665	0.054782	0.126406	0.0666607	0.0168104
	TCGA-A7-A26E-01A	BRCA	0.019972	0.0518205	0.0487449	0.0953609	0.0755691	0.017015
	TCGA-A7-A26E-01B	BRCA	0.0208054	0.0391055	0.057069	0.130559	0.0800504	0.0242273
	TCGA-A7-A3IZ-01A	BRCA	0.0159094	0.0237066	0.0561422	0.113931	0.0773258	0.0176488
	TCGA-A7-A3J1-01A	BRCA	0.0141125	0.0241147	0.0446672	0.122918	0.0780738	0.0157483
	TCGA-A7-A425-01A	BRCA	0.0143688	0.0230535	0.0470535	0.0746866	0.0709309	0.0155715
	TCGA-A7-A426-01A	BRCA	0.0154345	0.0207649	0.0479691	0.0818841	0.0604952	0.0198178
	TCGA-A7-A4SA-01A	BRCA	0.0207629	0.0210635	0.0782928	0.109687	0.094133	0.0186543
	TCGA-A7-A4SB-01A	BRCA	0.0169231	0.022936	0.071746	0.150955	0.0948641	0.0178203
	TCGA-A7-A4SC-01A	BRCA	0.0166364	0.0236614	0.0681992	0.100585	0.0755237	0.0167683
	TCGA-A7-A5ZX-01A	BRCA	0.0155435	0.013779	0.0338539	0.0965235	0.049292	0.0119487
	TCGA-A8-A0A6-01A	BRCA	0.0111544	0.0117199	0.0544937	0.0674734	0.0421977	0.0125478
	TCGA-A8-A0AD-01A	BRCA	0.0124635	0.0132802	0.0349254	0.0671094	0.0430533	0.0177415
	TCGA-AC-A23G-01A	BRCA	0.0185404	0.021707	0.043919	0.126974	0.0810954	0.0190592
	TCGA-AC-A2B8-01A	BRCA	0.0155919	0.0194256	0.0628627	0.108116	0.0623319	0.0162841
	TCGA-AC-A2FB-01A	BRCA	0.0183032	0.0182497	0.0538112	0.133312	0.0776535	0.0152246
	TCGA-AC-A2FE-01A	BRCA	0.0145057	0.0274082	0.0408246	0.11287	0.0715391	0.0155752
	TCGA-AC-A2FF-01A	BRCA	0.0196807	0.0196584	0.0499336	0.154809	0.0794105	0.0198914
	TCGA-AC-A2FG-01A	BRCA	0.0160361	0.0220495	0.0444938	0.117149	0.0739076	0.0162112
	TCGA-AC-A2FK-01A	BRCA	0.0151857	0.0216722	0.0516977	0.124938	0.0820674	0.0197912
	TCGA-AC-A2FM-01A	BRCA	0.013582	0.0269021	0.0428676	0.123345	0.0837772	0.015549
	TCGA-AC-A2FO-01A	BRCA	0.0129579	0.0224308	0.0514008	0.124039	0.0771363	0.014267
	TCGA-AC-A2QI-01A	BRCA	0.0120879	0.0152065	0.0516136	0.111977	0.0633136	0.0133731
	TCGA-AC-A3BB-01A	BRCA	0.0148424	0.0129455	0.0626604	0.107286	0.0815458	0.0125063
	TCGA-AC-A3HN-01A	BRCA	0.0130612	0.0242107	0.0619945	0.133117	0.0878592	0.0207664
	TCGA-AC-A3OD-01A	BRCA	0.0191982	0.0191503	0.0513001	0.0944074	0.0790486	0.0188076
	TCGA-AC-A3OD-01B	BRCA	0.0151498	0.0240379	0.0347844	0.0754225	0.0412536	0.01491
	TCGA-AC-A3QP-01A	BRCA	0.0158875	0.0301937	0.0548961	0.127292	0.0816588	0.0155236
	TCGA-AC-A3QQ-01A	BRCA	0.0147785	0.0178541	0.0745047	0.0892501	0.0609481	0.0142072
	TCGA-AC-A3TM-01A	BRCA	0.0147091	0.0264475	0.0769613	0.0921252	0.077825	0.018416
	TCGA-AC-A3TN-01A	BRCA	0.0157093	0.0219595	0.0483221	0.0967633	0.0707792	0.0162623
	TCGA-AC-A3W5-01A	BRCA	0.0136376	0.0250821	0.0454853	0.0860345	0.0684693	0.0130273
	TCGA-AC-A3W6-01A	BRCA	0.0121787	0.0225671	0.0639908	0.0904235	0.0718543	0.0124734
	TCGA-AC-A3W7-01A	BRCA	0.0147778	0.024404	0.0626618	0.0936276	0.0766244	0.0152935
	TCGA-AC-A3YI-01A	BRCA	0.0181214	0.0152889	0.0540653	0.0759111	0.0687361	0.0161839
	TCGA-AC-A5XS-01A	BRCA	0.0148783	0.0190582	0.048042	0.0815403	0.0601762	0.0156475
	TCGA-AC-A62Y-01A	BRCA	0.015918	0.0258565	0.0498507	0.0953109	0.0569617	0.0163985
	TCGA-AC-A6IV-01A	BRCA	0.0173504	0.0317876	0.0482838	0.0689041	0.0684422	0.0181706
	TCGA-AC-A6IX-01A	BRCA	0.0209326	0.0154166	0.0319514	0.0877877	0.066008	0.0128887
	TCGA-AC-A6IX-06A	BRCA	0.0188397	0.0197052	0.0367324	0.0758611	0.0586552	0.015912
	TCGA-AC-A7VB-01A	BRCA	0.0160159	0.01829	0.0529821	0.0738144	0.0520493	0.0173518
	TCGA-AC-A7VC-01A	BRCA	0.0162903	0.0141861	0.0552987	0.0536453	0.0535889	0.0158873
	TCGA-AO-A0JJ-01A	BRCA	0.0125315	0.0167005	0.0336985	0.054358	0.051727	0.0133408
	TCGA-AO-A12E-01A	BRCA	0.0130769	0.011818	0.0363728	0.097593	0.0622066	0.0136831
	TCGA-AO-A12G-01A	BRCA	0.0124182	0.0161172	0.0368124	0.0980056	0.0548474	0.011471
	TCGA-AO-A1KO-01A	BRCA	0.0137819	0.0192299	0.0550699	0.117654	0.0694942	0.0152095
	TCGA-AO-A1KS-01A	BRCA	0.0114795	0.0156558	0.0572598	0.0843939	0.0612929	0.0277756
	TCGA-AR-A1AK-01A	BRCA	0.0130047	0.0170095	0.0395497	0.0778239	0.049854	0.0147496
	TCGA-AR-A1AL-01A	BRCA	0.0133439	0.016251	0.041277	0.0994189	0.047133	0.0133147
	TCGA-AR-A1AM-01A	BRCA	0.0156602	0.0220033	0.0487581	0.0849502	0.060743	0.015757
	TCGA-AR-A1AT-01A	BRCA	0.0206504	0.0233276	0.0355562	0.0725407	0.0491463	0.0149233
	TCGA-AR-A24H-01A	BRCA	0.0150206	0.0163787	0.052292	0.137069	0.0662588	0.0187467
	TCGA-AR-A24T-01A	BRCA	0.0129772	0.0173457	0.0501027	0.143092	0.0627893	0.0154751
	TCGA-AR-A2LE-01A	BRCA	0.013986	0.0284853	0.0545813	0.1391	0.0698357	0.0159854
	TCGA-AR-A2LH-01A	BRCA	0.0130853	0.0222276	0.0571108	0.143101	0.0808181	0.0172452
	TCGA-AR-A2LJ-01A	BRCA	0.0140108	0.0240782	0.0386712	0.12462	0.0745025	0.0128203
	TCGA-AR-A2LK-01A	BRCA	0.0140271	0.0197764	0.0476803	0.138246	0.0735951	0.0160983
	TCGA-AR-A2LM-01A	BRCA	0.0153993	0.0247656	0.0527327	0.15096	0.0825283	0.0155188
	TCGA-AR-A2LN-01A	BRCA	0.0153953	0.029851	0.0464822	0.155059	0.0761024	0.0176575
	TCGA-AR-A2LO-01A	BRCA	0.0178162	0.0281564	0.0496521	0.115831	0.0826526	0.0191983
	TCGA-AR-A2LQ-01A	BRCA	0.0134043	0.0202659	0.0520183	0.12761	0.0806618	0.0157882
	TCGA-AR-A5QN-01A	BRCA	0.0139134	0.0215838	0.0581417	0.10464	0.0529418	0.016244
	TCGA-AR-A5QP-01A	BRCA	0.0164571	0.0220196	0.0535827	0.110675	0.0653197	0.0166305
	TCGA-B6-A2IU-01A	BRCA	0.0144573	0.0218697	0.0429576	0.120778	0.0692184	0.0166333
	TCGA-B6-A40B-01A	BRCA	0.0136475	0.0119588	0.0492213	0.0771154	0.0692307	0.0169905
	TCGA-B6-A40C-01A	BRCA	0.0161112	0.0143425	0.0557502	0.0865616	0.0664035	0.0139563
	TCGA-BH-A0B5-01A	BRCA	0.0125619	0.0210998	0.0398454	0.105363	0.0604406	0.0128463
	TCGA-BH-A0DP-01A	BRCA	0.0135654	0.0143652	0.0529032	0.127648	0.0556742	0.014027
	TCGA-BH-A0HP-01A	BRCA	0.0135415	0.0139436	0.0551662	0.114154	0.0654866	0.0147684
	TCGA-BH-A28O-01A	BRCA	0.0148759	0.0210939	0.0471276	0.0844696	0.0675465	0.015076
	TCGA-BH-A28Q-01A	BRCA	0.0150286	0.0178555	0.0613982	0.12883	0.0747378	0.0165241
	TCGA-BH-A2L8-01A	BRCA	0.0152317	0.0173652	0.0750523	0.136724	0.0729467	0.0163913
	TCGA-BH-A42T-01A	BRCA	0.0174156	0.0187685	0.0499161	0.0592805	0.052902	0.0170975
	TCGA-BH-A42U-01A	BRCA	0.0154207	0.0207248	0.0564328	0.058787	0.0625737	0.0153367
	TCGA-BH-A8FY-01A	BRCA	0.0177384	0.0199486	0.0486675	0.0746618	0.0536571	0.0163121
	TCGA-C8-A3M7-01A	BRCA	0.0164959	0.0229779	0.047487	0.107244	0.0639244	0.0191076
	TCGA-C8-A3M8-01A	BRCA	0.0140502	0.0200591	0.0478616	0.140372	0.0780252	0.016327
	TCGA-C8-A8HR-01A	BRCA	0.0167769	0.0164906	0.0430415	0.0577131	0.0582081	0.0155849
	TCGA-D8-A1JN-01A	BRCA	0.0105584	0.0196046	0.0574711	0.105628	0.0714927	0.0155199
	TCGA-D8-A1X8-01A	BRCA	0.0126728	0.0181574	0.0484748	0.0956194	0.0563401	0.0144834
	TCGA-D8-A1XO-01A	BRCA	0.0114911	0.0172909	0.0582096	0.0802	0.0647286	0.0127122
	TCGA-D8-A27G-01A	BRCA	0.0159588	0.0192344	0.0413426	0.124574	0.071237	0.0186052
	TCGA-D8-A27I-01A	BRCA	0.0130706	0.0154462	0.0447838	0.126993	0.0741145	0.0162064
	TCGA-D8-A27T-01A	BRCA	0.0128766	0.020382	0.0499877	0.115553	0.0779042	0.0136816
	TCGA-D8-A27V-01A	BRCA	0.0150616	0.0167714	0.0358487	0.139441	0.0700024	0.0154484
	TCGA-D8-A3Z5-01A	BRCA	0.015969	0.0242889	0.0400335	0.0694292	0.0631645	0.0149369
	TCGA-D8-A3Z6-01A	BRCA	0.0159853	0.0173414	0.0559818	0.0943232	0.075648	0.015144
	TCGA-D8-A4Z1-01A	BRCA	0.0174606	0.0238826	0.0790471	0.106228	0.0818667	0.0178517
	TCGA-D8-A73U-01A	BRCA	0.0185254	0.0310539	0.0524182	0.0940965	0.0776301	0.0177286
	TCGA-E2-A107-01A	BRCA	0.013718	0.016399	0.0385853	0.082461	0.0591457	0.0144767
	TCGA-E2-A10F-01A	BRCA	0.0133345	0.0150983	0.0430022	0.0652542	0.0537745	0.0129774
	TCGA-E2-A14U-01A	BRCA	0.0160437	0.0301615	0.0536284	0.105523	0.06933	0.0147499
	TCGA-E2-A1B5-01A	BRCA	0.0183953	0.0314086	0.0357628	0.0813829	0.0706869	0.0128217
	TCGA-E2-A1BC-01A	BRCA	0.0165852	0.0245308	0.0331106	0.0850556	0.044117	0.0142008
	TCGA-E2-A1IH-01A	BRCA	0.0109099	0.0162989	0.0397503	0.100026	0.0551481	0.0156949
	TCGA-E2-A1IJ-01A	BRCA	0.0128673	0.0207062	0.0474293	0.108146	0.0688543	0.0158312
	TCGA-E2-A1IL-01A	BRCA	0.0138318	0.0239048	0.058459	0.123843	0.0694529	0.0165665
	TCGA-E2-A1L8-01A	BRCA	0.023445	0.0184733	0.0533718	0.0974119	0.504023	0.0140375
	TCGA-E2-A1LG-01A	BRCA	0.00982128	0.016551	0.0555055	0.106294	0.0592866	0.0140463
	TCGA-E2-A2P5-01A	BRCA	0.0129769	0.0210804	0.0441595	0.117394	0.0714718	0.0146774
	TCGA-E2-A2P6-01A	BRCA	0.011419	0.0238881	0.0446892	0.1176	0.0759349	0.0133916
	TCGA-E2-A3DX-01A	BRCA	0.0139002	0.0222887	0.0593103	0.118373	0.0773465	0.0196365
	TCGA-E2-A576-01A	BRCA	0.015428	0.0152826	0.0463917	0.0878389	0.0560195	0.0135791
	TCGA-E9-A295-01A	BRCA	0.0139738	0.0212197	0.0425017	0.127787	0.0806536	0.0134799
	TCGA-E9-A2JS-01A	BRCA	0.0167584	0.0276451	0.055591	0.129738	0.0844403	0.0165576
	TCGA-E9-A2JT-01A	BRCA	0.0210414	0.0184877	0.0543512	0.12996	0.0872708	0.0176737
	TCGA-E9-A3HO-01A	BRCA	0.0131611	0.0296519	0.0503982	0.130937	0.0891185	0.0173069
	TCGA-E9-A3Q9-01A	BRCA	0.0172293	0.0205438	0.0336357	0.12014	0.073394	0.0194051
	TCGA-E9-A3X8-01A	BRCA	0.0158704	0.0293676	0.0483855	0.119114	0.0670609	0.0144377
	TCGA-E9-A54Y-01A	BRCA	0.0187039	0.0175893	0.0552269	0.0880688	0.0787108	0.0187611
	TCGA-E9-A6HE-01A	BRCA	0.015233	0.0172219	0.0444921	0.0869605	0.0505499	0.0163148
	TCGA-EW-A1IW-01A	BRCA	0.0100886	0.0162262	0.0494023	0.122089	0.0661873	0.0160882
	TCGA-EW-A1J2-01A	BRCA	0.0130021	0.0192292	0.0337009	0.113394	0.071648	0.014345
	TCGA-EW-A1J3-01A	BRCA	0.0119145	0.0150808	0.0559551	0.0938303	0.0638197	0.0117523
	TCGA-EW-A1J5-01A	BRCA	0.0116717	0.022105	0.0373247	0.104176	0.0639203	0.0141745
	TCGA-EW-A1PG-01A	BRCA	0.0150716	0.023073	0.0527419	0.09929	0.0738488	0.0138764
	TCGA-EW-A3E8-01B	BRCA	0.0143383	0.0173023	0.0561592	0.0786432	0.0627095	0.0139136
	TCGA-EW-A423-01A	BRCA	0.0144424	0.0164127	0.0576232	0.0618873	0.0633186	0.0180835
	TCGA-EW-A424-01A	BRCA	0.0179574	0.0205348	0.0456074	0.0978846	0.0659429	0.0161345
	TCGA-EW-A6SC-01A	BRCA	0.0154891	0.0223172	0.0335685	0.0707856	0.0487673	0.0155063
	TCGA-GM-A2DO-01A	BRCA	0.0159099	0.0172845	0.0710355	0.148167	0.07874	0.0183363
	TCGA-GM-A3NW-01A	BRCA	0.017709	0.0187793	0.0562323	0.0846028	0.0613941	0.0163063
	TCGA-GM-A3NY-01A	BRCA	0.0155025	0.0230235	0.0466416	0.104716	0.0619782	0.0244528
	TCGA-GM-A3XG-01A	BRCA	0.0162485	0.018262	0.0485647	0.0783171	0.0630319	0.0149668
	TCGA-GM-A3XN-01A	BRCA	0.0148962	0.0272363	0.0566204	0.11403	0.0766384	0.018204
	TCGA-GM-A4E0-01A	BRCA	0.0164046	0.0286944	0.0462235	0.132287	0.0811268	0.0238641
	TCGA-GM-A5PV-01A	BRCA	0.0142741	0.0218832	0.0447568	0.104663	0.0745218	0.0154046
	TCGA-GM-A5PX-01A	BRCA	0.0176112	0.0301071	0.040793	0.111952	0.069421	0.0149423
	TCGA-HN-A2NL-01A	BRCA	0.0123072	0.0162232	0.0499051	0.145512	0.0759188	0.0184719
	TCGA-JL-A3YW-01A	BRCA	0.0153382	0.0160158	0.0515685	0.0896274	0.0780044	0.0138293
	TCGA-JL-A3YX-01A	BRCA	0.0142279	0.0188018	0.0406104	0.115991	0.0818555	0.0164042
	TCGA-LD-A66U-01A	BRCA	0.0151744	0.0143924	0.0376137	0.0677425	0.0552211	0.0134998
	TCGA-LL-A440-01A	BRCA	0.014443	0.0177442	0.0587169	0.0835813	0.0669982	0.0150923
	TCGA-LL-A50Y-01A	BRCA	0.0161615	0.0159496	0.0711409	0.100234	0.0736724	0.0182544
	TCGA-LL-A5YL-01A	BRCA	0.0147968	0.0225071	0.0420573	0.108039	0.0688001	0.0159826
	TCGA-LL-A6FP-01A	BRCA	0.012633	0.0120853	0.0466177	0.075386	0.0670171	0.0153959
	TCGA-LL-A7SZ-01A	BRCA	0.0157657	0.0164357	0.050656	0.0605573	0.0549856	0.017027
	TCGA-LQ-A4E4-01A	BRCA	0.015392	0.0186975	0.0539283	0.122373	0.0647488	0.0170798
	TCGA-MS-A51U-01A	BRCA	0.0163785	0.0246281	0.0604396	0.0917703	0.0641069	0.0211901
	TCGA-OL-A66J-01A	BRCA	0.0140783	0.0255	0.0460579	0.101411	0.063441	0.016391
	TCGA-OL-A66K-01A	BRCA	0.0130419	0.0176331	0.0417043	0.0929106	0.0564774	0.0114024
	TCGA-OL-A66N-01A	BRCA	0.0129486	0.0136173	0.0451428	0.0969272	0.0511572	0.0153397
	TCGA-W8-A86G-01A	BRCA	0.0153861	0.0164353	0.0485726	0.0814016	0.0512918	0.016293
	TCGA-XX-A899-01A	BRCA	0.0153096	0.0171762	0.0619266	0.0874118	0.0537514	0.0166
	TCGA-XX-A89A-01A	BRCA	0.0149995	0.0155743	0.0578127	0.0798774	0.0457167	0.0138903
	TCGA-AR-A1AI-01A	BRCA	0.0114084	0.016188	0.0523421	0.101708	0.0742914	0.013037
	TCGA-BH-A1FC-01A	BRCA	0.0104028	0.0151322	0.0457855	0.0967705	0.0796809	0.0151835
	TCGA-BH-A209-01A	BRCA	0.0112719	0.00931307	0.247434	0.194179	0.176202	0.0210008
	TCGA-E9-A3QA-01A	BRCA	0.0180798	0.0196391	0.0486777	0.095041	0.068733	0.0145318
	TCGA-EW-A1P4-01A	BRCA	0.0117221	0.0227462	0.0424622	0.0661835	0.0552733	0.0151163
	TCGA-A2-A4RX-01A	BRCA	0.0167783	0.0245675	0.0521912	0.0956459	0.0686229	0.0186955
	TCGA-A2-A4S1-01A	BRCA	0.0177712	0.0240724	0.0836855	0.102521	0.095614	0.0196598
	TCGA-A7-A26F-01A	BRCA	0.0167866	0.0205773	0.0583418	0.132825	0.0850101	0.0157308
	TCGA-A7-A26F-01B	BRCA	0.017823	0.0230262	0.0487634	0.0949527	0.0634042	0.0167197
	TCGA-AC-A2QH-01A	BRCA	0.023225	0.0241616	0.0561979	0.120927	0.0741095	0.0192671
	TCGA-AC-A2QH-01B	BRCA	0.0198384	0.0218554	0.0463149	0.0832693	0.034646	0.0200286
	TCGA-AC-A2QJ-01A	BRCA	0.0134255	0.0189136	0.0381073	0.115391	0.0754511	0.0148776
	TCGA-AR-A2LR-01A	BRCA	0.0131655	0.0189879	0.0473551	0.135767	0.0834474	0.01498
	TCGA-BH-A6R9-01A	BRCA	0.022068	0.0133288	0.0445375	0.0701712	0.0540633	0.0146911
	TCGA-LD-A7W5-01A	BRCA	0.0179785	0.0275293	0.0417582	0.0878534	0.0587828	0.0161972
	TCGA-A1-A0SE-01A	BRCA	0.0171787	0.0151785	0.0449808	0.084594	0.0509725	0.0138809
	TCGA-A7-A26G-01A	BRCA	0.0159636	0.0133581	0.0504689	0.130655	0.0659904	0.0187506
	TCGA-AO-A124-01A	BRCA	0.0105342	0.0138239	0.0455247	0.0834541	0.0652558	0.0123563
	TCGA-B6-A0RN-01A	BRCA	0.0129415	0.0157748	0.0300739	0.0735574	0.0632698	0.0147794
	TCGA-B6-A0RU-01A	BRCA	0.016142	0.0161263	0.0540379	0.0951026	0.061256	0.017192
	TCGA-B6-A0RV-01A	BRCA	0.011647	0.0176326	0.0473482	0.0874611	0.0585381	0.0141554
	TCGA-B6-A0X7-01A	BRCA	0.013958	0.0190697	0.0380978	0.094586	0.064325	0.0125729
	TCGA-B6-A3ZX-01A	BRCA	0.017745	0.0162402	0.0413437	0.0908271	0.0500971	0.0140549
	TCGA-B6-A408-01A	BRCA	0.0146583	0.0220997	0.0551128	0.0906881	0.0704811	0.0160972
	TCGA-BH-A0BA-01A	BRCA	0.0112789	0.0123655	0.0514697	0.133684	0.0580625	0.0136188
	TCGA-BH-A0C3-01A	BRCA	0.0129441	0.0128863	0.0391053	0.0764283	0.0651581	0.0148998
	TCGA-BH-A0HK-01A	BRCA	0.0135261	0.0212089	0.0279196	0.12071	0.0658712	0.0120599
	TCGA-BH-A1EO-01A	BRCA	0.0105163	0.0233051	0.0434229	0.0940178	0.0542619	0.014718
	TCGA-BH-A1FL-01A	BRCA	0.0136221	0.0164015	0.0546565	0.105489	0.0631533	0.0137778
	TCGA-BH-A1FR-01A	BRCA	0.0135645	0.0145611	0.0411181	0.0981358	0.052273	0.0132308
	TCGA-D8-A1JT-01A	BRCA	0.0137703	0.0239473	0.0434371	0.0855019	0.0606021	0.0134076
	TCGA-D8-A1X7-01A	BRCA	0.0121954	0.0188268	0.0341074	0.0783516	0.0629449	0.0127728
	TCGA-D8-A1XJ-01A	BRCA	0.0131121	0.0166395	0.0517936	0.0784118	0.054898	0.0123886
	TCGA-D8-A1XS-01A	BRCA	0.0126003	0.0206244	0.0509616	0.09139	0.0553987	0.0130073
	TCGA-D8-A27E-01A	BRCA	0.0139636	0.0177319	0.0471724	0.134772	0.0669833	0.014903
	TCGA-E9-A1N3-01A	BRCA	0.0106658	0.0124333	0.170828	0.2216	0.163186	0.0240127
	TCGA-E9-A1N4-01A	BRCA	0.0148373	0.0212572	0.0408871	0.0830931	0.0568686	0.0130016
	TCGA-E9-A1N9-01A	BRCA	0.0139808	0.0198803	0.066245	0.177029	0.0811693	0.0159071
	TCGA-E9-A1NA-01A	BRCA	0.0109685	0.0184192	0.0379407	0.0961924	0.0654118	0.0134731
	TCGA-E9-A1NI-01A	BRCA	0.0150149	0.0200359	0.0461034	0.127699	0.0698179	0.0148475
	TCGA-E9-A1RC-01A	BRCA	0.00994879	0.0139698	0.176148	0.172841	0.153509	0.0206719
	TCGA-E9-A1RI-01A	BRCA	0.0127017	0.0186594	0.0410378	0.15139	0.0744803	0.0166375
	TCGA-E9-A22B-01A	BRCA	0.0111619	0.0146421	0.2412	0.195267	0.168719	0.0227956
	TCGA-07-0227-20A	BRCA	0.0163557	0.0205701	0.0521271	0.0739729	0.0544201	0.0153421
	TCGA-A2-A1G4-01A	BRCA	0.0101817	0.0162458	0.0500859	0.10251	0.070894	0.0144492
	TCGA-A2-A3KD-01A	BRCA	0.01611	0.0188837	0.0444937	0.153312	0.077621	0.01683
	TCGA-A2-A4S0-01A	BRCA	0.0169794	0.0222323	0.0597398	0.11441	0.0756848	0.0189699
	TCGA-A7-A3IY-01A	BRCA	0.0139593	0.015278	0.0476118	0.0880704	0.072562	0.0177901
	TCGA-A7-A3J0-01A	BRCA	0.0167693	0.0213309	0.0443628	0.136239	0.0901986	0.0163206
	TCGA-A7-A3RF-01A	BRCA	0.0146877	0.0227776	0.0559555	0.0980469	0.0722561	0.0138838
	TCGA-C8-A8HQ-01A	BRCA	0.015874	0.0191779	0.0479761	0.0809491	0.0554062	0.0146519
	TCGA-D8-A1XC-01A	BRCA	0.0135911	0.0233274	0.047988	0.103074	0.0747625	0.0149194
	TCGA-D8-A1XV-01A	BRCA	0.0107997	0.020649	0.0494439	0.0765239	0.0545093	0.0127991
	TCGA-D8-A27W-01A	BRCA	0.0184324	0.013481	0.0449728	0.10726	0.0584455	0.0154109
	TCGA-E9-A54X-01A	BRCA	0.0176207	0.0196615	0.060113	0.116893	0.0929804	0.0172126
	TCGA-E9-A5UO-01A	BRCA	0.0158421	0.0202837	0.0595269	0.0976249	0.0591138	0.0161979
	TCGA-EW-A1OX-01A	BRCA	0.010268	0.020983	0.060198	0.0936328	0.0603665	0.0141386
	TCGA-EW-A1P0-01A	BRCA	0.0135635	0.015934	0.0595722	0.10048	0.0731935	0.0145338
	TCGA-DS-A7WF-01A	CESC	0.0232856	0.0464616	0.045839	0.103613	0.0680319	0.0194957
	TCGA-HM-A6W2-01A	CESC	0.0199774	0.0249017	0.0579783	0.0741206	0.0719018	0.0225374
	TCGA-HM-A6W2-06A	CESC	0.0151412	0.0194305	0.0504743	0.0987466	0.0638475	0.0167449
	TCGA-Q1-A73S-01A	CESC	0.0161854	0.0219642	0.040127	0.0706652	0.0585824	0.0152616
	TCGA-C5-A1M9-01A	CESC	0.0149877	0.0205904	0.0722737	0.103138	0.097464	0.0192913
	TCGA-C5-A1ME-01A	CESC	0.0649722	0.0332788	0.0477123	0.176366	0.661234	0.0128339
	TCGA-C5-A1MJ-01A	CESC	0.282418	0.0763952	0.0331489	0.14868	0.29982	0.0193239
	TCGA-C5-A2M1-01A	CESC	0.0149892	0.0225723	0.060439	0.170299	0.099585	0.0157145
	TCGA-C5-A2M2-01A	CESC	0.0156638	0.0194875	0.0459008	0.14162	0.0836054	0.0168288
	TCGA-C5-A3HF-01A	CESC	0.0126063	0.0234677	0.0481273	0.102013	0.0719895	0.0203882
	TCGA-DG-A2KH-01A	CESC	0.0171676	0.0241525	0.0636306	0.132751	0.0853247	0.0190973
	TCGA-EK-A2RL-01A	CESC	0.0163084	0.0201522	0.0584599	0.142988	0.0782417	0.0173343
	TCGA-EK-A3GK-01A	CESC	0.0158336	0.0323029	0.0678128	0.12444	0.0812991	0.0167288
	TCGA-EK-A3GM-01A	CESC	0.012771	0.0199465	0.0495175	0.112224	0.0769718	0.016126
	TCGA-FU-A3EO-01A	CESC	0.0159883	0.0174204	0.0555657	0.0882303	0.0734458	0.0174827
	TCGA-BI-A0VR-01A	CESC	0.0123832	0.0260109	0.0445815	0.127288	0.079029	0.0152003
	TCGA-BI-A0VS-01A	CESC	0.014807	0.0160078	0.0533335	0.154964	0.0671401	0.0161599
	TCGA-BI-A20A-01A	CESC	0.0144219	0.0243466	0.0625922	0.117994	0.0873281	0.0155424
	TCGA-C5-A0TN-01A	CESC	0.0177991	0.0327549	0.0541123	0.111218	0.0927744	0.0175138
	TCGA-C5-A1BE-01B	CESC	0.0236912	0.0237161	0.0815013	0.116591	0.0883237	0.0182725
	TCGA-C5-A1BF-01B	CESC	0.020453	0.0183704	0.0567563	0.131375	0.0708406	0.0170651
	TCGA-C5-A1BI-01B	CESC	0.0195532	0.0208709	0.0729445	0.115646	0.0980135	0.0160243
	TCGA-C5-A1BJ-01A	CESC	0.0138006	0.0168577	0.0752204	0.14454	0.0904793	0.0166767
	TCGA-C5-A1BK-01B	CESC	0.0173857	0.0204908	0.0555714	0.137427	0.0774096	0.0143416
	TCGA-C5-A1BL-01A	CESC	0.0167336	0.0187339	0.051199	0.103691	0.0633952	0.0211948
	TCGA-C5-A1BM-01A	CESC	0.0185576	0.0206085	0.0580415	0.1162	0.0858849	0.0174067
	TCGA-C5-A1BN-01B	CESC	0.0132644	0.016451	0.0653979	0.14789	0.109478	0.0171758
	TCGA-C5-A1BQ-01C	CESC	0.0144828	0.022329	0.0483912	0.118227	0.078641	0.0201001
	TCGA-C5-A1M5-01A	CESC	0.0167091	0.0244508	0.0421337	0.113716	0.0759081	0.0173683
	TCGA-C5-A1M6-01A	CESC	0.0153124	0.0197582	0.0452391	0.12278	0.0718699	0.016212
	TCGA-C5-A1M7-01A	CESC	0.0179608	0.019022	0.070486	0.119645	0.0728804	0.019082
	TCGA-C5-A1M8-01A	CESC	0.0154425	0.0225593	0.0532968	0.0782901	0.0881187	0.0197023
	TCGA-C5-A1MF-01A	CESC	0.0152242	0.0176408	0.0644018	0.115287	0.0879039	0.020582
	TCGA-C5-A1MH-01A	CESC	0.0153845	0.0299587	0.0642977	0.143301	0.0793184	0.0160868
	TCGA-C5-A1MK-01A	CESC	0.013591	0.0209525	0.0688171	0.113503	0.0916807	0.0166966
	TCGA-C5-A1ML-01A	CESC	0.017248	0.0199704	0.0609854	0.0982402	0.0703882	0.0169845
	TCGA-C5-A1MN-01A	CESC	0.0170147	0.0221623	0.080151	0.121163	0.0949494	0.0172756
	TCGA-C5-A1MP-01A	CESC	0.0182842	0.0258125	0.0635405	0.126675	0.0835441	0.0175113
	TCGA-C5-A1MQ-01A	CESC	0.0289073	0.0279039	0.0450552	0.124203	0.0842659	0.016661
	TCGA-C5-A2LT-01A	CESC	0.0139127	0.0181093	0.0540252	0.135402	0.0813505	0.0148609
	TCGA-C5-A2LV-01A	CESC	0.0149903	0.0244525	0.0606816	0.123402	0.077877	0.0153005
	TCGA-C5-A2LX-01A	CESC	0.0168442	0.0258765	0.0500837	0.124457	0.0842962	0.0163822
	TCGA-C5-A2LY-01A	CESC	0.0134898	0.0260026	0.0591181	0.120254	0.0867797	0.0155374
	TCGA-C5-A2LZ-01A	CESC	0.0144773	0.0279209	0.0433313	0.115952	0.0832046	0.0173067
	TCGA-C5-A3HD-01B	CESC	0.0145886	0.023567	0.0547129	0.119542	0.0774491	0.017977
	TCGA-C5-A3HE-01A	CESC	0.0164836	0.0228254	0.070347	0.12401	0.0787366	0.0194432
	TCGA-C5-A3HL-01A	CESC	0.0136907	0.0208173	0.0629836	0.117273	0.0950362	0.0154907
	TCGA-C5-A7CG-01A	CESC	0.0195413	0.0131132	0.0412471	0.0870974	0.072572	0.0161013
	TCGA-C5-A7CH-01A	CESC	0.0242421	0.0306279	0.0556377	0.0853031	0.0727284	0.0247064
	TCGA-C5-A7CJ-01A	CESC	0.0184473	0.0160512	0.0413956	0.0779877	0.0576087	0.0172149
	TCGA-C5-A7CK-01A	CESC	0.0272348	0.0148701	0.0368272	0.081697	0.062716	0.0154428
	TCGA-C5-A7CL-01A	CESC	0.0183053	0.0147019	0.0498412	0.0739909	0.056067	0.0173501
	TCGA-C5-A7CO-01A	CESC	0.0166745	0.0394903	0.0541092	0.113391	0.0767001	0.0158067
	TCGA-C5-A7UC-01A	CESC	0.0165658	0.0349233	0.0509688	0.0974562	0.08077	0.0195547
	TCGA-C5-A7UE-01A	CESC	0.0294468	0.0292757	0.0594799	0.106225	0.0715758	0.0278133
	TCGA-C5-A7UH-01A	CESC	0.0179978	0.0295268	0.0500027	0.111169	0.064107	0.0147122
	TCGA-C5-A7UI-01A	CESC	0.0162002	0.0237481	0.0443904	0.0824615	0.0522745	0.0155849
	TCGA-C5-A7X3-01A	CESC	0.0172989	0.029215	0.0482933	0.0922781	0.0772168	0.0181927
	TCGA-C5-A7X5-01A	CESC	0.0176152	0.0229701	0.0552466	0.0912073	0.0599297	0.0167601
	TCGA-DG-A2KJ-01A	CESC	0.0155264	0.0238048	0.0544626	0.141928	0.0746931	0.0179203
	TCGA-DG-A2KK-01A	CESC	0.0179267	0.0172655	0.053673	0.0831311	0.0798761	0.0169027
	TCGA-DG-A2KL-01A	CESC	0.0137084	0.0243398	0.0472257	0.103371	0.0707813	0.0159953
	TCGA-DG-A2KM-01A	CESC	0.0166239	0.0161053	0.0542843	0.0954172	0.0707462	0.0159002
	TCGA-DR-A0ZL-01A	CESC	0.0136163	0.0154923	0.0613514	0.143878	0.0850079	0.0142285
	TCGA-DR-A0ZM-01A	CESC	0.013744	0.0204592	0.0502985	0.115457	0.0688169	0.0153683
	TCGA-DS-A0VK-01A	CESC	0.0233543	0.0215127	0.0571277	0.143486	0.0557537	0.0162853
	TCGA-DS-A0VL-01A	CESC	0.0143245	0.0226314	0.0515455	0.119443	0.0777868	0.0196427
	TCGA-DS-A0VM-01A	CESC	0.0133396	0.0227301	0.0509249	0.130654	0.0787993	0.0168264
	TCGA-DS-A0VN-01A	CESC	0.353926	0.0188884	0.0559889	0.215276	0.144225	0.0147222
	TCGA-DS-A1O9-01A	CESC	0.029198	0.0710822	0.36777	0.138748	0.10243	0.0160011
	TCGA-DS-A1OA-01A	CESC	0.0177942	0.022954	0.0630388	0.137554	0.0839929	0.0187875
	TCGA-DS-A1OB-01A	CESC	0.0166784	0.0243304	0.0754641	0.130398	0.118442	0.0153485
	TCGA-DS-A1OC-01A	CESC	0.0518198	0.0600663	0.072782	0.0817858	0.125699	0.0169158
	TCGA-DS-A1OD-01A	CESC	0.0179404	0.0240395	0.0514428	0.120734	0.0983106	0.0171471
	TCGA-DS-A3LQ-01A	CESC	0.014768	0.0182141	0.0470452	0.102091	0.066438	0.0175171
	TCGA-DS-A5RQ-01A	CESC	0.0143187	0.0285252	0.0433588	0.0984412	0.065092	0.0154442
	TCGA-DS-A7WI-01A	CESC	0.020219	0.0294375	0.0476818	0.09172	0.0783103	0.0211695
	TCGA-EA-A1QS-01A	CESC	0.0171797	0.0177656	0.0462404	0.10795	0.0787827	0.0148799
	TCGA-EA-A1QT-01A	CESC	0.0190153	0.0243173	0.078087	0.120183	0.0953739	0.018595
	TCGA-EA-A3HQ-01A	CESC	0.0140212	0.0174913	0.04834	0.109491	0.0866254	0.0181309
	TCGA-EA-A3HR-01A	CESC	0.0132023	0.0192916	0.0671002	0.0992902	0.0830736	0.0184905
	TCGA-EA-A3HS-01A	CESC	0.0152796	0.0202043	0.0450399	0.103812	0.0634913	0.0164288
	TCGA-EA-A3HT-01A	CESC	0.0153516	0.0240086	0.0433128	0.100777	0.0692711	0.0197363
	TCGA-EA-A3HU-01A	CESC	0.0155389	0.0233918	0.0360881	0.102062	0.0792552	0.015932
	TCGA-EA-A3QD-01A	CESC	0.0160313	0.0189487	0.0358482	0.0887565	0.066451	0.0173243
	TCGA-EA-A3QE-01A	CESC	0.019576	0.0260441	0.0623819	0.112879	0.0857385	0.0182031
	TCGA-EA-A3Y4-01A	CESC	0.0150522	0.0198104	0.0655865	0.0870961	0.0640758	0.0165076
	TCGA-EA-A410-01A	CESC	0.0146348	0.0230097	0.0561093	0.0779114	0.0706263	0.0153613
	TCGA-EA-A411-01A	CESC	0.0129079	0.0171977	0.0512356	0.0908761	0.0681535	0.0155796
	TCGA-EA-A439-01A	CESC	0.0166845	0.0229949	0.0527271	0.0734892	0.0706849	0.0153186
	TCGA-EA-A43B-01A	CESC	0.016202	0.0243632	0.0429149	0.0743207	0.0642294	0.0172129
	TCGA-EA-A44S-01A	CESC	0.0168873	0.0247668	0.0504002	0.0643675	0.0610318	0.0200639
	TCGA-EA-A50E-01A	CESC	0.0154356	0.0317853	0.0488361	0.0899312	0.061244	0.0141485
	TCGA-EA-A5FO-01A	CESC	0.0176637	0.0228331	0.0403538	0.117577	0.0695847	0.0149545
	TCGA-EA-A5O9-01A	CESC	0.0147658	0.0239432	0.0330586	0.0871425	0.058234	0.017394
	TCGA-EA-A5ZD-01A	CESC	0.01719	0.024867	0.0556934	0.111987	0.0682419	0.0165254
	TCGA-EA-A5ZE-01A	CESC	0.0151607	0.0219145	0.0436682	0.110767	0.0568832	0.017298
	TCGA-EA-A5ZF-01A	CESC	0.0151637	0.0254358	0.0399713	0.109366	0.0599362	0.0169744
	TCGA-EA-A6QX-01A	CESC	0.0183559	0.0312781	0.0519347	0.0855449	0.0879165	0.0211982
	TCGA-EA-A78R-01A	CESC	0.0194896	0.0133803	0.0339834	0.0825597	0.0697832	0.0148464
	TCGA-EK-A2GZ-01A	CESC	0.0168915	0.0176361	0.0571352	0.134899	0.083103	0.0161319
	TCGA-EK-A2H0-01A	CESC	0.016201	0.0243991	0.0466384	0.121314	0.0690023	0.0167519
	TCGA-EK-A2H1-01A	CESC	0.0198173	0.0195737	0.0504836	0.114786	0.0900495	0.0168999
	TCGA-EK-A2IP-01A	CESC	0.0163491	0.016913	0.0391582	0.122697	0.0790209	0.0149437
	TCGA-EK-A2IR-01A	CESC	0.0160795	0.025458	0.0471376	0.094749	0.0812576	0.0181173
	TCGA-EK-A2PG-01A	CESC	0.0115759	0.0200135	0.0503441	0.128277	0.0901733	0.0140981
	TCGA-EK-A2PI-01A	CESC	0.0130257	0.0211187	0.036218	0.134806	0.0948064	0.0162049
	TCGA-EK-A2PK-01A	CESC	0.0146442	0.0193215	0.0418127	0.12992	0.0796668	0.0161226
	TCGA-EK-A2PL-01A	CESC	0.016195	0.0209426	0.0560443	0.14257	0.0917261	0.0155285
	TCGA-EK-A2PM-01A	CESC	0.0126414	0.0181132	0.0547072	0.145743	0.0817093	0.0170177
	TCGA-EK-A2R7-01A	CESC	0.0154724	0.0226331	0.0523871	0.120616	0.0795232	0.0185003
	TCGA-EK-A2R8-01A	CESC	0.0131931	0.0176161	0.0543201	0.132982	0.0842769	0.0164051
	TCGA-EK-A2R9-01A	CESC	0.0150372	0.016335	0.0575843	0.137291	0.081723	0.0167059
	TCGA-EK-A2RA-01A	CESC	0.0186382	0.0179018	0.0504215	0.132824	0.0720829	0.016035
	TCGA-EK-A2RB-01A	CESC	0.0133899	0.0178643	0.0508339	0.13607	0.0927534	0.0163764
	TCGA-EK-A2RC-01A	CESC	0.0138513	0.0230192	0.0590456	0.136151	0.0912536	0.0178944
	TCGA-EK-A2RD-01A	CESC	0.0137996	0.0175219	0.0635229	0.117384	0.078648	0.0189219
	TCGA-EK-A2RE-01A	CESC	0.0185246	0.0243126	0.046005	0.125048	0.0699931	0.0186603
	TCGA-EK-A2RJ-01A	CESC	0.0167571	0.0199782	0.0655958	0.121193	0.0922995	0.0179979
	TCGA-EK-A2RK-01A	CESC	0.0176342	0.0189629	0.0584357	0.159813	0.0920321	0.0160446
	TCGA-EK-A2RM-01A	CESC	0.0174098	0.0211811	0.0501078	0.126492	0.0874965	0.0161506
	TCGA-EK-A2RN-01A	CESC	0.0138177	0.0190168	0.0351872	0.0845211	0.0672568	0.0144819
	TCGA-EK-A2RO-01A	CESC	0.0149206	0.0190853	0.0490195	0.136007	0.0830206	0.015932
	TCGA-EK-A3GJ-01A	CESC	0.0138159	0.0208385	0.0465456	0.105884	0.0718291	0.0167911
	TCGA-EK-A3GN-01A	CESC	0.0146472	0.0213902	0.0453819	0.124952	0.0795648	0.0166754
	TCGA-EX-A1H5-01A	CESC	0.016884	0.0224547	0.055737	0.11432	0.0735799	0.0140894
	TCGA-EX-A3L1-01A	CESC	0.0152654	0.0215771	0.0510859	0.0955159	0.0714042	0.0189224
	TCGA-EX-A69L-01A	CESC	0.0176393	0.0136697	0.0484758	0.0775661	0.0503928	0.0162283
	TCGA-EX-A69M-01A	CESC	0.0188203	0.014123	0.0457766	0.0936523	0.0578429	0.0159836
	TCGA-FU-A23K-01A	CESC	0.0175914	0.0147837	0.0494151	0.13705	0.0718383	0.0144652
	TCGA-FU-A23L-01A	CESC	0.012659	0.0154003	0.0566853	0.114846	0.079045	0.0141168
	TCGA-FU-A2QG-01A	CESC	0.0178475	0.0196552	0.0506804	0.125145	0.0877166	0.0168151
	TCGA-FU-A3HY-01A	CESC	0.0161167	0.0257625	0.0454965	0.105191	0.0694409	0.01754
	TCGA-FU-A3HZ-01A	CESC	0.0158477	0.0243834	0.0579129	0.104	0.0771918	0.0183463
	TCGA-FU-A3NI-01A	CESC	0.0157949	0.0174772	0.0453493	0.0966431	0.0694963	0.0220147
	TCGA-FU-A3TQ-01A	CESC	0.0161491	0.0201757	0.0493572	0.12684	0.0669246	0.0179356
	TCGA-FU-A3TX-01A	CESC	0.0154867	0.0216261	0.0488765	0.123052	0.0733937	0.015314
	TCGA-FU-A3WB-01A	CESC	0.015072	0.0281706	0.0513943	0.107525	0.0902792	0.0166787
	TCGA-FU-A3YQ-01A	CESC	0.0149802	0.0175835	0.0593518	0.108966	0.0691128	0.0158161
	TCGA-FU-A5XV-01A	CESC	0.015732	0.0227124	0.0515845	0.119827	0.0711457	0.0156897
	TCGA-HG-A2PA-01A	CESC	0.0174752	0.0220912	0.0498075	0.105828	0.076413	0.016232
	TCGA-HM-A3JJ-01A	CESC	0.016284	0.0212271	0.0411135	0.109339	0.0668976	0.0188906
	TCGA-HM-A3JK-01A	CESC	0.0157282	0.0265627	0.0469071	0.0872534	0.0706678	0.0210161
	TCGA-HM-A4S6-01A	CESC	0.0155191	0.0251442	0.0460082	0.0772989	0.0540203	0.0185044
	TCGA-IR-A3L7-01A	CESC	0.014086	0.027261	0.0561479	0.184557	0.069633	0.021171
	TCGA-IR-A3LC-01A	CESC	0.0126215	0.0195279	0.0648911	0.118865	0.0776508	0.0169446
	TCGA-IR-A3LH-01A	CESC	0.0129245	0.0177161	0.0432123	0.120261	0.0651629	0.0184109
	TCGA-IR-A3LK-01A	CESC	0.0186096	0.0215406	0.0534886	0.102534	0.0739076	0.019506
	TCGA-IR-A3LL-01A	CESC	0.0135441	0.0179135	0.0440301	0.100369	0.0663022	0.0175471
	TCGA-JW-A5VG-01A	CESC	0.0202574	0.0216205	0.0541224	0.102214	0.0526179	0.0176022
	TCGA-JW-A5VH-01A	CESC	0.0143013	0.0244008	0.0606351	0.090405	0.0587394	0.0184253
	TCGA-JW-A5VI-01A	CESC	0.0169472	0.0220614	0.0548162	0.104555	0.0709627	0.0159372
	TCGA-JW-A5VJ-01A	CESC	0.0143862	0.0272764	0.0370472	0.118984	0.0698557	0.0146494
	TCGA-JW-A5VK-01A	CESC	0.0140875	0.0262025	0.0491242	0.10608	0.0727628	0.0152788
	TCGA-JW-A5VL-01A	CESC	0.0164694	0.0230667	0.0566987	0.118502	0.0586543	0.0157351
	TCGA-JW-A852-01A	CESC	0.0188348	0.0447553	0.0661356	0.0956132	0.101543	0.019236
	TCGA-JX-A3PZ-01A	CESC	0.0166872	0.0221937	0.0437145	0.103831	0.0797303	0.02027
	TCGA-JX-A3Q0-01A	CESC	0.0183627	0.0234641	0.0632182	0.112567	0.0717233	0.0185155
	TCGA-JX-A5QV-01A	CESC	0.0162913	0.0218361	0.0451885	0.105413	0.0711045	0.0165512
	TCGA-LP-A4AU-01A	CESC	0.01772	0.0281217	0.0552679	0.0997874	0.0844144	0.0142538
	TCGA-LP-A4AV-01A	CESC	0.0144235	0.0222407	0.0558036	0.0822256	0.0560142	0.0156794
	TCGA-LP-A4AW-01A	CESC	0.0139777	0.0363889	0.047401	0.081166	0.0649226	0.0172753
	TCGA-LP-A4AX-01A	CESC	0.0146935	0.0238104	0.0442055	0.0725355	0.0691872	0.0133149
	TCGA-LP-A5U3-01A	CESC	0.0188083	0.0202462	0.0467084	0.110658	0.0635495	0.018625
	TCGA-MU-A51Y-01A	CESC	0.015746	0.0327133	0.0621734	0.0866897	0.0605045	0.011908
	TCGA-MU-A5YI-01A	CESC	0.0210062	0.0158626	0.0339395	0.0955965	0.0702217	0.0157323
	TCGA-MU-A8JM-01A	CESC	0.0180637	0.0247588	0.0659225	0.0792141	0.070482	0.015973
	TCGA-MY-A5BD-01A	CESC	0.0166772	0.038384	0.0428275	0.0727888	0.0678864	0.0143714
	TCGA-MY-A5BE-01A	CESC	0.0160619	0.0250322	0.0460846	0.0667753	0.0593053	0.0156695
	TCGA-MY-A5BF-01A	CESC	0.0192518	0.027236	0.0473454	0.069563	0.0639354	0.0185018
	TCGA-PN-A8MA-01A	CESC	0.0181289	0.0202767	0.0477786	0.0779305	0.0570105	0.0157831
	TCGA-Q1-A5R2-01A	CESC	0.0156169	0.0390667	0.0432958	0.111527	0.0686161	0.0162304
	TCGA-Q1-A5R3-01A	CESC	0.0154345	0.0225786	0.0361397	0.113625	0.0726271	0.0166843
	TCGA-Q1-A6DT-01A	CESC	0.0192836	0.0142912	0.0429214	0.0958366	0.0700243	0.0151367
	TCGA-Q1-A6DW-01A	CESC	0.0219808	0.0133442	0.0382199	0.0965411	0.0610346	0.0164834
	TCGA-Q1-A73O-01A	CESC	0.0188534	0.0153127	0.0414524	0.083866	0.0649049	0.014092
	TCGA-Q1-A73Q-01A	CESC	0.0166775	0.0135786	0.049719	0.0940611	0.0607965	0.0153623
	TCGA-R2-A69V-01A	CESC	0.0190962	0.0165389	0.0473946	0.0743763	0.0766317	0.0140846
	TCGA-RA-A741-01A	CESC	0.0227116	0.0365077	0.0557416	0.0700439	0.0731055	0.0197122
	TCGA-UC-A7PD-01A	CESC	0.018323	0.0323747	0.0698168	0.0803488	0.0655933	0.017659
	TCGA-UC-A7PF-01A	CESC	0.0167049	0.0363878	0.0582834	0.0823297	0.0739676	0.0203465
	TCGA-VS-A8EB-01A	CESC	0.0195774	0.0252672	0.050803	0.0912601	0.0512979	0.0180081
	TCGA-VS-A8EC-01A	CESC	0.0162747	0.0186834	0.0578059	0.0619374	0.0472569	0.0183208
	TCGA-VS-A8EG-01A	CESC	0.0180497	0.0248441	0.0659631	0.0803778	0.0644652	0.0149348
	TCGA-VS-A8EH-01A	CESC	0.0166752	0.0195505	0.0520208	0.0631913	0.042914	0.0174836
	TCGA-WL-A834-01A	CESC	0.0191355	0.0349756	0.0524512	0.0991384	0.0711475	0.0201006
	TCGA-XS-A8TJ-01A	CESC	0.0169996	0.0256442	0.0587692	0.106126	0.0562994	0.0177436
	TCGA-C5-A7CM-01A	CESC	0.0202141	0.0396643	0.0525572	0.0746321	0.0664625	0.0183474
	TCGA-FU-A770-01A	CESC	0.0130681	0.0137085	0.0540825	0.0780255	0.0584453	0.0208163
	TCGA-JW-A69B-01A	CESC	0.0167833	0.0128288	0.049321	0.109161	0.0676593	0.0164772
	TCGA-LP-A5U2-01A	CESC	0.0166357	0.0337071	0.0492958	0.105291	0.0641988	0.0140768
	TCGA-C5-A2LS-01A	CESC	0.0137389	0.0466592	0.0538969	0.121841	0.0735363	0.0176224
	TCGA-EA-A4BA-01A	CESC	0.0191265	0.0233679	0.0454305	0.0847485	0.0691734	0.0153621
	TCGA-EX-A1H6-01B	CESC	0.0206362	0.0169468	0.0534497	0.105731	0.107557	0.0193298
	TCGA-EX-A449-01A	CESC	0.0170191	0.0201187	0.0396474	0.0807506	0.0650593	0.0175634
	TCGA-FU-A40J-01A	CESC	0.0152837	0.0237724	0.0396924	0.0658024	0.0648973	0.0156778
	TCGA-FU-A57G-01A	CESC	0.0167156	0.0250062	0.0463418	0.0840221	0.0588818	0.0155145
	TCGA-IR-A3LA-01A	CESC	0.0151312	0.0237383	0.0612014	0.123469	0.0762405	0.017329
	TCGA-IR-A3LB-01A	CESC	0.0142855	0.0223768	0.0458232	0.0887108	0.0820551	0.0161628
	TCGA-IR-A3LF-01A	CESC	0.0163408	0.0196227	0.0455722	0.114504	0.0942787	0.0156545
	TCGA-IR-A3LI-01A	CESC	0.0131043	0.0182508	0.0746784	0.117867	0.0729413	0.0150922
	TCGA-JX-A3Q8-01A	CESC	0.019427	0.0219877	0.0488833	0.0848595	0.0678294	0.0179461
	TCGA-LP-A7HU-01A	CESC	0.0199585	0.0225118	0.0507249	0.0576928	0.0782879	0.0181275
	TCGA-Q1-A73P-01A	CESC	0.0181311	0.015178	0.052746	0.0810339	0.0563448	0.0135532
	TCGA-Q1-A73R-01A	CESC	0.0253948	0.0333525	0.0590757	0.0921382	0.075202	0.0319701
	TCGA-EA-A556-01A	CESC	0.0147108	0.0381169	0.0560419	0.0798868	0.0561922	0.013646
	TCGA-C5-A7X8-01A	CESC	0.0225965	0.0339959	0.0475913	0.0807143	0.0542762	0.0145797
	TCGA-DS-A7WH-01A	CESC	0.0196689	0.0384422	0.0495067	0.0915752	0.0745962	0.0178228
	TCGA-Q1-A5R1-01A	CESC	0.0161739	0.0333633	0.0529771	0.113166	0.0741281	0.0192768
	TCGA-Q1-A6DV-01A	CESC	0.020065	0.0139271	0.0414282	0.060194	0.0553154	0.0147027
	TCGA-FU-A3EO-11A	CESC	0.0137561	0.0249748	0.0465812	0.113277	0.0756875	0.0155287
	TCGA-HM-A3JJ-11A	CESC	0.015523	0.0239262	0.0535558	0.113775	0.0642278	0.0195431
	TCGA-MY-A5BF-11A	CESC	0.0156155	0.0222063	0.0497064	0.0824202	0.0534958	0.017417
	TCGA-4J-AA1J-01A	CESC	0.0143058	0.0194683	0.0455882	0.0781926	0.0501293	0.0154454
	TCGA-MA-AA42-01A	CESC	0.0142945	0.0180475	0.049817	0.0846652	0.0575399	0.0144113
	TCGA-MA-AA41-01A	CESC	0.0148544	0.0230204	0.0447204	0.0952006	0.0662274	0.0127703
	TCGA-MA-AA3Y-01A	CESC	0.015824	0.0157971	0.0503608	0.0778227	0.0612047	0.0145807
	TCGA-VS-A953-01A	CESC	0.0149072	0.0179393	0.0476111	0.0772416	0.0506517	0.0135088
	TCGA-MA-AA3W-01A	CESC	0.0173661	0.0227897	0.0564198	0.0796767	0.0639807	0.0155725
	TCGA-VS-A94X-01A	CESC	0.0161089	0.016006	0.0329924	0.0820817	0.0606971	0.0147315
	TCGA-VS-A94Z-01A	CESC	0.0144786	0.0168983	0.0563085	0.0884195	0.0478538	0.0133467
	TCGA-VS-A954-01A	CESC	0.0167797	0.0117437	0.0394934	0.100777	0.055674	0.0110178
	TCGA-JW-AAVH-01A	CESC	0.014696	0.0144379	0.0501314	0.0748296	0.0613013	0.0144598
	TCGA-EA-A97N-01A	CESC	0.0147789	0.0252194	0.0474138	0.0605829	0.0539134	0.0143273
	TCGA-MA-AA3Z-01A	CESC	0.0160802	0.0166477	0.0434421	0.0934612	0.0650779	0.0153702
	TCGA-VS-A94Y-01A	CESC	0.0168288	0.0194774	0.0432298	0.0816028	0.0639196	0.0139104
	TCGA-C5-A7XC-01A	CESC	0.0144841	0.0172458	0.0452937	0.0866633	0.0484944	0.0123194
	TCGA-C5-A8ZZ-01A	CESC	0.016366	0.0122092	0.0387	0.0912833	0.0562785	0.0124387
	TCGA-VS-A8EI-01A	CESC	0.0152243	0.0136223	0.0481483	0.0787749	0.0426644	0.0104399
	TCGA-VS-A8QF-01A	CESC	0.0143644	0.0131006	0.0529007	0.0909976	0.0677945	0.0139418
	TCGA-C5-A8XH-01A	CESC	0.0204026	0.0150334	0.0517267	0.0814126	0.0491837	0.0141513
	TCGA-C5-A901-01A	CESC	0.0154312	0.0135392	0.049825	0.072157	0.0682775	0.0131031
	TCGA-VS-A8EJ-01A	CESC	0.0248294	0.0224734	0.0446626	0.0875056	0.0584705	0.0129826
	TCGA-C5-A8XI-01A	CESC	0.0172549	0.0170368	0.0523302	0.0838783	0.0541509	0.0117051
	TCGA-C5-A902-01A	CESC	0.0205925	0.0175717	0.0535193	0.0901748	0.0466897	0.0120161
	TCGA-VS-A8EK-01A	CESC	0.0173626	0.0132142	0.0417842	0.0837859	0.0427792	0.0151753
	TCGA-VS-A8QM-01A	CESC	0.0194802	0.0275776	0.0486311	0.0784353	0.0481478	0.0135288
	TCGA-C5-A8XJ-01A	CESC	0.0156338	0.0153602	0.0524724	0.0499945	0.0538379	0.0141794
	TCGA-C5-A905-01A	CESC	0.0148714	0.0135081	0.04102	0.0687409	0.06012	0.0119053
	TCGA-VS-A8EL-01A	CESC	0.0154037	0.0124835	0.0496068	0.0591113	0.0667628	0.0126556
	TCGA-VS-A94W-01A	CESC	0.0161761	0.0133578	0.0476733	0.0725559	0.0515982	0.0112946
	TCGA-C5-A8XK-01A	CESC	0.013706	0.0122798	0.0655424	0.0554441	0.0608883	0.0155124
	TCGA-C5-A907-01A	CESC	0.0165295	0.0220241	0.0387091	0.0673447	0.05303	0.0130226
	TCGA-VS-A8Q8-01A	CESC	0.0152683	0.013655	0.03998	0.0658182	0.0486074	0.0135385
	TCGA-ZJ-A8QO-01A	CESC	0.0136967	0.0129632	0.0348588	0.0754337	0.0479608	0.0122987
	TCGA-C5-A8YQ-01A	CESC	0.0132302	0.0122943	0.0399167	0.0801045	0.0544364	0.010262
	TCGA-EX-A8YF-01A	CESC	0.0124866	0.00999672	0.0345019	0.0665759	0.0461353	0.00975558
	TCGA-VS-A8Q9-01A	CESC	0.0172465	0.0114872	0.0434784	0.0585892	0.0507272	0.0151287
	TCGA-ZJ-A8QQ-01A	CESC	0.0210259	0.0120786	0.0358406	0.0767887	0.0543551	0.0147467
	TCGA-C5-A8YR-01A	CESC	0.0166495	0.0116216	0.0413984	0.0655709	0.0583466	0.0129757
	TCGA-GH-A9DA-01A	CESC	0.0165377	0.014898	0.0452689	0.0775805	0.0612561	0.0138921
	TCGA-VS-A8QA-01A	CESC	0.0162207	0.0153342	0.0441027	0.0709056	0.0417255	0.0119521
	TCGA-ZJ-A8QR-01A	CESC	0.0133098	0.0126321	0.0315177	0.0485978	0.0491612	0.0114709
	TCGA-C5-A8YT-01A	CESC	0.0174899	0.0185538	0.0539888	0.0596559	0.0528189	0.0139999
	TCGA-MY-A913-01A	CESC	0.01518	0.0146623	0.0494267	0.0990123	0.0539122	0.0149261
	TCGA-VS-A8QC-01A	CESC	0.0162647	0.0131935	0.0546416	0.0658778	0.0593125	0.0131279
	TCGA-VS-A952-01A	CESC	0.0145289	0.0179432	0.0398233	0.0723365	0.0536352	0.0129441
	TCGA-VS-A8QH-01A	CESC	0.0140704	0.0174703	0.0385231	0.0702074	0.0549239	0.0122759
	TCGA-2W-A8YY-01A	CESC	0.0115497	0.0117726	0.0389241	0.0564664	0.0632834	0.01361
	TCGA-ZH-A8Y8-01A	CHOL	0.0472762	0.0387038	0.0516586	0.0760316	0.0828044	0.015301
	TCGA-W5-AA33-01A	CHOL	0.0456587	0.0361859	0.0564599	0.109418	0.0744282	0.0165365
	TCGA-ZD-A8I3-01A	CHOL	0.0602586	0.0392962	0.0531557	0.0964743	0.076359	0.0178108
	TCGA-W6-AA0S-01A	CHOL	0.0257774	0.0199129	0.0580889	0.102118	0.0962983	0.0119753
	TCGA-W5-AA39-01A	CHOL	0.0492627	0.0321577	0.0695853	0.0849936	0.079818	0.0178423
	TCGA-W5-AA30-01A	CHOL	0.052851	0.0368062	0.0615741	0.113157	0.0896847	0.0164109
	TCGA-W5-AA2G-01A	CHOL	0.0225951	0.0145173	0.0571289	0.0829999	0.0458437	0.0132935
	TCGA-4G-AAZT-01A	CHOL	0.0169126	0.0166659	0.0561685	0.0606849	0.0581048	0.0143602
	TCGA-W5-AA34-01A	CHOL	0.0227112	0.0313713	0.0627133	0.0852157	0.0732643	0.0143702
	TCGA-W5-AA2Z-01A	CHOL	0.0244003	0.0160433	0.0476632	0.0902935	0.0696737	0.011876
	TCGA-W5-AA2R-01A	CHOL	0.0270019	0.0194836	0.068151	0.0836995	0.0865444	0.0137448
	TCGA-ZH-A8Y6-01A	CHOL	0.0243386	0.0174015	0.0623991	0.108577	0.0825805	0.0140222
	TCGA-ZH-A8Y4-01A	CHOL	0.018461	0.0161078	0.0622206	0.0870326	0.0763662	0.0126036
	TCGA-ZH-A8Y2-01A	CHOL	0.0199345	0.0184996	0.0563181	0.0972718	0.0774701	0.0130399
	TCGA-3X-AAVC-01A	CHOL	0.0267849	0.022592	0.0456444	0.0866189	0.079457	0.0111784
	TCGA-W5-AA36-01A	CHOL	0.0194088	0.0167903	0.0549672	0.0859854	0.0776361	0.0126183
	TCGA-W5-AA2H-01A	CHOL	0.0218401	0.0168632	0.0604344	0.106249	0.0744053	0.0112471
	TCGA-A6-2671-01A	COAD	0.0134689	0.0212013	0.0454275	0.0873819	0.0619989	0.0140516
	TCGA-A6-2672-01B	COAD	0.0191129	0.0319504	0.0497472	0.0895925	0.0580529	0.0201072
	TCGA-A6-2675-01A	COAD	0.0166255	0.0207539	0.0578285	0.115965	0.0770992	0.014603
	TCGA-A6-2677-01A	COAD	0.0165008	0.0311966	0.0592377	0.101312	0.0752195	0.0191157
	TCGA-A6-2677-01B	COAD	0.0226198	0.0332573	0.0631313	0.117334	0.0726398	0.0204848
	TCGA-A6-2679-01A	COAD	0.0126224	0.0253699	0.0552021	0.0987669	0.0759693	0.0132577
	TCGA-A6-2680-01A	COAD	0.0123526	0.0218421	0.0568302	0.091315	0.0635303	0.0132593
	TCGA-A6-2681-01A	COAD	0.0162194	0.026696	0.0604725	0.106026	0.0683481	0.0166716
	TCGA-A6-2682-01A	COAD	0.0166734	0.0183654	0.0608785	0.0971715	0.076734	0.016832
	TCGA-A6-2684-01A	COAD	0.0153162	0.0188203	0.0520904	0.103308	0.0647347	0.0176509
	TCGA-A6-2684-01A	COAD	0.0173924	0.0345982	0.0460608	0.0905494	0.0615421	0.0181177
	TCGA-A6-2684-01C	COAD	0.0231271	0.0268606	0.0501997	0.125095	0.103808	0.0216623
	TCGA-A6-2685-01A	COAD	0.0166015	0.0238073	0.0432179	0.109608	0.0756876	0.0178823
	TCGA-A6-2686-01A	COAD	0.0151055	0.0258553	0.0540011	0.105349	0.0707508	0.0153089
	TCGA-A6-3809-01A	COAD	0.0174715	0.0521588	0.0498049	0.117141	0.0779743	0.0181995
	TCGA-A6-3809-01B	COAD	0.0271764	0.0333833	0.052139	0.123819	0.11749	0.0192475
	TCGA-A6-3810-01A	COAD	0.015427	0.0184006	0.0388553	0.116152	0.0733988	0.0192743
	TCGA-A6-3810-01B	COAD	0.0255507	0.0377121	0.0491276	0.117883	0.0846899	0.0240082
	TCGA-A6-4105-01A	COAD	0.012375	0.0219567	0.0496472	0.0974944	0.0587286	0.0134203
	TCGA-A6-4107-01A	COAD	0.0117594	0.020428	0.0525985	0.0896076	0.064499	0.0142182
	TCGA-A6-5656-01A	COAD	0.0128266	0.0214616	0.0559831	0.12712	0.100416	0.0139936
	TCGA-A6-5656-01A	COAD	0.018558	0.0354649	0.0613298	0.0798232	0.0645926	0.0169337
	TCGA-A6-5656-01B	COAD	0.0240323	0.0330605	0.0580795	0.168736	0.100265	0.0186214
	TCGA-A6-5657-01A	COAD	0.0156031	0.0249712	0.0516676	0.110655	0.0754085	0.0196397
	TCGA-A6-5659-01A	COAD	0.016197	0.0286226	0.0622813	0.0907228	0.0799321	0.0140539
	TCGA-A6-5659-01A	COAD	0.0199859	0.0326903	0.060167	0.106704	0.0722859	0.0168824
	TCGA-A6-5659-01B	COAD	0.0219801	0.05915	0.073	0.178714	0.107475	0.0179754
	TCGA-A6-5660-01A	COAD	0.0169047	0.0170165	0.0521903	0.113072	0.0896096	0.0140002
	TCGA-A6-5661-01A	COAD	0.0204341	0.0300898	0.0655439	0.122564	0.0867643	0.0165962
	TCGA-A6-5661-01B	COAD	0.0201107	0.0202956	0.0631045	0.109701	0.0680652	0.0145855
	TCGA-A6-5662-01A	COAD	0.0395546	0.0250389	0.0728612	0.0995252	0.0676227	0.01587
	TCGA-A6-5664-01A	COAD	0.0149054	0.0237588	0.0550081	0.123082	0.0797099	0.0166408
	TCGA-A6-5665-01A	COAD	0.0184792	0.0239898	0.0454966	0.0689669	0.0606036	0.0134625
	TCGA-A6-5665-01B	COAD	0.0195178	0.0239113	0.0593926	0.0921068	0.0524828	0.0167671
	TCGA-A6-5666-01A	COAD	0.0323823	0.0554212	0.0321058	0.127173	0.079951	0.0162277
	TCGA-A6-5667-01A	COAD	0.0137798	0.0184753	0.0571055	0.134508	0.0760914	0.0141546
	TCGA-A6-6137-01A	COAD	0.0175061	0.019571	0.0456288	0.0979491	0.0642183	0.0135514
	TCGA-A6-6138-01A	COAD	0.012857	0.0210737	0.0564444	0.104567	0.0577503	0.013254
	TCGA-A6-6140-01A	COAD	0.0137308	0.0240136	0.0525083	0.103529	0.0644081	0.0131939
	TCGA-A6-6141-01A	COAD	0.0136342	0.0204683	0.048653	0.0813137	0.0600195	0.0129995
	TCGA-A6-6142-01A	COAD	0.0165041	0.0193524	0.0497761	0.0959405	0.0556256	0.0147696
	TCGA-A6-6648-01A	COAD	0.0142934	0.0274935	0.0531096	0.100047	0.0647608	0.0133096
	TCGA-A6-6649-01A	COAD	0.0105682	0.0195963	0.0430477	0.0805844	0.0559281	0.0131574
	TCGA-A6-6650-01A	COAD	0.0147732	0.0325733	0.0460533	0.105831	0.0953922	0.0123552
	TCGA-A6-6650-01A	COAD	0.0179882	0.0269743	0.050001	0.0814136	0.0582867	0.0150682
	TCGA-A6-6650-01B	COAD	0.0194836	0.0263509	0.0476166	0.129697	0.0919215	0.0205791
	TCGA-A6-6651-01A	COAD	0.0150059	0.0198729	0.0689902	0.130667	0.0811828	0.0150615
	TCGA-A6-6652-01A	COAD	0.0134612	0.0186023	0.0476846	0.126941	0.0782841	0.0157593
	TCGA-A6-6653-01A	COAD	0.0191621	0.0223026	0.0628815	0.113595	0.0528649	0.01336
	TCGA-A6-6654-01A	COAD	0.015623	0.0355435	0.0569883	0.140051	0.10328	0.0176102
	TCGA-A6-6782-01A	COAD	0.0138874	0.0180058	0.0383747	0.131566	0.10395	0.0153501
	TCGA-A6-A567-01A	COAD	0.0172507	0.034093	0.0465212	0.129239	0.0727494	0.0156293
	TCGA-A6-A56B-01A	COAD	0.0172352	0.0271242	0.0655259	0.117782	0.0732666	0.0157898
	TCGA-A6-A5ZU-01A	COAD	0.0171611	0.0235716	0.0557246	0.101687	0.0771282	0.0160648
	TCGA-AA-3488-01A	COAD	0.0154393	0.0210487	0.0505861	0.101679	0.0656894	0.0151037
	TCGA-AA-3489-01A	COAD	0.011519	0.0201542	0.0549757	0.134369	0.0814963	0.0145402
	TCGA-AA-3492-01A	COAD	0.0113329	0.0209371	0.040753	0.0825274	0.0678319	0.0139513
	TCGA-AA-3494-01A	COAD	0.0141993	0.0251677	0.058027	0.102057	0.0797512	0.0150419
	TCGA-AA-3495-01A	COAD	0.0129721	0.0226602	0.056605	0.110803	0.078242	0.0147347
	TCGA-AA-3496-01A	COAD	0.0145349	0.018677	0.0639292	0.138521	0.093494	0.0146767
	TCGA-AA-3502-01A	COAD	0.0158475	0.0281871	0.055224	0.107377	0.0681438	0.01573
	TCGA-AA-3506-01A	COAD	0.0130475	0.0280017	0.0578045	0.0804294	0.0692158	0.0133756
	TCGA-AA-3509-01A	COAD	0.0185588	0.0235783	0.0497322	0.118035	0.068628	0.014923
	TCGA-AA-3510-01A	COAD	0.0133983	0.0215046	0.0503585	0.115813	0.0646216	0.0144797
	TCGA-AA-3511-01A	COAD	0.0142014	0.0203979	0.0670419	0.144728	0.0839666	0.0152595
	TCGA-AA-3655-01A	COAD	0.0150319	0.020913	0.0575799	0.112741	0.0949299	0.015096
	TCGA-AA-3660-01A	COAD	0.011737	0.0168095	0.0592826	0.142596	0.0881417	0.0158893
	TCGA-AA-3662-01A	COAD	0.01156	0.0176388	0.0705435	0.148271	0.100418	0.0151364
	TCGA-AA-3663-01A	COAD	0.0138871	0.0178126	0.0587693	0.130585	0.0824964	0.0146705
	TCGA-AA-3697-01A	COAD	0.0150228	0.0265731	0.0498819	0.128417	0.0893973	0.0140825
	TCGA-AA-3712-01A	COAD	0.0139259	0.0171539	0.058572	0.112105	0.0814956	0.0137941
	TCGA-AA-3713-01A	COAD	0.0178639	0.0279458	0.0406324	0.432701	0.0894322	0.0143288
	TCGA-AD-6548-01A	COAD	0.0140455	0.0256418	0.0536709	0.167468	0.096649	0.0183731
	TCGA-AD-6888-01A	COAD	0.0235437	0.0342329	0.0691664	0.137669	0.0869635	0.018846
	TCGA-AD-6889-01A	COAD	0.0191177	0.030619	0.0622959	0.132173	0.0960733	0.0183759
	TCGA-AD-6890-01A	COAD	0.0199239	0.0311545	0.0745071	0.144946	0.0660497	0.0211189
	TCGA-AD-6895-01A	COAD	0.0190846	0.0257936	0.0712062	0.13859	0.0996642	0.0292442
	TCGA-AD-6899-01A	COAD	0.0210827	0.0315533	0.0597099	0.143066	0.0827835	0.018648
	TCGA-AD-6901-01A	COAD	0.0134025	0.0121827	0.0494899	0.110714	0.0557647	0.0140671
	TCGA-AD-6963-01A	COAD	0.0230771	0.0310152	0.0694928	0.140176	0.0792465	0.0169168
	TCGA-AD-6964-01A	COAD	0.0233468	0.0342782	0.0556167	0.144358	0.0962445	0.0176907
	TCGA-AD-6965-01A	COAD	0.0198379	0.0271293	0.0651832	0.123497	0.0865403	0.0176612
	TCGA-AD-A5EJ-01A	COAD	0.019006	0.0294574	0.0524275	0.107147	0.0746991	0.0162808
	TCGA-AD-A5EK-01A	COAD	0.0155713	0.0252391	0.0524848	0.106449	0.0759249	0.0174606
	TCGA-AM-5820-01A	COAD	0.0148467	0.0260109	0.0515304	0.0991671	0.0799101	0.0157998
	TCGA-AM-5821-01A	COAD	0.0165251	0.0705822	0.0736478	0.131116	0.0657713	0.0131723
	TCGA-AU-3779-01A	COAD	0.0152259	0.0157962	0.0497315	0.130992	0.0694817	0.013918
[truncated: 7,109 more rows]

## Sheet: TYW2
	Dataset S1C: Methylation of the TCGA datasets of primary tumors for the TYW2 gene. Methylation data (blue header) includes all CpG sites interrogated with the HumanMethylation450 beadarray (green=unmethylated; red=methylated), incluiding the annotation of the CpGs in terms of chromosome (CHR), location (MAPINFO) and affected gene (USCS REFGENE NAME).
[truncated: 8,724 more rows]

[truncated: 3 more sheets: TYW3, TYW4, TYW5]
