# Supplementary material for: Epigenetic loss of the transfer RNA-modifying enzyme TYW2 induces ribosome frameshifts in colon cancer
Source: Proc Natl Acad Sci U S A. 2020 Aug 10;117(34):20785–93. doi: 10.1073/pnas.2003358117 (PMC7456070; doi:10.1073/pnas.2003358117)
Supplement: Supplementary File [file pnas.2003358117.sd02.xlsx]

## Sheet: TRMT5
	Dataset S2A: Methylation of the TCGA datasets of normal tissues for the TRMT5 gene. Methylation data (blue header) includes all CpG sites interrogated with the HumanMethylation450 beadarray (green=unmethylated; red=methylated), incluiding the annotation of the CpGs in terms of chromosome (CHR), location (MAPINFO) and affected gene (USCS REFGENE NAME).
			Methylation
	TargetID		cg14928991	cg26161780	cg18555206	cg23310502	cg14352119	cg13980399	cg13676204	cg12771281	cg15324973	cg02109283	cg09920522
	CHR		14
	MAPINFO		61448281	61448269	61448126	61447924	61447915	61447828	61447819	61447817	61447582	61447568	61447507
	NAME		TRMT5
	Sample ID	Project
	TCGA-BL-A13J-11A	BLCA	0.125749	0.0948125	0.0567809	0.0213907	0.0794222	0.0160262	0.0128282	0.0148428	0.0396065	0.0260753	0.0253726
	TCGA-BT-A20J-11A	BLCA	0.120364	0.0760631	0.106017	0.0239083	0.0865353	0.019744	0.0193991	0.0228674	0.0465398	0.0414864	0.0303298
	TCGA-BT-A20N-11A	BLCA	0.106016	0.0818067	0.102431	0.0280718	0.113618	0.0179166	0.0178715	0.0222846	0.0568075	0.0495668	0.0638974
	TCGA-BT-A20P-11A	BLCA	0.112259	0.0870129	0.092898	0.0225189	0.10699	0.0174438	0.0204969	0.0171517	0.0520866	0.0513287	0.0362479
	TCGA-BT-A20R-11A	BLCA	0.1372	0.099526	0.07163	0.0200213	0.0844618	0.01761	0.0178367	0.0156507	0.0474441	0.0406803	0.0362583
	TCGA-BT-A20U-11A	BLCA	0.106085	0.086976	0.104872	0.0315775	0.127314	0.0192387	0.0120478	0.0220136	0.0662291	0.0434763	0.0451914
	TCGA-BT-A20V-11A	BLCA	0.10497	0.112512	0.134616	0.0192171	0.111729	0.0173298	0.0324009	0.0269854	0.0585175	0.058011	0.0360726
	TCGA-BT-A20W-11A	BLCA	0.119367	0.077093	0.123456	0.026456	0.103876	0.0208806	0.0244405	0.020772	0.0527387	0.0434387	0.0514792
	TCGA-BT-A20X-11A	BLCA	0.182368	0.124025	0.0973558	0.0168652	0.0706288	0.0172318	0.012448	0.014652	0.0727462	0.050307	0.0330891
	TCGA-BT-A2LA-11A	BLCA	0.0729421	0.0361602	0.0647879	0.0130871	0.0449765	0.00991316	0.00864534	0.008599	0.0374283	0.0189235	0.0176945
	TCGA-CU-A0YN-11A	BLCA	0.0883922	0.0638261	0.114495	0.0187088	0.0795962	0.015339	0.0121949	0.0123649	0.0368478	0.0342657	0.0282775
	TCGA-CU-A0YR-11A	BLCA	0.107138	0.0742643	0.118625	0.0188981	0.0614944	0.0148703	0.0128293	0.0120703	0.0287414	0.0327208	0.0356789
	TCGA-GC-A3BM-11A	BLCA	0.0567586	0.0481977	0.0644886	0.0130952	0.052688	0.0126224	0.00931761	0.0108624	0.0305123	0.0538639	0.0291862
	TCGA-GC-A3WC-11A	BLCA	0.0546908	0.0477439	0.064464	0.0191002	0.059287	0.014482	0.00867058	0.0115951	0.034872	0.04219	0.0434622
	TCGA-GC-A6I3-11A	BLCA	0.049831	0.0461954	0.145323	0.013735	0.0508754	0.0109341	0.00831488	0.0101995	0.0341317	0.0392432	0.0346139
	TCGA-GD-A2C5-11A	BLCA	0.0890098	0.0761787	0.0746713	0.0171785	0.0866947	0.0128106	0.00895851	0.0112839	0.0385603	0.0574211	0.0431077
	TCGA-GD-A3OP-11A	BLCA	0.0410528	0.0380259	0.0480194	0.0176308	0.047029	0.0147857	0.00981623	0.011548	0.0311098	0.034776	0.0324762
	TCGA-GD-A3OQ-11A	BLCA	0.0575361	0.0509926	0.0605416	0.0186267	0.0534999	0.0126115	0.0105413	0.00872189	0.0277576	0.0369781	0.0288457
	TCGA-K4-A3WV-11A	BLCA	0.044527	0.0401187	0.0627602	0.0153123	0.0569255	0.0149726	0.0087988	0.0113451	0.0285105	0.0452907	0.040163
	TCGA-K4-A54R-11A	BLCA	0.0573979	0.0610624	0.0829184	0.017048	0.0663309	0.0142301	0.0090321	0.0164955	0.0298292	0.0448418	0.0252099
	TCGA-K4-A5RI-11A	BLCA	0.067674	0.0781261	0.0477642	0.0219434	0.0648727	0.0147127	0.0111128	0.0116591	0.060476	0.0343424	0.0310875
	TCGA-A7-A0CE-11A	BRCA	0.0606969	0.0433031	0.0672212	0.0104801	0.0455184	0.0109562	0.00908137	0.00880307	0.0386681	0.0367247	0.0268561
	TCGA-A7-A0CH-11A	BRCA	0.0594979	0.0325425	0.0914343	0.00800816	0.0456153	0.0120289	0.0083356	0.00856809	0.0576505	0.0306259	0.0269843
	TCGA-A7-A0D9-11A	BRCA	0.0633493	0.0532907	0.066027	0.0103113	0.0549992	0.0104104	0.00883602	0.0102868	0.0409008	0.0301522	0.0338015
	TCGA-A7-A0DB-11A	BRCA	0.106005	0.0615821	0.0999798	0.00983242	0.095059	0.0108127	0.0123697	0.0108897	0.0570888	0.0386302	0.0401569
	TCGA-A7-A0DC-11A	BRCA	0.0528245	0.0359361	0.0901829	0.0118018	0.0445881	0.0127828	0.00841794	0.00824335	0.0398404	0.0266417	0.0269307
	TCGA-A7-A13E-11A	BRCA	0.0567377	0.0568991	0.0543072	0.0111797	0.0774198	0.00973013	0.0106561	0.00881396	0.0712993	0.0262509	0.0559886
	TCGA-A7-A13F-11A	BRCA	0.066016	0.0521557	0.136344	0.0118076	0.0859017	0.0105696	0.00997686	0.0103816	0.021343	0.0400603	0.027039
	TCGA-A7-A13G-11A	BRCA	0.0703563	0.0649257	0.117049	0.0112734	0.0649509	0.0124234	0.0108202	0.0107911	0.0481259	0.0290109	0.0288425
	TCGA-AC-A23H-11A	BRCA	0.16515	0.175912	0.139771	0.0210455	0.156448	0.0203578	0.00521358	0.0155243	0.144951	0.129152	0.0910396
	TCGA-AC-A2FB-11A	BRCA	0.119844	0.0738709	0.15455	0.0211888	0.0945335	0.0164502	0.0176638	0.0151745	0.0524711	0.0449116	0.0366707
	TCGA-AC-A2FF-11A	BRCA	0.0394208	0.0485248	0.0772924	0.0210585	0.0546899	0.0170299	0.0116761	0.0158299	0.0954814	0.0303123	0.0261584
	TCGA-AC-A2FG-11A	BRCA	0.119744	0.096462	0.164904	0.016268	0.111111	0.0140888	0.0349575	0.0245063	0.0465605	0.0354727	0.0335304
	TCGA-AC-A2FM-11B	BRCA	0.0968449	0.0806566	0.0626993	0.0114053	0.0588202	0.0108744	0.00976731	0.00976916	0.0365532	0.0372015	0.029916
	TCGA-BH-A0AU-11A	BRCA	0.108327	0.065001	0.0638454	0.0166208	0.094555	0.0119446	0.0129454	0.0108105	0.052728	0.0438667	0.0298636
	TCGA-BH-A0AY-11A	BRCA	0.0432678	0.0416139	0.0592797	0.0108762	0.0589254	0.0126228	0.00888897	0.010356	0.0367107	0.0362029	0.031475
	TCGA-BH-A0AZ-11A	BRCA	0.0750377	0.0525981	0.0971411	0.0124389	0.064303	0.0116541	0.0112872	0.00977206	0.0251376	0.0257655	0.0286088
	TCGA-BH-A0B2-11A	BRCA	0.0843216	0.0452934	0.0715681	0.0122637	0.028635	0.0118544	0.010678	0.0102139	0.0354493	0.0318106	0.0314554
	TCGA-BH-A0B3-11B	BRCA	0.0478021	0.0424377	0.107023	0.00969721	0.062281	0.0106317	0.00835926	0.00872523	0.0313267	0.0324532	0.0333815
	TCGA-BH-A0B8-11A	BRCA	0.10841	0.0497751	0.0758282	0.013363	0.0510879	0.0108907	0.0123818	0.00936892	0.0536464	0.0340504	0.029842
	TCGA-BH-A0BA-11A	BRCA	0.0522025	0.042338	0.087948	0.0092637	0.0794164	0.0113977	0.0129649	0.00719129	0.0225468	0.0320838	0.0409042
	TCGA-BH-A0BC-11A	BRCA	0.0906542	0.050208	0.0837068	0.0112599	0.0414889	0.0112191	0.0124609	0.0102557	0.030115	0.0202174	0.0283159
	TCGA-BH-A0BF-11A	BRCA	0.094604	0.0454358	0.052457	0.0143671	0.118003	0.0133187	0.0127582	0.00953464	0.0447108	0.0294407	0.0282345
	TCGA-BH-A0BJ-11A	BRCA	0.0563358	0.0344102	0.150685	0.0126223	0.0499682	0.0104089	0.00893714	0.00966364	0.0272611	0.0357405	0.0330952
	TCGA-BH-A0BM-11A	BRCA	0.0901229	0.0405876	0.0553269	0.00958579	0.0674816	0.0128551	0.00979802	0.00939358	0.0415814	0.0372155	0.026378
	TCGA-BH-A0BS-11A	BRCA	0.0926653	0.0642264	0.090809	0.0139209	0.0731933	0.0122983	0.011552	0.0116582	0.0412777	0.0383882	0.0264698
	TCGA-BH-A0BT-11A	BRCA	0.0863982	0.0613575	0.0878113	0.0163018	0.0638255	0.0115798	0.013721	0.0112006	0.0288846	0.0350574	0.023773
	TCGA-BH-A0BV-11A	BRCA	0.0420468	0.0438542	0.0601682	0.0103483	0.0441006	0.0119596	0.0104165	0.0103362	0.0258474	0.0304996	0.0270165
	TCGA-BH-A0BZ-11A	BRCA	0.105216	0.0586117	0.154803	0.0200669	0.146774	0.011096	0.0210944	0.0217025	0.0600548	0.0350913	0.0352485
	TCGA-BH-A0C0-11A	BRCA	0.0541462	0.0312623	0.0651933	0.0123607	0.0439904	0.0117751	0.00965182	0.00937069	0.0366873	0.0277426	0.0306519
	TCGA-BH-A0C3-11A	BRCA	0.0802122	0.0752338	0.10106	0.0137975	0.110822	0.0163854	0.0168499	0.0125513	0.0461674	0.0442398	0.0202909
	TCGA-BH-A0DG-11A	BRCA	0.0837654	0.0506198	0.0995425	0.0140013	0.0804306	0.0124066	0.040301	0.0253432	0.0956921	0.0249151	0.0336513
	TCGA-BH-A0DH-11A	BRCA	0.0420409	0.0364356	0.0680713	0.00955435	0.0854448	0.00978837	0.00997368	0.00843161	0.0360583	0.034585	0.0319794
	TCGA-BH-A0DI-11A	BRCA	0.0897503	0.068978	0.0685381	0.00883478	0.0696599	0.00735544	0.00875717	0.00923207	0.0298875	0.0254685	0.0254288
	TCGA-BH-A0DK-11A	BRCA	0.0600253	0.0447746	0.085798	0.0124463	0.0385058	0.0104788	0.0100639	0.00905177	0.0323247	0.0323391	0.0376325
	TCGA-BH-A0DP-11A	BRCA	0.0422069	0.0331313	0.104969	0.0102936	0.039741	0.0117853	0.0100951	0.0100679	0.0293061	0.0226564	0.0365141
	TCGA-BH-A0DQ-11A	BRCA	0.0287497	0.0378815	0.0739227	0.013957	0.0707863	0.010205	0.00814195	0.00875834	0.0267058	0.0312963	0.0336861
	TCGA-BH-A0DV-11A	BRCA	0.0701106	0.045098	0.0668466	0.0165528	0.116715	0.0160377	0.0165293	0.010061	0.0259384	0.036612	0.022959
	TCGA-BH-A0DZ-11A	BRCA	0.0380074	0.0304885	0.0836594	0.0102246	0.0319326	0.00972611	0.0111678	0.0113933	0.0292134	0.0278352	0.0324181
	TCGA-BH-A0E0-11A	BRCA	0.0473281	0.0307502	0.0692565	0.0104185	0.0672626	0.0114072	0.00955946	0.00952546	0.0278167	0.0293079	0.0247149
	TCGA-BH-A0E1-11A	BRCA	0.0486186	0.0311632	0.0717099	0.00980525	0.0667591	0.0123096	0.00841005	0.0083246	0.0269409	0.0219922	0.0299625
	TCGA-BH-A0H7-11A	BRCA	0.0293564	0.0269656	0.086968	0.0104125	0.0493047	0.0112757	0.00899544	0.00974255	0.0231643	0.0206819	0.0308257
	TCGA-BH-A0H9-11A	BRCA	0.0634433	0.0519467	0.100432	0.00929812	0.0504852	0.0124414	0.0121494	0.0109857	0.0488778	0.0517338	0.0545284
	TCGA-BH-A0HA-11A	BRCA	0.0918638	0.0759055	0.0696463	0.0120377	0.0806149	0.00975746	0.0131865	0.0101815	0.04012	0.0375149	0.026997
	TCGA-BH-A0HK-11A	BRCA	0.0437061	0.0352728	0.0514861	0.00952988	0.0408295	0.0120083	0.0171306	0.0104641	0.0236287	0.026776	0.0230805
	TCGA-BH-A1EN-11A	BRCA	0.061215	0.04622	0.0675334	0.0138708	0.0505729	0.0120974	0.00812602	0.0134095	0.0497967	0.0311425	0.0262813
	TCGA-BH-A1EO-11A	BRCA	0.0717397	0.0616987	0.0697438	0.0135962	0.0687946	0.013114	0.0151733	0.0146087	0.0458412	0.0367765	0.0329017
	TCGA-BH-A1ES-11A	BRCA	0.120116	0.0827557	0.387121	0.0108442	0.161811	0.0106737	0.0498869	0.0188252	0.0370032	0.0278792	0.0255306
	TCGA-BH-A1ET-11B	BRCA	0.0926122	0.0653731	0.221027	0.0130217	0.0762667	0.0118073	0.0154977	0.0138079	0.0657214	0.0318153	0.0289898
	TCGA-BH-A1EU-11A	BRCA	0.122422	0.100462	0.0717411	0.0159347	0.109236	0.0116459	0.0150932	0.0116712	0.041457	0.045388	0.0275995
	TCGA-BH-A1EV-11A	BRCA	0.0811031	0.070697	0.072687	0.0146497	0.151377	0.0138208	0.0148023	0.0117255	0.0290406	0.0399124	0.027218
	TCGA-BH-A1EW-11B	BRCA	0.119866	0.0767947	0.0494941	0.0277494	0.0810008	0.0133226	0.0164899	0.0142899	0.0251661	0.0345849	0.0278433
	TCGA-BH-A1EY-11B	BRCA	0.0696163	0.0497534	0.0597886	0.0237694	0.065342	0.0137764	0.0140271	0.0118132	0.0681555	0.0340953	0.0277403
	TCGA-BH-A1F0-11B	BRCA	0.0970304	0.0984925	0.0953156	0.0185732	0.0891519	0.0161845	0.0178299	0.0141069	0.0559096	0.0391763	0.0335916
	TCGA-BH-A1F2-11A	BRCA	0.0672707	0.0589009	0.0800041	0.0138694	0.0490083	0.0123977	0.0104802	0.0108388	0.0429958	0.0270256	0.0232464
	TCGA-BH-A1F5-11A	BRCA	0.08606	0.0813723	0.108442	0.01133	0.0437582	0.0110457	0.0137845	0.0114148	0.0380377	0.0346059	0.0241787
	TCGA-BH-A1F6-11B	BRCA	0.0680353	0.054077	0.101362	0.0131091	0.0436627	0.0109284	0.010536	0.0104517	0.0453464	0.0353015	0.028016
	TCGA-BH-A1F8-11B	BRCA	0.0893156	0.0643844	0.0421083	0.0112421	0.0850628	0.010704	0.0125721	0.00929984	0.0416188	0.0300499	0.0215154
	TCGA-BH-A1FB-11A	BRCA	0.0712895	0.0687766	0.11	0.0154569	0.0506043	0.0125852	0.00899006	0.00873282	0.0552824	0.0246462	0.0205174
	TCGA-BH-A1FC-11A	BRCA	0.0598606	0.050183	0.110272	0.0127315	0.0458997	0.0138167	0.00937697	0.00935349	0.0403879	0.0334529	0.0316446
	TCGA-BH-A1FD-11B	BRCA	0.0956714	0.062571	0.0755813	0.0178151	0.0653668	0.0129856	0.009698	0.0103084	0.029224	0.0357527	0.0262797
	TCGA-BH-A1FE-11B	BRCA	0.0834482	0.0550715	0.0791234	0.0178501	0.0477803	0.01278	0.0117643	0.00932928	0.0501275	0.0288495	0.0271152
	TCGA-BH-A1FG-11B	BRCA	0.0757449	0.074733	0.061843	0.0238268	0.0723269	0.0112747	0.0126255	0.0104253	0.0392598	0.0358164	0.0241937
	TCGA-BH-A1FH-11B	BRCA	0.0834904	0.0673839	0.0798766	0.0115141	0.0658633	0.0135385	0.00952911	0.00964949	0.0407498	0.0362879	0.0227879
	TCGA-BH-A1FJ-11B	BRCA	0.0589774	0.0668394	0.0941246	0.0182428	0.0766032	0.0134387	0.0143997	0.0130587	0.0273681	0.0367357	0.0317862
	TCGA-BH-A1FM-11B	BRCA	0.0947448	0.0602418	0.054742	0.0158304	0.0424398	0.011909	0.0113306	0.0421674	0.0255608	0.0270577	0.0235267
	TCGA-BH-A1FN-11A	BRCA	0.0736818	0.0490633	0.072534	0.0112258	0.0704437	0.0131144	0.0111207	0.0120503	0.0386327	0.0432499	0.0218075
	TCGA-BH-A1FR-11B	BRCA	0.077175	0.0527899	0.0543768	0.0122058	0.0472722	0.0129549	0.0104227	0.008662	0.0317911	0.0352623	0.0312608
	TCGA-BH-A203-11A	BRCA	0.134979	0.089347	0.0807202	0.0243184	0.0808261	0.0140345	0.0112809	0.0141915	0.0705907	0.0733131	0.0414867
	TCGA-BH-A204-11A	BRCA	0.160399	0.184566	0.128378	0.0176395	0.129155	0.0201982	0.00754203	0.0145876	0.129834	0.130698	0.0833531
	TCGA-BH-A208-11A	BRCA	0.1691	0.182332	0.125819	0.0206723	0.141093	0.0192132	0.00761366	0.0163572	0.15764	0.123725	0.0951157
	TCGA-BH-A209-11A	BRCA	0.174976	0.203901	0.118617	0.0198233	0.147382	0.0175941	0.00715491	0.0151393	0.142541	0.160204	0.135378
	TCGA-E2-A15I-11A	BRCA	0.162656	0.105322	0.0774735	0.0181914	0.0954234	0.00948938	0.0113983	0.0118032	0.0624468	0.0516066	0.0358614
	TCGA-E2-A15K-11A	BRCA	0.0698274	0.0684374	0.0829123	0.0146313	0.11885	0.0148025	0.0198986	0.0171684	0.032976	0.0364031	0.0335064
	TCGA-E2-A1B5-11A	BRCA	0.0612679	0.0491021	0.0608345	0.0120261	0.0615412	0.0109642	0.0106084	0.00840472	0.038197	0.0268282	0.0288627
	TCGA-E2-A1BC-11A	BRCA	0.0713455	0.0543488	0.0714433	0.0109581	0.0820234	0.0101357	0.00927582	0.0104584	0.0308863	0.0215587	0.0268272
	TCGA-E2-A1IF-11A	BRCA	0.0874692	0.0559532	0.0686607	0.0153991	0.0701709	0.0128741	0.00843596	0.00895188	0.0424773	0.027313	0.0276256
	TCGA-E2-A1II-11A	BRCA	0.0674548	0.0519211	0.0887312	0.0170683	0.0659194	0.0111605	0.0138352	0.0110643	0.0388823	0.024501	0.0311512
	TCGA-E2-A1IO-11A	BRCA	0.0825194	0.0548158	0.0960426	0.0118447	0.0575929	0.013119	0.0115752	0.0115939	0.0273633	0.0483003	0.0282061
	TCGA-E2-A1L7-11A	BRCA	0.0654425	0.0487352	0.0488669	0.0158373	0.0729788	0.0128328	0.0128246	0.00934333	0.0304995	0.0315398	0.0265788
	TCGA-E2-A1LB-11A	BRCA	0.0741367	0.0463914	0.0576199	0.0127724	0.0590947	0.0108159	0.00733361	0.00977605	0.0369672	0.0210294	0.0216023
	TCGA-E2-A1LI-11A	BRCA	0.0507978	0.0748446	0.0511348	0.0182697	0.0601882	0.0165325	0.0100938	0.0118958	0.0418054	0.0408468	0.0351658
	TCGA-E2-A1LS-11A	BRCA	0.136762	0.177592	0.110324	0.0229615	0.105329	0.0188259	0.00702696	0.0179164	0.124623	0.111108	0.113511
	TCGA-E9-A1N4-11A	BRCA	0.0730447	0.061926	0.0814174	0.0125408	0.0627376	0.0115067	0.00954754	0.0100584	0.0615224	0.0311959	0.0219536
	TCGA-E9-A1N5-11A	BRCA	0.0724229	0.0693908	0.0751686	0.0120633	0.0593738	0.0127947	0.0186304	0.0155656	0.07389	0.0906098	0.0330901
	TCGA-E9-A1N6-11A	BRCA	0.0826427	0.0713626	0.082001	0.0112457	0.0549639	0.0102065	0.00836143	0.0124982	0.0360151	0.0367848	0.0189429
	TCGA-E9-A1N8-11A	BRCA	0.0877952	0.0698662	0.0611953	0.0138842	0.049829	0.0104978	0.010084	0.00992156	0.0303483	0.0358491	0.0251218
	TCGA-E9-A1NA-11A	BRCA	0.0858604	0.0803657	0.0788781	0.0127055	0.0600353	0.012232	0.0107562	0.0117094	0.0439923	0.0452473	0.0338593
	TCGA-E9-A1ND-11A	BRCA	0.0731569	0.0585635	0.0875105	0.0114012	0.0572126	0.0108707	0.011144	0.00945704	0.0295337	0.0323056	0.0240339
	TCGA-E9-A1NE-11A	BRCA	0.0590572	0.0381928	0.12824	0.0171478	0.0604958	0.0132943	0.0105377	0.0103908	0.0551837	0.0308847	0.0205799
	TCGA-E9-A1NF-11A	BRCA	0.0665098	0.0626867	0.0843278	0.0153748	0.0905457	0.0139814	0.0107953	0.0133363	0.048046	0.0285216	0.0347972
	TCGA-E9-A1NG-11A	BRCA	0.0726636	0.0651485	0.0736897	0.0117819	0.0435065	0.0108469	0.00925227	0.00974015	0.0524106	0.0367727	0.028585
	TCGA-E9-A1R7-11A	BRCA	0.0933926	0.0745288	0.079526	0.0117122	0.0600058	0.0132091	0.00914429	0.009553	0.0526907	0.0355729	0.0268678
	TCGA-E9-A1RB-11A	BRCA	0.176086	0.205287	0.0881949	0.0205884	0.132752	0.0184318	0.00628679	0.0162363	0.138572	0.126978	0.0790868
	TCGA-E9-A1RC-11A	BRCA	0.165897	0.1871	0.158141	0.0218553	0.127563	0.0192148	0.00600379	0.015609	0.122796	0.14186	0.131814
	TCGA-E9-A1RD-11A	BRCA	0.0474802	0.0698819	0.0727155	0.0194103	0.0746006	0.0156029	0.00886314	0.0157499	0.0469471	0.040994	0.0316828
	TCGA-E9-A1RF-11A	BRCA	0.146727	0.181761	0.15019	0.0216992	0.153628	0.0160482	0.00598135	0.0155326	0.125826	0.117228	0.0845286
	TCGA-E9-A1RH-11A	BRCA	0.108019	0.0897542	0.130402	0.0202637	0.068801	0.0155692	0.0129282	0.0121758	0.0415185	0.0370336	0.0269873
	TCGA-E9-A1RI-11A	BRCA	0.0956466	0.0818993	0.103648	0.0194074	0.0666329	0.0142725	0.0120704	0.0117958	0.0425049	0.0291853	0.0263069
	TCGA-W5-AA2I-11A	CHOL	0.101995	0.095107	0.1172	0.0134957	0.0890913	0.0165964	0.0196179	0.0125789	0.045913	0.0560271	0.036387
	TCGA-W5-AA2Q-11A	CHOL	0.065566	0.0613876	0.0804204	0.0171723	0.0630534	0.0148334	0.0136119	0.013489	0.0701811	0.0342898	0.0277987
	TCGA-W5-AA2X-11A	CHOL	0.0385301	0.0364311	0.0853445	0.0114155	0.0636509	0.0105637	0.0121934	0.00791639	0.0409785	0.0541585	0.0340655
	TCGA-ZU-A8S4-11A	CHOL	0.100045	0.0855019	0.0789194	0.0129899	0.0989339	0.0101856	0.010374	0.00751907	0.0523296	0.0371078	0.0235315
	TCGA-A6-2671-11A	COAD	0.0835066	0.068066	0.0908298	0.0166933	0.0661337	0.014104	0.011734	0.0107952	0.0319716	0.0372729	0.0233595
	TCGA-A6-2675-11A	COAD	0.0770824	0.0547294	0.0586884	0.0136021	0.06255	0.0107886	0.0211223	0.0112829	0.0577305	0.0304596	0.0210802
	TCGA-A6-2679-11A	COAD	0.0886485	0.0650641	0.077949	0.0189224	0.057357	0.0127315	0.0111072	0.0121322	0.0356032	0.0491312	0.0266578
	TCGA-A6-2680-11A	COAD	0.0577695	0.0757244	0.101872	0.0171717	0.0563095	0.0148867	0.00982828	0.0126134	0.0312805	0.0361595	0.0315997
	TCGA-A6-2681-11A	COAD	0.073072	0.0607076	0.0629058	0.0175026	0.0740609	0.015621	0.0108036	0.0144486	0.0505523	0.049045	0.0252435
	TCGA-A6-2682-11A	COAD	0.0798087	0.0534666	0.104263	0.0153772	0.0622919	0.0144036	0.0103263	0.0113918	0.0350919	0.0349336	0.0271556
	TCGA-A6-2684-11A	COAD	0.0765241	0.0537562	0.0605151	0.0166824	0.0567574	0.0150192	0.0131393	0.0133971	0.0553093	0.0409338	0.0214241
	TCGA-A6-2685-11A	COAD	0.0772937	0.0552168	0.0932812	0.0172099	0.0671965	0.0125851	0.0101666	0.0110394	0.0421244	0.0383003	0.0224928
	TCGA-A6-2686-11A	COAD	0.0680588	0.0650413	0.0807483	0.0163533	0.0636666	0.0126415	0.0100246	0.0151558	0.0323449	0.0378005	0.0247011
	TCGA-A6-4107-11A	COAD	0.0845887	0.0729416	0.0698866	0.0214083	0.0591317	0.0137625	0.010053	0.0110066	0.0432623	0.0500254	0.0214707
	TCGA-A6-5667-11A	COAD	0.0685588	0.0560061	0.0766435	0.0159934	0.0484076	0.0124654	0.0086248	0.0100214	0.0398447	0.0344087	0.0378985
	TCGA-AA-3488-11A	COAD	0.0864576	0.0613508	0.0894429	0.0231552	0.0592362	0.0147928	0.0113059	0.0109133	0.0398408	0.0533086	0.0259484
	TCGA-AA-3492-11A	COAD	0.0574534	0.0550016	0.0622155	0.0166924	0.0581244	0.013116	0.00944134	0.0115565	0.0339031	0.0411062	0.0255604
	TCGA-AA-3494-11A	COAD	0.0697656	0.0632706	0.0598949	0.0141968	0.0613045	0.0126937	0.00942436	0.0125813	0.0342571	0.0465662	0.0311301
	TCGA-AA-3495-11A	COAD	0.0489382	0.0483097	0.0741968	0.0226508	0.0558582	0.0150259	0.0105555	0.0135333	0.0427883	0.0297191	0.0260726
	TCGA-AA-3502-11A	COAD	0.0742135	0.0720063	0.0760828	0.0135831	0.0553674	0.0134994	0.00854304	0.0101636	0.0426524	0.0366564	0.0279967
	TCGA-AA-3506-11A	COAD	0.0823606	0.0652933	0.0637995	0.016915	0.0525338	0.0141818	0.0103433	0.0163183	0.0360017	0.0376495	0.0310081
	TCGA-AA-3509-11A	COAD	0.070189	0.0596326	0.0616553	0.0141458	0.0552441	0.0130121	0.00865437	0.0121684	0.0472365	0.0446179	0.0270482
	TCGA-AA-3510-11A	COAD	0.0639877	0.0486829	0.0620856	0.0164851	0.0610092	0.0112939	0.0113413	0.00971658	0.0273183	0.0443163	0.0249164
	TCGA-AA-3655-11A	COAD	0.113415	0.0848489	0.067605	0.0144617	0.0546191	0.0136499	0.0154421	0.0132838	0.056252	0.0475053	0.0404328
	TCGA-AA-3660-11A	COAD	0.084325	0.0647427	0.073692	0.0141623	0.0704771	0.0120025	0.00992132	0.00951122	0.044985	0.0386473	0.0352359
	TCGA-AA-3663-11A	COAD	0.086665	0.0617299	0.0613077	0.0110406	0.0651542	0.0129315	0.011136	0.00964727	0.0440719	0.0366048	0.028278
	TCGA-AA-3697-11A	COAD	0.0917104	0.0744494	0.0460616	0.0204505	0.0551685	0.0113668	0.0119579	0.00955909	0.0375893	0.033681	0.0313775
	TCGA-AA-3712-11A	COAD	0.0788224	0.0752269	0.0814815	0.0169224	0.0578735	0.0120479	0.0097501	0.0117252	0.0594515	0.0391348	0.0438975
	TCGA-AA-3713-11A	COAD	0.076916	0.0570542	0.0845831	0.015393	0.0771315	0.0129141	0.0129015	0.0130077	0.0651704	0.0293225	0.048132
	TCGA-AZ-6598-11A	COAD	0.106954	0.104657	0.0892234	0.0130018	0.0747253	0.0143379	0.0122786	0.0106952	0.0335998	0.0531869	0.0309372
	TCGA-AZ-6599-11A	COAD	0.0615717	0.0590256	0.0890512	0.0134981	0.0849051	0.015332	0.0150595	0.0175984	0.0578064	0.0513321	0.0627949
	TCGA-AZ-6600-11A	COAD	0.109758	0.0691515	0.107564	0.0166009	0.0603635	0.0116638	0.0117688	0.143755	0.0451664	0.0560009	0.0219879
	TCGA-AZ-6601-11A	COAD	0.09595	0.0619193	0.0897298	0.0151547	0.0548982	0.0135811	0.0092952	0.014025	0.0492353	0.0333223	0.0184865
	TCGA-G4-6295-11A	COAD	0.0625892	0.0663435	0.0728194	0.0163667	0.0613077	0.0122105	0.00826182	0.00845939	0.0469079	0.0280171	0.0250758
	TCGA-G4-6297-11A	COAD	0.10243	0.0826339	0.0819011	0.0135112	0.0756911	0.0137846	0.013904	0.0126861	0.0549067	0.0434458	0.0400581
	TCGA-G4-6298-11A	COAD	0.0715015	0.0785002	0.0696231	0.0121685	0.0652803	0.0130804	0.0111658	0.0101315	0.040911	0.0408265	0.0286698
	TCGA-G4-6302-11A	COAD	0.0995736	0.0837143	0.0807697	0.017545	0.0529572	0.012404	NA	0.0103252	0.0443838	0.0427088	0.0336334
	TCGA-G4-6311-11A	COAD	0.124761	0.0878418	0.0745953	0.0134767	0.057371	0.0147276	0.00857981	0.00875562	0.0242272	0.0465928	0.0383056
	TCGA-G4-6314-11A	COAD	0.0743755	0.060174	0.0860098	0.0145116	0.04965	0.0135328	0.00850229	0.0110839	0.0398403	0.0257689	0.0279696
	TCGA-G4-6320-11A	COAD	0.0799344	0.05195	0.0618069	0.0150238	0.0594896	0.0122162	0.0185639	0.0184835	0.0356193	0.0394263	0.0326
	TCGA-G4-6322-11A	COAD	0.110934	0.0713116	0.0667071	0.0147663	0.0505634	0.0128485	0.00976189	0.0123413	0.05288	0.0392248	0.0275149
	TCGA-G4-6625-11A	COAD	0.0521154	0.0524011	0.107846	0.0150659	0.0649821	0.012243	0.0120882	0.0111765	0.0612427	0.0538285	0.0255054
	TCGA-IC-A6RE-11A	ESCA	0.0957005	0.106459	0.113222	0.0164812	0.0653442	0.0136607	0.00992296	0.0152195	0.0414937	0.042741	0.0483781
	TCGA-IC-A6RF-11A	ESCA	0.051322	0.0587355	0.109568	0.019414	0.067403	0.0196431	0.00992854	0.0137352	0.0411658	0.0326234	0.0225083
	TCGA-IG-A3I8-11A	ESCA	0.0473452	0.048058	0.0548936	0.0186108	0.0617123	0.0141194	0.00961867	0.0164607	0.0331521	0.0467393	0.0362411
	TCGA-L5-A43C-11A	ESCA	0.0511151	0.0544168	0.0938401	0.0188402	0.0469589	0.0149678	0.0102687	0.011843	0.0389244	0.0331233	0.0279057
	TCGA-L5-A4OE-11A	ESCA	0.0447297	0.0554363	0.0464589	0.0164581	0.0507293	0.0143414	0.00889109	0.0118521	0.0234803	0.0358297	0.0208092
	TCGA-L5-A4OF-11A	ESCA	0.0340756	0.0491604	0.0708673	0.0165875	0.0572619	0.0148229	0.0100307	0.0143903	0.0220713	0.0277077	0.0180337
	TCGA-L5-A4OG-11A	ESCA	0.0455983	0.0543818	0.0501188	0.0289686	0.0532608	0.0130007	0.00868383	0.0114306	0.0270591	0.0337859	0.0200015
	TCGA-L5-A4OH-11A	ESCA	0.0374655	0.0386736	0.0670804	0.0126357	0.104606	0.012001	0.0109269	0.0106019	0.0357037	0.0349123	0.0177091
	TCGA-L5-A4OI-11A	ESCA	0.0385889	0.0414177	0.0596311	0.0116138	0.0500012	0.0112515	0.00983446	0.00848695	0.0298911	0.0328873	0.0228126
	TCGA-L5-A4OJ-11A	ESCA	0.0451934	0.0544416	0.059462	0.0174529	0.0760612	0.0140599	0.00894107	0.0107954	0.0599719	0.0338789	0.0224849
	TCGA-L5-A4OM-11A	ESCA	0.0560388	0.0410722	0.0549242	0.0151873	0.0461345	0.0116521	0.00918094	0.00966795	0.0488614	0.0475847	0.0230514
	TCGA-L5-A4ON-11A	ESCA	0.0516018	0.0580136	0.0657121	0.0139772	0.0544428	0.0108919	0.00934668	0.00908755	0.0319561	0.0324988	0.0262076
	TCGA-L5-A4OP-11A	ESCA	0.0434212	0.0444634	0.0683527	0.0148312	0.0554001	0.0118309	0.00796147	0.0104847	0.0307097	0.0329262	0.0161324
	TCGA-L5-A4OQ-11A	ESCA	0.0716932	0.0502767	0.062055	0.0171256	0.0508802	0.0114145	0.00772189	0.0106862	0.0326293	0.0357821	0.0338472
	TCGA-V5-A7RE-11A	ESCA	0.0443635	0.0423621	0.0639795	0.0136896	0.0445579	0.0154884	0.010114	0.0134785	0.044774	0.0264588	0.0225844
	TCGA-CV-5430-11B	HNSC	0.0920486	0.104746	0.0719382	0.0159027	0.0712269	0.0122411	0.0087071	0.0102595	0.0442605	0.0563557	0.0308581
	TCGA-CV-5431-11A	HNSC	0.132324	0.0778518	0.0883778	0.0186479	0.0675341	0.015866	0.0183546	0.0170698	0.0971143	0.0657451	0.031938
	TCGA-CV-5432-11B	HNSC	0.116866	0.109437	0.0609658	0.0170438	0.0909622	0.0208254	0.0151237	0.0150518	0.0401951	0.0425988	0.0384701
	TCGA-CV-5434-11B	HNSC	0.116293	0.105591	0.107433	0.0245081	0.091504	0.0145952	0.00980254	0.0126782	0.0576708	0.0627668	0.0360343
	TCGA-CV-5435-11B	HNSC	0.112406	0.119326	0.0973331	0.01504	0.0828323	0.0168424	0.013198	0.0169104	0.0465563	0.0712794	0.0246657
	TCGA-CV-5436-11A	HNSC	0.0906227	0.0823416	0.104201	0.0122304	0.0764451	0.011387	0.0105892	0.0107141	0.0704233	0.0483865	0.0290065
	TCGA-CV-5439-11B	HNSC	0.11573	0.0986998	0.115579	0.018489	0.0875968	0.0157587	0.01162	0.0150372	0.0907886	0.0658132	0.0310474
	TCGA-CV-5440-11A	HNSC	0.119329	0.0927833	0.104413	0.0172464	0.080775	0.0191161	0.020893	0.0189789	0.0515054	0.0585497	0.0345041
	TCGA-CV-5441-11A	HNSC	0.0835921	0.061138	0.0840981	0.0115198	0.0565663	0.0112472	0.00954887	0.0110907	0.0665237	0.0279484	0.0300905
	TCGA-CV-5442-11A	HNSC	0.0971232	0.0709171	0.0779571	0.0104291	0.0839468	0.0121186	0.00982372	0.0120649	0.055396	0.0338119	0.0305816
	TCGA-CV-5443-11A	HNSC	0.0977435	0.0844465	0.0892214	0.014841	0.0752774	0.0105515	0.0106434	0.00880986	0.0449294	0.0473432	0.0335431
	TCGA-CV-5444-11A	HNSC	0.133345	0.107437	0.0783776	0.0196124	0.0795512	0.0166118	0.0174468	0.0156574	0.0838169	0.0532759	0.0366631
	TCGA-CV-5966-11A	HNSC	0.102113	0.0963781	0.101991	0.0140679	0.104931	0.0120228	0.0087736	0.0126322	0.0509422	0.0526007	0.0273191
	TCGA-CV-5970-11A	HNSC	0.0908771	0.0884228	0.0935004	0.0153603	0.087231	0.0101991	0.0101654	0.0108092	0.0440016	0.0524569	0.0350688
	TCGA-CV-5971-11A	HNSC	0.126843	0.118139	0.114268	0.0246189	0.0863223	0.0114923	0.00990671	0.0131397	0.0822363	0.0603268	0.033931
	TCGA-CV-5973-11A	HNSC	0.107171	0.107327	0.0880399	0.0239411	0.0764054	0.013389	0.0104801	0.0127546	0.0529351	0.0596778	0.0267541
	TCGA-CV-5976-11A	HNSC	0.0917752	0.0858257	0.0871027	0.0141306	0.0806109	0.0126036	0.00783915	0.0125767	0.0638022	0.0395319	0.033893
	TCGA-CV-5977-11A	HNSC	0.0916979	0.113633	0.0747982	0.0156166	0.0817215	0.0144872	0.0117244	0.0142757	0.0601873	0.0417553	0.0385346
	TCGA-CV-5978-11A	HNSC	0.0947189	0.0694829	0.111431	0.0158123	0.077684	0.0114529	0.0102389	0.0130356	0.0914273	0.0661497	0.0303373
	TCGA-CV-5979-11A	HNSC	0.105907	0.084057	0.116658	0.0161788	0.0738155	0.0157433	0.0117946	0.0127419	0.0579235	0.0550802	0.0344165
	TCGA-CV-6003-11A	HNSC	0.107934	0.0896934	0.0872075	0.0195546	0.0919031	0.0176825	0.0117126	0.0144337	0.0443237	0.0493266	0.0501252
	TCGA-CV-6433-11A	HNSC	0.116072	0.12334	0.0884957	0.0194418	0.085802	0.0136817	0.0105813	0.0138438	0.0961464	0.058436	0.0293697
	TCGA-CV-6436-11A	HNSC	0.101615	0.084176	0.103832	0.0233266	0.0935485	0.0146428	0.0104641	0.011351	0.0573619	0.0628502	0.0281996
	TCGA-CV-6441-11A	HNSC	0.10726	0.0860376	0.111315	0.020931	0.0944704	0.0135093	0.0100206	0.0127671	0.0677211	0.0481352	0.0236618
	TCGA-CV-6933-11A	HNSC	0.0888249	0.067488	0.0729701	0.0195115	0.0690765	0.0148434	0.0085842	0.0115192	0.0806129	0.0561836	0.0315273
	TCGA-CV-6934-11A	HNSC	0.0751207	0.0533449	0.0708429	0.0129448	0.0651439	0.0124246	0.0109842	0.0098147	0.0447406	0.0422462	0.0250675
	TCGA-CV-6935-11A	HNSC	0.0724373	0.0476555	0.0705835	0.0169911	0.0548722	0.01273	0.00920134	0.010146	0.0364032	0.0511455	0.0303728
	TCGA-CV-6936-11A	HNSC	0.0740951	0.0911174	0.0574578	0.01473	0.0626425	0.0133172	0.0100727	0.0126185	0.0334205	0.0460046	0.0293469
	TCGA-CV-6938-11A	HNSC	0.0575436	0.0543839	0.087373	0.0125581	0.0525932	0.0113336	0.00943491	0.00977161	0.0347797	0.032752	0.0294219
	TCGA-CV-6939-11A	HNSC	0.104004	0.0718141	0.0805447	0.0159432	0.0405428	0.0116106	0.00874351	0.010409	0.0290398	0.0399141	0.0357723
	TCGA-CV-6943-11A	HNSC	0.0728501	0.0629519	0.0666155	0.0136457	0.0683578	0.0136853	0.0106038	0.0119684	0.048135	0.0420379	0.0278491
	TCGA-CV-6951-11A	HNSC	0.0862754	0.0690849	0.0922259	0.0185761	0.0671848	0.0125101	0.00979539	0.01066	0.0458722	0.0284053	0.0307753
	TCGA-CV-6952-11A	HNSC	0.0714549	0.0444162	0.067285	0.0129044	0.0629812	0.0138776	0.00818338	0.0109006	0.0396821	0.0464782	0.0316805
	TCGA-CV-6953-11A	HNSC	0.0629273	0.0533539	0.0696723	0.0162059	0.0846789	0.013518	0.00901724	0.0113377	0.0384078	0.0342323	0.0403711
	TCGA-CV-6954-11A	HNSC	0.0750673	0.0650352	0.064289	0.0154015	0.0830352	0.013985	0.0104599	0.0140969	0.0349522	0.0373129	0.0379228
	TCGA-CV-6955-11A	HNSC	0.0866913	0.0517701	0.0629292	0.0116601	0.056977	0.00995108	0.00959777	0.0087546	0.0282433	0.0413806	0.04082
	TCGA-CV-6956-11A	HNSC	0.0785922	0.0793713	0.099074	0.0142698	0.0735049	0.0110937	0.0101337	0.0102609	0.0535404	0.0360213	0.0255676
	TCGA-CV-6959-11A	HNSC	0.0909407	0.0893641	0.0624756	0.0164492	0.0522835	0.0128663	0.0100831	0.0116024	0.0593673	0.0366696	0.0432151
	TCGA-CV-6961-11A	HNSC	0.0694286	0.0541915	0.070869	0.0138248	0.0520456	0.0131167	0.0119151	0.0111731	0.0465961	0.0412751	0.0380621
	TCGA-CV-6962-11A	HNSC	0.0745361	0.0707793	0.0704314	0.0140224	0.0611983	0.0117555	0.0104592	0.0108311	0.0544703	0.058947	0.0320312
	TCGA-CV-7089-11A	HNSC	0.0614944	0.0648161	0.0676359	0.0119893	0.057079	0.010125	0.00915677	0.00850758	0.0430614	0.0574917	0.0396405
	TCGA-CV-7101-11A	HNSC	0.0970057	0.0808779	0.0441875	0.0107244	0.051928	0.0103683	0.0086511	0.00956232	0.0420547	0.040028	0.0349322
	TCGA-CV-7103-11A	HNSC	0.0851955	0.0594193	0.0689181	0.0116769	0.0547887	0.0113435	0.0128803	0.0118073	0.0350935	0.0561285	0.0369236
	TCGA-CV-7178-11A	HNSC	0.0672891	0.067726	0.0599174	0.00950606	0.0593929	0.00972378	0.00808869	0.00851815	0.0333527	0.0371914	0.0263917
	TCGA-CV-7235-11A	HNSC	0.125303	0.0926457	0.0769695	0.0129699	0.0531887	0.0117444	0.00817084	0.00999796	0.0351635	0.0513005	0.0466254
	TCGA-CV-7238-11A	HNSC	0.0915897	0.0810209	0.0847448	0.0173457	0.0634846	0.0123513	0.00879176	0.0137791	0.0538839	0.0426564	0.0518888
	TCGA-CV-7245-11A	HNSC	0.104745	0.0757051	0.0458179	0.0122618	0.0545834	0.0125271	0.00897517	0.00927674	0.043195	0.0497468	0.0213609
	TCGA-CV-7250-11A	HNSC	0.0882966	0.0630643	0.0597698	0.015293	0.0478251	0.0111476	0.0120468	0.0112062	0.0550738	0.0354394	0.0355302
	TCGA-CV-7255-11A	HNSC	0.0898999	0.0793444	0.0644481	0.0132556	0.0571592	0.0100368	0.00926514	0.0101672	0.0394343	0.0391942	0.0384916
	TCGA-CV-7263-11A	HNSC	0.1113	0.0577253	0.0471786	0.0114354	0.0613995	0.0102829	0.0123208	0.00872771	0.0474237	0.0343928	0.0242293
	TCGA-A3-3357-11A	KIRC	0.118167	0.091157	0.0899519	0.00986494	0.0524804	0.00957625	0.00832273	0.00849606	0.0303331	0.0274745	0.025104
	TCGA-A3-3367-11A	KIRC	0.091373	0.0610652	0.0608684	0.0187173	0.117349	0.0115047	0.0163227	0.0125437	0.029301	0.0268978	0.0292515
	TCGA-A3-3370-11A	KIRC	0.119638	0.0815072	0.0678582	0.0125495	0.0738836	0.0125878	0.010677	0.0118218	0.0353328	0.0328039	0.0333722
	TCGA-A3-3373-11A	KIRC	0.100509	0.0630896	0.0607096	0.0180919	0.078358	0.0136836	0.0147084	0.013347	0.042285	0.0504162	0.0260767
	TCGA-A3-3376-11A	KIRC	0.116421	0.0965904	0.0702227	0.0129964	0.0815489	0.0116374	0.00946086	0.0105804	0.0478425	0.0374231	0.0295692
	TCGA-A3-3385-11A	KIRC	0.0945813	0.0592324	0.0950046	0.0130629	0.072366	0.0110989	0.00847822	0.00784879	0.0503388	0.0314309	0.0282062
	TCGA-B0-4688-11A	KIRC	0.0606129	0.0476102	0.0633889	0.0107231	0.0926205	0.00997497	0.00823332	0.00843086	0.042013	0.0295821	0.0316553
	TCGA-B0-4690-11A	KIRC	0.0596204	0.0484967	0.0527975	0.0123295	0.070994	0.0100644	0.00850829	0.00890081	0.047755	0.0368421	0.0226946
	TCGA-B0-4691-11A	KIRC	0.0496505	0.0496705	0.0624632	0.0125772	0.0496185	0.00994916	0.00816951	0.00857901	0.0212087	0.0270353	0.0254402
	TCGA-B0-4693-11A	KIRC	0.113566	0.0502937	0.0871436	0.013304	0.0708607	0.0124599	0.00767217	0.00944657	0.0301931	0.0299208	0.0255428
	TCGA-B0-4694-11A	KIRC	0.0376979	0.0382234	0.056581	0.0129103	0.0888458	0.0116718	0.00932154	0.0111642	0.0394679	0.0294895	0.0216884
	TCGA-B0-4696-11A	KIRC	0.0563929	0.0385178	0.0625545	0.0124283	0.0684545	0.0104031	0.00873912	0.008323	0.0328352	0.0289773	0.0239462
	TCGA-B0-4697-11A	KIRC	0.102021	0.0452852	0.0617015	0.0118299	0.0478425	0.0115431	0.0100885	0.00941321	0.0339044	0.0278784	0.0274047
	TCGA-B0-4698-11A	KIRC	0.0656336	0.0515828	0.164006	0.0102027	0.0480127	0.0103711	0.00704925	0.00772321	0.0320521	0.0320373	0.0188117
	TCGA-B0-4699-11A	KIRC	0.114559	0.0799709	0.0527278	0.010167	0.039703	0.00954873	0.00871419	0.0102637	0.0336182	0.0255595	0.0311926
	TCGA-B0-4701-11A	KIRC	0.0449113	0.055797	0.0466996	0.0111016	0.0636239	0.0103296	0.00903129	0.0089082	0.0420042	0.0624725	0.0274939
	TCGA-B0-4703-11A	KIRC	0.0903087	0.0809006	0.0490453	0.012619	0.0996586	0.00966466	0.00898822	0.00880485	0.0262305	0.0441489	0.0259632
	TCGA-B0-4706-11A	KIRC	0.061447	0.0511706	0.056954	0.0117661	0.0541105	0.0107029	0.00854822	0.00718711	0.0263258	0.0309722	0.0173083
	TCGA-B0-4707-11A	KIRC	0.0811724	0.0608226	0.0530918	0.0133169	0.0665931	0.0103161	0.0103155	0.0104806	0.0407561	0.0319514	0.0352683
	TCGA-B0-4710-11A	KIRC	0.0660086	0.0656537	0.0528787	0.0131332	0.0627824	0.0112127	0.0066729	0.0107199	0.0334466	0.0414959	0.0249012
	TCGA-B0-4712-11A	KIRC	0.0584022	0.0451354	0.0595536	0.0121601	0.0502982	0.00969794	0.00732617	0.00815353	0.0305342	0.0258985	0.0224127
	TCGA-B0-4713-11A	KIRC	0.0769994	0.0475421	0.0629778	0.0146871	0.0995176	0.0108223	0.0138869	0.0145725	0.0359178	0.0192296	0.0268115
	TCGA-B0-4714-11A	KIRC	0.0855568	0.0539445	0.0656049	0.0111964	0.0557928	0.0094414	0.00878998	0.0089978	0.0245071	0.0364733	0.024107
	TCGA-B0-4718-11A	KIRC	0.0560833	0.0453573	0.164005	0.0117293	0.0750191	0.0102667	0.00847121	0.00861159	0.0392524	0.0252058	0.0231598
	TCGA-B0-4810-11A	KIRC	0.0652827	0.0610719	0.0526946	0.011741	0.0664154	0.00986813	0.00690151	0.00803336	0.0390185	0.0474544	0.0212028
	TCGA-B0-4811-11A	KIRC	0.0600739	0.0651936	0.0968917	0.0170117	0.0455073	0.0119884	0.00661866	0.00756821	0.0462016	0.0495799	0.0258489
	TCGA-B0-4813-11A	KIRC	0.116034	0.0752916	0.0561503	0.0102933	0.0496784	0.0102512	0.00894729	0.0086685	0.0289725	0.0290343	0.0376562
	TCGA-B0-4814-11A	KIRC	0.046516	0.0509576	0.0595791	0.0115942	0.0438155	0.0132215	0.00746136	0.0091373	0.0561919	0.0279819	0.0324314
	TCGA-B0-4815-11A	KIRC	0.0723466	0.0552589	0.051639	0.010059	0.045719	0.0103706	0.00769955	0.00826969	0.0404134	0.0329161	0.017852
	TCGA-B0-4816-11A	KIRC	0.0390919	0.047169	0.0598802	0.0116877	0.0410704	0.0103592	0.0072961	0.00875454	0.0290569	0.0284132	0.0190056
	TCGA-B0-4817-11A	KIRC	0.14303	0.0806978	0.0453067	0.0119954	0.0752981	0.0101349	0.00710483	0.00869363	0.0268249	0.0346065	0.0286917
	TCGA-B0-4818-11A	KIRC	0.0673256	0.0571125	0.0482981	0.0197002	0.0582855	0.0109685	0.010694	0.0108766	0.0375732	0.035791	0.0200399
	TCGA-B0-4819-11A	KIRC	0.152483	0.0703096	0.0561025	0.010509	0.056988	0.0118195	0.00873203	0.00969206	0.0370448	0.0456825	0.0312217
	TCGA-B0-4821-11A	KIRC	0.0608984	0.0535841	0.0503542	0.0135633	0.0449169	0.0113588	0.0063938	0.00810092	0.0351491	0.0305447	0.0272433
	TCGA-B0-4822-11A	KIRC	0.0505389	0.0342144	0.063585	0.0113383	0.0450603	0.0108766	0.00626817	0.00841879	0.0514828	0.0382123	0.0236046
	TCGA-B0-4823-11A	KIRC	0.0946387	0.0610367	0.0845781	0.0172375	0.0843232	0.0113944	0.00670411	0.00961619	0.0408373	0.041991	0.0255644
	TCGA-B0-4824-11A	KIRC	0.149172	0.0965132	0.0727243	0.0148823	0.0570825	0.0108866	0.00847955	0.00953149	0.0292598	0.041638	0.0305808
	TCGA-B0-4827-11A	KIRC	0.0916434	0.0660963	0.0658209	0.031552	0.069801	0.0134531	0.00997281	0.0105353	0.043183	0.0424988	0.02664
	TCGA-B0-4828-11A	KIRC	0.0781366	0.0855983	0.0595127	0.0124526	0.0584281	0.0102626	0.00925272	0.00935342	0.0349419	0.0335777	0.027532
	TCGA-B0-4841-11A	KIRC	0.117359	0.0782374	0.060512	0.0126692	0.0816005	0.0101901	0.00937604	0.0106738	0.0365423	0.0319337	0.0359728
	TCGA-B0-4842-11A	KIRC	0.106817	0.0789184	0.0814208	0.0136789	0.0633161	0.011965	0.00920008	0.0097429	0.0303274	0.0296344	0.0245955
	TCGA-B0-4843-11A	KIRC	0.0933462	0.0762945	0.0559018	0.011017	0.0814723	0.0096256	0.00838611	0.00944602	0.102639	0.0231865	0.0238834
	TCGA-B0-4844-11A	KIRC	0.0683469	0.0523293	0.0652318	0.0219274	0.0493476	0.0119231	0.0119901	0.0124322	0.0227545	0.0266104	0.0256105
	TCGA-B0-4845-11A	KIRC	0.0658051	0.0625216	0.059135	0.0116445	0.063011	0.0112975	0.00910216	0.00975668	0.0439797	0.0286212	0.0290433
	TCGA-B0-4846-11A	KIRC	0.100085	0.0537317	0.0569402	0.0112389	0.0793921	0.0109847	0.0101538	0.00999653	0.030842	0.0382823	0.0253632
	TCGA-B0-4847-11A	KIRC	0.0659323	0.0621041	0.0556179	0.0138648	0.0703984	0.00997951	0.00726438	0.00843417	0.027796	0.0288374	0.0210761
	TCGA-B0-4848-11A	KIRC	0.0977463	0.0799208	0.0581816	0.014203	0.0825801	0.0108931	0.00821852	0.00902801	0.044008	0.0304702	0.0282711
	TCGA-B0-4849-11A	KIRC	0.0921894	0.0493339	0.0618053	0.0133505	0.107568	0.0106426	0.0098474	0.010544	0.038041	0.0285087	0.0274918
	TCGA-B0-4852-11A	KIRC	0.0633928	0.0489667	0.0551251	0.0100923	0.0565386	0.0101661	0.00775835	0.00952944	0.0235483	0.0245952	0.0192775
	TCGA-B0-4945-11A	KIRC	0.120673	0.0754845	0.0621213	0.0154543	0.0631995	0.0127379	0.0089284	0.0115794	0.0427008	0.0482704	0.0331498
	TCGA-B0-5080-11A	KIRC	0.0474114	0.0587143	0.0612917	0.0118311	0.0741715	0.0120265	0.00694776	0.00997885	0.0406796	0.0400024	0.030546
	TCGA-B0-5083-11A	KIRC	0.0765584	0.0622156	0.0605347	0.0138739	0.0573493	0.0117371	0.00742128	0.00980746	0.0621481	0.0347665	0.0267345
	TCGA-B0-5092-11A	KIRC	0.0711196	0.0649432	0.0973753	0.0138028	0.0454928	0.0099286	0.00835441	0.00910966	0.0381898	0.022689	0.0288543
	TCGA-B0-5094-11A	KIRC	0.0856762	0.0510011	0.0714877	0.0118962	0.0700882	0.0111868	0.00985005	0.0101455	0.044071	0.0231793	0.0302924
	TCGA-B0-5095-11A	KIRC	0.0696231	0.0773953	0.0894301	0.0217008	0.0745557	0.012669	0.00879814	0.0122683	0.0437084	0.0358389	0.0256548
	TCGA-B0-5096-11A	KIRC	0.0719674	0.0485896	0.0692627	0.0188556	0.0722476	0.0121471	0.00966793	0.0107488	0.035661	0.0292048	0.0264586
	TCGA-B0-5097-11A	KIRC	0.0730932	0.0725589	0.0678733	0.0104636	0.0598705	0.0104095	0.00757323	0.0101625	0.0252665	0.0219563	0.0274585
	TCGA-B0-5098-11A	KIRC	0.0666569	0.0628692	0.0649061	0.0129883	0.0871362	0.0126081	0.00923593	0.0112719	0.0333607	0.0358252	0.0308378
	TCGA-B0-5099-11A	KIRC	0.0624249	0.0444107	0.0661844	0.014466	0.0857108	0.0119327	0.00988262	0.00963057	0.0384246	0.0445158	0.0236931
	TCGA-B0-5100-11A	KIRC	0.0948218	0.0704452	0.113577	0.0145142	0.0638527	0.0117523	0.0160155	0.0121406	0.0325761	0.027591	0.0261932
	TCGA-B0-5102-11A	KIRC	0.0870479	0.0598321	0.0964394	0.0144166	0.0971112	0.0144465	0.016451	0.0132846	0.0304526	0.0309935	0.0228418
	TCGA-B0-5104-11A	KIRC	0.118184	0.0835232	0.0732184	0.0134018	0.0680044	0.0121209	0.0113888	0.0104061	0.0422865	0.0381883	0.0241374
	TCGA-B0-5106-11A	KIRC	0.0607925	0.0434678	0.092123	0.0183739	0.0456582	0.0108927	0.00967185	0.0109561	0.050754	0.0311388	0.0249011
	TCGA-B0-5107-11A	KIRC	0.0900279	0.0710262	0.0949264	0.0165775	0.0819272	0.0114705	0.0122586	0.0121854	0.0336017	0.0261236	0.0298271
	TCGA-B0-5108-11A	KIRC	0.0640399	0.0757876	0.0693387	0.0336788	0.0746024	0.0131611	0.0150472	0.0115649	0.039742	0.0253358	0.024049
	TCGA-B0-5109-11A	KIRC	0.0764708	0.0477751	0.174622	0.0165512	0.0623615	0.0122318	0.0104342	0.0115434	0.0497311	0.0429747	0.0453751
	TCGA-B0-5110-11A	KIRC	0.0769289	0.0728493	0.0908008	0.0131388	0.0698867	0.0117572	0.0130005	0.011869	0.0599753	0.0387574	0.0271878
	TCGA-B0-5113-11A	KIRC	0.091735	0.0973513	0.0768629	0.0141249	0.0619355	0.0107539	0.0500072	0.0366298	0.0316587	0.025648	0.02799
	TCGA-B0-5115-11A	KIRC	0.0884127	0.0731475	0.10356	0.0179289	0.0614408	0.0121845	0.00937938	0.0108309	0.0428936	0.0335591	0.029972
	TCGA-B0-5116-11A	KIRC	0.109172	0.0571817	0.0786225	0.0161927	0.0505561	0.0121393	0.0155215	0.0127481	0.0284648	0.0488968	0.027034
	TCGA-B0-5117-11A	KIRC	0.0992379	0.0853693	0.0568425	0.0488259	0.0928061	0.013721	0.00824236	0.00909297	0.0384726	0.0398479	0.0302467
	TCGA-B0-5119-11A	KIRC	0.0793224	0.0496431	0.0654149	0.012388	0.0590155	0.0115306	0.0125104	0.0137644	0.0428522	0.0306469	0.0298475
	TCGA-B0-5120-11A	KIRC	0.0889382	0.0684761	0.0835724	0.0114053	0.0798809	0.0114613	0.00825552	0.00950726	0.0337607	0.0321693	0.0216724
	TCGA-B0-5121-11A	KIRC	0.0985435	0.0679616	0.0705349	0.0167608	0.0843399	0.012215	0.00909713	0.0101713	0.0610234	0.044642	0.0217858
	TCGA-B0-5400-11A	KIRC	0.0443779	0.0444949	0.066418	0.0131338	0.0514751	0.0114654	0.00670208	0.00957932	0.0357553	0.0294646	0.019856
	TCGA-B0-5402-11A	KIRC	0.0670433	0.0436375	0.0673964	0.0125269	0.0666606	0.0101203	0.00757162	0.00780575	0.0227979	0.0326113	0.0232474
	TCGA-B0-5710-11A	KIRC	0.113292	0.0972787	0.0773838	0.022362	0.0886801	0.0157005	0.0130764	0.0132649	0.0691381	0.0611309	0.02917
	TCGA-B0-5711-11A	KIRC	0.0801424	0.0718277	0.102588	0.0170838	0.0824559	0.014731	0.0125846	0.0113941	0.0500942	0.0453425	0.0326391
	TCGA-B0-5712-11A	KIRC	0.137983	0.0777054	0.100977	0.0166824	0.088364	0.0158171	0.0143171	0.013822	0.0534494	0.0415248	0.0363188
	TCGA-B0-5713-11A	KIRC	0.109439	0.0766527	0.11192	0.0207226	0.0710906	0.0170803	0.0133156	0.0120675	0.059159	0.042428	0.0320512
	TCGA-BP-4177-11A	KIRC	0.139982	0.0998216	0.111812	0.0128358	0.050887	0.0100737	0.00956248	0.0127811	0.0412474	0.0322748	0.0217128
	TCGA-BP-4760-11A	KIRC	0.0541708	0.0478804	0.0696779	0.0250647	0.0631607	0.0111413	0.00943897	0.00995584	0.0564756	0.0443965	0.0291478
	TCGA-BP-4770-11A	KIRC	0.0640983	0.0582587	0.0488005	0.0144815	0.0693252	0.0118589	0.0072882	0.00961342	0.0312167	0.0526897	0.0264467
	TCGA-BP-4782-11A	KIRC	0.0881062	0.0582261	0.0943247	0.0162596	0.0775154	0.00993407	0.00964991	0.00863671	0.0443136	0.0423333	0.0327135
	TCGA-BP-4795-11A	KIRC	0.0530231	0.0649502	0.115175	0.0111747	0.066388	0.00971283	0.00800807	0.0109329	0.0409992	0.0253329	0.0218103
	TCGA-BP-4801-11A	KIRC	0.0675023	0.0517037	0.0672353	0.0157205	0.0634002	0.0121235	0.0119496	0.0116279	0.0319432	0.0294328	0.0233599
	TCGA-BP-4993-11A	KIRC	0.0837941	0.0628811	0.0762581	0.0152067	0.0712405	0.0129587	0.00962541	0.0118438	0.0415207	0.0394247	0.0297438
	TCGA-BP-5010-11A	KIRC	0.072422	0.0433486	0.0756499	0.012452	0.09996	0.0126356	0.00955241	0.0105233	0.0434041	0.0340258	0.029511
	TCGA-BP-5168-11A	KIRC	0.113205	0.0904608	0.0935565	0.0168155	0.0761812	0.0110342	0.00943223	0.0110449	0.0516257	0.0274055	0.0246325
	TCGA-BP-5169-11A	KIRC	0.0506066	0.0544479	0.0760235	0.0109399	0.0545096	0.010775	0.00660887	0.00927135	0.0226092	0.0399432	0.0291596
	TCGA-BP-5170-11A	KIRC	0.0694783	0.0437249	0.0854372	0.0134784	0.0391734	0.0102965	0.00719326	0.00766733	0.0293249	0.034476	0.018171
	TCGA-BP-5173-11A	KIRC	0.0559152	0.0442861	0.0531398	0.00780593	0.0563408	0.00809258	0.00755738	0.00705617	0.0292523	0.0304852	0.0203085
	TCGA-BP-5174-11A	KIRC	0.0483413	0.0348908	0.0853348	0.00877497	0.0339974	0.00797932	0.00764584	0.00737205	0.0310456	0.0228596	0.0268519
	TCGA-BP-5175-11A	KIRC	0.0764453	0.0643461	0.0441222	0.0144476	0.0628407	0.0117612	0.00650063	0.00771435	0.0482956	0.0377396	0.0212503
	TCGA-BP-5176-11A	KIRC	0.0633566	0.0582486	0.0729464	0.0101017	0.0749676	0.0106602	0.00981341	0.00807389	0.0310462	0.0493842	0.0226968
	TCGA-BP-5177-11A	KIRC	0.0951679	0.0459754	0.0591674	0.008353	0.0429797	0.00873572	0.00812515	0.00769739	0.0444941	0.035409	0.0312241
	TCGA-BP-5178-11A	KIRC	0.0576361	0.0450659	0.0455376	0.0104119	0.0554789	0.00933156	0.00771202	0.00747552	0.0200944	0.0327081	0.021497
	TCGA-BP-5180-11A	KIRC	0.0684454	0.0466765	0.0626114	0.0112832	0.0513785	0.00916356	0.00630979	0.00764763	0.0354101	0.0350593	0.0264912
	TCGA-BP-5181-11A	KIRC	0.0652618	0.0523365	0.0590333	0.0119463	0.05621	0.00999679	0.00713339	0.00786367	0.0420145	0.0322327	0.0290873
	TCGA-BP-5182-11A	KIRC	0.102624	0.0699096	0.0611711	0.0142203	0.0735302	0.00944307	0.00851012	0.00840261	0.0381362	0.0366884	0.025004
	TCGA-BP-5183-11A	KIRC	0.047391	0.0407258	0.0405921	0.00970668	0.0460329	0.00900881	0.00912304	0.00887825	0.0335325	0.0314874	0.0210696
	TCGA-BP-5184-11A	KIRC	0.0687869	0.0680215	0.0592732	0.0088357	0.0628807	0.00934325	0.0068101	0.00884889	0.0409946	0.0528793	0.0255701
	TCGA-BP-5185-11A	KIRC	0.065524	0.0805316	0.0504186	0.0106645	0.0596615	0.0105977	0.00667806	0.00806175	0.0579379	0.039918	0.027723
	TCGA-BP-5186-11A	KIRC	0.0656321	0.0577911	0.0345765	0.0123032	0.0496269	0.0112305	0.00873362	0.00785902	0.0351445	0.0288194	0.0247333
	TCGA-BP-5187-11A	KIRC	0.0673297	0.0536137	0.0601415	0.0102117	0.0523106	0.0102527	0.00720555	0.00906425	0.0179599	0.0317385	0.0240872
	TCGA-BP-5189-11A	KIRC	0.046614	0.0535427	0.0429361	0.0109941	0.0497908	0.0100364	0.0103316	0.00930478	0.0357468	0.0373943	0.0228726
	TCGA-BP-5190-11A	KIRC	0.0693966	0.0555595	0.072963	0.0102233	0.0456441	0.00896857	0.00807367	0.00849225	0.0352088	0.0432187	0.0203366
	TCGA-BP-5191-11A	KIRC	0.0666393	0.0318299	0.0731082	0.00739378	0.0311532	0.00885775	0.0092378	0.00727695	0.0229286	0.0369783	0.030509
	TCGA-BP-5192-11A	KIRC	0.0499421	0.0504496	0.0504655	0.0122019	0.064617	0.0105786	0.00659886	0.00758422	0.0321466	0.035441	0.0234545
	TCGA-BP-5194-11A	KIRC	0.0538946	0.0644923	0.0569425	0.0107375	0.0509514	0.0103065	0.00934496	0.00831579	0.0371499	0.0424602	0.0193604
	TCGA-BP-5195-11A	KIRC	0.0601418	0.0591849	0.0656663	0.0103104	0.0599507	0.010459	0.00815409	0.00960792	0.0345735	0.0403818	0.0212774
	TCGA-BP-5196-11A	KIRC	0.0830417	0.077595	0.0557446	0.0129603	0.0491694	0.0109376	0.0227521	0.0112912	0.0370061	0.0389223	0.0246617
	TCGA-BP-5198-11A	KIRC	0.0905273	0.0738953	0.0541129	0.0124057	0.0626888	0.0098315	0.0072238	0.00926152	0.0352942	0.0428311	0.0207213
	TCGA-BP-5199-11A	KIRC	0.0685454	0.0591067	0.046823	0.00876842	0.0517396	0.00908535	0.00870336	0.00827096	0.0291044	0.0398052	0.0257174
	TCGA-BP-5200-11A	KIRC	0.0540924	0.0460202	0.0996945	0.0116001	0.053768	0.00975789	0.0076432	0.00760003	0.0334075	0.0282644	0.0218472
	TCGA-BP-5201-11A	KIRC	0.069213	0.062994	0.063229	0.0107475	0.0598536	0.0120078	0.00914426	0.00845987	0.0287807	0.0359108	0.0251972
	TCGA-BP-5202-11A	KIRC	0.0723458	0.0560273	0.0745639	0.0103717	0.0664976	0.00956115	0.00917551	0.00770226	0.0272943	0.0294802	0.0294709
	TCGA-CJ-4869-11A	KIRC	0.0561358	0.0526914	0.0453632	0.0111762	0.0530223	0.0104051	0.00834633	0.00913687	0.0328949	0.043362	0.0265616
	TCGA-CJ-4882-11A	KIRC	0.0553863	0.0661773	0.0672618	0.00969245	0.0524798	0.0103099	0.00799776	0.00834605	0.0500121	0.0438265	0.025091
	TCGA-CJ-4897-11A	KIRC	0.0908395	0.0829689	0.0487028	0.0111841	0.0518658	0.0100105	0.00708283	0.00901771	0.0419786	0.0528531	0.0246618
	TCGA-CJ-4901-11A	KIRC	0.0567215	0.0436981	0.0733552	0.0106806	0.0622965	0.0101212	0.00807495	0.00789148	0.0278382	0.0362047	0.0256248
	TCGA-CJ-4902-11A	KIRC	0.0603693	0.0480086	0.062734	0.0107187	0.0542739	0.0103381	0.0101128	0.00805308	0.0334132	0.034832	0.031092
	TCGA-CJ-4903-11A	KIRC	0.0605007	0.0442743	0.0968534	0.010247	0.0420869	0.00999046	0.0069822	0.00825536	0.0348265	0.0329492	0.0246667
	TCGA-CJ-4904-11A	KIRC	0.0495662	0.0638724	0.057543	0.0106976	0.0505787	0.0113114	0.00749047	0.0085485	0.036593	0.0580869	0.0276938
	TCGA-CJ-4905-11A	KIRC	0.0516872	0.0595795	0.0527807	0.0168269	0.0526022	0.0100455	0.00753794	0.00756	0.0273992	0.0342237	0.0205349
	TCGA-CJ-4907-11A	KIRC	0.0509455	0.0461947	0.0530919	0.00816373	0.0502009	0.00834334	0.00763923	0.00726376	0.0254436	0.034171	0.01885
	TCGA-CJ-4908-11A	KIRC	0.0608579	0.0491246	0.091139	0.0120752	0.0559875	0.0105447	0.010064	0.00796035	0.0379086	0.0360997	0.0258556
	TCGA-CJ-4912-11A	KIRC	0.0774812	0.036144	0.0692706	0.00756309	0.0451506	0.0078476	0.00800716	0.00743286	0.0209813	0.0250814	0.0315182
	TCGA-CJ-4913-11A	KIRC	0.0656239	0.0397863	0.0691241	0.00940235	0.0383064	0.00806563	0.00748632	0.00730296	0.0361607	0.0363664	0.0209624
	TCGA-CJ-4916-11A	KIRC	0.0689968	0.0496395	0.0524439	0.0105456	0.0589623	0.0104544	0.00759935	0.00875637	0.0306614	0.0344502	0.0191093
	TCGA-CJ-4918-11A	KIRC	0.055106	0.0606358	0.0561111	0.00992783	0.0722667	0.0100876	0.00785582	0.00902558	0.048614	0.0457718	0.0261921
	TCGA-CJ-4920-11A	KIRC	0.0711201	0.0680786	0.0822183	0.00859914	0.0415277	0.0101354	0.00676242	0.00806201	0.0296305	0.0328991	0.0281475
	TCGA-CJ-4923-11A	KIRC	0.070465	0.0826289	0.0636626	0.014526	0.0491273	0.011449	0.00733057	0.00989528	0.0326307	0.0379213	0.0195145
	TCGA-CZ-4853-11A	KIRC	0.059243	0.0496214	0.0522802	0.0159223	0.0463797	0.00945412	0.0071253	0.00847711	0.0515295	0.0344777	0.0329435
	TCGA-CZ-4856-11A	KIRC	0.0674319	0.0517372	0.0573424	0.0103436	0.0559318	0.0103783	0.00953057	0.00770668	0.0335748	0.040251	0.0292205
	TCGA-CZ-4859-11A	KIRC	0.0727131	0.0674718	0.0620491	0.0144552	0.0759282	0.012555	0.00716817	0.0090317	0.0389587	0.0353617	0.0253683
	TCGA-CZ-4863-11A	KIRC	0.0760094	0.056799	0.0960843	0.013686	0.0497743	0.012562	0.00650317	0.00904842	0.0377428	0.0435441	0.0309769
	TCGA-CZ-4864-11A	KIRC	0.0877169	0.0752445	0.0675983	0.0146709	0.0525234	0.0132206	0.0106834	0.00953435	0.0387336	0.0335828	0.0272372
	TCGA-CZ-4865-11A	KIRC	0.0589963	0.0601328	0.0576049	0.0106217	0.0513685	0.00999047	0.00761808	0.00870843	0.0349673	0.0250436	0.02139
	TCGA-CZ-4866-11A	KIRC	0.0496648	0.0406928	0.042122	0.0121451	0.0557501	0.0108107	0.00746842	0.00823263	0.0301057	0.0293898	0.0187295
	TCGA-CZ-5451-11A	KIRC	0.0728404	0.0677275	0.0688822	0.0156374	0.0665767	0.0112888	0.00628681	0.00929577	0.0502223	0.0441584	0.0258398
	TCGA-CZ-5452-11A	KIRC	0.0474636	0.0504045	0.0782274	0.0117662	0.048579	0.0099598	0.00760884	0.00822802	0.0455549	0.0262434	0.0185067
	TCGA-CZ-5453-11A	KIRC	0.0602717	0.038446	0.0670425	0.00871491	0.0514679	0.00926838	0.00829619	0.00713563	0.0267544	0.0274634	0.0181401
	TCGA-CZ-5454-11A	KIRC	0.0768216	0.0499385	0.0653666	0.0106877	0.0378393	0.00939101	0.00975288	0.00803006	0.0165986	0.0340753	0.0180145
	TCGA-CZ-5455-11A	KIRC	0.0519152	0.0640714	0.0690615	0.0126581	0.0499469	0.0112467	0.00733422	0.00866606	0.0437448	0.0376509	0.0259213
	TCGA-CZ-5456-11A	KIRC	0.0636508	0.0625791	0.0819004	0.0112379	0.0508256	0.0103271	0.00721193	0.00922068	0.030894	0.0484189	0.0193569
	TCGA-CZ-5457-11A	KIRC	0.137972	0.131937	0.124669	0.0143578	0.122857	0.0137574	0.0162692	0.01559	0.0770846	0.0558635	0.0332036
	TCGA-CZ-5458-11A	KIRC	0.0683416	0.0695054	0.0591982	0.0119047	0.0617477	0.0113223	0.00683742	0.00942783	0.0362441	0.0480887	0.0213563
	TCGA-CZ-5459-11A	KIRC	0.0457029	0.0504513	0.0577346	0.0105117	0.049261	0.00992676	0.00709688	0.00996634	0.0402772	0.0297469	0.0191571
	TCGA-CZ-5460-11A	KIRC	0.0535075	0.044681	0.0618759	0.0129401	0.0515102	0.0112343	0.00707112	0.00842671	0.0260293	0.0309217	0.0220596
	TCGA-CZ-5461-11A	KIRC	0.0749521	0.0863205	0.0469168	0.0135621	0.0566646	0.0124834	0.0073041	0.0104819	0.0493813	0.0511045	0.0288406
	TCGA-CZ-5462-11A	KIRC	0.0598754	0.0720361	0.0304749	0.0133876	0.0672083	0.0106512	0.00778806	0.0103824	0.029669	0.033705	0.0208998
	TCGA-CZ-5463-11A	KIRC	0.0688217	0.0786229	0.0475173	0.0113561	0.0502048	0.0114785	0.0064922	0.00986703	0.0360953	0.0438544	0.0244416
	TCGA-CZ-5464-11A	KIRC	0.0632173	0.0488368	0.0637399	0.0104772	0.0596259	0.0106368	0.00690467	0.00924233	0.0318435	0.0285331	0.0227457
	TCGA-CZ-5465-11A	KIRC	0.0552131	0.0479711	0.0604519	0.0111701	0.0530671	0.010315	0.00888143	0.00747241	0.0257567	0.0238602	0.0163569
	TCGA-CZ-5466-11A	KIRC	0.0585002	0.0765683	0.0691	0.0128347	0.0649345	0.011261	0.00767613	0.0101457	0.0491376	0.0509988	0.0289388
	TCGA-CZ-5467-11A	KIRC	0.0616923	0.0680746	0.0580685	0.0185044	0.0493113	0.0108858	0.00760846	0.00776954	0.0370773	0.0391132	0.0309614
	TCGA-CZ-5468-11A	KIRC	0.0608215	0.0741208	0.0619173	0.0114564	0.0501101	0.0114294	0.00608807	0.00891482	0.0315942	0.037343	0.0330269
	TCGA-CZ-5469-11A	KIRC	0.0535959	0.0519947	0.0528051	0.0118132	0.0571612	0.0101949	0.00633034	0.00839329	0.0261374	0.0289797	0.0249382
	TCGA-CZ-5470-11A	KIRC	0.0531475	0.0778812	0.0614436	0.0138201	0.0488336	0.0122174	0.00603763	0.00833829	0.0430113	0.0364325	0.0226329
	TCGA-A4-7288-11A	KIRP	0.0688816	0.063297	0.0691047	0.0174574	0.0532404	0.0138553	0.0097645	0.00951827	0.0409947	0.0503646	0.0340755
	TCGA-A4-7585-11A	KIRP	0.0873839	0.088768	0.0801458	0.0124397	0.0708923	0.012806	0.00816293	0.00927227	0.0426601	0.0387302	0.0345268
	TCGA-A4-7732-11A	KIRP	0.0500563	0.0411709	0.0629807	0.0102264	0.0408595	0.0115653	0.00979448	0.0100228	0.036013	0.050746	0.0432411
	TCGA-B1-A47M-11A	KIRP	0.0393702	0.0500583	0.0675527	0.0125334	0.0463464	0.0163024	0.00910793	0.0131169	0.0265757	0.0335629	0.0170784
	TCGA-BQ-5875-11A	KIRP	0.054387	0.0715821	0.0727827	0.0124841	0.0675419	0.00932771	0.0104432	0.00878824	0.0347679	0.0569294	0.0237159
	TCGA-BQ-5876-11A	KIRP	0.046367	0.0568169	0.0491937	0.0132775	0.067892	0.0206636	0.00890052	0.021583	0.0224405	0.0627407	0.0219963
	TCGA-BQ-5877-11A	KIRP	0.0754642	0.0741953	0.0667849	0.0158178	0.0609801	0.0115336	0.02006	0.0085482	0.0436349	0.065427	0.0288179
	TCGA-BQ-5878-11A	KIRP	0.0789451	0.0660567	0.0711115	0.0106994	0.0586753	0.0112649	0.00990475	0.0084855	0.0398271	0.0518646	0.0286717
	TCGA-BQ-5879-11A	KIRP	0.0662869	0.065341	0.0752211	0.0093918	0.0802871	0.00998821	0.00941114	0.00993154	0.0461778	0.0372623	0.0238266
	TCGA-BQ-5880-11A	KIRP	0.0843624	0.0767154	0.0765143	0.014005	0.0659124	0.0137094	0.00963678	0.00934928	0.0462257	0.0354847	0.0268727
	TCGA-BQ-5881-11A	KIRP	0.0604542	0.102782	0.0442969	0.0193844	0.0575718	0.0123078	0.0329469	0.00994709	0.0632366	0.0394416	0.0343056
	TCGA-BQ-5882-11A	KIRP	0.0629788	0.0546385	0.11045	0.0165683	0.0979978	0.0115497	0.0550836	0.0108484	0.0522391	0.0473926	0.0298196
	TCGA-BQ-5883-11A	KIRP	0.067805	0.0491543	0.0668076	0.0106507	0.0819034	0.0098117	0.00777131	0.0101761	0.0388235	0.0517919	0.028824
	TCGA-BQ-5884-11A	KIRP	0.113068	0.0791899	0.130328	0.0125185	0.0788899	0.0133951	0.00994397	0.0118048	0.0362878	0.0444641	0.0289345
	TCGA-BQ-5885-11A	KIRP	0.0780343	0.0722151	0.0911509	0.0174494	0.0927076	0.0147242	0.0104266	0.0107899	0.0542255	0.0320481	0.0278542
	TCGA-BQ-5886-11A	KIRP	0.079125	0.0799203	0.0899493	0.016342	0.056351	0.0124425	0.00906452	0.0102317	0.0508442	0.0474909	0.0370556
	TCGA-BQ-5887-11A	KIRP	0.0989501	0.0737783	0.0960274	0.0152411	0.0778082	0.0125205	0.00845742	0.0094728	0.0469169	0.0628386	0.0280796
	TCGA-BQ-5888-11A	KIRP	0.0725628	0.0878275	0.0822124	0.0112795	0.0741851	0.0104716	0.00962687	0.010414	0.0431167	0.0680132	0.0268765
	TCGA-BQ-5889-11A	KIRP	0.0703512	0.0945378	0.0737512	0.0130449	0.117007	0.011523	0.0116741	0.0100408	0.0424221	0.086918	0.0278144
	TCGA-BQ-5890-11A	KIRP	0.0803684	0.0738205	0.0773823	0.0138466	0.0690379	0.0111352	0.0100924	0.00915286	0.0757926	0.0499016	0.0367891
	TCGA-BQ-5891-11A	KIRP	0.652932	0.0597977	0.1214	0.0114463	0.0477954	0.0105493	0.0179631	0.00937314	0.506433	0.065249	0.0247822
	TCGA-BQ-5892-11A	KIRP	0.0669281	0.071031	0.0590035	0.0156688	0.0773402	0.0154208	0.0130722	0.0100834	0.0524448	0.0538618	0.0286563
	TCGA-BQ-5893-11A	KIRP	0.0790302	0.0740746	0.0645869	0.0127763	0.0573599	0.0111684	0.0104051	0.00923965	0.0468164	0.0510815	0.0261638
	TCGA-BQ-5894-11A	KIRP	0.0837502	0.0755397	0.0839099	0.0165037	0.0611305	0.0141551	0.0089416	0.0086769	0.043718	0.0303122	0.0308708
	TCGA-BQ-7044-11A	KIRP	0.095065	0.0757849	0.059553	0.0150506	0.0648283	0.0140513	0.0114152	0.0110916	0.054414	0.0505874	0.0395443
	TCGA-BQ-7045-11A	KIRP	0.0756809	0.0559844	0.0640367	0.0156738	0.0675709	0.0133349	0.00909454	0.0126145	0.0323495	0.0439598	0.0394618
	TCGA-BQ-7046-11A	KIRP	0.0771209	0.0569991	0.0863225	0.0143906	0.0708374	0.0121917	0.0138666	0.0134529	0.041196	0.0374905	0.0308448
	TCGA-BQ-7048-11A	KIRP	0.0703131	0.0749207	0.0585203	0.0128757	0.0700105	0.0126148	0.00718943	0.0105095	0.030722	0.0378803	0.0308185
	TCGA-BQ-7049-11A	KIRP	0.088262	0.054514	0.0664148	0.0140221	0.0633936	0.01289	0.0118442	0.0123054	0.0422019	0.0448219	0.0339539
	TCGA-BQ-7050-11A	KIRP	0.101986	0.066793	0.0724009	0.0145743	0.0832784	0.0129855	0.00936115	0.0108293	0.0372703	0.0375785	0.0332601
	TCGA-BQ-7051-11A	KIRP	0.0736886	0.0626287	0.0945817	0.0197082	0.0459247	0.0129897	0.00934329	0.0102834	0.0405433	0.050256	0.0419314
	TCGA-BQ-7053-11A	KIRP	0.0953481	0.0737997	0.0590797	0.0117622	0.0620132	0.0130808	0.0076947	0.00945373	0.0535399	0.0440191	0.0421425
	TCGA-BQ-7055-11A	KIRP	0.0935664	0.0667921	0.0816759	0.0142972	0.0641226	0.0121239	0.00973566	0.0103237	0.0395791	0.0343832	0.0328967
	TCGA-BQ-7056-11A	KIRP	0.0940429	0.0553211	0.0618286	0.0148583	0.0590058	0.0121416	0.00781538	0.0088702	0.0498004	0.0527896	0.0439409
	TCGA-BQ-7058-11A	KIRP	0.0883953	0.0720979	0.0845866	0.0125167	0.0527867	0.0126271	0.00886002	0.00965885	0.0463663	0.0573236	0.04489
	TCGA-BQ-7059-11A	KIRP	0.0777952	0.0694835	0.0658225	0.0118263	0.0675264	0.0126943	0.0089427	0.00988521	0.0382067	0.0413967	0.0288141
	TCGA-BQ-7060-11A	KIRP	0.0670847	0.0586262	0.0778513	0.0114722	0.0598077	0.0121533	0.00741846	0.0107478	0.0300838	0.0449477	0.028281
	TCGA-BQ-7061-11A	KIRP	0.0971761	0.0681074	0.0671572	0.0142842	0.0638609	0.0124128	0.0113186	0.0122945	0.0435714	0.046598	0.0327505
	TCGA-BQ-7062-11A	KIRP	0.0827702	0.0694238	0.0778399	0.0137102	0.0544691	0.0129193	0.00834587	0.0106251	0.0353474	0.0455367	0.0328828
	TCGA-DZ-6131-11A	KIRP	0.0827874	0.0532679	0.0841798	0.0126169	0.0664833	0.0127778	0.01176	0.0182798	0.0354066	0.051895	0.0332534
	TCGA-DZ-6132-11A	KIRP	0.0857305	0.0745409	0.073774	0.0170264	0.091523	0.0135925	0.00927183	0.0126504	0.0474211	0.0465701	0.0393981
	TCGA-DZ-6133-11A	KIRP	0.0879187	0.0687737	0.0596898	0.0142687	0.064769	0.0120737	0.00819207	0.0114091	0.0365241	0.0424967	0.0455709
	TCGA-DZ-6134-11A	KIRP	0.0825833	0.061542	0.0560936	0.0147689	0.069261	0.0123847	0.00869043	0.0110928	0.055849	0.0333507	0.0397379
	TCGA-DZ-6135-11A	KIRP	0.0824377	0.0784852	0.0943406	0.0143249	0.0561064	0.0127801	0.00847195	0.0106067	0.0312467	0.0402246	0.0360126
	TCGA-GL-6846-11A	KIRP	0.0834571	0.052614	0.083121	0.0159974	0.0665069	0.0120336	0.00850639	0.0126515	0.0454125	0.0460197	0.0325073
	TCGA-BC-A10Q-11A	LIHC	0.0430418	0.0353866	0.0535621	0.0121264	0.090123	0.0146574	0.010271	0.0100749	0.0467763	0.0378558	0.0370115
	TCGA-BC-A10R-11A	LIHC	0.111184	0.0727948	0.0697242	0.0159999	0.0581278	0.0140005	0.0116911	0.00963391	0.0328504	0.0446265	0.0443457
	TCGA-BC-A10S-11A	LIHC	0.365115	0.37725	0.0760796	0.0155674	0.0960253	0.0132635	0.0639588	0.0108164	0.0517418	0.496678	0.0377324
	TCGA-BC-A10T-11A	LIHC	0.0689618	0.0550549	0.067858	0.0148543	0.0568636	0.0140301	0.00852479	0.0122188	0.0478363	0.0237621	0.0309961
	TCGA-BC-A10U-11A	LIHC	0.0759408	0.0665336	0.0855675	0.0133151	0.0568597	0.0108957	0.00895716	0.00814639	0.0336323	0.0429181	0.0286411
	TCGA-BC-A10W-11A	LIHC	0.0742167	0.0595869	0.0712094	0.0160324	0.051009	0.0134053	0.0117955	0.00954316	0.036608	0.0353534	0.039064
	TCGA-BC-A10Y-11A	LIHC	0.085809	0.0794611	0.078664	0.0132213	0.0560915	0.0150716	0.00812455	0.0114629	0.0378709	0.0290649	0.0888365
	TCGA-BC-A10Z-11A	LIHC	0.0804736	0.0724604	0.116768	0.0154729	0.0518005	0.0134923	0.010668	0.0118533	0.0444343	0.0462432	0.0377896
	TCGA-BC-A110-11A	LIHC	0.0603515	0.0840163	0.0731332	0.0158264	0.0811953	0.0124862	0.00936795	0.0110146	0.0548497	0.0345637	0.0498562
	TCGA-BC-A112-11A	LIHC	0.0588046	0.0504785	0.0658116	0.021164	0.0573062	0.017736	0.0162657	0.0128401	0.0744493	0.0391506	0.0383416
	TCGA-BC-A216-11A	LIHC	0.0933148	0.0862171	0.0912358	0.0145521	0.0625316	0.012453	0.00831215	0.00967456	0.0535366	0.0410442	0.0499391
	TCGA-BD-A2L6-11A	LIHC	0.0865508	0.0625692	0.0773305	0.0169027	0.0709968	0.0152215	0.00990379	0.0114689	0.0424554	0.0355843	0.0337759
	TCGA-BD-A3EP-11A	LIHC	0.0483817	0.0392454	0.065252	0.0161837	0.0569255	0.0122434	0.00773019	0.00887437	0.0318261	0.0501355	0.0407916
	TCGA-DD-A113-11A	LIHC	0.0620442	0.0481189	0.0532763	0.0146335	0.0709789	0.0114461	0.00886379	0.00986707	0.0385392	0.0359295	0.0312493
	TCGA-DD-A114-11A	LIHC	0.0517576	0.0581146	0.0953306	0.0157057	0.080463	0.0134959	0.00954375	0.0100672	0.0510518	0.0323157	0.0371601
	TCGA-DD-A115-11A	LIHC	0.094312	0.078635	0.0919564	0.0144606	0.0753905	0.0113297	0.0121392	0.0100204	0.0525805	0.0333161	0.0381051
	TCGA-DD-A116-11A	LIHC	0.0748821	0.0611737	0.071453	0.016997	0.0666452	0.0146963	0.0127646	0.0117761	0.0506989	0.0451957	0.0277407
	TCGA-DD-A118-11A	LIHC	0.0969012	0.0868919	0.105654	0.0134362	0.0704537	0.0126738	0.00998745	0.0106563	0.0491779	0.045876	0.0450837
	TCGA-DD-A119-11A	LIHC	0.089007	0.0822359	0.0839764	0.0163504	0.070975	0.0144795	0.0177417	0.0103182	0.0386597	0.0417915	0.0314412
	TCGA-DD-A11A-11A	LIHC	0.500565	0.0612852	0.0771412	0.0156715	0.0740379	0.0127272	0.027799	0.0140592	0.0432998	0.032222	0.0485959
	TCGA-DD-A11B-11A	LIHC	0.0736965	0.0669077	0.0809557	0.0138235	0.0756534	0.0119724	0.00888891	0.00993348	0.0540818	0.0443343	0.0403095
	TCGA-DD-A11C-11A	LIHC	0.106991	0.0927032	0.127697	0.0163382	0.0663677	0.0163358	0.0122238	0.0109487	0.0436086	0.0373181	0.0414077
	TCGA-DD-A11D-11A	LIHC	0.0861056	0.0708165	0.105433	0.0168213	0.0598899	0.0127894	0.0107483	0.0115551	0.0388273	0.0372473	0.0395303
	TCGA-DD-A1E9-11A	LIHC	0.0902689	0.077001	0.0796882	0.0153333	0.0580751	0.0117279	0.012558	0.0094982	0.0544907	0.0388269	0.0835887
	TCGA-DD-A1EB-11A	LIHC	0.086513	0.0627148	0.0989381	0.0108533	0.0892405	0.010961	0.00896015	0.00940007	0.0635286	0.0314072	0.0282041
	TCGA-DD-A1EC-11A	LIHC	0.0695313	0.0666642	0.088492	0.0184942	0.0550956	0.0138661	0.0456509	0.0119264	0.0356002	0.0319692	0.0362039
	TCGA-DD-A1ED-11A	LIHC	0.0889625	0.0837091	0.058149	0.0143304	0.0581189	0.0116005	0.00948826	0.00982762	0.0334124	0.0530776	0.0391791
	TCGA-DD-A1EE-11A	LIHC	0.0966483	0.0772508	0.0756739	0.0163311	0.0347477	0.0139013	0.0117868	0.010339	0.0497026	0.0344962	0.0315053
	TCGA-DD-A1EF-11A	LIHC	0.0760135	0.0674805	0.0523267	0.014368	0.068116	0.0111852	0.0135584	0.00965433	0.0417504	0.0432878	0.0368286
	TCGA-DD-A1EG-11A	LIHC	0.0670353	0.0633788	0.0548672	0.0196331	0.0700256	0.0143201	0.00954177	0.0129569	0.0222937	0.0332041	0.0308201
	TCGA-DD-A1EH-11A	LIHC	0.0861114	0.0639333	0.0766493	0.0139799	0.062459	0.0124601	0.0092051	0.00871413	0.0547877	0.047593	0.0282302
	TCGA-DD-A1EI-11A	LIHC	0.0910312	0.0740051	0.0536819	0.0184602	0.0591641	0.0151147	0.0092001	0.0109649	0.0579914	0.0381621	0.0344635
	TCGA-DD-A1EJ-11A	LIHC	0.0787768	0.0730295	0.0720974	0.01404	0.0626571	0.01499	0.0115626	0.0123523	0.031898	0.0376445	0.052365
	TCGA-DD-A1EL-11A	LIHC	0.0628537	0.0636472	0.0902697	0.0124228	0.0533139	0.0143162	0.00963096	0.0116356	0.0304135	0.0550978	0.0440638
	TCGA-DD-A39V-11A	LIHC	0.0685263	0.044659	0.174672	0.0165458	0.0821926	0.0133026	0.00995885	0.00889132	0.0408494	0.0525862	0.0412552
	TCGA-DD-A39W-11A	LIHC	0.0649129	0.069025	0.0623383	0.017373	0.0562496	0.0138702	0.00912532	0.0105398	0.0397507	0.0436195	0.0411245
	TCGA-DD-A39X-11A	LIHC	0.091424	0.0633859	0.0904282	0.0206825	0.0627225	0.0120927	0.00893041	0.0122768	0.0306195	0.0421959	0.0382546
	TCGA-DD-A39Z-11A	LIHC	0.0892831	0.0666398	0.05789	0.0167934	0.0667052	0.0123371	0.00949469	0.00987688	0.0413292	0.0444303	0.0274878
	TCGA-DD-A3A1-11A	LIHC	0.110107	0.0845881	0.0637224	0.01783	0.0714625	0.0131794	0.0111954	0.00966485	0.0585639	0.0459873	0.0323609
	TCGA-DD-A3A2-11A	LIHC	0.0797026	0.0637987	0.0479017	0.0183674	0.0551478	0.0118465	0.0107869	0.014955	0.0300832	0.0388397	0.0348311
	TCGA-DD-A3A3-11A	LIHC	0.0374791	0.0432222	0.078447	0.0186666	0.0613697	0.0136773	0.00743583	0.0113395	0.0247059	0.0370522	0.0266385
	TCGA-EP-A12J-11A	LIHC	0.0854838	0.077144	0.106949	0.0201369	0.0650942	0.0133974	0.0122979	0.0122592	0.0341652	0.0291184	0.0267447
	TCGA-EP-A26S-11A	LIHC	0.0876976	0.0749352	0.0965961	0.0137369	0.0773319	0.0113169	0.00905509	0.0112745	0.0404681	0.0469895	0.0277044
	TCGA-ES-A2HS-11A	LIHC	0.0841209	0.0492406	0.0722723	0.0115372	0.0889925	0.0141982	0.00923912	0.0115786	0.043872	0.0537532	0.0396812
	TCGA-ES-A2HT-11A	LIHC	0.0794977	0.0678236	0.0809672	0.0133862	0.0531367	0.0117656	0.00944163	0.0100807	0.038548	0.0454278	0.0414401
	TCGA-FV-A23B-11A	LIHC	0.136557	0.0747638	0.0655234	0.0136007	0.0560928	0.0118563	0.0156696	0.0124737	0.041451	0.0442478	0.0438243
	TCGA-FV-A2QR-11A	LIHC	0.0758391	0.0531072	0.0723445	0.0124552	0.046811	0.0116519	0.00939483	0.00949111	0.040845	0.0385318	0.0383153
	TCGA-G3-A25W-11A	LIHC	0.0908604	0.0819483	0.0864101	0.0141029	0.0623744	0.0126301	0.010027	0.0111467	0.0546526	0.0582896	0.0384595
	TCGA-G3-A25X-11A	LIHC	0.0731173	0.0768053	0.0527108	0.0144484	0.0731435	0.0105794	0.00888743	0.0101785	0.0787452	0.0592034	0.042183
	TCGA-05-5420-11A	LUAD	0.072769	0.0543207	0.0630205	0.0122117	0.0360419	0.0101333	0.00853407	0.00926167	0.0304535	0.0382023	0.0212184
	TCGA-38-4631-11A	LUAD	0.0785561	0.0482641	0.0513922	0.0134481	0.0661009	0.0123281	0.00935448	0.012729	0.0349497	0.0478881	0.0308441
	TCGA-38-4632-11A	LUAD	0.056884	0.0783919	0.0778229	0.0143622	0.0897431	0.0121534	0.0135782	0.0139307	0.049008	0.0511839	0.0356471
	TCGA-44-2655-11A	LUAD	0.113438	0.0955283	0.0873054	0.0113429	0.0895278	0.00919946	0.0123812	0.00906193	0.0573304	0.0224225	0.0261238
	TCGA-44-2656-11A	LUAD	0.0789589	0.0457776	0.130806	0.0132143	0.0680943	0.0103677	0.0129376	0.00968988	0.0834447	0.0333364	0.0346325
	TCGA-44-2659-11A	LUAD	0.154226	0.0599211	0.0704127	0.0248573	0.0779391	0.0110931	0.0248654	0.0109031	0.0522254	0.0467612	0.0264354
	TCGA-44-2662-11A	LUAD	0.130184	0.0828441	0.3389	0.019151	0.0561684	0.0109825	0.0169466	0.0190166	0.052889	0.0442234	0.0370991
	TCGA-44-2665-11A	LUAD	0.158839	0.0643101	0.212141	0.0152746	0.0806827	0.012778	0.00997529	0.0124484	0.0554602	0.0286048	0.0249287
	TCGA-44-2668-11A	LUAD	0.08163	0.0789094	0.148444	0.0135264	0.0752606	0.0103505	0.0234157	0.015728	0.046509	0.0236052	0.0297297
	TCGA-44-5643-11A	LUAD	0.0802025	0.0744941	0.0555131	0.0126116	0.0602928	0.0123189	0.00981421	0.00942153	0.0430588	0.0287649	0.0646534
	TCGA-44-5645-11A	LUAD	0.0762417	0.0607972	0.0691113	0.0113359	0.0799445	0.0102637	0.00793998	0.0106116	0.0213517	0.03479	0.030122
	TCGA-44-6144-11A	LUAD	0.0956556	0.100433	0.0634322	0.0150554	0.112056	0.013247	0.0100184	0.0135989	0.0568748	0.0633256	0.0398474
	TCGA-44-6145-11A	LUAD	0.0834309	0.095593	0.0846514	0.0189737	0.0808129	0.0194247	0.0131901	0.0153046	0.0537532	0.0655974	0.0338681
	TCGA-44-6146-11A	LUAD	0.0774023	0.0828878	0.100372	0.0167267	0.0597226	0.0135674	0.0128784	0.0108645	0.051054	0.0474189	0.0394517
	TCGA-44-6147-11A	LUAD	0.0661457	0.0698742	0.151378	0.0180454	0.0471154	0.0129629	0.00928569	0.0119276	0.0380033	0.0705817	0.0401553
	TCGA-44-6148-11A	LUAD	0.0574376	0.0778478	0.0567017	0.0149028	0.0930557	0.0109128	0.00908493	0.0106925	0.0394307	0.0430909	0.0284588
	TCGA-44-6778-11A	LUAD	0.0842783	0.0671493	0.0855159	0.0232968	0.0668957	0.0112793	0.0110417	0.0102396	0.0571528	0.0470395	0.0343403
	TCGA-49-4488-11A	LUAD	0.0748589	0.088198	0.0864564	0.022326	0.0742512	0.0132032	0.0168576	0.0162565	0.0634662	0.0477172	0.0218674
	TCGA-49-6745-11A	LUAD	0.0786053	0.0844748	0.0721478	0.0151801	0.070994	0.015447	0.0102473	0.0120907	0.0474143	0.0697145	0.0390569
	TCGA-50-5930-11A	LUAD	0.0617614	0.0896038	0.107078	0.0155046	0.0613437	0.0134139	0.0119123	0.0126038	0.0483828	0.0587556	0.0958203
	TCGA-50-5931-11A	LUAD	0.0541374	0.0607504	0.0641745	0.0123553	0.113241	0.0111846	0.00897007	0.00929662	0.0477024	0.0489494	0.0361042
	TCGA-50-5932-11A	LUAD	0.105862	0.0891167	0.10606	0.0218534	0.0759095	0.016571	0.0120336	0.0142609	0.0536806	0.0578168	0.0300563
	TCGA-50-5933-11A	LUAD	0.0526077	0.0639727	0.0468031	0.0999389	0.0458901	0.0263659	0.0137301	0.0209032	0.053536	0.0355314	0.0462961
	TCGA-50-5935-11A	LUAD	0.0635664	0.0692101	0.0763755	0.0139315	0.0716588	0.0132713	0.0105207	0.0105719	0.0489561	0.0612043	0.034462
	TCGA-50-5936-11A	LUAD	0.0950585	0.0767178	0.0896262	0.0137055	0.0473242	0.0119645	0.00943547	0.010003	0.0277224	0.0312046	0.0427942
	TCGA-50-5939-11A	LUAD	0.0709454	0.061345	0.0905323	0.0139223	0.0651218	0.00968107	0.00941874	0.0078068	0.0302102	0.0299069	0.030471
	TCGA-50-6591-11A	LUAD	0.05682	0.077162	0.0787746	0.0144712	0.0720271	0.0159559	0.011116	0.0132235	0.0369899	0.0504438	0.0324089
	TCGA-50-6592-11A	LUAD	0.073854	0.0535511	0.0536999	0.0166329	0.0591844	0.0106399	0.0157677	0.00918587	0.0319214	0.0528093	0.0264215
	TCGA-50-6593-11A	LUAD	0.0730101	0.0783427	0.0588188	0.016456	0.105299	0.0119495	0.010972	0.011466	0.0396276	0.0661107	0.0398828
	TCGA-50-6594-11A	LUAD	0.0625712	0.064201	0.0525397	0.0137039	0.0541318	0.0112095	0.00996073	0.00913437	0.041218	0.046449	0.042726
	TCGA-73-4658-11A	LUAD	0.0892693	0.103482	0.103942	0.0189655	0.0892669	0.0141053	0.00964988	0.010637	0.0600537	0.0605211	0.0306321
	TCGA-73-4676-11A	LUAD	0.0644553	0.0668267	0.0891993	0.0200709	0.0917289	0.0163474	0.0198893	0.017622	0.0605236	0.0575476	0.0375563
	TCGA-18-3417-11A	LUSC	0.102997	0.0654159	0.0555574	0.0142781	0.0468192	0.0112798	0.00945944	0.0150271	0.0351001	0.0389979	0.0359131
	TCGA-18-4721-11A	LUSC	0.075219	0.0747204	0.0705282	0.0130124	0.0490885	0.0100924	0.00745613	0.00751466	0.0381826	0.0399016	0.0302664
	TCGA-18-5592-11A	LUSC	0.075057	0.0584899	0.0593572	0.0132682	0.048136	0.00935033	0.00785264	0.00851567	0.0303176	0.0264384	0.0305838
	TCGA-18-5595-11A	LUSC	0.063628	0.0703701	0.0422229	0.0153635	0.0507472	0.0108895	0.0100186	0.00894938	0.0341315	0.0357491	0.0402759
	TCGA-22-4599-11A	LUSC	0.0777002	0.0517415	0.0556729	0.00994771	0.0645803	0.00897257	0.00866063	0.00895405	0.0365091	0.0352655	0.0312103
	TCGA-22-4601-11A	LUSC	0.0573961	0.0415574	0.0635276	0.0126701	0.0592123	0.0101167	0.00820146	0.00886666	0.030093	0.0397328	0.0353997
	TCGA-22-4613-11A	LUSC	0.0810808	0.0516469	0.0702779	0.0101	0.0627345	0.00905698	0.00803472	0.00722916	0.0386299	0.0356623	0.0224856
	TCGA-22-5471-11A	LUSC	0.118804	0.0716056	0.0656097	0.012078	0.0573068	0.0109407	0.00828578	0.0097228	0.0362881	0.0371569	0.0435619
	TCGA-22-5472-11A	LUSC	0.0760111	0.0614639	0.0439121	0.0113609	0.0451282	0.0109283	0.016423	0.00837083	0.0372521	0.0331107	0.0526795
	TCGA-22-5473-11A	LUSC	0.0677229	0.0580118	0.0654226	0.0133268	0.0523167	0.0110422	0.00717225	0.00820744	0.0511762	0.0260254	0.0320848
	TCGA-22-5474-11A	LUSC	0.0572456	0.0486019	0.0677633	0.0123189	0.0519827	0.0103564	0.00891143	0.00831748	0.0457634	0.0227854	0.0305874
	TCGA-22-5477-11A	LUSC	0.0742613	0.0493386	0.0688369	0.0112855	0.0399079	0.010213	0.00818932	0.00864532	0.0205701	0.0456616	0.0318183
	TCGA-22-5478-11A	LUSC	0.0442632	0.0526985	0.0559715	0.0140802	0.0663728	0.00914542	0.011629	0.00906115	0.0398678	0.0266981	0.0321851
	TCGA-22-5480-11A	LUSC	0.0602061	0.0419405	0.0719534	0.0121793	0.0420786	0.0108927	0.0089152	0.00943344	0.0483505	0.0359407	0.0390933
	TCGA-22-5482-11A	LUSC	0.0649523	0.0635979	0.0644859	0.0119336	0.0658843	0.0115548	0.0081298	0.00929553	0.0519775	0.0323635	0.028469
	TCGA-22-5485-11A	LUSC	0.0872756	0.0572256	0.0667427	0.014395	0.0505993	0.010255	0.00900194	0.0110636	0.0380789	0.0305963	0.0290057
	TCGA-22-5489-11A	LUSC	0.0980223	0.0657329	0.0572601	0.0148503	0.0573698	0.0109342	0.00887577	0.00986355	0.039689	0.0336279	0.0285286
	TCGA-22-5491-11A	LUSC	0.0656585	0.044978	0.0848616	0.0101445	0.0594785	0.0107874	0.00979598	0.0081515	0.0319001	0.0315324	0.0225887
	TCGA-22-5492-11A	LUSC	0.0753424	0.048297	0.07562	0.0130388	0.0582044	0.0113139	0.0108218	0.00808836	0.0504553	0.0348833	0.0249757
	TCGA-33-4566-11A	LUSC	0.0673068	0.0431375	0.0461866	0.00847909	0.0482455	0.00983631	0.00597407	0.00813054	0.036595	0.0348942	0.0338181
	TCGA-33-4579-11A	LUSC	0.0747728	0.0575617	0.0556654	0.0158462	0.0500236	0.0101859	0.00839646	0.00753833	0.0497803	0.0278134	0.0264322
	TCGA-33-4582-11A	LUSC	0.0649383	0.052262	0.0575118	0.0109979	0.0407233	0.00976709	0.00786591	0.00857197	0.0514672	0.0293568	0.0354124
	TCGA-33-4583-11A	LUSC	0.0623751	0.0374242	0.0847687	0.0117812	0.0515234	0.00957459	0.00806891	0.00873714	0.0417977	0.0356228	0.0344647
	TCGA-33-4586-11A	LUSC	0.0726962	0.0610019	0.0516687	0.0104632	0.0480662	0.0110086	0.00616687	0.00924819	0.0340144	0.0399949	0.0192811
	TCGA-33-4589-11A	LUSC	0.0776392	0.0597767	0.0766578	0.0120995	0.058273	0.00979115	0.00935348	0.00908662	0.0387575	0.0324563	0.019556
	TCGA-34-5929-11A	LUSC	0.0501463	0.0461395	0.056167	0.0134505	0.0556604	0.0113164	0.00842456	0.00793741	0.0537411	0.0188572	0.0252561
	TCGA-39-5011-11A	LUSC	0.0719678	0.0426185	0.048512	0.0128656	0.0440967	0.0115222	0.00663873	0.00894514	0.033981	0.0318782	0.0238869
	TCGA-39-5016-11A	LUSC	0.0636873	0.0411994	0.0642634	0.00886003	0.0499595	0.0109297	0.00767897	0.0077389	0.0314359	0.0308246	0.0430413
	TCGA-39-5019-11A	LUSC	0.111596	0.0497449	0.0764195	0.0131141	0.0586857	0.00983801	0.0159599	0.00898978	0.031148	0.0323816	0.0502681
	TCGA-39-5021-11A	LUSC	0.0656629	0.0556899	0.0381656	0.0101979	0.0571432	0.0104111	0.00715802	0.00827474	0.0407897	0.0241577	0.0389125
	TCGA-39-5028-11A	LUSC	0.0744734	0.0626038	0.0637133	0.0113337	0.0460615	0.00976533	0.00847099	0.00851339	0.0402103	0.0251131	0.0280372
	TCGA-39-5029-11A	LUSC	0.0627956	0.0557266	0.0591694	0.0126667	0.0698404	0.0100363	0.00736241	0.00915375	0.0470256	0.0368817	0.0205221
	TCGA-39-5030-11A	LUSC	0.0810677	0.0641035	0.0509773	0.0102679	0.0414379	0.00971002	0.00821148	0.00917066	0.0448076	0.0313767	0.027061
	TCGA-39-5031-11A	LUSC	0.0608964	0.0359432	0.0705508	0.0093272	0.0575109	0.0100661	0.00710177	0.00792045	0.027428	0.0419733	0.0220328
	TCGA-39-5034-11A	LUSC	0.0922674	0.0639192	0.0486778	0.0108241	0.0476921	0.00896421	0.00647676	0.00674157	0.0330589	0.0371608	0.0292207
	TCGA-39-5035-11A	LUSC	0.0493475	0.0516219	0.0439536	0.0092156	0.0420854	0.00933592	0.0117673	0.00758506	0.0638788	0.0477499	0.0210595
	TCGA-39-5036-11A	LUSC	0.0623898	0.0453243	0.0468025	0.0107594	0.0533445	0.0106465	0.00871445	0.00885947	0.0266213	0.0315286	0.0251389
	TCGA-39-5037-11A	LUSC	0.066357	0.0526288	0.0396403	0.0127955	0.0526929	0.0112972	0.00833494	0.00864513	0.0348331	0.0327333	0.0258687
	TCGA-39-5039-11A	LUSC	0.0413205	0.0551516	0.0711162	0.0135896	0.0542247	0.00965285	0.00810979	0.00878402	0.0350938	0.0326571	0.0247684
	TCGA-43-3394-11A	LUSC	0.0956667	0.0423601	0.0589207	0.014562	0.0663116	0.0106515	0.0081213	0.00813902	0.0838789	0.0374799	0.0220966
	TCGA-43-3920-11B	LUSC	0.141455	0.0982099	0.0778863	0.0125364	0.0911088	0.0102582	0.0143098	0.00976862	0.0408545	0.0536409	0.0271266
	TCGA-43-5668-11A	LUSC	0.0815896	0.0516534	0.0476822	0.0173523	0.0520392	0.0115818	0.00813279	0.00959436	0.034259	0.0433666	0.0500334
	TCGA-43-6771-11A	LUSC	0.0951029	0.0720165	0.0869811	0.0146804	0.0445939	0.011878	0.00915363	0.00998662	0.0345145	0.0496084	0.0306642
	TCGA-FZ-5919-11A	PAAD	0.0660116	0.0486271	0.0493594	0.0102266	0.0416508	0.00888539	0.00754446	0.00784986	0.0255512	0.0278526	0.0241214
	TCGA-FZ-5920-11A	PAAD	0.066713	0.0394343	0.0692975	0.00852821	0.0413811	0.00878749	0.00659244	0.00668156	0.0261296	0.0376845	0.0230406
	TCGA-FZ-5922-11A	PAAD	0.0792137	0.06594	0.0409858	0.0120926	0.0543358	0.00908339	0.00912821	0.00921869	0.049938	0.0549997	0.0288819
	TCGA-FZ-5923-11A	PAAD	0.0502752	0.071708	0.0550608	0.0100027	0.052602	0.00985686	0.00749962	0.00729921	0.0194675	0.0237352	0.021601
	TCGA-FZ-5924-11A	PAAD	0.057214	0.0595085	0.0354738	0.010056	0.0431771	0.00959661	0.00660532	0.00813532	0.057974	0.0389746	0.0458045
	TCGA-FZ-5926-11A	PAAD	0.0538387	0.0579917	0.0852144	0.00955637	0.0494895	0.0085727	0.00625502	0.00756045	0.0277464	0.0246344	0.0241005
	TCGA-H6-8124-11A	PAAD	0.0599114	0.0437165	0.0682618	0.0169464	0.0424331	0.0133687	0.00899691	0.0110655	0.0267431	0.0388592	0.0520407
	TCGA-H6-A45N-11A	PAAD	0.0491991	0.0460968	0.0704484	0.0208294	0.0574904	0.0141192	0.00976784	0.0159296	0.0361721	0.0267379	0.0275216
	TCGA-HV-A5A3-11A	PAAD	0.0403737	0.0396001	0.068497	0.0171816	0.0466898	0.0116407	0.00846326	0.0090498	0.0284749	0.0372934	0.0273134
	TCGA-YB-A89D-11A	PAAD	0.0472741	0.0570285	0.0749823	0.018102	0.0689109	0.0177102	0.00964415	0.0143272	0.0462425	0.0435133	0.0436806
	TCGA-P8-A5KC-11A	PCPG	0.0475719	0.050922	0.0961308	0.0230824	0.0706336	0.0164681	0.0126859	0.0127021	0.0412532	0.0446926	0.039388
	TCGA-P8-A5KD-11A	PCPG	0.0406293	0.0470677	0.0765051	0.0175559	0.0494917	0.0143786	0.0098697	0.0134188	0.034532	0.028574	0.019011
	TCGA-SQ-A6I4-11A	PCPG	0.0337085	0.0434086	0.0686855	0.0134917	0.0500217	0.0144351	0.0112233	0.0124196	0.0356262	0.0320924	0.0271597
	TCGA-CH-5761-11A	PRAD	0.0524734	0.065982	0.0748612	0.0165154	0.0519382	0.0132492	0.00890956	0.00951464	0.042521	0.0485598	0.0212099
	TCGA-CH-5762-11A	PRAD	0.0763919	0.0576706	0.0645697	0.0168653	0.0530088	0.0139836	0.013711	0.0108295	0.0434303	0.0466416	0.0247685
	TCGA-CH-5763-11A	PRAD	0.0699385	0.0588573	0.0535554	0.0160308	0.0595705	0.0123399	0.00972758	0.00995832	0.0298436	0.0246207	0.0366065
	TCGA-CH-5764-11A	PRAD	0.0757251	0.0613602	0.0754427	0.0177074	0.0576449	0.0142092	0.0144072	0.0120871	0.0380917	0.0294225	0.0216108
	TCGA-CH-5765-11A	PRAD	0.0826909	0.0731923	0.070666	0.018601	0.0671927	0.0147793	0.0231435	0.0132283	0.0435371	0.0316953	0.0305563
	TCGA-CH-5766-11A	PRAD	0.0538973	0.0487406	0.110447	0.0249669	0.0755735	0.0135764	0.00929717	0.00872978	0.0290711	0.0324032	0.0286912
	TCGA-CH-5767-11B	PRAD	0.0902383	0.0908937	0.158094	0.0200395	0.0845712	0.0158927	0.00981473	0.0113586	0.0592897	0.0514792	0.0422575
	TCGA-CH-5768-11A	PRAD	0.0697909	0.060042	0.108217	0.0152134	0.068504	0.0115564	0.0114537	0.0113458	0.0280214	0.0274517	0.0199188
	TCGA-CH-5769-11A	PRAD	0.0771486	0.0793486	0.0719018	0.0138516	0.0594483	0.0118497	0.00958134	0.0100926	0.0826795	0.028685	0.030011
	TCGA-CH-5771-11A	PRAD	0.0685946	0.0771361	0.066502	0.0116338	0.0694867	0.0117517	0.00894184	0.00750115	0.0480588	0.0395504	0.0257686
	TCGA-CH-5772-11A	PRAD	0.0911949	0.0741709	0.105812	0.0161761	0.0603151	0.0126766	0.00887553	0.0100887	0.0230477	0.0386704	0.0241217
	TCGA-EJ-7123-11A	PRAD	0.0689836	0.0839192	0.0990184	0.0153583	0.0688065	0.0145501	0.0108618	0.0112448	0.0597656	0.0405572	0.031284
	TCGA-EJ-7125-11A	PRAD	0.0901078	0.0345716	0.0574257	0.0254418	0.0492394	0.0146752	0.00914392	0.00909278	0.0344454	0.0358778	0.0435364
	TCGA-EJ-7317-11A	PRAD	0.0898284	0.0605286	0.0726248	0.0183518	0.0753481	0.0123804	0.00800929	0.00990851	0.0345123	0.043231	0.0421596
	TCGA-EJ-7327-11A	PRAD	0.0631027	0.0433461	0.127091	0.0154602	0.0792657	0.0121891	0.00865929	0.0106713	0.0354826	0.0494378	0.0393471
	TCGA-EJ-7328-11A	PRAD	0.0947772	0.0713698	0.0721925	0.0110729	0.0535427	0.0126859	0.0109215	0.0102892	0.0307721	0.0501379	0.0368155
	TCGA-EJ-7331-11A	PRAD	0.0752605	0.0588096	0.0638058	0.0170926	0.0577845	0.0137374	0.00974736	0.0119171	0.0456455	0.0469089	0.0366152
	TCGA-EJ-7781-11A	PRAD	0.0824718	0.0658982	0.05278	0.0137092	0.0424682	0.0113016	0.00862586	0.0101011	0.0385054	0.0467671	0.0315959
	TCGA-EJ-7782-11A	PRAD	0.0852875	0.0674233	0.0705982	0.0110881	0.0709529	0.0105903	0.00817988	0.00967062	0.0390976	0.0474574	0.0361886
	TCGA-EJ-7784-11A	PRAD	0.0892515	0.06819	0.0528836	0.015956	0.0706969	0.0118864	0.00969527	0.0114994	0.0566123	0.0621169	0.0324975
	TCGA-EJ-7785-11A	PRAD	0.0762544	0.0684888	0.102508	0.0184305	0.0632447	0.0134714	0.00868012	0.0101088	0.0419977	0.0436458	0.0293043
	TCGA-EJ-7786-11A	PRAD	0.0913594	0.0580812	0.0726945	0.0123784	0.0649927	0.0110506	0.00683923	0.0088453	0.0406962	0.0527319	0.0374546
	TCGA-EJ-7789-11A	PRAD	0.0877393	0.0445123	0.0533274	0.0126301	0.0581014	0.0130287	0.00960665	0.0113505	0.026085	0.0416173	0.0335536
	TCGA-EJ-7792-11A	PRAD	0.0915139	0.0640297	0.0605642	0.0128744	0.1194	0.0118023	0.00954892	0.0110418	0.0316995	0.0603662	0.0377352
	TCGA-EJ-7794-11A	PRAD	0.0776097	0.0684907	0.0677697	0.00956758	0.0642908	0.0122509	0.0101444	0.0103244	0.0362378	0.0538895	0.0348924
	TCGA-G9-6332-11A	PRAD	0.148292	0.100555	0.152733	0.0197966	0.0712265	0.0140853	0.0106662	0.0138566	0.0545218	0.0699666	0.0455127
	TCGA-G9-6333-11A	PRAD	0.0920215	0.0727528	0.0838853	0.0167048	0.0607642	0.0142376	0.0125876	0.0104543	0.0299823	0.0397036	0.0342878
	TCGA-G9-6342-11A	PRAD	0.0813823	0.0836631	0.0699273	0.0163947	0.0762565	0.01066	0.00961455	0.00861576	0.0354032	0.0531387	0.0306452
	TCGA-G9-6348-11A	PRAD	0.0876393	0.0832383	0.0672395	0.01629	0.0974386	0.0155799	0.011902	0.0139379	0.0439411	0.0400599	0.0339004
	TCGA-G9-6351-11A	PRAD	0.0582873	0.0676654	0.0734868	0.0155621	0.0596045	0.013199	0.0109232	0.0108662	0.0367001	0.0452763	0.0219431
	TCGA-G9-6353-11A	PRAD	0.0858658	0.071136	0.0786301	0.0252463	0.0412002	0.0119482	0.0120417	0.0128803	0.0504385	0.0462999	0.0404469
	TCGA-G9-6356-11A	PRAD	0.0731498	0.0814457	0.107028	0.0208235	0.0692769	0.0145505	0.0101469	0.0117365	0.0377824	0.0372219	0.0374142
	TCGA-G9-6362-11A	PRAD	0.0851208	0.0853705	0.0796547	0.0180078	0.0653765	0.0181225	0.010537	0.0118145	0.0591699	0.0387806	0.0382587
	TCGA-G9-6363-11A	PRAD	0.0667048	0.0606694	0.106815	0.0186818	0.0728722	0.0140949	0.00942156	0.0118224	0.0480618	0.0482786	0.0365966
	TCGA-G9-6364-11A	PRAD	0.0899606	0.0694993	0.0858426	0.0167914	0.0692113	0.0131088	0.0103888	0.016806	0.0427941	0.0499864	0.0453649
	TCGA-G9-6365-11A	PRAD	0.111653	0.0623752	0.066211	0.0130566	0.0889892	0.0141905	0.0116192	0.0118897	0.0484914	0.046122	0.0319289
	TCGA-G9-6367-11A	PRAD	0.0860371	0.0673794	0.101313	0.0169403	0.0753635	0.0162322	0.00882844	0.0116024	0.0374751	0.0471035	0.0324688
	TCGA-G9-6373-11A	PRAD	0.0976484	0.0723104	0.2087	0.024416	0.0715446	0.0126082	0.00928257	0.0123018	0.0599021	0.0483316	0.0440993
	TCGA-G9-6384-11A	PRAD	0.104898	0.0982862	0.0578333	0.016291	0.073987	0.0161853	0.0185002	0.0150601	0.0480592	0.0397633	0.0520936
	TCGA-G9-6385-11A	PRAD	0.0980238	0.0738275	0.107766	0.0146856	0.065066	0.0120333	0.0104574	0.0109475	0.0504942	0.0502529	0.037582
	TCGA-G9-6494-11A	PRAD	0.0757639	0.10193	0.0767282	0.0166295	0.0859592	0.0137927	0.00941751	0.0108784	0.0545673	0.0502222	0.0467438
	TCGA-G9-6496-11A	PRAD	0.0854882	0.0639859	0.0710713	0.0170146	0.0684122	0.0145351	0.0104769	0.0114282	0.0652656	0.0523998	0.0455663
	TCGA-G9-6499-11A	PRAD	0.0673797	0.0775173	0.0706741	0.0116616	0.05602	0.0116886	0.0131002	0.0111307	0.0348463	0.0491375	0.0308472
	TCGA-HC-7211-11A	PRAD	0.0789113	0.0746205	0.07478	0.0118927	0.0571029	0.0105971	0.0152619	0.00994939	0.0479732	0.0449932	0.0269093
	TCGA-HC-7737-11A	PRAD	0.0782288	0.0601076	0.0784777	0.0143036	0.0636598	0.0139463	0.0103447	0.0127218	0.0515422	0.0427029	0.0373301
	TCGA-HC-7742-11A	PRAD	0.0526104	0.0635808	0.0958813	0.0129548	0.0638119	0.0123678	0.00915149	0.0113329	0.0359326	0.0360884	0.0299081
	TCGA-HC-7745-11A	PRAD	0.0939649	0.0575799	0.0776374	0.0158469	0.0932627	0.0158484	0.00964135	0.0166386	0.0405362	0.0341521	0.0284716
	TCGA-HC-7752-11A	PRAD	0.0727826	0.0557185	0.0905605	0.012215	0.0734022	0.011492	0.00769258	0.0093679	0.047689	0.0502665	0.0328961
	TCGA-HC-7819-11A	PRAD	0.0944203	0.076617	0.0635415	0.013325	0.0650414	0.0150742	0.0173981	0.0134693	0.0389709	0.0564977	0.0275819
	TCGA-HC-7820-11A	PRAD	0.0811878	0.0890718	0.0759027	0.0130685	0.0780405	0.0131273	0.00854984	0.0106804	0.0394233	0.0474363	0.0432359
	TCGA-AG-A01W-11A	READ	0.0994933	0.0570866	0.10226	0.0198718	0.0923737	0.0149962	0.0129666	0.0181472	0.0418429	0.0426832	0.0298067
	TCGA-AG-A01Y-11A	READ	0.0911419	0.0808228	0.0728257	0.0264527	0.0895624	0.0173979	0.0116726	0.0138786	0.0485907	0.0355306	0.0275868
	TCGA-AG-A020-11A	READ	0.0708295	0.0729574	0.0712351	0.0188498	0.0873546	0.0154077	0.0116277	0.0201209	0.042789	0.0436938	0.0318698
	TCGA-AG-A02N-11A	READ	0.101918	0.0713833	0.0810247	0.0186163	0.0831181	0.0176701	0.0139829	0.0212403	0.0423991	0.0379327	0.0250931
	TCGA-AG-A036-11A	READ	0.0930958	0.0858891	0.0966007	0.0229993	0.0783578	0.0142933	0.012761	0.0146572	0.0598964	0.048764	0.0295459
	TCGA-FX-A48G-11A	SARC	0.0300693	0.0343667	0.0603575	0.0115797	0.0529035	0.0101066	0.0103333	0.00689675	0.0255572	0.0354953	0.0243577
	TCGA-IF-A4AJ-11A	SARC	0.0380973	0.0444663	0.0483507	0.00895962	0.036606	0.00974516	0.00866233	0.00818324	0.0297929	0.0409115	0.023432
	TCGA-K1-A42X-11A	SARC	0.0325514	0.0319029	0.0514626	0.0112321	0.035669	0.00891729	0.00923288	0.00858251	0.0310733	0.0375912	0.0231438
	TCGA-KF-A41W-11A	SARC	0.026914	0.0490073	0.0601777	0.00826902	0.0350144	0.00945456	0.00935562	0.00729624	0.033071	0.03758	0.0200018
	TCGA-FW-A3R5-11A	SKCM	0.0559767	0.0426697	0.0597963	0.0175668	0.0522813	0.0138479	0.00891055	0.010825	0.0222947	0.0426826	0.0359028
	TCGA-GN-A4U8-11A	SKCM	0.0620414	0.0512116	0.0715405	0.0119474	0.0467245	0.013535	0.0121049	0.011147	0.0389897	0.0363687	0.0483661
	TCGA-BR-6452-11A	STAD	0.069013	0.059475	0.0631429	0.0161907	0.0581537	0.0140374	0.0102878	0.0115525	0.0412913	0.032283	0.0328301
	TCGA-BR-6566-11A	STAD	0.0481291	0.0691477	0.0809871	0.0198525	0.052857	0.0133203	0.00955211	0.0135392	0.0285473	0.0306471	0.026731
	TCGA-BJ-A28R-11A	THCA	0.112589	0.0806823	0.104002	0.0129509	0.0692425	0.012518	0.00941562	0.010569	0.0704923	0.0353054	0.0469072
	TCGA-BJ-A28T-11A	THCA	0.100298	0.0742393	0.0932749	0.0179828	0.0870689	0.0146295	0.0103992	0.0110238	0.0660377	0.05585	0.0405159
	TCGA-BJ-A28W-11A	THCA	0.077892	0.079519	0.0857153	0.0136072	0.0603562	0.0125804	0.0107828	0.0111004	0.0683313	0.0382709	0.0370267
	TCGA-BJ-A28X-11A	THCA	0.0565352	0.0608475	0.0662545	0.0155371	0.0576233	0.012767	0.00860787	0.0104958	0.0236495	0.0364558	0.052667
	TCGA-BJ-A290-11A	THCA	0.0862896	0.0668886	0.10779	0.0112043	0.0526437	0.0115816	0.0100387	0.00799538	0.0468048	0.0411053	0.0255094
	TCGA-BJ-A2N7-11A	THCA	0.0882844	0.0975599	0.0747026	0.0172777	0.0680204	0.0137584	0.00999123	0.0178786	0.0513218	0.0591174	0.0505097
	TCGA-BJ-A2N8-11A	THCA	0.133247	0.102218	0.0778307	0.0124842	0.0921199	0.0117468	0.0125372	0.0138023	0.0626107	0.0801058	0.0634389
	TCGA-BJ-A2N9-11A	THCA	0.0889428	0.0816264	0.0864303	0.0200276	0.066189	0.0143757	0.00939456	0.0134512	0.0424374	0.0507905	0.0408214
	TCGA-BJ-A2NA-11A	THCA	0.0762379	0.0710077	0.058943	0.0198315	0.0552691	0.0141499	0.00927781	0.0144283	0.0574837	0.0475569	0.0414695
	TCGA-BJ-A3PR-11A	THCA	0.0433404	0.0405232	0.0616201	0.0200634	0.0640055	0.0162235	0.0109803	0.0126066	0.026	0.0521682	0.0430334
	TCGA-BJ-A3PU-11A	THCA	0.0611602	0.0514957	0.0661395	0.0201459	0.0702336	0.013913	0.0112766	0.0132187	0.0315161	0.0514535	0.0381739
	TCGA-DO-A1JZ-11A	THCA	0.122814	0.108791	0.158174	0.0255841	0.0961896	0.0192579	0.0130567	0.018588	0.0486946	0.0536939	0.0359772
	TCGA-E8-A2JQ-11A	THCA	0.0813949	0.0658824	0.0712216	0.0121548	0.0859111	0.0106273	0.00892858	0.0104544	0.0423395	0.0626396	0.0518033
	TCGA-EL-A3GZ-11A	THCA	0.0710156	0.0806731	0.132437	0.0173201	0.0635754	0.014781	0.00954296	0.0108274	0.0427314	0.0506437	0.0362556
	TCGA-EL-A3H1-11A	THCA	0.065493	0.0800206	0.113671	0.0171192	0.0513331	0.0122266	0.00862803	0.0113473	0.0501021	0.0610947	0.0292035
	TCGA-EL-A3H2-11A	THCA	0.0838633	0.0669155	0.0973926	0.0128238	0.0762972	0.01463	0.0114276	0.0109044	0.0397499	0.0449305	0.0528544
	TCGA-EL-A3H7-11A	THCA	0.0744481	0.0574437	0.0600668	0.0203606	0.0501725	0.0124014	0.0101398	0.0128861	0.0364082	0.0442511	0.0413736
	TCGA-EL-A3MW-11A	THCA	0.0762439	0.0759031	0.097122	0.0174779	0.072584	0.0152175	0.0179036	0.0142746	0.0424864	0.0419893	0.0430472
	TCGA-EL-A3MX-11A	THCA	0.0701488	0.0712567	0.0853258	0.0156187	0.0710439	0.0123015	0.0137222	0.0138587	0.05756	0.0420151	0.028716
	TCGA-EL-A3MY-11A	THCA	0.0744783	0.0627276	0.0648742	0.0171914	0.078761	0.012311	0.0126897	0.0133469	0.0449899	0.0448132	0.0242569
	TCGA-EL-A3N2-11A	THCA	0.0992369	0.0564115	0.0616487	0.018523	0.0619317	0.0145542	0.0094224	0.0120569	0.0420882	0.0581486	0.0351434
	TCGA-EL-A3N3-11A	THCA	0.0764815	0.0766001	0.0762178	0.0173122	0.0800681	0.0125827	0.00856024	0.0105045	0.0633845	0.0384905	0.0583559
	TCGA-EL-A3T0-11A	THCA	0.0547162	0.0436265	0.0641338	0.0136772	0.0522487	0.0109656	0.009257	0.00888477	0.031134	0.0339346	0.0317533
	TCGA-EL-A3T1-11A	THCA	0.0471236	0.0546032	0.0389248	0.0154927	0.051641	0.0116743	0.0086938	0.0108694	0.0394388	0.02952	0.0249103
	TCGA-EL-A3T2-11A	THCA	0.0384466	0.0401863	0.0562387	0.0123031	0.0472346	0.0162378	0.00821371	0.0106376	0.0321689	0.0355435	0.0284451
	TCGA-EL-A3T3-11A	THCA	0.0425263	0.0455814	0.0636228	0.0202297	0.0507663	0.0135387	0.00979525	0.0101307	0.0311737	0.0310468	0.0338441
	TCGA-EL-A3T6-11A	THCA	0.0549694	0.0343306	0.063311	0.0182341	0.0649192	0.0152055	0.0105331	0.0122706	0.0317435	0.0412355	0.0313959
	TCGA-EL-A3T7-11A	THCA	0.0391795	0.0530623	0.0790276	0.0171461	0.0685159	0.0125976	0.00967136	0.00890913	0.0419627	0.0271483	0.0362703
	TCGA-EL-A3T8-11A	THCA	0.048009	0.0518042	0.0622075	0.0161112	0.0472273	0.0120918	0.00972634	0.0102209	0.0246229	0.0304766	0.0299215
	TCGA-EL-A3TA-11A	THCA	0.0402813	0.040541	0.0609593	0.0168399	0.0573386	0.0146808	0.00979211	0.0102002	0.0266356	0.0281778	0.0265802
	TCGA-EL-A3TB-11A	THCA	0.0445088	0.0451799	0.0559271	0.0173853	0.0467585	0.0123519	0.011738	0.00976966	0.0274061	0.0338426	0.0356529
	TCGA-EL-A3ZG-11A	THCA	0.0402229	0.0492545	0.0546912	0.0152182	0.0482747	0.0115196	0.00841973	0.00975014	0.0333285	0.0307428	0.0355403
	TCGA-EL-A3ZH-11A	THCA	0.0551322	0.0608865	0.0484416	0.0120966	0.0533255	0.0109364	0.00849258	0.0099863	0.0265649	0.0392225	0.0283862
	TCGA-EL-A3ZK-11A	THCA	0.0448328	0.0428342	0.0474045	0.0141758	0.0631624	0.0109386	0.0085447	0.00899353	0.0254349	0.0411851	0.0427863
	TCGA-EL-A3ZL-11A	THCA	0.0450902	0.0413638	0.0553234	0.0140896	0.0513487	0.0126439	0.00921501	0.00856708	0.0385652	0.0319175	0.0207526
	TCGA-EL-A3ZO-11A	THCA	0.0540871	0.0403474	0.0445092	0.0165225	0.0458643	0.012084	0.00927803	0.0104746	0.0388186	0.0354401	0.02583
	TCGA-EL-A3ZP-11A	THCA	0.052576	0.0502285	0.0598326	0.0125402	0.0538281	0.0126333	0.00892838	0.0115895	0.0296311	0.0420822	0.0350194
	TCGA-EM-A1CS-11A	THCA	0.0650244	0.0733235	0.0770185	0.0266523	0.073892	0.0197632	0.013599	0.0171561	0.0430867	0.0334454	0.0292401
	TCGA-EM-A1CT-11A	THCA	0.0945664	0.0694777	0.0761344	0.026337	0.070093	0.0192598	0.0206048	0.0212873	0.0466345	0.0522539	0.0461051
	TCGA-EM-A1CU-11A	THCA	0.068323	0.0765228	0.0610183	0.0201846	0.139228	0.0198702	0.0121867	0.0144654	0.0655836	0.0489101	0.0372827
	TCGA-EM-A1CV-11A	THCA	0.0765854	0.0768467	0.127644	0.0221861	0.0925358	0.0191364	0.024013	0.0196399	0.0526415	0.0439228	0.0367765
	TCGA-EM-A1CW-11A	THCA	0.13486	0.0740664	0.0851753	0.0171053	0.0889187	0.0158164	0.0463582	0.0411715	0.0330481	0.0430926	0.0468621
	TCGA-EM-A1YC-11A	THCA	0.0764676	0.0655323	0.121728	0.0144249	0.0585049	0.0137969	0.0094014	0.0114065	0.0661195	0.0667908	0.0469852
	TCGA-EM-A1YD-11A	THCA	0.0650331	0.0544351	0.04617	0.0140935	0.053887	0.00984623	0.00793831	0.00933874	0.0427769	0.0377577	0.016403
	TCGA-EM-A1YE-11A	THCA	0.0407841	0.0581351	0.057383	0.0179996	0.0872839	0.0147987	0.0159779	0.0113085	0.0315175	0.0257625	0.0323247
	TCGA-EM-A3ST-11A	THCA	0.0669236	0.0604151	0.0611913	0.0180912	0.0647171	0.0147126	0.00909245	0.0136691	0.0298862	0.0541594	0.0335422
	TCGA-ET-A25J-11A	THCA	0.121922	0.103501	0.080549	0.0205904	0.108676	0.0159055	0.0117432	0.0123456	0.0987516	0.0584742	0.0293169
	TCGA-ET-A25N-11A	THCA	0.0733498	0.0773191	0.0846736	0.018891	0.0985145	0.0149766	0.0108015	0.0175567	0.0531298	0.0386213	0.0555419
	TCGA-ET-A2MY-11B	THCA	0.0901427	0.0924923	0.141125	0.0150225	0.0606935	0.0124461	0.0104147	0.0113685	0.057711	0.0538495	0.0266743
	TCGA-ET-A2N5-11B	THCA	0.0921648	0.058966	0.083186	0.0185272	0.0575165	0.014418	0.00850835	0.011408	0.0444123	0.0414097	0.0619558
	TCGA-ET-A3DP-11A	THCA	0.100746	0.0764575	0.0523249	0.0151212	0.0579911	0.0131056	0.0161698	0.0145204	0.0365636	0.0404094	0.0411524
	TCGA-ET-A3DW-11A	THCA	0.0527689	0.06566	0.0760971	0.0171264	0.0888972	0.0116818	0.00984407	0.0111988	0.0320231	0.0529031	0.0422
	TCGA-FY-A3TY-11A	THCA	0.0574157	0.0550225	0.0775174	0.0209775	0.0516295	0.0137604	0.00866024	0.0118761	0.0376685	0.0616549	0.0375159
	TCGA-GE-A2C6-11A	THCA	0.0877982	0.0729045	0.0858493	0.0142543	0.0804335	0.0125834	0.00962539	0.0112195	0.0673605	0.0502009	0.0571772
	TCGA-H2-A2K9-11A	THCA	0.0634767	0.0600832	0.106585	0.0138176	0.092737	0.0129028	0.00847758	0.00771346	0.05623	0.0357952	0.0348789
	TCGA-H2-A3RI-11A	THCA	0.0554687	0.0710638	0.0765405	0.019772	0.0862208	0.0188645	0.0119496	0.0158224	0.0270096	0.0496282	0.0412284
	TCGA-AJ-A2QL-11A	UCEC	0.142861	0.112781	0.110123	0.0197468	0.0781127	0.0164015	0.0104122	0.0137591	0.0627415	0.0589749	0.0411337
	TCGA-AJ-A3NC-11A	UCEC	0.0654398	0.0424132	0.0762369	0.0215128	0.0572498	0.0156994	0.0107601	0.0124602	0.0322583	0.0478012	0.0422249
	TCGA-AJ-A3NE-11A	UCEC	0.0605097	0.0390329	0.0762422	0.0186455	0.0578521	0.0158163	0.0112659	0.0124365	0.0348566	0.0419054	0.0310538
	TCGA-AJ-A3NH-11A	UCEC	0.0571695	0.0376458	0.0722498	0.021927	0.0696322	0.0151596	0.0112952	0.0128818	0.040446	0.0423406	0.0329663
	TCGA-AX-A05Y-11A	UCEC	0.0456445	0.0608637	0.0551125	0.0171091	0.0488975	0.0143503	0.00925244	0.00927689	0.0400702	0.0415506	0.023213
	TCGA-AX-A0IZ-11A	UCEC	0.0536968	0.045422	0.0424388	0.0134369	0.0364663	0.0100356	0.0108172	0.00942576	0.0332365	0.0390498	0.0260934
	TCGA-AX-A0J0-11A	UCEC	0.0433328	0.031444	0.0687896	0.0170498	0.0577515	0.0124424	0.0104364	0.0089991	0.029286	0.0422789	0.0234392
	TCGA-AX-A1CF-11A	UCEC	0.0781793	0.0661093	0.0497613	0.0188372	0.0524543	0.0140532	0.0105615	0.0117307	0.0338892	0.0350414	0.022488
	TCGA-AX-A1CI-11A	UCEC	0.098238	0.0607221	0.0881222	0.0141568	0.0564067	0.011538	0.00840027	0.00868104	0.0315476	0.0340096	0.0232404
	TCGA-AX-A1CJ-11A	UCEC	0.0550124	0.0457685	0.0510003	0.0125415	0.0583488	0.0109788	0.00867314	0.00944865	0.033066	0.0303273	0.0259704
	TCGA-AX-A1CK-11A	UCEC	0.0556894	0.0556903	0.0596536	0.0130807	0.0476195	0.0110948	0.00789569	0.00973795	0.0412476	0.0295949	0.0245131
	TCGA-AX-A2H4-11A	UCEC	0.113637	0.0850796	0.10144	0.0197496	0.0839705	0.0140627	0.0118751	0.0139766	0.0540442	0.064481	0.0394468
	TCGA-AX-A2H5-11A	UCEC	0.133368	0.111214	0.105889	0.0278132	0.113581	0.0174843	0.0241446	0.0228156	0.0856539	0.0514647	0.0443011
	TCGA-AX-A2H7-11A	UCEC	0.106257	0.0791883	0.0924221	0.0107068	0.0678959	0.0124063	0.0112648	0.00905156	0.0614108	0.0602867	0.03837
	TCGA-AX-A2H8-11A	UCEC	0.101528	0.101131	0.155986	0.0255968	0.0728409	0.0186567	0.0399667	0.0508012	0.0448362	0.0731125	0.0349684
	TCGA-AX-A2HA-11A	UCEC	0.11026	0.0748313	0.0980849	0.013818	0.0759982	0.0136708	0.0122424	0.0108258	0.0497797	0.0625875	0.0424993
	TCGA-AX-A2HC-11A	UCEC	0.123725	0.0913518	0.127746	0.0242751	0.11009	0.0179984	0.0148985	0.0168221	0.0507303	0.0725822	0.0425118
	TCGA-AX-A2HD-11A	UCEC	0.117355	0.094093	0.093287	0.0224403	0.120571	0.0174858	0.0222365	0.0167454	0.058151	0.0582413	0.0506557
	TCGA-BG-A0MA-11A	UCEC	0.129049	0.128979	0.0974996	0.0266879	0.125068	0.0223176	0.0299661	0.0248583	0.0821514	0.0508379	0.0361237
	TCGA-BG-A2AD-11A	UCEC	0.154762	0.0673287	0.0634328	0.0170826	0.0606979	0.0160099	0.0139246	0.0112539	0.0537596	0.0698905	0.0489837
	TCGA-BG-A2AE-11A	UCEC	0.0815644	0.073546	0.0668867	0.0147816	0.0775761	0.0138443	0.0132169	0.0126187	0.0458978	0.0351166	0.0637499
	TCGA-BG-A2L7-11A	UCEC	0.127873	0.086218	0.123426	0.0213647	0.0858593	0.0147709	0.00972262	0.0120402	0.056512	0.0599848	0.0331126
	TCGA-BG-A3EW-11A	UCEC	0.0506174	0.0548165	0.0706753	0.0210605	0.0680199	0.0157775	0.0105716	0.0126424	0.0389125	0.0313983	0.0404655
	TCGA-BG-A3PP-11A	UCEC	0.0510731	0.0507028	0.0652857	0.018709	0.0657067	0.0150601	0.00969885	0.0133827	0.0341775	0.03752	0.0273766
	TCGA-BK-A13C-11A	UCEC	0.114527	0.0535756	0.06672	0.0121331	0.0829543	0.0113333	0.00859177	0.0125337	0.0347397	0.0367059	0.026779
	TCGA-BK-A4ZD-11A	UCEC	0.0429259	0.0392618	0.0630963	0.0161109	0.0429042	0.0156171	0.0107469	0.00991039	0.0294647	0.0261809	0.0194095
	TCGA-DI-A1NN-11A	UCEC	0.0758729	0.0694593	0.102117	0.0389723	0.0512306	0.0165209	0.00910762	0.014108	0.0749569	0.0411183	0.0938464
	TCGA-DI-A1NO-11A	UCEC	0.16731	0.0795659	0.148462	0.0123249	0.0912818	0.0102235	0.00936191	0.0104788	0.068777	0.039821	0.0245687
	TCGA-DI-A2QU-11A	UCEC	0.0729832	0.0570318	0.0851432	0.0220608	0.0651307	0.0147565	0.0132936	0.0120103	0.0442924	0.0430098	0.0372344
	TCGA-DI-A2QY-11A	UCEC	0.104604	0.0715308	0.0540908	0.0137242	0.0573409	0.0113936	0.00970653	0.0109184	0.0487147	0.0614534	0.0310847
	TCGA-E6-A1M0-11A	UCEC	0.0781627	0.0624046	0.0578768	0.0137733	0.0507584	0.0101254	0.00882907	0.00896532	0.0493487	0.0334138	0.0177093
	TCGA-EO-A22R-11A	UCEC	0.0929685	0.0816454	0.0960499	0.0179002	0.0826596	0.0149512	0.0118067	0.0137281	0.0727278	0.0504908	0.0357418
	TCGA-EO-A22S-11A	UCEC	0.105468	0.100869	0.112051	0.0202911	0.076616	0.0155893	0.0109727	0.0134127	0.0506819	0.0582186	0.0290616
	TCGA-EO-A22T-11A	UCEC	0.109751	0.0933338	0.0794347	0.0238371	0.0734388	0.0134746	0.0115836	0.01163	0.041995	0.0494803	0.0409188
	TCGA-FL-A1YF-11A	UCEC	0.0682709	0.0705522	0.0762377	0.0140043	0.0617786	0.0169391	0.0114924	0.0097471	0.0385955	0.0259368	0.030946
	TCGA-FL-A1YG-11A	UCEC	0.122856	0.108507	0.0594867	0.0187652	0.0552665	0.0164926	0.00955659	0.0112732	0.0306611	0.0363555	0.0423131
	TCGA-FL-A1YH-11A	UCEC	0.0811993	0.0600129	0.0853022	0.0174725	0.0695203	0.0173217	0.0103976	0.0124757	0.044582	0.0433485	0.0253219
	TCGA-FL-A1YI-11A	UCEC	0.0767694	0.0775331	0.0896428	0.0138275	0.0594151	0.0138491	0.010303	0.0123459	0.0470423	0.0601443	0.0227747
	TCGA-FL-A1YL-11A	UCEC	0.0803545	0.0745947	0.0997265	0.0141798	0.0473093	0.01565	0.0114695	0.0155283	0.0431515	0.0411171	0.0223456
	TCGA-FL-A1YM-11A	UCEC	0.104124	0.0860787	0.0821186	0.0245393	0.110281	0.0178073	0.0181607	0.0236699	0.052367	0.0485315	0.0418299
	TCGA-FL-A1YN-11A	UCEC	0.0957736	0.0825634	0.134232	0.0275261	0.0706026	0.0182534	0.0245689	0.0302701	0.0560223	0.0371925	0.03379
	TCGA-FL-A1YQ-11A	UCEC	0.122967	0.107103	0.111618	0.0212365	0.122766	0.0250529	0.0257043	0.0278698	0.0399196	0.0678194	0.041965
	TCGA-FL-A1YT-11A	UCEC	0.0819448	0.0982781	0.0944835	0.0210327	0.102702	0.0194162	0.018878	0.0239218	0.0757353	0.0418604	0.0298008
	TCGA-FL-A1YU-11A	UCEC	0.0837603	0.090802	0.0960884	0.0204892	0.112494	0.0186657	0.0222101	0.0219495	0.0566488	0.0447144	0.0272641
	TCGA-FL-A1YV-11A	UCEC	0.131075	0.115443	0.0997674	0.0229224	0.0997633	0.01924	0.0237594	0.019171	0.0467125	0.0432167	0.0339779
	TCGA-FL-A3WE-11A	UCEC	0.050452	0.0477747	0.0792376	0.0188137	0.064113	0.0143642	0.00890414	0.0111811	0.0289647	0.0411263	0.0349832

## Sheet: TYW1
	Dataset S2B: Methylation of the TCGA datasets of normal tissues for the TYW1 gene. Methylation data (blue header) includes all CpG sites interrogated with the HumanMethylation450 beadarray (green=unmethylated; red=methylated), incluiding the annotation of the CpGs in terms of chromosome (CHR), location (MAPINFO) and affected gene (USCS REFGENE NAME).
			Methylation
	TargetID		cg05952755	cg05946335	cg25974485	cg24448245	cg05625801	cg08833546
	CHR		7
	MAPINFO		66460335	66460663	66461694	66461719	66461859	66461892
	NAME		TYW1
	Sample ID	Project
	TCGA-BL-A13J-11A	BLCA	0.0276639	0.0214359	0.0451498	0.115919	0.056536	0.0158558
	TCGA-BT-A20J-11A	BLCA	0.0228046	0.0319929	0.0655694	0.152464	0.0838571	0.0204985
	TCGA-BT-A20N-11A	BLCA	0.0198326	0.0325591	0.0660164	0.155957	0.091935	0.0205484
	TCGA-BT-A20P-11A	BLCA	0.0197755	0.0302626	0.0731188	0.159915	0.0888396	0.0176823
	TCGA-BT-A20R-11A	BLCA	0.0156434	0.0278547	0.041078	0.149207	0.0752507	0.0180885
	TCGA-BT-A20U-11A	BLCA	0.0190546	0.0257046	0.0617317	0.14829	0.0793789	0.0222109
	TCGA-BT-A20V-11A	BLCA	0.020515	0.0191421	0.0860923	0.140249	0.0819589	0.0181985
	TCGA-BT-A20W-11A	BLCA	0.0217705	0.0290291	0.0727757	0.148196	0.0795506	0.0205867
	TCGA-BT-A20X-11A	BLCA	0.0167553	0.0207717	0.0347058	0.144859	0.0801202	0.0177858
	TCGA-BT-A2LA-11A	BLCA	0.0116666	0.0192181	0.0502453	0.0934235	0.0605332	0.014361
	TCGA-CU-A0YN-11A	BLCA	0.0187631	0.0247739	0.0432559	0.144604	0.0691671	0.015608
	TCGA-CU-A0YR-11A	BLCA	0.0170811	0.019246	0.0413825	0.116523	0.0700695	0.0160845
	TCGA-GC-A3BM-11A	BLCA	0.0142949	0.0210978	0.0648544	0.112504	0.0745505	0.014122
	TCGA-GC-A3WC-11A	BLCA	0.0156644	0.0217841	0.0629691	0.115063	0.0863853	0.0180055
	TCGA-GC-A6I3-11A	BLCA	0.0174743	0.0152319	0.038644	0.102953	0.0620378	0.0130096
	TCGA-GD-A2C5-11A	BLCA	0.0151214	0.0231332	0.0544849	0.115609	0.0796661	0.0143738
	TCGA-GD-A3OP-11A	BLCA	0.0161306	0.0191405	0.0547961	0.0907959	0.0643709	0.0166266
	TCGA-GD-A3OQ-11A	BLCA	0.017665	0.0199178	0.0431333	0.0904734	0.0718472	0.0149087
	TCGA-K4-A3WV-11A	BLCA	0.0155162	0.0204181	0.053698	0.118442	0.0738246	0.0166916
	TCGA-K4-A54R-11A	BLCA	0.0155702	0.0196978	0.0562414	0.0896238	0.0589671	0.0185496
	TCGA-K4-A5RI-11A	BLCA	0.0175703	0.0370991	0.0634135	0.119026	0.0836337	0.0179907
	TCGA-A7-A0CE-11A	BRCA	0.0123008	0.0174169	0.0401994	0.0999153	0.0594579	0.0142826
	TCGA-A7-A0CH-11A	BRCA	0.0129878	0.0124213	0.0433544	0.0773375	0.0587064	0.0124241
	TCGA-A7-A0D9-11A	BRCA	0.0116863	0.0156977	0.0458017	0.0787943	0.0596797	0.0142035
	TCGA-A7-A0DB-11A	BRCA	0.0148792	0.0142097	0.0455749	0.102067	0.0666122	0.017923
	TCGA-A7-A0DC-11A	BRCA	0.013842	0.0135242	0.0422883	0.0952237	0.0604854	0.0133474
	TCGA-A7-A13E-11A	BRCA	0.0110385	0.01237	0.0340551	0.0837946	0.0566323	0.0117529
	TCGA-A7-A13F-11A	BRCA	0.0118185	0.0177564	0.0388448	0.0776504	0.0613159	0.0124792
	TCGA-A7-A13G-11A	BRCA	0.01336	0.0188038	0.0417994	0.0907057	0.070547	0.0149468
	TCGA-AC-A23H-11A	BRCA	0.00998155	0.0107803	0.219558	0.228172	0.176507	0.0217812
	TCGA-AC-A2FB-11A	BRCA	0.017477	0.0240536	0.0507647	0.149765	0.0809169	0.0170579
	TCGA-AC-A2FF-11A	BRCA	0.0168009	0.0215005	0.0376628	0.143259	0.0663253	0.0156073
	TCGA-AC-A2FG-11A	BRCA	0.0138026	0.0224386	0.0352389	0.142107	0.080659	0.0161596
	TCGA-AC-A2FM-11B	BRCA	0.0125075	0.0191477	0.0389841	0.110886	0.0797125	0.0154538
	TCGA-BH-A0AU-11A	BRCA	0.0143111	0.0222758	0.0449322	0.111862	0.0562458	0.013609
	TCGA-BH-A0AY-11A	BRCA	0.0126629	0.015451	0.0404112	0.0940018	0.0515424	0.0149122
	TCGA-BH-A0AZ-11A	BRCA	0.0124627	0.0163479	0.030726	0.0687213	0.0563465	0.00966153
	TCGA-BH-A0B2-11A	BRCA	0.013265	0.0168894	0.0434849	0.0816746	0.0600095	0.0148472
	TCGA-BH-A0B3-11B	BRCA	0.0110422	0.0119457	0.0419616	0.0839353	0.0485556	0.0121457
	TCGA-BH-A0B8-11A	BRCA	0.0152346	0.0161611	0.0509498	0.076146	0.0575485	0.0130747
	TCGA-BH-A0BA-11A	BRCA	0.0111609	0.0179714	0.0533818	0.0802455	0.0340153	0.0142175
	TCGA-BH-A0BC-11A	BRCA	0.0122637	0.0133718	0.0358844	0.0826617	0.0607097	0.012666
	TCGA-BH-A0BF-11A	BRCA	0.0141984	0.020523	0.0357195	0.0875028	0.0424219	0.01482
	TCGA-BH-A0BJ-11A	BRCA	0.0151324	0.0137582	0.0366203	0.0913437	0.0820232	0.0115671
	TCGA-BH-A0BM-11A	BRCA	0.0176284	0.012422	0.0456539	0.100807	0.0661529	0.0138214
	TCGA-BH-A0BS-11A	BRCA	0.0114351	0.0173616	0.0433969	0.0824362	0.0519636	0.0136268
	TCGA-BH-A0BT-11A	BRCA	0.0139606	0.0138366	0.039661	0.0990591	0.066339	0.0133682
	TCGA-BH-A0BV-11A	BRCA	0.0127879	0.0224572	0.0352658	0.0633006	0.0484851	0.0134525
	TCGA-BH-A0BZ-11A	BRCA	0.0130812	0.0286823	0.0449913	0.1081	0.0538933	0.0224351
	TCGA-BH-A0C0-11A	BRCA	0.0129131	0.0125263	0.0405389	0.0742701	0.0532988	0.0119358
	TCGA-BH-A0C3-11A	BRCA	0.0212633	0.023456	0.032021	0.0715406	0.039379	0.0147808
	TCGA-BH-A0DG-11A	BRCA	0.0124475	0.0239733	0.0421728	0.102683	0.0556322	0.0157566
	TCGA-BH-A0DH-11A	BRCA	0.0131654	0.0187325	0.0476264	0.0730699	0.0388556	0.0136146
	TCGA-BH-A0DI-11A	BRCA	0.0141696	0.0145965	0.0542923	0.0605964	0.0476205	0.0137597
	TCGA-BH-A0DK-11A	BRCA	0.0136319	0.0178661	0.0418214	0.112736	0.0483165	0.0158818
	TCGA-BH-A0DP-11A	BRCA	0.0123757	0.0148333	0.0416865	0.0663065	0.0543529	0.0115909
	TCGA-BH-A0DQ-11A	BRCA	0.0129428	0.0160635	0.0333836	0.0764712	0.0390612	0.0150537
	TCGA-BH-A0DV-11A	BRCA	0.021856	0.0259724	0.0329358	0.0744072	0.0550825	0.015665
	TCGA-BH-A0DZ-11A	BRCA	0.0120277	0.016373	0.0333722	0.0766069	0.0470286	0.0170097
	TCGA-BH-A0E0-11A	BRCA	0.0143063	0.0146831	0.0502801	0.0757944	0.0542198	0.0119191
	TCGA-BH-A0E1-11A	BRCA	0.0124125	0.0144763	0.0352705	0.0787307	0.0575586	0.0149613
	TCGA-BH-A0H7-11A	BRCA	0.0143108	0.0143425	0.0342141	0.0818759	0.0495864	0.0138635
	TCGA-BH-A0H9-11A	BRCA	0.0152408	0.0189641	0.0577056	0.0970496	0.0584895	0.0167821
	TCGA-BH-A0HA-11A	BRCA	0.0132489	0.0145661	0.0431861	0.0781758	0.0480704	0.0122963
	TCGA-BH-A0HK-11A	BRCA	0.0145989	0.0142752	0.0364931	0.0900633	0.0523406	0.0127817
	TCGA-BH-A1EN-11A	BRCA	0.00997292	0.0212008	0.0514592	0.127451	0.059908	0.0155445
	TCGA-BH-A1EO-11A	BRCA	0.0136944	0.0261753	0.0458328	0.115731	0.0677837	0.0136139
	TCGA-BH-A1ES-11A	BRCA	0.0132957	0.0222051	0.0275668	0.088853	0.0422764	0.0132611
	TCGA-BH-A1ET-11B	BRCA	0.0139114	0.0229116	0.0413104	0.0983854	0.0626994	0.0162404
	TCGA-BH-A1EU-11A	BRCA	0.0128583	0.0231765	0.0415552	0.116504	0.0533317	0.0171492
	TCGA-BH-A1EV-11A	BRCA	0.0137461	0.0250122	0.0344427	0.0848789	0.0564725	0.0229962
	TCGA-BH-A1EW-11B	BRCA	0.0131248	0.020941	0.0369119	0.0882542	0.0624979	0.0151261
	TCGA-BH-A1EY-11B	BRCA	0.0124671	0.0198414	0.0469283	0.121705	0.0613797	0.0156906
	TCGA-BH-A1F0-11B	BRCA	0.0153836	0.0347533	0.0411883	0.104501	0.0569555	0.0149533
	TCGA-BH-A1F2-11A	BRCA	0.0146677	0.0188659	0.0423521	0.124774	0.0674888	0.0143758
	TCGA-BH-A1F5-11A	BRCA	0.00963039	0.02105	0.0539541	0.106339	0.061654	0.0135036
	TCGA-BH-A1F6-11B	BRCA	0.0129989	0.0179651	0.0392952	0.112332	0.0570865	0.017076
	TCGA-BH-A1F8-11B	BRCA	0.0119948	0.0154745	0.0503941	0.08008	0.0606729	0.0133266
	TCGA-BH-A1FB-11A	BRCA	0.0122182	0.0233994	0.0494687	0.0949256	0.058757	0.0140603
	TCGA-BH-A1FC-11A	BRCA	0.0145041	0.0166839	0.0513088	0.143525	0.0644583	0.0141865
	TCGA-BH-A1FD-11B	BRCA	0.0125486	0.0206095	0.0479152	0.108792	0.0712094	0.0166134
	TCGA-BH-A1FE-11B	BRCA	0.0112104	0.0188578	0.0372031	0.11768	0.0655148	0.0147951
	TCGA-BH-A1FG-11B	BRCA	0.0116332	0.0174467	0.0322453	0.0917768	0.0603296	0.0137346
	TCGA-BH-A1FH-11B	BRCA	0.0103715	0.0215249	0.0361533	0.0966669	0.0545858	0.0140242
	TCGA-BH-A1FJ-11B	BRCA	0.0137516	0.0194341	0.0384471	0.116068	0.0679653	0.0157143
	TCGA-BH-A1FM-11B	BRCA	0.0120289	0.0256541	0.0426318	0.0788901	0.054537	0.0146324
	TCGA-BH-A1FN-11A	BRCA	0.0127653	0.0195151	0.042135	0.0958457	0.0685102	0.0151759
	TCGA-BH-A1FR-11B	BRCA	0.0129251	0.0256083	0.0394917	0.121494	0.0604963	0.0174007
	TCGA-BH-A203-11A	BRCA	0.0135009	0.0190677	0.0580998	0.132744	0.0783623	0.0155525
	TCGA-BH-A204-11A	BRCA	0.0112727	0.0110926	0.257739	0.196216	0.165556	0.0207749
	TCGA-BH-A208-11A	BRCA	0.0108264	0.0114146	0.191467	0.184757	0.164326	0.0235756
	TCGA-BH-A209-11A	BRCA	0.010191	0.0125094	0.272159	0.240642	0.189981	0.0230113
	TCGA-E2-A15I-11A	BRCA	0.0145317	0.0180305	0.0291894	0.104089	0.0542667	0.0155153
	TCGA-E2-A15K-11A	BRCA	0.0222193	0.0263187	0.0406975	0.0900101	0.0465445	0.0153907
	TCGA-E2-A1B5-11A	BRCA	0.0123988	0.0161251	0.0360686	0.105113	0.0557484	0.012167
	TCGA-E2-A1BC-11A	BRCA	0.012537	0.0152659	0.0426003	0.101929	0.0611573	0.012203
	TCGA-E2-A1IF-11A	BRCA	0.0128131	0.0167692	0.0596628	0.0972632	0.0564831	0.0154275
	TCGA-E2-A1II-11A	BRCA	0.0120244	0.0134112	0.0441073	0.0889366	0.0672885	0.0137345
	TCGA-E2-A1IO-11A	BRCA	0.0138715	0.0156461	0.0541372	0.111923	0.0773321	0.0198391
	TCGA-E2-A1L7-11A	BRCA	0.0132786	0.0230082	0.0503103	0.0789207	0.0497267	0.0134028
	TCGA-E2-A1LB-11A	BRCA	0.0143435	0.0155809	0.0587806	0.0921664	0.0682389	0.0142392
	TCGA-E2-A1LI-11A	BRCA	0.0130642	0.0142664	0.0548525	0.0782146	0.070408	0.019715
	TCGA-E2-A1LS-11A	BRCA	0.0105018	0.00850657	0.192853	0.206324	0.158227	0.0226994
	TCGA-E9-A1N4-11A	BRCA	0.0174255	0.0193576	0.041963	0.0829281	0.0561063	0.0129986
	TCGA-E9-A1N5-11A	BRCA	0.0127518	0.0223823	0.0395721	0.102226	0.063822	0.0131051
	TCGA-E9-A1N6-11A	BRCA	0.0124057	0.0259154	0.0388985	0.0974335	0.0587058	0.0151494
	TCGA-E9-A1N8-11A	BRCA	0.00996258	0.0189198	0.0516176	0.0602213	0.0665064	0.0133369
	TCGA-E9-A1NA-11A	BRCA	0.0134338	0.0215638	0.0506663	0.110264	0.0671026	0.013605
	TCGA-E9-A1ND-11A	BRCA	0.0116241	0.0191041	0.0435446	0.106236	0.0539486	0.015301
	TCGA-E9-A1NE-11A	BRCA	0.0112316	0.0205335	0.0555583	0.0707965	0.0550201	0.0143453
	TCGA-E9-A1NF-11A	BRCA	0.0152355	0.0208992	0.0437945	0.132377	0.0624169	0.0153095
	TCGA-E9-A1NG-11A	BRCA	0.0117755	0.0153459	0.0425206	0.0934231	0.053194	0.0141176
	TCGA-E9-A1R7-11A	BRCA	0.0111829	0.019755	0.0484626	0.07631	0.0610038	0.0161925
	TCGA-E9-A1RB-11A	BRCA	0.0122861	0.0165485	0.154801	0.17893	0.146766	0.0219106
	TCGA-E9-A1RC-11A	BRCA	0.00950033	0.0151865	0.19703	0.225852	0.177609	0.0235167
	TCGA-E9-A1RD-11A	BRCA	0.0138229	0.014877	0.0562865	0.0990307	0.069622	0.0203976
	TCGA-E9-A1RF-11A	BRCA	0.0109802	0.013591	0.229074	0.214779	0.174651	0.0195013
	TCGA-E9-A1RH-11A	BRCA	0.0196195	0.0193946	0.0551291	0.12573	0.0859344	0.0307176
	TCGA-E9-A1RI-11A	BRCA	0.0147093	0.0191748	0.0489873	0.137057	0.0668477	0.0140737
	TCGA-W5-AA2I-11A	CHOL	0.0322714	0.0294638	0.0503916	0.0794796	0.083724	0.0147285
	TCGA-W5-AA2Q-11A	CHOL	0.0247714	0.0201426	0.0613932	0.102076	0.0727698	0.0125172
	TCGA-W5-AA2X-11A	CHOL	0.0216303	0.0184816	0.0475121	0.127128	0.0744731	0.0098094
	TCGA-ZU-A8S4-11A	CHOL	0.0176025	0.0141095	0.0477338	0.0912811	0.0786909	0.0118157
	TCGA-A6-2671-11A	COAD	0.0160525	0.0232639	0.0503205	0.0996693	0.066516	0.0165138
	TCGA-A6-2675-11A	COAD	0.0261541	0.0296938	0.0402045	0.121738	0.0617703	0.0143537
	TCGA-A6-2679-11A	COAD	0.0139266	0.0301346	0.0462549	0.0977935	0.071535	0.0162332
	TCGA-A6-2680-11A	COAD	0.0120696	0.0185411	0.0367292	0.0912929	0.0692148	0.013075
	TCGA-A6-2681-11A	COAD	0.017293	0.024784	0.0688501	0.0928768	0.0691487	0.0147082
	TCGA-A6-2682-11A	COAD	0.0139902	0.0220624	0.046996	0.102447	0.0670021	0.0151054
	TCGA-A6-2684-11A	COAD	0.0171973	0.023927	0.0466886	0.0800758	0.0623536	0.0160564
	TCGA-A6-2685-11A	COAD	0.0155123	0.0239303	0.0581851	0.0821465	0.0718764	0.01483
	TCGA-A6-2686-11A	COAD	0.0163757	0.0213904	0.0424892	0.0983137	0.0622147	0.014463
	TCGA-A6-4107-11A	COAD	0.0167425	0.0197677	0.0567894	0.0877345	0.0750843	0.0155211
	TCGA-A6-5667-11A	COAD	0.0131141	0.0169861	0.0505217	0.133633	0.0800191	0.0163604
	TCGA-AA-3488-11A	COAD	0.0167936	0.0264261	0.0536493	0.0887696	0.0712789	0.0162252
	TCGA-AA-3492-11A	COAD	0.0142184	0.0203718	0.0472446	0.0800671	0.0757856	0.0148104
	TCGA-AA-3494-11A	COAD	0.0146291	0.0226795	0.0526789	0.078175	0.0675912	0.0140526
	TCGA-AA-3495-11A	COAD	0.015326	0.0200481	0.0585695	0.096602	0.073473	0.0170095
	TCGA-AA-3502-11A	COAD	0.0141685	0.0211601	0.0425487	0.0833632	0.0680051	0.016122
	TCGA-AA-3506-11A	COAD	0.0156004	0.0284665	0.0503221	0.0855014	0.067374	0.0155969
	TCGA-AA-3509-11A	COAD	0.0149841	0.0183282	0.0612119	0.0804307	0.078533	0.0165652
	TCGA-AA-3510-11A	COAD	0.0140729	0.0233893	0.0492628	0.0923782	0.0645879	0.0138072
	TCGA-AA-3655-11A	COAD	0.0118551	0.0194134	0.0624133	0.141659	0.086606	0.0140587
	TCGA-AA-3660-11A	COAD	0.0139678	0.0189368	0.0474254	0.0861425	0.0897387	0.0133616
	TCGA-AA-3663-11A	COAD	0.0161587	0.0222077	0.0703581	0.122275	0.0775665	0.0127765
	TCGA-AA-3697-11A	COAD	0.0121727	0.0220635	0.0557391	0.11729	0.0854463	0.0136803
	TCGA-AA-3712-11A	COAD	0.0118437	0.0277543	0.0601857	0.143822	0.0921218	0.0149212
	TCGA-AA-3713-11A	COAD	0.0136378	0.0230628	0.0345903	0.12616	0.07462	0.0141952
	TCGA-AZ-6598-11A	COAD	0.0167045	0.0245004	0.0486528	0.106129	0.080181	0.014655
	TCGA-AZ-6599-11A	COAD	0.0176073	0.0195357	0.0508312	0.106821	0.0716274	0.0143598
	TCGA-AZ-6600-11A	COAD	0.0160459	0.0234694	0.0463014	0.102128	0.0867116	0.014171
	TCGA-AZ-6601-11A	COAD	0.0145451	0.0180193	0.0427684	0.0924711	0.0470496	0.0137798
	TCGA-G4-6295-11A	COAD	0.01378	0.0239874	0.0461169	0.117314	0.0824082	0.0138178
	TCGA-G4-6297-11A	COAD	0.0131643	0.0164571	0.0561904	0.130831	0.0894659	0.0154211
	TCGA-G4-6298-11A	COAD	0.016439	0.0208594	0.0610817	0.130341	0.0788597	0.0132646
	TCGA-G4-6302-11A	COAD	0.0363994	0.0859519	0.0544961	0.106546	0.122773	0.0129688
	TCGA-G4-6311-11A	COAD	0.0135319	0.023936	0.0750205	0.131413	0.099722	0.0143955
	TCGA-G4-6314-11A	COAD	0.0149925	0.02699	0.0683447	0.107048	0.0685761	0.0156829
	TCGA-G4-6320-11A	COAD	0.0136336	0.0245784	0.0519027	0.106721	0.0636843	0.0142208
	TCGA-G4-6322-11A	COAD	0.0133641	0.0177534	0.0646716	0.128896	0.0737883	0.0149376
	TCGA-G4-6625-11A	COAD	0.0150418	0.0219361	0.0561583	0.102574	0.0687182	0.0148862
	TCGA-IC-A6RE-11A	ESCA	0.0154295	0.0225591	0.0529395	0.0869322	0.0656762	0.0195039
	TCGA-IC-A6RF-11A	ESCA	0.0153127	0.0156859	0.0510501	0.0689524	0.0499954	0.0227896
	TCGA-IG-A3I8-11A	ESCA	0.0168215	0.0301891	0.0434425	0.121844	0.0652885	0.0185015
	TCGA-L5-A43C-11A	ESCA	0.0176302	0.0229262	0.0394218	0.111045	0.0726314	0.0206769
	TCGA-L5-A4OE-11A	ESCA	0.0145118	0.0210744	0.0387708	0.0747386	0.0491826	0.0175031
	TCGA-L5-A4OF-11A	ESCA	0.0174304	0.0185458	0.0413309	0.062181	0.0413474	0.0155983
	TCGA-L5-A4OG-11A	ESCA	0.0169403	0.0147732	0.049589	0.0831397	0.0661682	0.0151067
	TCGA-L5-A4OH-11A	ESCA	0.0172823	0.0250913	0.0482853	0.0855998	0.0559509	0.012734
	TCGA-L5-A4OI-11A	ESCA	0.0154614	0.0203529	0.0425312	0.0661878	0.0573598	0.0143245
	TCGA-L5-A4OJ-11A	ESCA	0.0171827	0.0264197	0.0516447	0.0758998	0.0715751	0.016128
	TCGA-L5-A4OM-11A	ESCA	0.0146294	0.0165966	0.0527467	0.0744051	0.0757626	0.0123154
	TCGA-L5-A4ON-11A	ESCA	0.0157121	0.0159341	0.0602875	0.0912985	0.0597498	0.0151714
	TCGA-L5-A4OP-11A	ESCA	0.0136989	0.0182366	0.0477474	0.0631387	0.0488064	0.0151457
	TCGA-L5-A4OQ-11A	ESCA	0.014479	0.017214	0.0387897	0.0763656	0.0531432	0.0135946
	TCGA-V5-A7RE-11A	ESCA	0.0172661	0.0259627	0.0429603	0.0804895	0.061033	0.0168305
	TCGA-CV-5430-11B	HNSC	0.0161928	0.0249319	0.0788337	0.113898	0.0795493	0.0130727
	TCGA-CV-5431-11A	HNSC	0.0228827	0.0447305	0.0719312	0.141779	0.103951	0.0167359
	TCGA-CV-5432-11B	HNSC	0.0156819	0.0195033	0.0572879	0.0938516	0.0711043	0.0173246
	TCGA-CV-5434-11B	HNSC	0.0139878	0.0170963	0.0615639	0.118117	0.0853741	0.016261
	TCGA-CV-5435-11B	HNSC	0.0129871	0.0219528	0.0731403	0.127845	0.0777477	0.0175664
	TCGA-CV-5436-11A	HNSC	0.012901	0.0150461	0.0519222	0.130226	0.0852802	0.0117834
	TCGA-CV-5439-11B	HNSC	0.0171129	0.0201468	0.060525	0.120895	0.0889822	0.0165493
	TCGA-CV-5440-11A	HNSC	0.0193436	0.040877	0.0562872	0.157616	0.103134	0.0160593
	TCGA-CV-5441-11A	HNSC	0.0135554	0.0237779	0.0551193	0.125007	0.0731902	0.0143337
	TCGA-CV-5442-11A	HNSC	0.01352	0.0244997	0.056373	0.120563	0.0704083	0.0128464
	TCGA-CV-5443-11A	HNSC	0.0170032	0.0201038	0.0496706	0.120504	0.0745659	0.0135418
	TCGA-CV-5444-11A	HNSC	0.0248329	0.0407115	0.05102	0.149896	0.10636	0.0179168
	TCGA-CV-5966-11A	HNSC	0.0184261	0.0210682	0.0520084	0.120755	0.0924282	0.0184509
	TCGA-CV-5970-11A	HNSC	0.0142833	0.0202317	0.0594026	0.108791	0.0723513	0.0141657
	TCGA-CV-5971-11A	HNSC	0.0137077	0.0201991	0.0544022	0.144929	0.0809439	0.016443
	TCGA-CV-5973-11A	HNSC	0.0169709	0.0220676	0.0622381	0.10659	0.0738271	0.0200695
	TCGA-CV-5976-11A	HNSC	0.0132303	0.0319894	0.0659053	0.136562	0.0841453	0.0148502
	TCGA-CV-5977-11A	HNSC	0.0138752	0.0254951	0.0503754	0.124125	0.103091	0.0170674
	TCGA-CV-5978-11A	HNSC	0.0116461	0.0204021	0.0417937	0.11509	0.0893921	0.015093
	TCGA-CV-5979-11A	HNSC	0.016996	0.0250483	0.0641039	0.118932	0.0843648	0.0184585
	TCGA-CV-6003-11A	HNSC	0.0154065	0.0290321	0.0688817	0.137537	0.0827041	0.0206392
	TCGA-CV-6433-11A	HNSC	0.014655	0.0344947	0.0616742	0.117388	0.0983746	0.0163253
	TCGA-CV-6436-11A	HNSC	0.0143698	0.0272208	0.0588223	0.10629	0.0785386	0.0181265
	TCGA-CV-6441-11A	HNSC	0.0134619	0.0192347	0.0644309	0.119987	0.0705964	0.0152156
	TCGA-CV-6933-11A	HNSC	0.0162092	0.0181522	0.050049	0.14033	0.0961701	0.0171482
	TCGA-CV-6934-11A	HNSC	0.0164358	0.0147415	0.0633226	0.120569	0.0703799	0.015619
	TCGA-CV-6935-11A	HNSC	0.0178773	0.0184506	0.0579296	0.104082	0.0725247	0.0152714
	TCGA-CV-6936-11A	HNSC	0.0169417	0.0154137	0.0474266	0.0978633	0.0951304	0.0130484
	TCGA-CV-6938-11A	HNSC	0.0181461	0.0123244	0.0506392	0.106708	0.0707133	0.0150397
	TCGA-CV-6939-11A	HNSC	0.014106	0.0158188	0.0378981	0.09027	0.0693103	0.0151335
	TCGA-CV-6943-11A	HNSC	0.015969	0.0178197	0.0472852	0.0946315	0.0790174	0.017433
	TCGA-CV-6951-11A	HNSC	0.0185717	0.017319	0.0460348	0.108881	0.0792234	0.0147824
	TCGA-CV-6952-11A	HNSC	0.0164581	0.0175212	0.0348605	0.0967144	0.0608149	0.0160398
	TCGA-CV-6953-11A	HNSC	0.0150995	0.0158408	0.0597949	0.141099	0.0695271	0.0147475
	TCGA-CV-6954-11A	HNSC	0.0170103	0.0172805	0.045944	0.114745	0.0713239	0.0147498
	TCGA-CV-6955-11A	HNSC	0.0147824	0.0198675	0.0428483	0.0922695	0.0798316	0.0132622
	TCGA-CV-6956-11A	HNSC	0.014222	0.018332	0.0453047	0.108956	0.0794195	0.0139528
	TCGA-CV-6959-11A	HNSC	0.0160147	0.0175629	0.0579893	0.121189	0.068945	0.0168303
	TCGA-CV-6961-11A	HNSC	0.0166436	0.019778	0.0455092	0.104418	0.0676609	0.0171407
	TCGA-CV-6962-11A	HNSC	0.0196402	0.0185621	0.0553513	0.109786	0.0725698	0.0148583
	TCGA-CV-7089-11A	HNSC	0.0124014	0.0145259	0.0473362	0.100043	0.0639181	0.014932
	TCGA-CV-7101-11A	HNSC	0.0136277	0.0158828	0.047428	0.11855	0.0660462	0.0143712
	TCGA-CV-7103-11A	HNSC	0.0126705	0.0176584	0.0672739	0.0784451	0.0752125	0.0153359
	TCGA-CV-7178-11A	HNSC	0.0135427	0.0115346	0.0332409	0.117856	0.0751834	0.0149525
	TCGA-CV-7235-11A	HNSC	0.0205991	0.0210119	0.0431659	0.128869	0.0688627	0.014345
	TCGA-CV-7238-11A	HNSC	0.0164622	0.018103	0.0619236	0.107096	0.0775135	0.0143043
	TCGA-CV-7245-11A	HNSC	0.0129089	0.0276217	0.0435042	0.116306	0.0771509	0.0170811
	TCGA-CV-7250-11A	HNSC	0.0141945	0.0232167	0.0340252	0.108286	0.083487	0.013836
	TCGA-CV-7255-11A	HNSC	0.0156859	0.0166831	0.0376023	0.120374	0.065637	0.0128425
	TCGA-CV-7263-11A	HNSC	0.0150821	0.0149354	0.0374414	0.100848	0.0638171	0.0145818
	TCGA-A3-3357-11A	KIRC	0.0108565	0.0151844	0.0519042	0.111325	0.0707398	0.0135054
	TCGA-A3-3367-11A	KIRC	0.0100901	0.023265	0.047848	0.106998	0.0628195	0.0125332
	TCGA-A3-3370-11A	KIRC	0.011553	0.0158112	0.0414599	0.0987167	0.0652796	0.0157481
	TCGA-A3-3373-11A	KIRC	0.0110753	0.0241363	0.0443966	0.0967035	0.0639046	0.0154368
	TCGA-A3-3376-11A	KIRC	0.0110399	0.0158806	0.0563929	0.129056	0.0650139	0.0133591
	TCGA-A3-3385-11A	KIRC	0.0112611	0.0149828	0.0430174	0.10199	0.0639662	0.0137101
	TCGA-B0-4688-11A	KIRC	0.0109539	0.0144352	0.0414943	0.0915155	0.054596	0.0143203
	TCGA-B0-4690-11A	KIRC	0.0108001	0.0163699	0.0367903	0.0968339	0.0595458	0.0121417
	TCGA-B0-4691-11A	KIRC	0.0108518	0.018238	0.0434946	0.0957197	0.0700244	0.0161283
	TCGA-B0-4693-11A	KIRC	0.0110315	0.0213862	0.0478335	0.0966409	0.066187	0.0134356
	TCGA-B0-4694-11A	KIRC	0.0110121	0.0147797	0.0431583	0.0880186	0.0661256	0.0131874
	TCGA-B0-4696-11A	KIRC	0.0115114	0.0181149	0.0327073	0.107537	0.0703781	0.0151
	TCGA-B0-4697-11A	KIRC	0.0106521	0.0163189	0.0415423	0.0869303	0.0606067	0.01288
	TCGA-B0-4698-11A	KIRC	0.0118838	0.0305602	0.0387195	0.0862963	0.0622197	0.0120352
	TCGA-B0-4699-11A	KIRC	0.0115156	0.0153516	0.0370879	0.103365	0.0612928	0.0112944
	TCGA-B0-4701-11A	KIRC	0.0133555	0.0144003	0.0452875	0.10573	0.0681273	0.0132902
	TCGA-B0-4703-11A	KIRC	0.0117241	0.0201577	0.0513336	0.0848345	0.0647173	0.0134032
	TCGA-B0-4706-11A	KIRC	0.0119196	0.0167357	0.036815	0.0683101	0.0662539	0.013997
	TCGA-B0-4707-11A	KIRC	0.0117919	0.0176177	0.0357718	0.117048	0.0665418	0.0139502
	TCGA-B0-4710-11A	KIRC	0.00959101	0.0109156	0.0612586	0.0874035	0.0602509	0.0142809
	TCGA-B0-4712-11A	KIRC	0.00997752	0.0153788	0.0434974	0.0890132	0.0573949	0.0113915
	TCGA-B0-4713-11A	KIRC	0.0107046	0.0147015	0.0505467	0.0973114	0.0629313	0.0109298
	TCGA-B0-4714-11A	KIRC	0.0120208	0.020368	0.0430282	0.0861326	0.0688271	0.0154948
	TCGA-B0-4718-11A	KIRC	0.0118848	0.0209592	0.0314184	0.0967743	0.0544643	0.0192663
	TCGA-B0-4810-11A	KIRC	0.00992047	0.0158885	0.052336	0.0825441	0.0715603	0.0136396
	TCGA-B0-4811-11A	KIRC	0.00891374	0.0145836	0.0669446	0.0908963	0.0728977	0.0132972
	TCGA-B0-4813-11A	KIRC	0.0117371	0.0167244	0.0411169	0.0909798	0.0566624	0.01206
	TCGA-B0-4814-11A	KIRC	0.0123554	0.0159998	0.0371656	0.110794	0.0565372	0.0115005
	TCGA-B0-4815-11A	KIRC	0.0112254	0.0267565	0.0499479	0.0774432	0.0660994	0.0130996
	TCGA-B0-4816-11A	KIRC	0.0105702	0.0167727	0.0643586	0.0808619	0.0663236	0.0128431
	TCGA-B0-4817-11A	KIRC	0.0113024	0.018379	0.0505233	0.122233	0.0686615	0.0136453
	TCGA-B0-4818-11A	KIRC	0.0112538	0.0158063	0.0437052	0.10811	0.0541195	0.0125334
	TCGA-B0-4819-11A	KIRC	0.0129664	0.020836	0.0467289	0.0995553	0.0663914	0.0127976
	TCGA-B0-4821-11A	KIRC	0.0107989	0.0163252	0.0444242	0.0725429	0.067442	0.0131656
	TCGA-B0-4822-11A	KIRC	0.0103955	0.01767	0.0391525	0.103968	0.062438	0.0139401
	TCGA-B0-4823-11A	KIRC	0.0122615	0.0157176	0.0409106	0.107181	0.0571203	0.0141723
	TCGA-B0-4824-11A	KIRC	0.0122261	0.0178682	0.0423492	0.10058	0.0603636	0.0120867
	TCGA-B0-4827-11A	KIRC	0.0105077	0.018739	0.0448816	0.102142	0.065078	0.0130782
	TCGA-B0-4828-11A	KIRC	0.0127981	0.0205805	0.033694	0.0951533	0.0627843	0.0144912
	TCGA-B0-4841-11A	KIRC	0.0127126	0.0197345	0.0420987	0.13619	0.0628928	0.0131499
	TCGA-B0-4842-11A	KIRC	0.012133	0.0158075	0.0426458	0.11062	0.0787168	0.0157375
	TCGA-B0-4843-11A	KIRC	0.0113075	0.0135583	0.0401805	0.0981888	0.0550119	0.014955
	TCGA-B0-4844-11A	KIRC	0.0101184	0.0135996	0.0278748	0.0944165	0.0670095	0.0124805
	TCGA-B0-4845-11A	KIRC	0.0122531	0.0176437	0.0408059	0.096327	0.0640893	0.0117739
	TCGA-B0-4846-11A	KIRC	0.0106321	0.0213336	0.049463	0.107194	0.0557329	0.0129677
	TCGA-B0-4847-11A	KIRC	0.0114953	0.0194264	0.0524904	0.0785861	0.0646896	0.0133499
	TCGA-B0-4848-11A	KIRC	0.0117804	0.0213721	0.0463474	0.0980766	0.0538589	0.0138307
	TCGA-B0-4849-11A	KIRC	0.0123797	0.0155148	0.0329959	0.0977357	0.0593831	0.0119259
	TCGA-B0-4852-11A	KIRC	0.0118452	0.0156353	0.0535129	0.0781536	0.0491751	0.0124971
	TCGA-B0-4945-11A	KIRC	0.0116657	0.0185944	0.0387824	0.109598	0.0676135	0.0161766
	TCGA-B0-5080-11A	KIRC	0.0108023	0.0152164	0.0804946	0.0877214	0.0700633	0.0161997
	TCGA-B0-5083-11A	KIRC	0.0114101	0.0176591	0.0421697	0.102212	0.0587375	0.0115225
	TCGA-B0-5092-11A	KIRC	0.010947	0.0162544	0.0384309	0.0937573	0.0763571	0.0115348
	TCGA-B0-5094-11A	KIRC	0.00980827	0.016535	0.043921	0.0976447	0.0803354	0.0147142
	TCGA-B0-5095-11A	KIRC	0.0105487	0.0193777	0.0440332	0.100334	0.0636514	0.0159898
	TCGA-B0-5096-11A	KIRC	0.010632	0.0184737	0.0489588	0.0930398	0.0652189	0.0142782
	TCGA-B0-5097-11A	KIRC	0.0109949	0.0214412	0.0202156	0.100228	0.0649084	0.0123704
	TCGA-B0-5098-11A	KIRC	0.0111723	0.0153327	0.0564797	0.1035	0.058012	0.0153873
	TCGA-B0-5099-11A	KIRC	0.0108054	0.0169886	0.0544911	0.103038	0.0617152	0.0142038
	TCGA-B0-5100-11A	KIRC	0.00917609	0.0199965	0.0447346	0.126471	0.0885876	0.0153511
	TCGA-B0-5102-11A	KIRC	0.00979758	0.0261346	0.0436325	0.121677	0.0735274	0.0161919
	TCGA-B0-5104-11A	KIRC	0.0119706	0.0170869	0.0386687	0.105743	0.0581092	0.0147151
	TCGA-B0-5106-11A	KIRC	0.0125806	0.0159335	0.0384966	0.0973973	0.0608807	0.0125817
	TCGA-B0-5107-11A	KIRC	0.0124045	0.0163656	0.0470189	0.116492	0.0625398	0.0147131
	TCGA-B0-5108-11A	KIRC	0.010066	0.0165617	0.0360739	0.123272	0.0571437	0.0151382
	TCGA-B0-5109-11A	KIRC	0.0123666	0.0191712	0.0545322	0.10423	0.070444	0.0158967
	TCGA-B0-5110-11A	KIRC	0.0121159	0.0232857	0.0513231	0.107561	0.0673213	0.0162507
	TCGA-B0-5113-11A	KIRC	0.0106829	0.0279056	0.0411925	0.136712	0.0599957	0.0169005
	TCGA-B0-5115-11A	KIRC	0.0121085	0.0200149	0.040575	0.111413	0.0723568	0.0141664
	TCGA-B0-5116-11A	KIRC	0.0109	0.0177004	0.0307584	0.112785	0.0709022	0.0146434
	TCGA-B0-5117-11A	KIRC	0.0108427	0.0232909	0.0398416	0.112872	0.0543036	0.0179242
	TCGA-B0-5119-11A	KIRC	0.0108231	0.0168641	0.0415852	0.110279	0.0661116	0.0130298
	TCGA-B0-5120-11A	KIRC	0.0110122	0.0163331	0.0301345	0.0990742	0.0675375	0.0147331
	TCGA-B0-5121-11A	KIRC	0.011516	0.026175	0.0409906	0.0925552	0.0486384	0.0143099
	TCGA-B0-5400-11A	KIRC	0.012479	0.0171337	0.0440316	0.0740774	0.0606916	0.0123861
	TCGA-B0-5402-11A	KIRC	0.0108401	0.0166995	0.0282045	0.0743641	0.0536631	0.0132011
	TCGA-B0-5710-11A	KIRC	0.0202905	0.0203603	0.0543527	0.116173	0.0662069	0.0176886
	TCGA-B0-5711-11A	KIRC	0.0156726	0.0262423	0.047852	0.130498	0.0719277	0.0166133
	TCGA-B0-5712-11A	KIRC	0.0161225	0.023215	0.0519632	0.134188	0.0670163	0.0187268
	TCGA-B0-5713-11A	KIRC	0.0153045	0.016921	0.0622443	0.136232	0.0925398	0.0169152
	TCGA-BP-4177-11A	KIRC	0.0111989	0.0245668	0.0508341	0.136266	0.055289	0.0126416
	TCGA-BP-4760-11A	KIRC	0.0112725	0.0192423	0.0429164	0.130497	0.0664458	0.014477
	TCGA-BP-4770-11A	KIRC	0.0120035	0.0118973	0.0516716	0.106047	0.0790768	0.0144367
	TCGA-BP-4782-11A	KIRC	0.0111203	0.0179878	0.0359399	0.1074	0.0575306	0.014464
	TCGA-BP-4795-11A	KIRC	0.0116408	0.0171176	0.0350204	0.106859	0.05751	0.0110631
	TCGA-BP-4801-11A	KIRC	0.0129598	0.0156354	0.0437151	0.102405	0.0665558	0.0143904
	TCGA-BP-4993-11A	KIRC	0.00983762	0.02696	0.0474999	0.104655	0.0600533	0.0153047
	TCGA-BP-5010-11A	KIRC	0.0110474	0.0194975	0.0527088	0.110047	0.0683838	0.0154591
	TCGA-BP-5168-11A	KIRC	0.0103507	0.0190745	0.0395447	0.133561	0.0588731	0.019658
	TCGA-BP-5169-11A	KIRC	0.0110286	0.0143717	0.0530694	0.0973205	0.0772276	0.0135608
	TCGA-BP-5170-11A	KIRC	0.0114565	0.0165072	0.0498348	0.106234	0.0744307	0.0135561
	TCGA-BP-5173-11A	KIRC	0.0117803	0.0112599	0.0351352	0.0792285	0.0498309	0.0102928
	TCGA-BP-5174-11A	KIRC	0.0105269	0.0120921	0.0448637	0.0890873	0.0623171	0.00955297
	TCGA-BP-5175-11A	KIRC	0.00869307	0.0204866	0.0539347	0.114126	0.0657736	0.0128837
	TCGA-BP-5176-11A	KIRC	0.0108262	0.0134776	0.0613683	0.0664105	0.0806059	0.0126212
	TCGA-BP-5177-11A	KIRC	0.011649	0.0120566	0.0461609	0.0987403	0.0627482	0.0123311
	TCGA-BP-5178-11A	KIRC	0.0109676	0.0169454	0.0448219	0.099736	0.0635418	0.0128391
	TCGA-BP-5180-11A	KIRC	0.0120533	0.0161376	0.0434213	0.0988496	0.0630455	0.0146677
	TCGA-BP-5181-11A	KIRC	0.0109593	0.0126964	0.0456572	0.109488	0.0770883	0.0125767
	TCGA-BP-5182-11A	KIRC	0.0136629	0.0166974	0.0597599	0.0909879	0.0778827	0.013641
	TCGA-BP-5183-11A	KIRC	0.0124318	0.0146555	0.0338155	0.0872464	0.0622102	0.0114119
	TCGA-BP-5184-11A	KIRC	0.0101568	0.0133259	0.052678	0.080933	0.0702211	0.0127247
	TCGA-BP-5185-11A	KIRC	0.0118736	0.01301	0.0557361	0.0784696	0.0740367	0.0149326
	TCGA-BP-5186-11A	KIRC	0.0125945	0.0120149	0.0401354	0.110391	0.0751143	0.0104377
	TCGA-BP-5187-11A	KIRC	0.0101902	0.0135305	0.0567443	0.112257	0.0640621	0.0123797
	TCGA-BP-5189-11A	KIRC	0.0116645	0.0132398	0.0474968	0.0658836	0.0718854	0.0140474
	TCGA-BP-5190-11A	KIRC	0.0112699	0.0126352	0.0475826	0.0841185	0.0740286	0.0128586
	TCGA-BP-5191-11A	KIRC	0.0109056	0.010257	0.0394926	0.104773	0.0613513	0.0105553
	TCGA-BP-5192-11A	KIRC	0.0120168	0.012222	0.0701603	0.0771487	0.0739845	0.0149348
	TCGA-BP-5194-11A	KIRC	0.0121503	0.0165757	0.0544969	0.0839131	0.0815809	0.0142129
	TCGA-BP-5195-11A	KIRC	0.0103644	0.0143539	0.054714	0.0807143	0.0760808	0.0125647
	TCGA-BP-5196-11A	KIRC	0.0122351	0.0158804	0.0602586	0.07747	0.0749232	0.0137551
	TCGA-BP-5198-11A	KIRC	0.00975351	0.0126432	0.0566831	0.0744559	0.0716245	0.0139674
	TCGA-BP-5199-11A	KIRC	0.0113545	0.0128768	0.0363297	0.084756	0.0676623	0.012233
	TCGA-BP-5200-11A	KIRC	0.0121693	0.0162232	0.0439522	0.102719	0.0682299	0.0120986
	TCGA-BP-5201-11A	KIRC	0.0141978	0.0162215	0.0411041	0.0821023	0.0726908	0.016131
	TCGA-BP-5202-11A	KIRC	0.0122797	0.0129443	0.0490766	0.13454	0.0698057	0.0112068
	TCGA-CJ-4869-11A	KIRC	0.0110215	0.01167	0.0507124	0.0765707	0.0677772	0.0152058
	TCGA-CJ-4882-11A	KIRC	0.0123923	0.0133444	0.0456906	0.104273	0.399354	0.0113119
	TCGA-CJ-4897-11A	KIRC	0.012398	0.0152653	0.0466999	0.0683725	0.0836823	0.014065
	TCGA-CJ-4901-11A	KIRC	0.0107142	0.0121746	0.0601166	0.0758748	0.075828	0.0137346
	TCGA-CJ-4902-11A	KIRC	0.0104958	0.0176856	0.0290916	0.118805	0.0730383	0.0145448
	TCGA-CJ-4903-11A	KIRC	0.011968	0.0148916	0.0343926	0.097222	0.0812213	0.0115306
	TCGA-CJ-4904-11A	KIRC	0.0105154	0.0123792	0.0587997	0.0757917	0.0668459	0.0139653
	TCGA-CJ-4905-11A	KIRC	0.0120251	0.0134986	0.0482025	0.119864	0.0600917	0.014184
	TCGA-CJ-4907-11A	KIRC	0.0109631	0.0126788	0.0419913	0.0788593	0.0571365	0.0109232
	TCGA-CJ-4908-11A	KIRC	0.0105052	0.0173641	0.0554465	0.104204	0.0629647	0.0118705
	TCGA-CJ-4912-11A	KIRC	0.0115855	0.0111431	0.054674	0.0989542	0.0686152	0.0112691
	TCGA-CJ-4913-11A	KIRC	0.0111293	0.0112995	0.0378079	0.0896198	0.0665175	0.012522
	TCGA-CJ-4916-11A	KIRC	0.0121659	0.0144611	0.0518572	0.100532	0.0593944	0.0133946
	TCGA-CJ-4918-11A	KIRC	0.0113226	0.0120978	0.0609603	0.0687547	0.0592306	0.0126097
	TCGA-CJ-4920-11A	KIRC	0.0113992	0.013089	0.03521	0.0999337	0.0753826	0.0121045
	TCGA-CJ-4923-11A	KIRC	0.012894	0.0139302	0.0801901	0.0730839	0.0744108	0.0164322
	TCGA-CZ-4853-11A	KIRC	0.0109638	0.0153345	0.049301	0.0962935	0.0695584	0.0141016
	TCGA-CZ-4856-11A	KIRC	0.0135911	0.0147288	0.0660241	0.108896	0.0703859	0.0125308
	TCGA-CZ-4859-11A	KIRC	0.012741	0.014303	0.0657449	0.0872627	0.0702878	0.0131012
	TCGA-CZ-4863-11A	KIRC	0.0112176	0.0190321	0.0963542	0.110635	0.0769391	0.0141914
	TCGA-CZ-4864-11A	KIRC	0.00866138	0.0138635	0.0627188	0.098785	0.0769724	0.014558
	TCGA-CZ-4865-11A	KIRC	0.011929	0.0177641	0.0508858	0.0932344	0.0533997	0.013503
	TCGA-CZ-4866-11A	KIRC	0.0122086	0.0124541	0.0444115	0.0897135	0.0712298	0.0118276
	TCGA-CZ-5451-11A	KIRC	0.0103348	0.0148956	0.0671584	0.0939827	0.0707117	0.0139342
	TCGA-CZ-5452-11A	KIRC	0.0101187	0.0149794	0.0486015	0.083975	0.0580473	0.0114214
	TCGA-CZ-5453-11A	KIRC	0.0104065	0.0129806	0.0471202	0.0925946	0.0644309	0.0108843
	TCGA-CZ-5454-11A	KIRC	0.0110666	0.0175436	0.0313285	0.0740022	0.0573978	0.0124369
	TCGA-CZ-5455-11A	KIRC	0.00994926	0.0127096	0.0677258	0.0943101	0.0609495	0.0153396
	TCGA-CZ-5456-11A	KIRC	0.0119985	0.0135181	0.0443303	0.0688908	0.0672899	0.0122378
	TCGA-CZ-5457-11A	KIRC	0.00918672	0.0160068	0.0570521	0.109782	0.0847209	0.0176913
	TCGA-CZ-5458-11A	KIRC	0.00818478	0.018048	0.0646148	0.098562	0.0730656	0.015594
	TCGA-CZ-5459-11A	KIRC	0.011276	0.0159171	0.0323799	0.0793168	0.0560204	0.0144442
	TCGA-CZ-5460-11A	KIRC	0.00962718	0.0163069	0.0497326	0.0780229	0.0568105	0.0127801
	TCGA-CZ-5461-11A	KIRC	0.00987067	0.0123097	0.0720566	0.0934178	0.0792052	0.0139361
	TCGA-CZ-5462-11A	KIRC	0.0116916	0.0184578	0.0560779	0.0902098	0.0617701	0.012915
	TCGA-CZ-5463-11A	KIRC	0.00986872	0.0147442	0.0623498	0.0932758	0.0733063	0.0136731
	TCGA-CZ-5464-11A	KIRC	0.0101346	0.0202316	0.0458796	0.0685409	0.0542269	0.0153478
	TCGA-CZ-5465-11A	KIRC	0.0106703	0.0158973	0.0524278	0.0847438	0.059002	0.0125649
	TCGA-CZ-5466-11A	KIRC	0.00999429	0.0183915	0.0628441	0.0818845	0.0883238	0.0132583
	TCGA-CZ-5467-11A	KIRC	0.0113081	0.0138339	0.074506	0.0908923	0.068009	0.014344
	TCGA-CZ-5468-11A	KIRC	0.0106349	0.0138538	0.0554305	0.104832	0.0674665	0.0132638
	TCGA-CZ-5469-11A	KIRC	0.0120505	0.0121293	0.0522338	0.0828116	0.0615009	0.0131634
	TCGA-CZ-5470-11A	KIRC	0.00981538	0.0121369	0.0835718	0.1031	0.0776222	0.0129664
	TCGA-A4-7288-11A	KIRP	0.0126444	0.0219992	0.0547643	0.123381	0.0716081	0.0180878
	TCGA-A4-7585-11A	KIRP	0.0121678	0.0306538	0.0566518	0.113285	0.084664	0.0184062
	TCGA-A4-7732-11A	KIRP	0.0153566	0.022552	0.0488949	0.107049	0.057126	0.0141429
	TCGA-B1-A47M-11A	KIRP	0.018085	0.0168011	0.0431097	0.0816498	0.0592738	0.0182766
	TCGA-BQ-5875-11A	KIRP	0.0135069	0.0168589	0.0565611	0.0862551	0.0644846	0.012582
	TCGA-BQ-5876-11A	KIRP	0.0148994	0.0150697	0.0379415	0.0845766	0.064012	0.0170326
	TCGA-BQ-5877-11A	KIRP	0.0229456	0.0188783	0.0669859	0.117516	0.118287	0.0124742
	TCGA-BQ-5878-11A	KIRP	0.0129781	0.0143474	0.0592578	0.0715733	0.0697368	0.0119695
	TCGA-BQ-5879-11A	KIRP	0.018744	0.021837	0.0508817	0.0834321	0.0614287	0.011685
	TCGA-BQ-5880-11A	KIRP	0.0163543	0.021795	0.0511824	0.137863	0.0775039	0.0151326
	TCGA-BQ-5881-11A	KIRP	0.0164541	0.0260391	0.0446865	0.0884254	0.0699291	0.0153993
	TCGA-BQ-5882-11A	KIRP	0.0183627	0.0196365	0.0444151	0.102672	0.0684715	0.015519
	TCGA-BQ-5883-11A	KIRP	0.0162405	0.0116214	0.0423205	0.0835772	0.0670925	0.0118281
	TCGA-BQ-5884-11A	KIRP	0.0157193	0.021842	0.0610877	0.129536	0.0708671	0.0152145
	TCGA-BQ-5885-11A	KIRP	0.0172011	0.0208236	0.0491774	0.124486	0.0732736	0.0170239
	TCGA-BQ-5886-11A	KIRP	0.0144168	0.0183577	0.0517164	0.122451	0.0950899	0.0136454
	TCGA-BQ-5887-11A	KIRP	0.0139608	0.0219841	0.0545841	0.0997535	0.0757675	0.015711
	TCGA-BQ-5888-11A	KIRP	0.0166643	0.0125106	0.071243	0.0801777	0.0759946	0.0114725
	TCGA-BQ-5889-11A	KIRP	0.0229906	0.0146548	0.0687497	0.0797744	0.0689465	0.0112672
	TCGA-BQ-5890-11A	KIRP	0.015512	0.0172239	0.0467747	0.0838157	0.0707567	0.0151831
	TCGA-BQ-5891-11A	KIRP	0.208945	0.0163383	0.0359559	0.0865375	0.582548	0.0139622
	TCGA-BQ-5892-11A	KIRP	0.0253467	0.0143913	0.0671659	0.071775	0.101883	0.0131757
	TCGA-BQ-5893-11A	KIRP	0.0137821	0.0144527	0.0635815	0.0821369	0.0771459	0.0131754
	TCGA-BQ-5894-11A	KIRP	0.0161307	0.0192738	0.0518292	0.122201	0.0828561	0.0152792
	TCGA-BQ-7044-11A	KIRP	0.0120586	0.0181222	0.0492616	0.130178	0.0716035	0.016287
	TCGA-BQ-7045-11A	KIRP	0.0149009	0.0175732	0.0460203	0.104081	0.0804142	0.0158289
	TCGA-BQ-7046-11A	KIRP	0.0117949	0.0165605	0.0464864	0.107786	0.0731825	0.0168611
	TCGA-BQ-7048-11A	KIRP	0.0124701	0.0152745	0.0554615	0.103216	0.0723858	0.015017
	TCGA-BQ-7049-11A	KIRP	0.0134474	0.0185503	0.0478031	0.110624	0.0798958	0.0164208
	TCGA-BQ-7050-11A	KIRP	0.013018	0.0172582	0.0430152	0.111343	0.0713285	0.0170329
	TCGA-BQ-7051-11A	KIRP	0.0126692	0.0166969	0.0560397	0.127884	0.0800198	0.0165063
	TCGA-BQ-7053-11A	KIRP	0.0141349	0.0147202	0.0555737	0.122066	0.0723776	0.0169638
	TCGA-BQ-7055-11A	KIRP	0.0140267	0.0160818	0.0511909	0.115129	0.0742371	0.0157386
	TCGA-BQ-7056-11A	KIRP	0.0120416	0.0222117	0.0640262	0.118602	0.0816488	0.0158088
	TCGA-BQ-7058-11A	KIRP	0.0130842	0.0229917	0.0458235	0.125506	0.0791103	0.0172372
	TCGA-BQ-7059-11A	KIRP	0.01301	0.0210072	0.0469245	0.122362	0.0597598	0.0187612
	TCGA-BQ-7060-11A	KIRP	0.014406	0.0116142	0.0454208	0.118523	0.058708	0.0151452
	TCGA-BQ-7061-11A	KIRP	0.0146904	0.0219568	0.0479004	0.116803	0.0743405	0.0175362
	TCGA-BQ-7062-11A	KIRP	0.0139275	0.0179236	0.0463493	0.112325	0.0740217	0.0172992
	TCGA-DZ-6131-11A	KIRP	0.0138399	0.0205564	0.0457332	0.113512	0.065486	0.0150432
	TCGA-DZ-6132-11A	KIRP	0.0132152	0.0160533	0.0504793	0.113074	0.0804616	0.0162599
	TCGA-DZ-6133-11A	KIRP	0.0133992	0.0225529	0.0563403	0.107059	0.0900919	0.0163858
	TCGA-DZ-6134-11A	KIRP	0.0121174	0.0233229	0.0602922	0.119772	0.0796217	0.0161137
	TCGA-DZ-6135-11A	KIRP	0.0142789	0.0166431	0.0428818	0.114824	0.0771321	0.0165534
	TCGA-GL-6846-11A	KIRP	0.0128568	0.0169165	0.0428566	0.12647	0.0648296	0.0170513
	TCGA-BC-A10Q-11A	LIHC	0.0136901	0.0198234	0.0368692	0.166259	0.0724316	0.0170529
	TCGA-BC-A10R-11A	LIHC	0.0173303	0.0309831	0.0701329	0.133622	0.0526844	0.0209348
	TCGA-BC-A10S-11A	LIHC	0.172457	0.0517358	0.126728	0.101341	0.08087	0.0156913
	TCGA-BC-A10T-11A	LIHC	0.0142965	0.0217649	0.0663961	0.118544	0.0722411	0.013843
	TCGA-BC-A10U-11A	LIHC	0.0205236	0.0187562	0.047382	0.120822	0.0746876	0.0134231
	TCGA-BC-A10W-11A	LIHC	0.0151612	0.0255785	0.0478835	0.128552	0.0776456	0.015341
	TCGA-BC-A10Y-11A	LIHC	0.0171147	0.0149124	0.0579398	0.132001	0.0809599	0.0149363
	TCGA-BC-A10Z-11A	LIHC	0.0152098	0.0244173	0.0622496	0.111817	0.0737302	0.0127366
	TCGA-BC-A110-11A	LIHC	0.016117	0.0187899	0.0508212	0.121261	0.071906	0.0153617
	TCGA-BC-A112-11A	LIHC	0.0314215	0.0274663	0.0717456	0.0994444	0.0751034	0.0206216
	TCGA-BC-A216-11A	LIHC	0.0131075	0.0146404	0.0699411	0.105528	0.0887351	0.0149503
	TCGA-BD-A2L6-11A	LIHC	0.0159274	0.0241094	0.0541666	0.114748	0.0730747	0.0172735
	TCGA-BD-A3EP-11A	LIHC	0.0140679	0.0228416	0.0617583	0.114651	0.0771057	0.0166408
	TCGA-DD-A113-11A	LIHC	0.0137401	0.0207629	0.0538594	0.112187	0.0715245	0.0145576
	TCGA-DD-A114-11A	LIHC	0.0155985	0.0254938	0.0594693	0.110048	0.0739311	0.0150348
	TCGA-DD-A115-11A	LIHC	0.0146988	0.0198748	0.0589533	0.106082	0.0732684	0.0157177
	TCGA-DD-A116-11A	LIHC	0.0206703	0.0231554	0.0683323	0.125218	0.0905868	0.0180668
	TCGA-DD-A118-11A	LIHC	0.0156236	0.0169191	0.0556109	0.123702	0.0929271	0.0153193
	TCGA-DD-A119-11A	LIHC	0.0198215	0.0190162	0.0484027	0.170148	0.0743678	0.0153104
	TCGA-DD-A11A-11A	LIHC	0.0250032	0.0607145	0.0479652	0.154097	0.068984	0.0166471
	TCGA-DD-A11B-11A	LIHC	0.0179813	0.0131575	0.0467657	0.144282	0.0887323	0.0191069
	TCGA-DD-A11C-11A	LIHC	0.0284958	0.0242108	0.0614297	0.122103	0.0884682	0.0166759
	TCGA-DD-A11D-11A	LIHC	0.0173142	0.0155557	0.0624399	0.117178	0.0915254	0.0168895
	TCGA-DD-A1E9-11A	LIHC	0.0213782	0.0218995	0.0501085	0.119335	0.0790876	0.0166959
	TCGA-DD-A1EB-11A	LIHC	0.0176781	0.0210212	0.0651945	0.117529	0.07148	0.0138123
	TCGA-DD-A1EC-11A	LIHC	0.0255311	0.0224442	0.116832	0.112048	0.0820172	0.0159484
	TCGA-DD-A1ED-11A	LIHC	0.0120277	0.0158149	0.0417492	0.120861	0.0592347	0.0158063
	TCGA-DD-A1EE-11A	LIHC	0.0199003	0.0207333	0.058037	0.109286	0.0806233	0.0154899
	TCGA-DD-A1EF-11A	LIHC	0.0183788	0.0176592	0.0504844	0.127092	0.0742269	0.0174027
	TCGA-DD-A1EG-11A	LIHC	0.015508	0.0226339	0.0547475	0.117531	0.0841975	0.0205846
	TCGA-DD-A1EH-11A	LIHC	0.0152424	0.0133057	0.0472401	0.140039	0.0683308	0.0145485
	TCGA-DD-A1EI-11A	LIHC	0.0174015	0.027683	0.0534531	0.12489	0.0795907	0.0179455
	TCGA-DD-A1EJ-11A	LIHC	0.0152298	0.0196769	0.0538747	0.110379	0.0801485	0.0171918
	TCGA-DD-A1EL-11A	LIHC	0.01785	0.0177662	0.0623889	0.11319	0.079332	0.0178855
	TCGA-DD-A39V-11A	LIHC	0.0135041	0.0195719	0.0555799	0.0993655	0.0754078	0.0162966
	TCGA-DD-A39W-11A	LIHC	0.0160526	0.0244258	0.0474291	0.11943	0.0876084	0.0182925
	TCGA-DD-A39X-11A	LIHC	0.0168614	0.0216261	0.0512649	0.119969	0.0746521	0.0193132
	TCGA-DD-A39Z-11A	LIHC	0.0149131	0.0246207	0.0510971	0.110182	0.074897	0.0174516
	TCGA-DD-A3A1-11A	LIHC	0.015339	0.0238693	0.047059	0.137814	0.0901183	0.0157662
	TCGA-DD-A3A2-11A	LIHC	0.0169463	0.0222627	0.0545476	0.125434	0.0768173	0.0175594
	TCGA-DD-A3A3-11A	LIHC	0.014956	0.0192756	0.0475156	0.107009	0.0660123	0.0176128
	TCGA-EP-A12J-11A	LIHC	0.0160041	0.0143276	0.0544958	0.117926	0.0717506	0.0157637
	TCGA-EP-A26S-11A	LIHC	0.0141406	0.0199808	0.0623566	0.124193	0.101363	0.0155499
	TCGA-ES-A2HS-11A	LIHC	0.0186517	0.015215	0.0612383	0.109495	0.0656495	0.0164187
	TCGA-ES-A2HT-11A	LIHC	0.0136239	0.0154811	0.0507353	0.126487	0.0844078	0.0149983
	TCGA-FV-A23B-11A	LIHC	0.0162629	0.017531	0.055649	0.123883	0.079828	0.0154668
	TCGA-FV-A2QR-11A	LIHC	0.0127513	0.0173858	0.0568308	0.114092	0.0767153	0.0157447
	TCGA-G3-A25W-11A	LIHC	0.0177705	0.0182714	0.0624504	0.142862	0.0726796	0.0164745
	TCGA-G3-A25X-11A	LIHC	0.0168757	0.0188957	0.0845255	0.130275	0.0922047	0.0162444
	TCGA-05-5420-11A	LUAD	0.0174178	0.0222947	0.0400149	0.0943332	0.0636985	0.0138713
	TCGA-38-4631-11A	LUAD	0.0156605	0.0217101	0.0439975	0.10773	0.0767878	0.0164899
	TCGA-38-4632-11A	LUAD	0.0154001	0.0169311	0.0621062	0.104953	0.0914553	0.0162246
	TCGA-44-2655-11A	LUAD	0.011599	0.0235445	0.0446608	0.122143	0.0544778	0.0167617
	TCGA-44-2656-11A	LUAD	0.0108253	0.0173203	0.0367526	0.092242	0.0519597	0.0131146
	TCGA-44-2659-11A	LUAD	0.0115242	0.0169539	0.0396977	0.11659	0.0620068	0.0125948
	TCGA-44-2662-11A	LUAD	0.0127163	0.018131	0.0354692	0.100875	0.0446971	0.0148992
	TCGA-44-2665-11A	LUAD	0.0111522	0.0198079	0.0299074	0.100486	0.0586529	0.0136985
	TCGA-44-2668-11A	LUAD	0.0124811	0.0186133	0.0420349	0.0988689	0.0471375	0.0131548
	TCGA-44-5643-11A	LUAD	0.0136762	0.0139593	0.0616753	0.117967	0.0617134	0.0138082
	TCGA-44-5645-11A	LUAD	0.0151774	0.0193728	0.0591186	0.102175	0.0779629	0.012788
	TCGA-44-6144-11A	LUAD	0.0179247	0.0200872	0.0718363	0.118244	0.10174	0.0142123
	TCGA-44-6145-11A	LUAD	0.0142883	0.0250464	0.0640438	0.111237	0.0854101	0.0173696
	TCGA-44-6146-11A	LUAD	0.0180754	0.0162345	0.0677165	0.0978919	0.0849955	0.015427
	TCGA-44-6147-11A	LUAD	0.0162468	0.0176594	0.0455946	0.106552	0.0729126	0.0153603
	TCGA-44-6148-11A	LUAD	0.0159553	0.0270388	0.0479004	0.114132	0.0869633	0.0155577
	TCGA-44-6778-11A	LUAD	0.0347554	0.0184412	0.0590324	0.110923	0.073586	0.0149391
	TCGA-49-4488-11A	LUAD	0.0163155	0.0229245	0.0685272	0.131186	0.0765923	0.0187878
	TCGA-49-6745-11A	LUAD	0.0179994	0.0173709	0.0531611	0.110336	0.0872398	0.0158323
	TCGA-50-5930-11A	LUAD	0.0166756	0.0201932	0.0789793	0.120251	0.0876722	0.0170788
	TCGA-50-5931-11A	LUAD	0.0179596	0.015917	0.0349263	0.119548	0.079337	0.0128408
	TCGA-50-5932-11A	LUAD	0.014691	0.0194066	0.0547969	0.114425	0.078825	0.0186503
	TCGA-50-5933-11A	LUAD	0.0159651	0.0249712	0.0522064	0.0773001	0.0772823	0.0184629
	TCGA-50-5935-11A	LUAD	0.0157265	0.0183996	0.0534157	0.121183	0.0840231	0.0169085
	TCGA-50-5936-11A	LUAD	0.0131412	0.0184557	0.0425645	0.0785994	0.0672949	0.0146695
	TCGA-50-5939-11A	LUAD	0.0132171	0.0177237	0.0376816	0.102394	0.0625614	0.0118353
	TCGA-50-6591-11A	LUAD	0.0167487	0.0222668	0.055901	0.0990821	0.0825174	0.0195483
	TCGA-50-6592-11A	LUAD	0.0270077	0.0691517	0.122268	0.0859339	0.0590728	0.0173327
	TCGA-50-6593-11A	LUAD	0.0174228	0.0171957	0.060457	0.109683	0.0851994	0.0138099
	TCGA-50-6594-11A	LUAD	0.0136732	0.0137754	0.0525588	0.0833697	0.0743015	0.0159914
	TCGA-73-4658-11A	LUAD	0.0153455	0.0180187	0.0697906	0.108692	0.0943304	0.0168669
	TCGA-73-4676-11A	LUAD	0.0174042	0.0211474	0.0527512	0.132443	0.123386	0.017049
	TCGA-18-3417-11A	LUSC	0.0129342	0.0247257	0.0505895	0.0966481	0.0614659	0.0166647
	TCGA-18-4721-11A	LUSC	0.0125097	0.0137047	0.0542153	0.0753845	0.0585007	0.0158327
	TCGA-18-5592-11A	LUSC	0.0139978	0.0187119	0.0546689	0.111622	0.0681992	0.0117857
	TCGA-18-5595-11A	LUSC	0.0144193	0.0243606	0.0473205	0.0956656	0.0674394	0.0132783
	TCGA-22-4599-11A	LUSC	0.010966	0.0162923	0.0339489	0.121329	0.0590869	0.0129065
	TCGA-22-4601-11A	LUSC	0.0116176	0.0193307	0.0521897	0.108651	0.0693442	0.0116029
	TCGA-22-4613-11A	LUSC	0.0121024	0.0163198	0.0444488	0.0997277	0.0506385	0.0139462
	TCGA-22-5471-11A	LUSC	0.0121086	0.0210826	0.0409243	0.0972396	0.0735156	0.0119445
	TCGA-22-5472-11A	LUSC	0.0140783	0.0125157	0.0496476	0.100411	0.0533537	0.0125702
	TCGA-22-5473-11A	LUSC	0.0126381	0.0164682	0.0502546	0.0971685	0.0645728	0.0127558
	TCGA-22-5474-11A	LUSC	0.0121684	0.0315301	0.0484564	0.114803	0.064627	0.0120452
	TCGA-22-5477-11A	LUSC	0.0132041	0.0236004	0.0515888	0.121534	0.0742303	0.012956
	TCGA-22-5478-11A	LUSC	0.0123552	0.0188379	0.0430387	0.11394	0.0674002	0.0134815
	TCGA-22-5480-11A	LUSC	0.0120231	0.0179801	0.0469153	0.111245	0.0706743	0.014384
	TCGA-22-5482-11A	LUSC	0.0109712	0.0227704	0.0395951	0.0843321	0.075678	0.0142833
	TCGA-22-5485-11A	LUSC	0.012638	0.0216545	0.0305092	0.103988	0.06942	0.013884
	TCGA-22-5489-11A	LUSC	0.0126846	0.0258219	0.0546642	0.100981	0.0681702	0.0138606
	TCGA-22-5491-11A	LUSC	0.0123288	0.0220624	0.0545769	0.10405	0.0722098	0.0147157
	TCGA-22-5492-11A	LUSC	0.0142817	0.0265166	0.0509695	0.103672	0.0680912	0.0132365
	TCGA-33-4566-11A	LUSC	0.0101733	0.0111488	0.045782	0.0908563	0.0547116	0.0114643
	TCGA-33-4579-11A	LUSC	0.0118747	0.0127276	0.0503317	0.106077	0.0609568	0.0138321
	TCGA-33-4582-11A	LUSC	0.00904582	0.013577	0.0352934	0.0955852	0.0623115	0.0136931
	TCGA-33-4583-11A	LUSC	0.0115523	0.0154315	0.0344668	0.0978754	0.0651116	0.0121878
	TCGA-33-4586-11A	LUSC	0.0105439	0.0129711	0.0478061	0.0683788	0.0672201	0.0129407
	TCGA-33-4589-11A	LUSC	0.00994714	0.0161054	0.0444551	0.0849186	0.0613914	0.0137095
	TCGA-34-5929-11A	LUSC	0.0131216	0.0218199	0.0505436	0.124758	0.0707144	0.0132848
	TCGA-39-5011-11A	LUSC	0.0115186	0.0135258	0.0329011	0.104036	0.0593807	0.0116435
	TCGA-39-5016-11A	LUSC	0.0119808	0.0142515	0.0407584	0.116927	0.0665356	0.0111516
	TCGA-39-5019-11A	LUSC	0.0124527	0.0186621	0.0441468	0.157079	0.0851095	0.0117212
	TCGA-39-5021-11A	LUSC	0.0116029	0.0167398	0.0395698	0.114541	0.0743877	0.01201
	TCGA-39-5028-11A	LUSC	0.0110633	0.012851	0.0487866	0.0942832	0.0634546	0.0113737
	TCGA-39-5029-11A	LUSC	0.0106559	0.0199347	0.0482627	0.0697402	0.0542032	0.0131745
	TCGA-39-5030-11A	LUSC	0.0104746	0.0154155	0.0353992	0.100078	0.0667375	0.0120307
	TCGA-39-5031-11A	LUSC	0.0105214	0.0200092	0.0517392	0.0665763	0.0480556	0.0113614
	TCGA-39-5034-11A	LUSC	0.00973146	0.00957289	0.0481025	0.0870259	0.0593118	0.0130611
	TCGA-39-5035-11A	LUSC	0.00965911	0.0115509	0.0462839	0.0693802	0.0616341	0.0127052
	TCGA-39-5036-11A	LUSC	0.0131224	0.0184308	0.0493183	0.10299	0.0548974	0.0136401
	TCGA-39-5037-11A	LUSC	0.0127067	0.0154576	0.0396768	0.10273	0.0651957	0.0143238
	TCGA-39-5039-11A	LUSC	0.00904074	0.0135737	0.0532785	0.089751	0.0643311	0.014418
	TCGA-43-3394-11A	LUSC	0.0116232	0.0176962	0.0380881	0.0963991	0.0530165	0.0137781
	TCGA-43-3920-11B	LUSC	0.010522	0.0154104	0.0418474	0.119578	0.0642974	0.0123471
	TCGA-43-5668-11A	LUSC	0.0118938	0.0193468	0.0653628	0.107717	0.0680597	0.0145448
	TCGA-43-6771-11A	LUSC	0.0123441	0.0197495	0.0610662	0.112171	0.0675168	0.0116786
	TCGA-FZ-5919-11A	PAAD	0.0115091	0.015627	0.0411667	0.0878397	0.0695553	0.0144619
	TCGA-FZ-5920-11A	PAAD	0.0105121	0.0120071	0.0346666	0.085077	0.0561736	0.0120661
	TCGA-FZ-5922-11A	PAAD	0.0126203	0.0131555	0.0519613	0.0919883	0.0530965	0.0123484
	TCGA-FZ-5923-11A	PAAD	0.0110073	0.0167711	0.035314	0.0979869	0.0614599	0.011815
	TCGA-FZ-5924-11A	PAAD	0.01105	0.0316382	0.0462135	0.106355	0.0630846	0.0117794
	TCGA-FZ-5926-11A	PAAD	0.00991256	0.0133908	0.0448674	0.0963341	0.0676502	0.0146212
	TCGA-H6-8124-11A	PAAD	0.018159	0.0340581	0.0451721	0.11555	0.0678032	0.0155034
	TCGA-H6-A45N-11A	PAAD	0.0117634	0.0181048	0.0436596	0.0905364	0.0476543	0.017836
	TCGA-HV-A5A3-11A	PAAD	0.015254	0.0195993	0.0544968	0.0975339	0.0590076	0.0143805
	TCGA-YB-A89D-11A	PAAD	0.0149376	0.0226252	0.0711558	0.102748	0.0780516	0.0211133
	TCGA-P8-A5KC-11A	PCPG	0.0176927	0.0252085	0.0435675	0.0904335	0.0749529	0.0192294
	TCGA-P8-A5KD-11A	PCPG	0.018837	0.0236296	0.0559199	0.0766593	0.0537892	0.0174722
	TCGA-SQ-A6I4-11A	PCPG	0.0144049	0.0141963	0.0521894	0.0722174	0.0502751	0.0165621
	TCGA-CH-5761-11A	PRAD	0.012917	0.0156782	0.0500754	0.0801453	0.0730389	0.0135032
	TCGA-CH-5762-11A	PRAD	0.0190928	0.0149179	0.0498228	0.131237	0.0697143	0.0158699
	TCGA-CH-5763-11A	PRAD	0.0161831	0.0178617	0.0443612	0.0819297	0.0603688	0.0137185
	TCGA-CH-5764-11A	PRAD	0.0143431	0.0168819	0.0527664	0.109168	0.0836277	0.0169398
	TCGA-CH-5765-11A	PRAD	0.0151244	0.0176866	0.0437212	0.125497	0.0587565	0.0157731
	TCGA-CH-5766-11A	PRAD	0.0140692	0.0187823	0.036675	0.107527	0.0640176	0.0182733
	TCGA-CH-5767-11B	PRAD	0.0147003	0.0188553	0.0743502	0.164841	0.0811131	0.0160552
	TCGA-CH-5768-11A	PRAD	0.014475	0.0161971	0.0483323	0.105541	0.0722104	0.0154058
	TCGA-CH-5769-11A	PRAD	0.0137114	0.0247286	0.0539963	0.0984979	0.0627942	0.0121614
	TCGA-CH-5771-11A	PRAD	0.012741	0.020297	0.0402345	0.104114	0.0745316	0.0150862
	TCGA-CH-5772-11A	PRAD	0.0154552	0.0159168	0.0382666	0.126697	0.0750945	0.0158624
	TCGA-EJ-7123-11A	PRAD	0.0202498	0.0137808	0.0739374	0.113458	0.0651971	0.0140265
	TCGA-EJ-7125-11A	PRAD	0.0116989	0.0249507	0.0528876	0.112108	0.0876929	0.0185546
	TCGA-EJ-7317-11A	PRAD	0.0125516	0.0223263	0.0391376	0.10861	0.0816923	0.0167194
	TCGA-EJ-7327-11A	PRAD	0.0175496	0.0196619	0.0455906	0.116982	0.0752751	0.0175915
	TCGA-EJ-7328-11A	PRAD	0.0136412	0.018439	0.0423656	0.11966	0.0675832	0.0151567
	TCGA-EJ-7331-11A	PRAD	0.013375	0.0208145	0.0514406	0.110297	0.066033	0.0146238
	TCGA-EJ-7781-11A	PRAD	0.0126021	0.0275083	0.0464118	0.121879	0.0830622	0.0153796
	TCGA-EJ-7782-11A	PRAD	0.0119385	0.0158144	0.0407876	0.101224	0.0877058	0.0143845
	TCGA-EJ-7784-11A	PRAD	0.0139618	0.0218961	0.0413237	0.123575	0.0846187	0.0182022
	TCGA-EJ-7785-11A	PRAD	0.0123417	0.0224274	0.0504763	0.12022	0.0753729	0.0175765
	TCGA-EJ-7786-11A	PRAD	0.0129151	0.0213341	0.0578761	0.128808	0.0809828	0.0129024
	TCGA-EJ-7789-11A	PRAD	0.0122429	0.0175272	0.0487771	0.119923	0.0769728	0.0135555
	TCGA-EJ-7792-11A	PRAD	0.0140066	0.016631	0.0511637	0.108303	0.0781096	0.0163871
	TCGA-EJ-7794-11A	PRAD	0.011285	0.0171473	0.051402	0.132109	0.0692891	0.015606
	TCGA-G9-6332-11A	PRAD	0.0154176	0.0264889	0.0650579	0.154399	0.0969548	0.0192062
	TCGA-G9-6333-11A	PRAD	0.0145145	0.0202996	0.0426549	0.109007	0.0789714	0.0173751
	TCGA-G9-6342-11A	PRAD	0.0170603	0.0166592	0.0518256	0.081982	0.0643243	0.0136318
	TCGA-G9-6348-11A	PRAD	0.0143236	0.0191253	0.0577242	0.133885	0.0977327	0.0175112
	TCGA-G9-6351-11A	PRAD	0.0205092	0.0176082	0.0541278	0.0962866	0.0734577	0.0124916
	TCGA-G9-6353-11A	PRAD	0.0149753	0.0229032	0.0561499	0.105151	0.0790481	0.0178444
	TCGA-G9-6356-11A	PRAD	0.015624	0.0249362	0.0542474	0.144985	0.0884222	0.0163854
	TCGA-G9-6362-11A	PRAD	0.0184947	0.0317962	0.0666813	0.128675	0.0876452	0.0208015
	TCGA-G9-6363-11A	PRAD	0.0167343	0.0188901	0.0491479	0.128204	0.0764424	0.0176313
	TCGA-G9-6364-11A	PRAD	0.01395	0.0267719	0.0488342	0.129946	0.0987102	0.0175497
	TCGA-G9-6365-11A	PRAD	0.0181379	0.0267579	0.0383761	0.128731	0.0818033	0.0157055
	TCGA-G9-6367-11A	PRAD	0.0175243	0.0242225	0.0609036	0.137417	0.07238	0.0177743
	TCGA-G9-6373-11A	PRAD	0.0156076	0.0195661	0.0681881	0.137801	0.0871533	0.0158268
	TCGA-G9-6384-11A	PRAD	0.0128936	0.0216529	0.0462315	0.153166	0.0803016	0.0187883
	TCGA-G9-6385-11A	PRAD	0.0162548	0.0211366	0.0548238	0.120213	0.0845674	0.0158266
	TCGA-G9-6494-11A	PRAD	0.0167136	0.0177384	0.0600105	0.142082	0.077006	0.0144889
	TCGA-G9-6496-11A	PRAD	0.0157881	0.023121	0.0618242	0.121069	0.0944889	0.0139618
	TCGA-G9-6499-11A	PRAD	0.0162296	0.0151964	0.0528606	0.0776615	0.0661404	0.012988
	TCGA-HC-7211-11A	PRAD	0.0133655	0.0166494	0.0445193	0.100422	0.0771503	0.0165828
	TCGA-HC-7737-11A	PRAD	0.0138496	0.0225757	0.0461355	0.104838	0.0699479	0.0192538
	TCGA-HC-7742-11A	PRAD	0.0118276	0.0201375	0.0434529	0.121522	0.0839157	0.0170558
	TCGA-HC-7745-11A	PRAD	0.0135904	0.0130206	0.0501312	0.137514	0.0832527	0.0256329
	TCGA-HC-7752-11A	PRAD	0.0127764	0.022866	0.0370898	0.117508	0.0779195	0.0133685
	TCGA-HC-7819-11A	PRAD	0.0156548	0.0213508	0.0502972	0.127143	0.080222	0.0191556
	TCGA-HC-7820-11A	PRAD	0.0123665	0.0128133	0.05959	0.108659	0.0795126	0.0170347
	TCGA-AG-A01W-11A	READ	0.0178059	0.0241871	0.0616663	0.117355	0.0720942	0.0154223
	TCGA-AG-A01Y-11A	READ	0.0210736	0.0239351	0.0528947	0.12698	0.0655408	0.0157966
	TCGA-AG-A020-11A	READ	0.0176028	0.030841	0.0557413	0.114609	0.0653647	0.0163455
	TCGA-AG-A02N-11A	READ	0.023762	0.0266486	0.068001	0.111854	0.062057	0.0176712
	TCGA-AG-A036-11A	READ	0.0202937	0.0227722	0.0564262	0.110877	0.0639909	0.0162835
	TCGA-FX-A48G-11A	SARC	0.0165645	0.0117719	0.0518828	0.0405631	0.0563321	0.0127276
	TCGA-IF-A4AJ-11A	SARC	0.0189812	0.0136712	0.0392208	0.0530939	0.0558198	0.0123224
	TCGA-K1-A42X-11A	SARC	0.0164024	0.0146874	0.0481214	0.0630118	0.0619539	0.0134902
	TCGA-KF-A41W-11A	SARC	0.016498	0.0140107	0.0491692	0.0421155	0.0547861	0.0118161
	TCGA-FW-A3R5-11A	SKCM	0.0183212	0.026167	0.0432443	0.108519	0.071277	0.0179644
	TCGA-GN-A4U8-11A	SKCM	0.0163284	0.0144115	0.0367076	0.0659055	0.0662611	0.0150159
	TCGA-BR-6452-11A	STAD	0.0142352	0.0198515	0.0412861	0.126121	0.0662583	0.014604
	TCGA-BR-6566-11A	STAD	0.0150135	0.0166689	0.0500983	0.121187	0.0793177	0.0151828
	TCGA-BJ-A28R-11A	THCA	0.0161787	0.0189748	0.053049	0.124011	0.0790559	0.0146978
	TCGA-BJ-A28T-11A	THCA	0.0142247	0.0241721	0.0541135	0.133397	0.0819372	0.017502
	TCGA-BJ-A28W-11A	THCA	0.0149784	0.0188949	0.0504564	0.118293	0.0943935	0.0151842
	TCGA-BJ-A28X-11A	THCA	0.0142645	0.0218892	0.0491587	0.118798	0.0590935	0.0157347
	TCGA-BJ-A290-11A	THCA	0.0157322	0.0176435	0.0423385	0.12279	0.0598568	0.0138085
	TCGA-BJ-A2N7-11A	THCA	0.013964	0.0372241	0.0470987	0.112873	0.0905974	0.0175599
	TCGA-BJ-A2N8-11A	THCA	0.0160639	0.023466	0.0462538	0.14392	0.0881564	0.0158453
	TCGA-BJ-A2N9-11A	THCA	0.0133872	0.0289438	0.0464314	0.139746	0.0730859	0.0171717
	TCGA-BJ-A2NA-11A	THCA	0.0158315	0.0201218	0.0424268	0.131355	0.0729638	0.0205887
	TCGA-BJ-A3PR-11A	THCA	0.0212102	0.0273778	0.0522185	0.137467	0.0757878	0.015114
	TCGA-BJ-A3PU-11A	THCA	0.017046	0.0382964	0.0504475	0.115491	0.079327	0.0189496
	TCGA-DO-A1JZ-11A	THCA	0.0267614	0.0249215	0.0770363	0.144853	0.0837819	0.0206879
	TCGA-E8-A2JQ-11A	THCA	0.0122507	0.0175211	0.0486419	0.127935	0.0754836	0.018412
	TCGA-EL-A3GZ-11A	THCA	0.0143841	0.0326059	0.0509158	0.123533	0.080879	0.0168249
	TCGA-EL-A3H1-11A	THCA	0.0151365	0.025079	0.0427453	0.0859489	0.0635054	0.015635
	TCGA-EL-A3H2-11A	THCA	0.0129104	0.0312964	0.0435913	0.120418	0.0743633	0.0145383
	TCGA-EL-A3H7-11A	THCA	0.0177737	0.0286201	0.053951	0.140967	0.068751	0.0170457
	TCGA-EL-A3MW-11A	THCA	0.0142254	0.0216787	0.0491797	0.0925155	0.0656287	0.0156621
	TCGA-EL-A3MX-11A	THCA	0.0156649	0.0258049	0.0457929	0.0946174	0.0694824	0.0161088
	TCGA-EL-A3MY-11A	THCA	0.0152263	0.0228716	0.0462841	0.107587	0.0570146	0.0159489
	TCGA-EL-A3N2-11A	THCA	0.0143269	0.0266156	0.055815	0.124437	0.0884857	0.0158186
	TCGA-EL-A3N3-11A	THCA	0.0126403	0.0247368	0.0420291	0.140911	0.0754434	0.0159872
	TCGA-EL-A3T0-11A	THCA	0.0149937	0.0169209	0.0416227	0.0934541	0.0575651	0.0144563
	TCGA-EL-A3T1-11A	THCA	0.014128	0.0292409	0.0403662	0.107706	0.0675518	0.0171507
	TCGA-EL-A3T2-11A	THCA	0.0157155	0.0226778	0.0670675	0.110475	0.0692518	0.0160306
	TCGA-EL-A3T3-11A	THCA	0.0179233	0.0205763	0.035033	0.0968479	0.0724863	0.0171471
	TCGA-EL-A3T6-11A	THCA	0.0232837	0.0259882	0.051064	0.113854	0.0856257	0.0179797
	TCGA-EL-A3T7-11A	THCA	0.0798921	0.0298061	0.0689747	0.107527	0.0757742	0.0168943
	TCGA-EL-A3T8-11A	THCA	0.0149482	0.0197577	0.0425252	0.114471	0.0614887	0.0157612
	TCGA-EL-A3TA-11A	THCA	0.0164589	0.0141392	0.0479419	0.102484	0.0599966	0.0142571
	TCGA-EL-A3TB-11A	THCA	0.0160191	0.0249021	0.0419362	0.103682	0.0589765	0.0153976
	TCGA-EL-A3ZG-11A	THCA	0.016392	0.0242653	0.0380949	0.105135	0.0692689	0.0171562
	TCGA-EL-A3ZH-11A	THCA	0.0161049	0.0254774	0.0393738	0.104605	0.0833954	0.0153237
	TCGA-EL-A3ZK-11A	THCA	0.0167361	0.0189684	0.0537424	0.108886	0.0707565	0.0134476
	TCGA-EL-A3ZL-11A	THCA	0.0174818	0.0257328	0.0493149	0.0924941	0.0707049	0.0143305
	TCGA-EL-A3ZO-11A	THCA	0.018132	0.0213893	0.0506968	0.0896651	0.0639437	0.0146538
	TCGA-EL-A3ZP-11A	THCA	0.0155364	0.0206078	0.0532942	0.0883635	0.0707485	0.0141816
	TCGA-EM-A1CS-11A	THCA	0.0212462	0.0285239	0.0646324	0.125408	0.0817667	0.020613
	TCGA-EM-A1CT-11A	THCA	0.0209258	0.0277104	0.0643718	0.150384	0.0811323	0.0204334
	TCGA-EM-A1CU-11A	THCA	0.019074	0.0258767	0.0741753	0.143476	0.106548	0.0178354
	TCGA-EM-A1CV-11A	THCA	0.0212459	0.0345432	0.0751347	0.136107	0.0782465	0.0200163
	TCGA-EM-A1CW-11A	THCA	0.0199409	0.0228434	0.0797533	0.134146	0.09259	0.016992
	TCGA-EM-A1YC-11A	THCA	0.0159972	0.0242527	0.064195	0.0915458	0.0727578	0.0175464
	TCGA-EM-A1YD-11A	THCA	0.0110444	0.0178504	0.0460747	0.0652444	0.0593074	0.0133239
	TCGA-EM-A1YE-11A	THCA	0.0239573	0.028997	0.0591603	0.0941229	0.0574649	0.0164382
	TCGA-EM-A3ST-11A	THCA	0.0153475	0.0216204	0.0597635	0.116078	0.083193	0.0178518
	TCGA-ET-A25J-11A	THCA	0.0152088	0.0234301	0.0502706	0.128866	0.0850409	0.0182174
	TCGA-ET-A25N-11A	THCA	0.0182245	0.0176188	0.0680655	0.121502	0.103372	0.0206842
	TCGA-ET-A2MY-11B	THCA	0.0170285	0.0212933	0.0530105	0.115251	0.0857561	0.0176938
	TCGA-ET-A2N5-11B	THCA	0.0132674	0.0234572	0.0516128	0.113296	0.0815517	0.0179169
	TCGA-ET-A3DP-11A	THCA	0.0169511	0.0208025	0.0487706	0.134981	0.0874945	0.0158515
	TCGA-ET-A3DW-11A	THCA	0.0156372	0.0226173	0.0517364	0.124141	0.0812279	0.0160782
	TCGA-FY-A3TY-11A	THCA	0.0168696	0.0261386	0.0608476	0.133713	0.081624	0.0165331
	TCGA-GE-A2C6-11A	THCA	0.014444	0.021748	0.0670091	0.112717	0.0863697	0.0188408
	TCGA-H2-A2K9-11A	THCA	0.0149327	0.0154614	0.0410545	0.100007	0.0545634	0.0153412
	TCGA-H2-A3RI-11A	THCA	0.018661	0.0291585	0.0623003	0.127417	0.0906738	0.0194527
	TCGA-AJ-A2QL-11A	UCEC	0.0131133	0.0234335	0.0588596	0.138013	0.086181	0.0194958
	TCGA-AJ-A3NC-11A	UCEC	0.0199734	0.0307662	0.0513977	0.11261	0.0921297	0.0166368
	TCGA-AJ-A3NE-11A	UCEC	0.0194378	0.0263389	0.0507823	0.124213	0.0844972	0.0201519
	TCGA-AJ-A3NH-11A	UCEC	0.0216102	0.0305504	0.068649	0.147494	0.0851198	0.0185984
	TCGA-AX-A05Y-11A	UCEC	0.0168272	0.0256512	0.0472969	0.0837872	0.0651409	0.0149143
	TCGA-AX-A0IZ-11A	UCEC	0.0167273	0.0222784	0.0615778	0.0719662	0.0704678	0.0137308
	TCGA-AX-A0J0-11A	UCEC	0.0188498	0.0341319	0.060931	0.0822537	0.0668919	0.0145678
	TCGA-AX-A1CF-11A	UCEC	0.0124765	0.0220338	0.0427617	0.0762819	0.0562023	0.0149066
	TCGA-AX-A1CI-11A	UCEC	0.0125322	0.0167743	0.0465813	0.0863339	0.059718	0.0132975
	TCGA-AX-A1CJ-11A	UCEC	0.0100602	0.0112332	0.0636668	0.0820065	0.0490207	0.0113843
	TCGA-AX-A1CK-11A	UCEC	0.0142863	0.0189896	0.0609217	0.0871573	0.0557073	0.0129059
	TCGA-AX-A2H4-11A	UCEC	0.0165006	0.0242758	0.0712242	0.13908	0.0841864	0.0172856
	TCGA-AX-A2H5-11A	UCEC	0.0186773	0.0262027	0.067471	0.162695	0.0952576	0.0193321
	TCGA-AX-A2H7-11A	UCEC	0.015531	0.0182911	0.0607259	0.131721	0.0695202	0.015304
	TCGA-AX-A2H8-11A	UCEC	0.0209021	0.0227644	0.0787593	0.144733	0.0941208	0.0211033
	TCGA-AX-A2HA-11A	UCEC	0.0158209	0.0164091	0.0637846	0.136794	0.0865437	0.0172941
	TCGA-AX-A2HC-11A	UCEC	0.0229776	0.0257322	0.0728003	0.138813	0.0929525	0.0211066
	TCGA-AX-A2HD-11A	UCEC	0.0211138	0.0339367	0.0845682	0.15818	0.0823353	0.0177844
	TCGA-BG-A0MA-11A	UCEC	0.0228446	0.028485	0.0592508	0.174754	0.0988364	0.0200515
	TCGA-BG-A2AD-11A	UCEC	0.0308011	0.0200667	0.0571421	0.181554	0.123753	0.0176727
	TCGA-BG-A2AE-11A	UCEC	0.0163144	0.0173884	0.0501958	0.123557	0.0610538	0.0195659
	TCGA-BG-A2L7-11A	UCEC	0.0145321	0.0258491	0.0515827	0.151167	0.0699566	0.0163077
	TCGA-BG-A3EW-11A	UCEC	0.0174897	0.0248018	0.0569553	0.110829	0.0901433	0.0191736
	TCGA-BG-A3PP-11A	UCEC	0.0176988	0.0263265	0.0464591	0.122178	0.0852466	0.0189021
	TCGA-BK-A13C-11A	UCEC	0.0125765	0.0180205	0.0343865	0.0898427	0.0874477	0.0147815
	TCGA-BK-A4ZD-11A	UCEC	0.020647	0.0195622	0.055161	0.0751366	0.0625445	0.0173428
	TCGA-DI-A1NN-11A	UCEC	0.0150151	0.0222619	0.0816324	0.123234	0.0846708	0.0210635
	TCGA-DI-A1NO-11A	UCEC	0.0160983	0.0303356	0.0493497	0.112663	0.0533072	0.0141009
	TCGA-DI-A2QU-11A	UCEC	0.0165517	0.0272294	0.0441978	0.122214	0.0864486	0.0141018
	TCGA-DI-A2QY-11A	UCEC	0.0141685	0.0167461	0.0382374	0.108705	0.0768824	0.0153767
	TCGA-E6-A1M0-11A	UCEC	0.012922	0.0199273	0.053	0.083111	0.0481074	0.0125232
	TCGA-EO-A22R-11A	UCEC	0.0142427	0.0271826	0.0644214	0.168348	0.0919827	0.0170642
	TCGA-EO-A22S-11A	UCEC	0.0174422	0.0180554	0.063378	0.14606	0.0916462	0.0179423
	TCGA-EO-A22T-11A	UCEC	0.0158036	0.0250366	0.0484824	0.150959	0.0884221	0.0170864
	TCGA-FL-A1YF-11A	UCEC	0.0168017	0.0155701	0.0480604	0.129857	0.0782156	0.0166913
	TCGA-FL-A1YG-11A	UCEC	0.016675	0.0162476	0.0652967	0.107767	0.0746586	0.017037
	TCGA-FL-A1YH-11A	UCEC	0.0136668	0.022985	0.0562507	0.14478	0.0874245	0.0196737
	TCGA-FL-A1YI-11A	UCEC	0.0116477	0.0167503	0.0712915	0.126385	0.0857618	0.019043
	TCGA-FL-A1YL-11A	UCEC	0.0125704	0.0174531	0.0552797	0.122733	0.0760921	0.0165568
	TCGA-FL-A1YM-11A	UCEC	0.0212194	0.0273345	0.0818803	0.152602	0.0872417	0.0186588
	TCGA-FL-A1YN-11A	UCEC	0.024432	0.0327145	0.0860323	0.146411	0.0884998	0.0216402
	TCGA-FL-A1YQ-11A	UCEC	0.021203	0.017036	0.0915991	0.145984	0.0919518	0.0197521
	TCGA-FL-A1YT-11A	UCEC	0.0194972	0.0324133	0.0627899	0.138986	0.0811318	0.0188553
	TCGA-FL-A1YU-11A	UCEC	0.0218821	0.0215543	0.0754558	0.143246	0.0851026	0.0182747
	TCGA-FL-A1YV-11A	UCEC	0.0190716	0.0185487	0.0765338	0.154112	0.0859764	0.0211105
	TCGA-FL-A3WE-11A	UCEC	0.0169204	0.0203721	0.0625145	0.109487	0.0838248	0.0187294

## Sheet: TYW2
	Dataset S2C: Methylation of the TCGA datasets of normal tissues for the TYW2 gene. Methylation data (blue header) includes all CpG sites interrogated with the HumanMethylation450 beadarray (green=unmethylated; red=methylated), incluiding the annotation of the CpGs in terms of chromosome (CHR), location (MAPINFO) and affected gene (USCS REFGENE NAME).
			Methylation
	TargetID		cg09825146	cg26141173	cg11829072	cg25375711	cg26547947	cg22853986
	CHR		8
	MAPINFO		125462982	125463008	125463024	125463058	125463067	125463311
	NAME		TYW2
	Sample ID	Project
	TCGA-BL-A13J-11A	BLCA	0.0700463	0.0332267	0.0260496	0.0561863	0.0299761	0.0247737
	TCGA-BT-A20J-11A	BLCA	0.0711142	0.0404888	0.0363471	0.0958712	0.0253601	0.0672767
	TCGA-BT-A20N-11A	BLCA	0.0501112	0.0296974	0.0268307	0.0813596	0.030007	0.0636494
	TCGA-BT-A20P-11A	BLCA	0.0490073	0.0267343	0.0211936	0.0949119	0.0240301	0.056978
	TCGA-BT-A20R-11A	BLCA	0.0653753	0.028258	0.0197619	0.107461	0.0258033	0.0734546
	TCGA-BT-A20U-11A	BLCA	0.0694837	0.0256098	0.0325414	0.0746673	0.0304474	0.0834123
	TCGA-BT-A20V-11A	BLCA	0.087298	0.0373399	0.0205377	0.103941	0.0257071	0.0488316
	TCGA-BT-A20W-11A	BLCA	0.0755086	0.0252722	0.0299341	0.0819806	0.0256053	0.0839881
	TCGA-BT-A20X-11A	BLCA	0.0668311	0.0266585	0.0209909	0.0833291	0.021518	0.0469378
	TCGA-BT-A2LA-11A	BLCA	0.0653595	0.0184174	0.022118	0.0336659	0.0159739	0.033253
	TCGA-CU-A0YN-11A	BLCA	0.057215	0.0307298	0.0229268	0.0629962	0.034402	0.0311368
	TCGA-CU-A0YR-11A	BLCA	0.330547	0.250711	0.1053	0.167558	0.0674535	0.115407
	TCGA-GC-A3BM-11A	BLCA	0.0602326	0.0207671	0.0272006	0.0382687	0.014594	0.0295735
	TCGA-GC-A3WC-11A	BLCA	0.0827429	0.0253428	0.0297704	0.0460704	0.0195171	0.0321167
	TCGA-GC-A6I3-11A	BLCA	0.366365	0.0220083	0.0206041	0.065652	0.038602	0.0316934
	TCGA-GD-A2C5-11A	BLCA	0.119498	0.0734662	0.0403512	0.135239	0.0471363	0.0847018
	TCGA-GD-A3OP-11A	BLCA	0.173764	0.0937244	0.0779382	0.147834	0.0662628	0.0679981
	TCGA-GD-A3OQ-11A	BLCA	0.130208	0.0271321	0.0497213	0.102786	0.0405853	0.0566258
	TCGA-K4-A3WV-11A	BLCA	0.0917306	0.0252398	0.0276733	0.038992	0.0251636	0.0269063
	TCGA-K4-A54R-11A	BLCA	0.0841392	0.0237853	0.0295601	0.0383911	0.0191225	0.0440669
	TCGA-K4-A5RI-11A	BLCA	0.0941338	0.024757	0.0271223	0.0550888	0.0515715	0.0327063
	TCGA-A7-A0CE-11A	BRCA	NA	0.0524902	0.049968	0.128776	0.0470756	0.0745944
	TCGA-A7-A0CH-11A	BRCA	NA	0.0174847	0.0254485	0.0399036	0.0128369	0.0290234
	TCGA-A7-A0D9-11A	BRCA	0.410955	0.0219423	0.0279829	0.0413457	0.0214544	0.0245854
	TCGA-A7-A0DB-11A	BRCA	NA	0.0305871	0.0284665	0.0440058	0.01916	0.032985
	TCGA-A7-A0DC-11A	BRCA	NA	0.0611535	0.0674193	0.126332	0.0648604	0.0875247
	TCGA-A7-A13E-11A	BRCA	0.447992	0.0230026	0.0277585	0.060684	0.0172931	0.0236493
	TCGA-A7-A13F-11A	BRCA	0.335521	0.025271	0.0233186	0.0539878	0.0153206	0.0391957
	TCGA-A7-A13G-11A	BRCA	0.0741366	0.0247748	0.0281541	0.0493597	0.0221638	0.0367374
	TCGA-AC-A23H-11A	BRCA	0.310415	0.0274115	0.0376691	0.13871	0.0275521	0.0896715
	TCGA-AC-A2FB-11A	BRCA	0.103429	0.0449635	0.02614	0.0832903	0.025727	0.051057
	TCGA-AC-A2FF-11A	BRCA	0.0527992	0.0295621	0.0220393	0.11885	0.0252063	0.0503157
	TCGA-AC-A2FG-11A	BRCA	0.0609077	0.0243698	0.0244602	0.12051	0.0280419	0.0524703
	TCGA-AC-A2FM-11B	BRCA	0.206185	0.0180078	0.0216982	0.0722902	0.0173315	0.0377422
	TCGA-BH-A0AU-11A	BRCA	0.254964	0.0274297	0.0361835	0.0544259	0.0173909	0.0270503
	TCGA-BH-A0AY-11A	BRCA	0.393069	0.0175013	0.0289162	0.0343714	0.0159237	0.0346952
	TCGA-BH-A0AZ-11A	BRCA	0.385571	0.0242802	0.0285291	0.0669712	0.0218626	0.0265453
	TCGA-BH-A0B2-11A	BRCA	0.468163	0.0243883	0.0312842	0.0323714	0.0178197	0.037744
	TCGA-BH-A0B3-11B	BRCA	NA	0.0176656	0.033638	0.029645	0.0170605	0.0393447
	TCGA-BH-A0B8-11A	BRCA	0.458715	0.05497	0.0476249	0.100648	0.0358144	0.042873
	TCGA-BH-A0BA-11A	BRCA	NA	0.0219672	0.0461933	0.0679698	0.0272187	0.0517494
	TCGA-BH-A0BC-11A	BRCA	NA	0.0146238	0.0258723	0.0649264	0.0179068	0.039467
	TCGA-BH-A0BF-11A	BRCA	0.249037	0.026443	0.0362114	0.0539227	0.030205	0.0563418
	TCGA-BH-A0BJ-11A	BRCA	NA	0.0381159	0.0330228	0.0352789	0.019344	0.0295545
	TCGA-BH-A0BM-11A	BRCA	0.42515	0.0185244	0.0307133	0.0780461	0.0224436	0.0280626
	TCGA-BH-A0BS-11A	BRCA	0.266489	0.0253959	0.0299541	0.0510926	0.022094	0.0283667
	TCGA-BH-A0BT-11A	BRCA	0.382726	0.0322462	0.0300538	0.0402189	0.016846	0.0337306
	TCGA-BH-A0BV-11A	BRCA	NA	0.0203685	0.0339266	0.0307247	0.0204105	0.0301977
	TCGA-BH-A0BZ-11A	BRCA	0.171712	0.0226404	0.0325936	0.0652385	0.025636	0.0398705
	TCGA-BH-A0C0-11A	BRCA	0.425049	0.0221555	0.0259705	0.0369663	0.0165661	0.0301677
	TCGA-BH-A0C3-11A	BRCA	0.226912	0.041455	0.0348536	0.0554866	0.0331782	0.0359173
	TCGA-BH-A0DG-11A	BRCA	0.39701	0.0303425	0.0282593	0.0519962	0.0215754	0.0346133
	TCGA-BH-A0DH-11A	BRCA	NA	0.0189609	0.0340796	0.0265142	0.0208985	0.0298539
	TCGA-BH-A0DI-11A	BRCA	NA	0.019829	0.0301555	0.0296536	0.0317214	0.0303345
	TCGA-BH-A0DK-11A	BRCA	NA	0.0189227	0.0309857	0.0389991	0.0200185	0.032126
	TCGA-BH-A0DP-11A	BRCA	NA	0.0187737	0.0290237	0.0311331	0.015551	0.0310027
	TCGA-BH-A0DQ-11A	BRCA	NA	0.0271681	0.0349295	0.0309482	0.021323	0.046124
	TCGA-BH-A0DV-11A	BRCA	0.238643	0.0383241	0.0378641	0.083114	0.0491497	0.0741483
	TCGA-BH-A0DZ-11A	BRCA	NA	0.0954718	0.0712394	0.147531	0.0870219	0.091301
	TCGA-BH-A0E0-11A	BRCA	NA	0.0156848	0.032214	0.0310877	0.0207602	0.0243335
	TCGA-BH-A0E1-11A	BRCA	NA	0.115542	0.104315	0.199013	0.126603	0.108117
	TCGA-BH-A0H7-11A	BRCA	NA	0.0180703	0.0262608	0.0380425	0.0177462	0.0278805
	TCGA-BH-A0H9-11A	BRCA	0.45278	0.019013	0.0320919	0.0456127	0.0216246	0.050557
	TCGA-BH-A0HA-11A	BRCA	0.31894	0.024908	0.0275396	0.079413	0.0204334	0.0300967
	TCGA-BH-A0HK-11A	BRCA	0.377058	0.0433691	0.0509666	0.0981938	0.031382	0.0714408
	TCGA-BH-A1EN-11A	BRCA	0.102394	0.0273441	0.026365	0.0445323	0.0147663	0.0417557
	TCGA-BH-A1EO-11A	BRCA	0.13149	0.0212272	0.0301023	0.0547386	0.0219164	0.0390669
	TCGA-BH-A1ES-11A	BRCA	0.440483	0.0578693	0.0350704	0.058242	0.0279632	0.0631939
	TCGA-BH-A1ET-11B	BRCA	0.249721	0.0291048	0.0372994	0.0470896	0.030314	0.124299
	TCGA-BH-A1EU-11A	BRCA	0.393607	0.0355524	0.0390897	0.105557	0.027993	0.0389855
	TCGA-BH-A1EV-11A	BRCA	0.158508	0.0331305	0.0289474	0.065641	0.0190594	0.0283169
	TCGA-BH-A1EW-11B	BRCA	0.1794	0.0263908	0.0298061	0.0590937	0.0315127	0.0340014
	TCGA-BH-A1EY-11B	BRCA	0.0881975	0.0256098	0.0276717	0.0514016	0.0230454	0.0796467
	TCGA-BH-A1F0-11B	BRCA	0.116256	0.0243817	0.02874	0.0613357	0.060865	0.0590912
	TCGA-BH-A1F2-11A	BRCA	0.157588	0.03446	0.0309867	0.085157	0.0206225	0.0513054
	TCGA-BH-A1F5-11A	BRCA	0.0972674	0.0245234	0.0225707	0.0771183	0.0171735	0.0507986
	TCGA-BH-A1F6-11B	BRCA	0.0902691	0.0334033	0.0286928	0.0530193	0.0179779	0.0437164
	TCGA-BH-A1F8-11B	BRCA	0.130353	0.0216445	0.0248256	0.0708821	0.0161813	0.025123
	TCGA-BH-A1FB-11A	BRCA	0.0719846	0.0258664	0.0198285	0.0439841	0.01666	0.0525429
	TCGA-BH-A1FC-11A	BRCA	0.128395	0.0316005	0.0242452	0.0464429	0.0161133	0.0394164
	TCGA-BH-A1FD-11B	BRCA	0.0771883	0.0292686	0.0309519	0.0872286	0.023054	0.0326881
	TCGA-BH-A1FE-11B	BRCA	0.100523	0.0240926	0.0240841	0.0549638	0.0194637	0.0354522
	TCGA-BH-A1FG-11B	BRCA	0.139936	0.0176765	0.0255438	0.0460295	0.0157271	0.0482522
	TCGA-BH-A1FH-11B	BRCA	0.18933	0.0281951	0.035863	0.0767962	0.0183149	0.0625375
	TCGA-BH-A1FJ-11B	BRCA	0.0956506	0.0284416	0.0314454	0.059977	0.0166933	0.0468616
	TCGA-BH-A1FM-11B	BRCA	0.168761	0.0238857	0.0282028	0.0467281	0.0200605	0.0474587
	TCGA-BH-A1FN-11A	BRCA	0.0724782	0.0214456	0.0273406	0.0484238	0.0148387	0.0460389
	TCGA-BH-A1FR-11B	BRCA	0.0852935	0.0262749	0.027909	0.0531713	0.0184865	0.0405831
	TCGA-BH-A203-11A	BRCA	0.114785	0.0388393	0.0259045	0.0768492	0.0182763	0.0543551
	TCGA-BH-A204-11A	BRCA	0.245357	0.0249804	0.0410178	0.147253	0.0350771	0.103151
	TCGA-BH-A208-11A	BRCA	0.235875	0.0278844	0.0317767	0.13099	0.0231206	0.0929922
	TCGA-BH-A209-11A	BRCA	0.311461	0.0326585	0.0327913	0.138112	0.0474195	0.101814
	TCGA-E2-A15I-11A	BRCA	0.333566	0.0360954	0.0431048	0.0527759	0.0281784	0.0479928
	TCGA-E2-A15K-11A	BRCA	0.169051	0.0249429	0.0358619	0.0431002	0.0280196	0.0370237
	TCGA-E2-A1B5-11A	BRCA	NA	0.0269628	0.0284316	0.0563048	0.0213134	0.0298513
	TCGA-E2-A1BC-11A	BRCA	0.3354	0.0280067	0.0257795	0.0525971	0.0174637	0.0322742
	TCGA-E2-A1IF-11A	BRCA	0.130203	0.0275458	0.024036	0.0518943	0.0190199	0.0479851
	TCGA-E2-A1II-11A	BRCA	0.185252	0.0260153	0.0185216	0.0507959	0.0148664	0.036611
	TCGA-E2-A1IO-11A	BRCA	0.205453	0.0876268	0.0667374	0.147405	0.0686477	0.0976132
	TCGA-E2-A1L7-11A	BRCA	0.0773877	0.0174935	0.022104	0.0452677	0.016115	0.0497072
	TCGA-E2-A1LB-11A	BRCA	0.252708	0.0512372	0.0321739	0.0949944	0.0324266	0.0701627
	TCGA-E2-A1LI-11A	BRCA	0.0940802	0.0240052	0.0263935	0.0575165	0.0135423	0.0404076
	TCGA-E2-A1LS-11A	BRCA	0.194128	0.0287012	0.0320058	0.140736	0.0270916	0.0816906
	TCGA-E9-A1N4-11A	BRCA	0.0821297	0.0233073	0.0223905	0.0426532	0.0163028	0.0464906
	TCGA-E9-A1N5-11A	BRCA	0.0603873	0.0172336	0.0190035	0.0822805	0.0216057	0.056089
	TCGA-E9-A1N6-11A	BRCA	0.0924943	0.0212133	0.0234449	0.0636089	0.0190556	0.0523682
	TCGA-E9-A1N8-11A	BRCA	0.0851605	0.0234801	0.0210316	0.0542176	0.0174146	0.0364683
	TCGA-E9-A1NA-11A	BRCA	0.0636129	0.0224484	0.0191476	0.0538869	0.0123043	0.0296858
	TCGA-E9-A1ND-11A	BRCA	0.0811685	0.0191242	0.0225727	0.0560837	0.0207567	0.0415727
	TCGA-E9-A1NE-11A	BRCA	0.0619382	0.0223142	0.0230571	0.0499622	0.0179674	0.0436228
	TCGA-E9-A1NF-11A	BRCA	0.419941	0.162787	0.106898	0.199036	0.116512	0.173088
	TCGA-E9-A1NG-11A	BRCA	0.0796382	0.0249559	0.0238376	0.0480795	0.0150178	0.0392962
	TCGA-E9-A1R7-11A	BRCA	0.159013	0.0938944	0.081465	0.165531	0.0785664	0.123555
	TCGA-E9-A1RB-11A	BRCA	0.268554	0.0297685	0.0373319	0.147691	0.0242164	0.0888608
	TCGA-E9-A1RC-11A	BRCA	0.261798	0.0279647	0.0431319	0.149141	0.0213282	0.0966361
	TCGA-E9-A1RD-11A	BRCA	0.090744	0.024815	0.029621	0.0780789	0.0184218	0.0379178
	TCGA-E9-A1RF-11A	BRCA	0.368598	0.0278783	0.0316019	0.112328	0.0407436	0.104433
	TCGA-E9-A1RH-11A	BRCA	0.0609994	0.0224183	0.0246586	0.0762734	0.0196667	0.0872736
	TCGA-E9-A1RI-11A	BRCA	0.0824155	0.0235588	0.0263047	0.0899928	0.0205523	0.0354679
	TCGA-W5-AA2I-11A	CHOL	NA	0.021562	0.029448	0.056546	0.0384821	0.0428586
	TCGA-W5-AA2Q-11A	CHOL	NA	0.0170277	0.0249718	0.0461996	0.0251849	0.0351824
	TCGA-W5-AA2X-11A	CHOL	NA	0.0184585	0.0296555	0.0286349	0.034399	0.0318893
	TCGA-ZU-A8S4-11A	CHOL	NA	0.0224679	0.025385	0.0409398	0.0265593	0.0304416
	TCGA-A6-2671-11A	COAD	0.0746132	0.027995	0.0335245	0.0733817	0.0245498	0.0681192
	TCGA-A6-2675-11A	COAD	0.14538	0.0240292	0.0328224	0.0869714	0.0234564	0.037139
	TCGA-A6-2679-11A	COAD	0.0850133	0.0563672	0.0381476	0.0854247	0.0342598	0.100596
	TCGA-A6-2680-11A	COAD	0.109994	0.0207561	0.0286538	0.054248	0.0200273	0.062557
	TCGA-A6-2681-11A	COAD	0.0792144	0.0262672	0.0269279	0.0627851	0.0242504	0.0578228
	TCGA-A6-2682-11A	COAD	0.0579633	0.023024	0.0282838	0.0627327	0.0237824	0.0408847
	TCGA-A6-2684-11A	COAD	0.0633133	0.0231616	0.0398565	0.0973565	0.0263995	0.0585583
	TCGA-A6-2685-11A	COAD	0.153988	0.131522	0.108829	0.193985	0.13067	0.164023
	TCGA-A6-2686-11A	COAD	0.111852	0.0382825	0.123636	0.172077	0.0772597	0.117448
	TCGA-A6-4107-11A	COAD	0.0718006	0.0218918	0.0283158	0.0722813	0.0209018	0.0532112
	TCGA-A6-5667-11A	COAD	0.0700366	0.0234731	0.019978	0.0685774	0.0164932	0.0321392
	TCGA-AA-3488-11A	COAD	0.0698422	0.0235464	0.0292926	0.053858	0.0185992	0.053089
	TCGA-AA-3492-11A	COAD	0.0826351	0.0208354	0.0263012	0.0385785	0.0186839	0.0498619
	TCGA-AA-3494-11A	COAD	0.077403	0.0195534	0.0221989	0.0400429	0.0177246	0.03758
	TCGA-AA-3495-11A	COAD	0.069645	0.0273165	0.0335885	0.0575754	0.0255669	0.0726487
	TCGA-AA-3502-11A	COAD	0.0871929	0.0220567	0.0230897	0.0559884	0.0220768	0.0352887
	TCGA-AA-3506-11A	COAD	0.0867422	0.0259454	0.0278398	0.0561561	0.0247711	0.0478651
	TCGA-AA-3509-11A	COAD	0.104762	0.024518	0.0264484	0.0536486	0.0184789	0.0465518
	TCGA-AA-3510-11A	COAD	0.074411	0.0236801	0.0257632	0.0514341	0.0187657	0.0489193
	TCGA-AA-3655-11A	COAD	0.178331	0.0786031	0.114572	0.196308	0.0637885	0.121069
	TCGA-AA-3660-11A	COAD	0.0689385	0.0191645	0.0234053	0.0598437	0.0223527	0.0657211
	TCGA-AA-3663-11A	COAD	0.0639973	0.0225406	0.0216024	0.0578274	0.0179752	0.0499723
	TCGA-AA-3697-11A	COAD	0.0704319	0.0245124	0.0238398	0.0661084	0.0196323	0.0630077
	TCGA-AA-3712-11A	COAD	0.0880927	0.0236166	0.0230702	0.0672923	0.0185359	0.0419448
	TCGA-AA-3713-11A	COAD	0.0627213	0.0238826	0.0293905	0.0714738	0.0185398	0.0679674
	TCGA-AZ-6598-11A	COAD	NA	0.046584	0.0294867	0.132451	0.0325158	0.0995011
	TCGA-AZ-6599-11A	COAD	0.201547	0.231007	0.18878	0.307166	0.187304	0.252109
	TCGA-AZ-6600-11A	COAD	0.180678	0.023527	0.0201622	0.074265	0.0542022	0.0468897
	TCGA-AZ-6601-11A	COAD	0.102339	0.0211959	0.0279474	0.0894254	0.0185454	0.037875
	TCGA-G4-6295-11A	COAD	0.0748825	0.0455521	0.0264851	0.0806954	0.0212515	0.0506135
	TCGA-G4-6297-11A	COAD	0.0718654	0.0180538	0.0248368	0.0524332	0.0193243	0.0439067
	TCGA-G4-6298-11A	COAD	NA	0.169898	0.104349	0.212259	0.0748274	0.143724
	TCGA-G4-6302-11A	COAD	0.0472126	0.0264452	0.0225781	0.0990883	0.0833157	0.0611689
	TCGA-G4-6311-11A	COAD	0.0792279	0.0213597	0.0183829	0.0573114	0.0198112	0.043654
	TCGA-G4-6314-11A	COAD	0.0988227	0.091237	0.0684686	0.18891	0.0782911	0.120884
	TCGA-G4-6320-11A	COAD	0.0622536	0.0241437	0.0279092	0.0620665	0.0194206	0.0756249
	TCGA-G4-6322-11A	COAD	0.0650552	0.0256306	0.0253353	0.0521771	0.0192541	0.040001
	TCGA-G4-6625-11A	COAD	0.0943603	0.0237994	0.0223592	0.0458173	0.0182451	0.0533914
	TCGA-IC-A6RE-11A	ESCA	0.0950495	0.0259742	0.0272262	0.0537932	0.02122	0.0616288
	TCGA-IC-A6RF-11A	ESCA	0.101422	0.0234282	0.031423	0.0461855	0.017569	0.0333104
	TCGA-IG-A3I8-11A	ESCA	0.105767	0.027074	0.0334796	0.0298438	0.0233211	0.0320764
	TCGA-L5-A43C-11A	ESCA	0.114513	0.0201629	0.0276123	0.0377302	0.0177946	0.0334195
	TCGA-L5-A4OE-11A	ESCA	0.081385	0.0208051	0.0284654	0.04973	0.0193562	0.0260777
	TCGA-L5-A4OF-11A	ESCA	0.150004	0.0225718	0.0229539	0.0378432	0.0218855	0.0367141
	TCGA-L5-A4OG-11A	ESCA	0.0866564	0.0253448	0.0242859	0.0367035	0.019135	0.0261881
	TCGA-L5-A4OH-11A	ESCA	0.150009	0.022625	0.0213055	0.0356096	0.0200764	0.023709
	TCGA-L5-A4OI-11A	ESCA	0.0956587	0.0203417	0.0191901	0.0590453	0.0239764	0.0232529
	TCGA-L5-A4OJ-11A	ESCA	0.143275	0.0251076	0.0276556	0.0395044	0.020238	0.0211499
	TCGA-L5-A4OM-11A	ESCA	0.130592	0.0190248	0.0206748	0.0427622	0.0225015	0.0251802
	TCGA-L5-A4ON-11A	ESCA	0.16643	0.017267	0.0203694	0.0429945	0.0183872	0.0282456
	TCGA-L5-A4OP-11A	ESCA	0.0747878	0.0182306	0.0190592	0.051029	0.0219925	0.0277617
	TCGA-L5-A4OQ-11A	ESCA	0.228029	0.0383025	0.027478	0.0821828	0.0309829	0.0409554
	TCGA-V5-A7RE-11A	ESCA	0.0826971	0.0207284	0.0220128	0.0583347	0.0193668	0.0341123
	TCGA-CV-5430-11B	HNSC	0.109206	0.0256129	0.020405	0.0726297	0.0254755	0.0570922
	TCGA-CV-5431-11A	HNSC	0.0895163	0.0329087	0.0913826	0.216412	0.115226	0.126889
	TCGA-CV-5432-11B	HNSC	0.155052	0.0400935	0.0364394	0.0730358	0.0209551	0.0574182
	TCGA-CV-5434-11B	HNSC	0.0778975	0.0258576	0.0231962	0.115005	0.0288951	0.0580856
	TCGA-CV-5435-11B	HNSC	0.0933189	0.0344393	0.0297118	0.120389	0.0262481	0.0815586
	TCGA-CV-5436-11A	HNSC	0.211119	0.133965	0.139007	0.21486	0.138999	0.148127
	TCGA-CV-5439-11B	HNSC	0.118035	0.113152	0.0981208	0.19121	0.0710801	0.125202
	TCGA-CV-5440-11A	HNSC	0.0696899	0.0310938	0.0289155	0.0837509	0.0410155	0.0646819
	TCGA-CV-5441-11A	HNSC	0.181267	0.0380704	0.067722	0.179478	0.0949531	0.111797
	TCGA-CV-5442-11A	HNSC	0.125807	0.0289982	0.0272584	0.0512485	0.019235	0.0616658
	TCGA-CV-5443-11A	HNSC	0.103881	0.0271592	0.0239188	0.0820058	0.018612	0.0717691
	TCGA-CV-5444-11A	HNSC	0.0721815	0.0266795	0.0299901	0.0897319	0.0356245	0.0576691
	TCGA-CV-5966-11A	HNSC	0.0742824	0.0211784	0.0220881	0.0741539	0.0217153	0.0516075
	TCGA-CV-5970-11A	HNSC	NA	0.0255058	0.0229167	0.065676	0.0182702	0.0416557
	TCGA-CV-5971-11A	HNSC	0.148337	0.136504	0.116669	0.22063	0.0898409	0.131422
	TCGA-CV-5973-11A	HNSC	0.0697923	0.0261631	0.0241443	0.0861898	0.0238255	0.0530733
	TCGA-CV-5976-11A	HNSC	0.141851	0.0864886	0.0687084	0.185027	0.0727279	0.114377
	TCGA-CV-5977-11A	HNSC	0.116309	0.0630124	0.0265607	0.102254	0.0243978	0.0823259
	TCGA-CV-5978-11A	HNSC	NA	0.0760868	0.0432136	0.154435	0.0408299	0.098902
	TCGA-CV-5979-11A	HNSC	0.106799	0.0293137	0.0295722	0.0658493	0.02051	0.0593817
	TCGA-CV-6003-11A	HNSC	0.0730322	0.0265315	0.0261615	0.0846978	0.0184849	0.0685686
	TCGA-CV-6433-11A	HNSC	0.147864	0.0858358	0.0464286	0.157615	0.0461757	0.105974
	TCGA-CV-6436-11A	HNSC	0.0751869	0.0244517	0.0251962	0.0836672	0.0150634	0.041039
	TCGA-CV-6441-11A	HNSC	0.0737324	0.0293886	0.0259488	0.114066	0.0276794	0.0899449
	TCGA-CV-6933-11A	HNSC	0.122037	0.0292643	0.0269354	0.0470037	0.0171873	0.0400307
	TCGA-CV-6934-11A	HNSC	0.290572	0.0185362	0.0228818	0.0402899	0.0185748	0.0459687
	TCGA-CV-6935-11A	HNSC	NA	0.0212903	0.0242364	0.0648638	0.026974	0.0303619
	TCGA-CV-6936-11A	HNSC	NA	0.0271264	0.089546	0.176616	0.0722639	0.10947
	TCGA-CV-6938-11A	HNSC	NA	0.0240947	0.0318104	0.0407798	0.0212078	0.0346026
	TCGA-CV-6939-11A	HNSC	0.217785	0.027653	0.0245529	0.0539268	0.0160653	0.0467427
	TCGA-CV-6943-11A	HNSC	NA	0.0226094	0.0249201	0.0425448	0.0204289	0.0353154
	TCGA-CV-6951-11A	HNSC	NA	0.0426108	0.0356836	0.0669261	0.0217522	0.0400864
	TCGA-CV-6952-11A	HNSC	0.24459	0.0227404	0.0254458	0.0502455	0.0207585	0.0386537
	TCGA-CV-6953-11A	HNSC	NA	0.0213641	0.0258009	0.0619192	0.0217219	0.0255308
	TCGA-CV-6954-11A	HNSC	NA	0.170396	0.166904	0.219611	0.0993681	0.127665
	TCGA-CV-6955-11A	HNSC	0.291135	0.146963	0.115782	0.197774	0.134811	0.132094
	TCGA-CV-6956-11A	HNSC	0.254796	0.152365	0.0252349	0.149053	0.0721453	0.121001
	TCGA-CV-6959-11A	HNSC	NA	0.0289759	0.029212	0.0330775	0.0197541	0.0623576
	TCGA-CV-6961-11A	HNSC	NA	0.0258234	0.0247513	0.0433646	0.0233274	0.0406914
	TCGA-CV-6962-11A	HNSC	NA	0.0247493	0.0207621	0.0415034	0.0235882	0.038424
	TCGA-CV-7089-11A	HNSC	0.289811	0.0183979	0.0241612	0.0526568	0.0155334	0.0473425
	TCGA-CV-7101-11A	HNSC	0.26164	0.022302	0.0214206	0.0600793	0.0145878	0.0480737
	TCGA-CV-7103-11A	HNSC	0.259181	0.0215199	0.0235235	0.053459	0.0171453	0.04062
	TCGA-CV-7178-11A	HNSC	0.268647	0.0165523	0.0204503	0.0400325	0.0138644	0.0484729
	TCGA-CV-7235-11A	HNSC	0.0947907	0.0241	0.022688	0.0489453	0.0187854	0.0422957
	TCGA-CV-7238-11A	HNSC	0.1117	0.0306098	0.0447351	0.102393	0.0214697	0.0566241
	TCGA-CV-7245-11A	HNSC	0.11124	0.0198465	0.0223405	0.0490654	0.0174063	0.0448118
	TCGA-CV-7250-11A	HNSC	0.185349	0.0276682	0.026865	0.0788252	0.0203883	0.0641322
	TCGA-CV-7255-11A	HNSC	0.135282	0.0205396	0.0204177	0.0410414	0.0181391	0.02341
	TCGA-CV-7263-11A	HNSC	0.207115	0.0281381	0.0196401	0.0550288	0.0189026	0.0540329
	TCGA-A3-3357-11A	KIRC	0.256768	0.0342155	0.0282788	0.0508699	0.0209116	0.0377734
	TCGA-A3-3367-11A	KIRC	0.0940196	0.0227959	0.029051	0.11357	0.0320551	0.0350657
	TCGA-A3-3370-11A	KIRC	0.295283	0.019998	0.025185	0.0389428	0.0173195	0.0350418
	TCGA-A3-3373-11A	KIRC	0.109052	0.0224843	0.0252067	0.0544841	0.0195944	0.0296739
	TCGA-A3-3376-11A	KIRC	0.241197	0.0249985	0.0242773	0.0526103	0.0127975	0.0322524
	TCGA-A3-3385-11A	KIRC	0.359196	0.0173273	0.0256022	0.0624537	0.0190712	0.0510903
	TCGA-B0-4688-11A	KIRC	0.393873	0.0715167	0.0609409	0.125282	0.0409257	0.0755565
	TCGA-B0-4690-11A	KIRC	0.406985	0.117788	0.0616216	0.281207	0.0637469	0.0878887
	TCGA-B0-4691-11A	KIRC	0.440274	0.0355561	0.0314839	0.0718521	0.0245518	0.188753
	TCGA-B0-4693-11A	KIRC	0.177907	0.0310601	0.027724	0.0570422	0.0233271	0.0370614
	TCGA-B0-4694-11A	KIRC	0.314496	0.0208649	0.0275171	0.0356216	0.0202124	0.0350243
	TCGA-B0-4696-11A	KIRC	0.351049	0.045051	0.0511428	0.0906968	0.0273477	0.0463692
	TCGA-B0-4697-11A	KIRC	0.246902	0.0282771	0.0316452	0.0808099	0.0186518	0.042729
	TCGA-B0-4698-11A	KIRC	0.0669331	0.0164217	0.0191868	0.0509943	0.0133906	0.0398652
	TCGA-B0-4699-11A	KIRC	0.436786	0.0373635	0.0315595	0.0597208	0.0220717	0.0464056
	TCGA-B0-4701-11A	KIRC	0.269814	0.0219756	0.0242486	0.0553763	0.0225711	0.0355137
	TCGA-B0-4703-11A	KIRC	0.189152	0.0272773	0.0231661	0.0399514	0.0225124	0.0308812
	TCGA-B0-4706-11A	KIRC	0.101485	0.0187512	0.01945	0.0383509	0.0159468	0.0328463
	TCGA-B0-4707-11A	KIRC	0.203091	0.0315585	0.0256729	0.0442778	0.020761	0.0337759
	TCGA-B0-4710-11A	KIRC	0.12575	0.0203277	0.0215137	0.043295	0.0149654	0.0467481
	TCGA-B0-4712-11A	KIRC	0.176867	0.0277619	0.0796868	0.123503	0.0440788	0.0839564
	TCGA-B0-4713-11A	KIRC	0.253459	0.0257312	0.0268475	0.0905209	0.0258674	0.0258687
	TCGA-B0-4714-11A	KIRC	0.180888	0.0293712	0.0251646	0.0286965	0.0203279	0.0313794
	TCGA-B0-4718-11A	KIRC	0.322932	0.0692728	0.044315	0.090081	0.0301511	0.051614
	TCGA-B0-4810-11A	KIRC	0.249621	0.022709	0.0210397	0.0389495	0.0138131	0.0408209
	TCGA-B0-4811-11A	KIRC	0.0732075	0.0181596	0.0234662	0.0420221	0.0144496	0.0428657
	TCGA-B0-4813-11A	KIRC	0.391425	0.0405561	0.0738803	0.11306	0.0373192	0.058203
	TCGA-B0-4814-11A	KIRC	0.257813	0.023542	0.0279483	0.0378716	0.0162744	0.0260583
	TCGA-B0-4815-11A	KIRC	0.0600687	0.0186252	0.0248894	0.0308924	0.012051	0.0344961
	TCGA-B0-4816-11A	KIRC	0.082005	0.0224954	0.0217995	0.0407985	0.0145687	0.0392039
	TCGA-B0-4817-11A	KIRC	0.290688	0.024596	0.0256809	0.0628228	0.0226147	0.046114
	TCGA-B0-4818-11A	KIRC	0.126352	0.0169764	0.0210671	0.0510569	0.0143878	0.0335404
	TCGA-B0-4819-11A	KIRC	0.285199	0.0343171	0.0286338	0.0385333	0.0182993	0.0246106
	TCGA-B0-4821-11A	KIRC	0.159257	0.0514859	0.0331705	0.0887877	0.0325458	0.0845386
	TCGA-B0-4822-11A	KIRC	0.383047	0.0222604	0.0286956	0.0651453	0.0143776	0.0297437
	TCGA-B0-4823-11A	KIRC	0.0974704	0.0356958	0.0284063	0.0690769	0.0221436	0.0423902
	TCGA-B0-4824-11A	KIRC	0.282282	0.027244	0.0231898	0.0471625	0.0194589	0.0293793
	TCGA-B0-4827-11A	KIRC	0.282401	0.0539622	0.0275792	0.0910508	0.0236902	0.0627198
	TCGA-B0-4828-11A	KIRC	0.307703	0.0269025	0.0288926	0.048782	0.0200111	0.0293965
	TCGA-B0-4841-11A	KIRC	0.44468	0.0790863	0.0600849	0.189638	0.0713114	0.120686
	TCGA-B0-4842-11A	KIRC	0.229882	0.0248562	0.02808	0.0487823	0.017892	0.0429356
	TCGA-B0-4843-11A	KIRC	0.249266	0.0259393	0.0263736	0.0610823	0.0211116	0.0477206
	TCGA-B0-4844-11A	KIRC	0.374364	0.0344266	0.0314452	0.061768	0.0190872	0.0402601
	TCGA-B0-4845-11A	KIRC	0.312316	0.0520118	0.0395351	0.12184	0.0896032	0.0692928
	TCGA-B0-4846-11A	KIRC	0.174196	0.0318773	0.0278628	0.0361146	0.0180687	0.0329774
	TCGA-B0-4847-11A	KIRC	0.191225	0.0290924	0.0272274	0.0529085	0.0213969	0.0273044
	TCGA-B0-4848-11A	KIRC	0.294716	0.0281228	0.0267079	0.0580758	0.0181006	0.0355591
	TCGA-B0-4849-11A	KIRC	0.329211	0.120629	0.0786894	0.176397	0.104305	0.0931685
	TCGA-B0-4852-11A	KIRC	0.218432	0.0460059	0.0219438	0.0750639	0.0255057	0.0635526
	TCGA-B0-4945-11A	KIRC	0.310526	0.0201938	0.0241063	0.0569457	0.01378	0.0312456
	TCGA-B0-5080-11A	KIRC	0.0961074	0.0205325	0.0214233	0.0454755	0.0148924	0.0499008
	TCGA-B0-5083-11A	KIRC	0.312651	0.0324636	0.0254174	0.0518638	0.0154931	0.0312325
	TCGA-B0-5092-11A	KIRC	0.204669	0.0304028	0.0296988	0.0351864	0.020973	0.0322229
	TCGA-B0-5094-11A	KIRC	0.310838	0.0546249	0.0530313	0.108946	0.0215033	0.0665621
	TCGA-B0-5095-11A	KIRC	0.151369	0.0790228	0.0709073	0.160355	0.0923371	0.105072
	TCGA-B0-5096-11A	KIRC	0.116404	0.0275123	0.0319579	0.0528076	0.021805	0.037378
	TCGA-B0-5097-11A	KIRC	0.240871	0.0224571	0.0260219	0.0344389	0.0169428	0.278904
	TCGA-B0-5098-11A	KIRC	0.446659	0.0296901	0.0274669	0.0449789	0.0133315	0.0407384
	TCGA-B0-5099-11A	KIRC	0.240673	0.0267776	0.0294378	0.0574988	0.0150534	0.0348226
	TCGA-B0-5100-11A	KIRC	0.214447	0.0306686	0.0248182	0.0487257	0.0185073	0.0595532
	TCGA-B0-5102-11A	KIRC	0.107378	0.0228742	0.0241793	0.0938892	0.0179009	0.0432428
	TCGA-B0-5104-11A	KIRC	0.397303	0.0279317	0.0244938	0.0468894	0.0151457	0.0335368
	TCGA-B0-5106-11A	KIRC	0.260317	0.0227562	0.0290961	0.051883	0.0186653	0.0247669
	TCGA-B0-5107-11A	KIRC	0.326113	0.0206008	0.0330845	0.0581926	0.0146301	0.038007
	TCGA-B0-5108-11A	KIRC	0.113873	0.049721	0.0291823	0.0667935	0.0408376	0.0503711
	TCGA-B0-5109-11A	KIRC	0.106728	0.0270594	0.0237316	0.0575575	0.0156221	0.0360316
	TCGA-B0-5110-11A	KIRC	0.0890906	0.024722	0.0240756	0.0860297	0.0230643	0.0294412
	TCGA-B0-5113-11A	KIRC	0.156946	0.0271141	0.0328838	0.0706076	0.0192088	0.041681
	TCGA-B0-5115-11A	KIRC	0.136089	0.0214476	0.0495814	0.120862	0.024292	0.0584725
	TCGA-B0-5116-11A	KIRC	0.0958809	0.0304963	0.0280674	0.045681	0.0230529	0.0543612
	TCGA-B0-5117-11A	KIRC	0.083317	0.0255047	0.0283577	0.0403357	0.019947	0.0374545
	TCGA-B0-5119-11A	KIRC	0.224522	0.0285882	0.0225491	0.0667104	0.0169527	0.0495902
	TCGA-B0-5120-11A	KIRC	0.259901	0.0246485	0.0239008	0.0750625	0.0153273	0.0292305
	TCGA-B0-5121-11A	KIRC	0.107776	0.024105	0.0255754	0.0610735	0.0236513	0.0334578
	TCGA-B0-5400-11A	KIRC	0.125821	0.0203663	0.0227418	0.0362096	0.0138212	0.0502578
	TCGA-B0-5402-11A	KIRC	0.0923033	0.0226616	0.02087	0.055476	0.0129439	0.0272891
	TCGA-B0-5710-11A	KIRC	0.071193	0.0264179	0.0249039	0.0551386	0.0189646	0.0592276
	TCGA-B0-5711-11A	KIRC	0.0960117	0.0792012	0.0375027	0.107814	0.0368887	0.0784781
	TCGA-B0-5712-11A	KIRC	0.0531329	0.0222154	0.0229827	0.0548351	0.0189931	0.0474058
	TCGA-B0-5713-11A	KIRC	0.116346	0.024196	0.0253865	0.109942	0.0312197	0.0859594
	TCGA-BP-4177-11A	KIRC	0.114984	0.0403947	0.0297083	0.0793132	0.026135	0.0412065
	TCGA-BP-4760-11A	KIRC	0.0982267	0.0353985	0.0308944	0.0717548	0.0218727	0.0486387
	TCGA-BP-4770-11A	KIRC	0.40072	0.033497	0.0418877	0.077241	0.0236143	0.0636652
	TCGA-BP-4782-11A	KIRC	0.0793315	0.023293	0.0255136	0.0784827	0.0290585	0.0359026
	TCGA-BP-4795-11A	KIRC	0.196133	0.0229948	0.0253677	0.0502623	0.0173034	0.0356165
	TCGA-BP-4801-11A	KIRC	0.263896	0.0274462	0.0306057	0.0773989	0.0300283	0.0388157
	TCGA-BP-4993-11A	KIRC	0.109904	0.0316015	0.0305228	0.0615868	0.0193491	0.034487
	TCGA-BP-5010-11A	KIRC	0.107388	0.0221289	0.0279203	0.0769371	0.0198328	0.0329836
	TCGA-BP-5168-11A	KIRC	0.0648524	0.027285	0.0247729	0.103426	0.0218963	0.064408
	TCGA-BP-5169-11A	KIRC	0.0941021	0.0245824	0.0241878	0.0764691	0.0179061	0.0459822
	TCGA-BP-5170-11A	KIRC	0.232896	0.0277265	0.0227315	0.0727764	0.0127793	0.0352858
	TCGA-BP-5173-11A	KIRC	0.367515	0.0221698	0.0164918	0.0243273	0.0121604	0.0337831
	TCGA-BP-5174-11A	KIRC	0.354844	0.0150632	0.0204486	0.0301793	0.0115865	0.030661
	TCGA-BP-5175-11A	KIRC	0.0897514	0.0168482	0.0185904	0.0479032	0.0159671	0.0418823
	TCGA-BP-5176-11A	KIRC	0.329446	0.0222054	0.024442	0.0433779	0.01224	0.0388415
	TCGA-BP-5177-11A	KIRC	NA	0.0139569	0.0219616	0.026408	0.0135276	0.0349787
	TCGA-BP-5178-11A	KIRC	0.256718	0.0227183	0.0389002	0.0874896	0.0311672	0.0490001
	TCGA-BP-5180-11A	KIRC	0.191449	0.0226945	0.0223487	0.056825	0.0148045	0.0835853
	TCGA-BP-5181-11A	KIRC	0.116767	0.0202629	0.0209617	0.0362217	0.0132737	0.0309219
	TCGA-BP-5182-11A	KIRC	0.216156	0.0183552	0.0193926	0.048181	0.0137245	0.0248466
	TCGA-BP-5183-11A	KIRC	0.39514	0.0887837	0.0996782	0.129663	0.0792477	0.0699978
	TCGA-BP-5184-11A	KIRC	0.257818	0.0155748	0.0215607	0.0537931	0.0155062	0.0482352
	TCGA-BP-5185-11A	KIRC	0.103439	0.0260042	0.0192788	0.040622	0.0116055	0.0410533
	TCGA-BP-5186-11A	KIRC	0.110273	0.0172893	0.0207472	0.0366276	0.0136906	0.040215
	TCGA-BP-5187-11A	KIRC	0.275319	0.0180437	0.0265066	0.0417818	0.0115727	0.041657
	TCGA-BP-5189-11A	KIRC	0.244843	0.0249966	0.0205113	0.0363625	0.0127532	0.0284155
	TCGA-BP-5190-11A	KIRC	0.447972	0.0282713	0.0250878	0.121656	0.0335067	0.0536421
	TCGA-BP-5191-11A	KIRC	NA	0.0130341	0.0233298	0.037538	0.0107662	0.0402519
	TCGA-BP-5192-11A	KIRC	0.225587	0.0209458	0.0255959	0.0575413	0.0141821	0.0420977
	TCGA-BP-5194-11A	KIRC	0.198821	0.0208963	0.0216165	0.0427817	0.0155524	0.026992
	TCGA-BP-5195-11A	KIRC	0.207685	0.0227884	0.0203982	0.0419206	0.0145893	0.0402027
	TCGA-BP-5196-11A	KIRC	0.0872871	0.0223616	0.0182183	0.0389577	0.0132364	0.0475434
	TCGA-BP-5198-11A	KIRC	0.0969772	0.0201297	0.0192936	0.0631359	0.013212	0.0375505
	TCGA-BP-5199-11A	KIRC	0.3204	0.0138991	0.0191832	0.0353911	0.0141113	0.0361065
	TCGA-BP-5200-11A	KIRC	0.246314	0.0253175	0.0244563	0.0685374	0.0223692	0.0541258
	TCGA-BP-5201-11A	KIRC	0.369105	0.0210961	0.0220348	0.0473342	0.0151521	0.0384141
	TCGA-BP-5202-11A	KIRC	0.112353	0.0173043	0.0215109	0.0487981	0.0123409	0.0397343
	TCGA-CJ-4869-11A	KIRC	0.310175	0.01574	0.0211367	0.0401469	0.0133922	0.0378678
	TCGA-CJ-4882-11A	KIRC	NA	0.0230457	0.0234369	0.0398079	0.0119568	0.0427802
	TCGA-CJ-4897-11A	KIRC	0.232819	0.0196723	0.020347	0.0327885	0.0146643	0.0379803
	TCGA-CJ-4901-11A	KIRC	0.281151	0.0146644	0.0215323	0.0417755	0.0127486	0.0523759
	TCGA-CJ-4902-11A	KIRC	0.174141	0.061608	0.0382779	0.0736273	0.0287555	0.100413
	TCGA-CJ-4903-11A	KIRC	0.266697	0.0222906	0.0202935	0.0426572	0.0134695	0.0333655
	TCGA-CJ-4904-11A	KIRC	NA	0.0178815	0.0239627	0.0468833	0.0151684	0.0495239
	TCGA-CJ-4905-11A	KIRC	0.228473	0.0263999	0.0624951	0.101152	0.0423239	0.0561428
	TCGA-CJ-4907-11A	KIRC	0.340775	0.0158443	0.0226051	0.0349031	0.0163165	0.0371861
	TCGA-CJ-4908-11A	KIRC	0.0958639	0.0260713	0.0263608	0.0550478	0.0131829	0.0453733
	TCGA-CJ-4912-11A	KIRC	0.407916	0.0168696	0.0217607	0.0315659	0.0115086	0.0262497
	TCGA-CJ-4913-11A	KIRC	0.318457	0.0143784	0.0215453	0.0260829	0.013291	0.0318418
	TCGA-CJ-4916-11A	KIRC	NA	0.0190712	0.028074	0.0325571	0.0136355	0.0549603
	TCGA-CJ-4918-11A	KIRC	0.318031	0.016024	0.0295329	0.0360455	0.0137683	0.0416878
	TCGA-CJ-4920-11A	KIRC	0.394551	0.0821276	0.0519175	0.157798	0.072308	0.0811735
	TCGA-CJ-4923-11A	KIRC	0.196404	0.0231547	0.0467595	0.098777	0.020456	0.0686009
	TCGA-CZ-4853-11A	KIRC	0.152414	0.0151485	0.019982	0.049141	0.0180961	0.0330548
	TCGA-CZ-4856-11A	KIRC	0.14702	0.0171793	0.0233881	0.0511097	0.0134876	0.0374027
	TCGA-CZ-4859-11A	KIRC	0.271338	0.0432729	0.0444773	0.0925929	0.0208998	0.0611494
	TCGA-CZ-4863-11A	KIRC	0.120918	0.0208708	0.0286847	0.0569159	0.0176325	0.0404952
	TCGA-CZ-4864-11A	KIRC	0.0803203	0.0208822	0.0244018	0.0482488	0.0164375	0.0494503
	TCGA-CZ-4865-11A	KIRC	0.145211	0.0472442	0.0362794	0.118116	0.0497946	0.0716207
	TCGA-CZ-4866-11A	KIRC	0.145325	0.0148598	0.0199536	0.0441948	0.0124589	0.0381563
	TCGA-CZ-5451-11A	KIRC	0.200905	0.0294422	0.130312	0.190242	0.0867526	0.114577
	TCGA-CZ-5452-11A	KIRC	0.0818136	0.0347476	0.022549	0.0809744	0.0169352	0.0775581
	TCGA-CZ-5453-11A	KIRC	0.257014	0.176278	0.178187	0.265191	0.203063	0.190537
	TCGA-CZ-5454-11A	KIRC	0.110487	0.0311812	0.0182473	0.0326386	0.0130071	0.0449036
	TCGA-CZ-5455-11A	KIRC	0.077589	0.0180162	0.0233046	0.0425774	0.0148395	0.0528074
	TCGA-CZ-5456-11A	KIRC	0.315476	0.0179296	0.0227422	0.0416594	0.0129746	0.0334334
	TCGA-CZ-5457-11A	KIRC	0.371332	0.0289076	0.0275471	0.111228	0.0155079	0.0795514
	TCGA-CZ-5458-11A	KIRC	0.075014	0.0271683	0.0227635	0.0414957	0.0151504	0.0412106
	TCGA-CZ-5459-11A	KIRC	0.0982799	0.022039	0.0187522	0.0351316	0.0137471	0.0343189
	TCGA-CZ-5460-11A	KIRC	0.0604072	0.0160355	0.0201924	0.0431702	0.0135989	0.0401837
	TCGA-CZ-5461-11A	KIRC	0.241889	0.0159261	0.0195773	0.0459973	0.0145918	0.0404684
	TCGA-CZ-5462-11A	KIRC	0.0845835	0.0153894	0.0217901	0.0344831	0.0158323	0.0345237
	TCGA-CZ-5463-11A	KIRC	0.0840846	0.0230464	0.0235116	0.0436129	0.0144674	0.0513449
	TCGA-CZ-5464-11A	KIRC	0.0907137	0.0210279	0.0215237	0.0449002	0.0143369	0.0299109
	TCGA-CZ-5465-11A	KIRC	0.0849791	0.0252183	0.0176221	0.0319406	0.015518	0.0376772
	TCGA-CZ-5466-11A	KIRC	0.247193	0.0218488	0.0275883	0.0607118	0.0145754	0.0525394
	TCGA-CZ-5467-11A	KIRC	0.0959394	0.0197468	0.0200365	0.0457495	0.0142966	0.0338607
	TCGA-CZ-5468-11A	KIRC	0.165488	0.0951892	0.092865	0.157447	0.0586372	0.101647
	TCGA-CZ-5469-11A	KIRC	0.213149	0.0383491	0.0265184	0.10471	0.0330589	0.0770471
	TCGA-CZ-5470-11A	KIRC	0.193349	0.0204217	0.0183948	0.0425283	0.0142293	0.0366508
	TCGA-A4-7288-11A	KIRP	0.099266	0.0253071	0.0273135	0.0569685	0.0227834	0.0391555
	TCGA-A4-7585-11A	KIRP	0.111827	0.0235919	0.022611	0.0456633	0.014619	0.0474479
	TCGA-A4-7732-11A	KIRP	0.10009	0.0195515	0.0267539	0.0479593	0.0164268	0.035649
	TCGA-B1-A47M-11A	KIRP	0.133226	0.022848	0.0215684	0.0444858	0.0183121	0.0277042
	TCGA-BQ-5875-11A	KIRP	0.164778	0.0158023	0.0188011	0.038673	0.0141256	0.042846
	TCGA-BQ-5876-11A	KIRP	NA	0.0336963	0.0205382	0.0457175	0.0163346	0.05105
	TCGA-BQ-5877-11A	KIRP	NA	0.019146	0.0193375	0.0391615	0.017431	0.0352309
	TCGA-BQ-5878-11A	KIRP	NA	0.0146582	0.0190963	0.0496004	0.0133728	0.0397999
	TCGA-BQ-5879-11A	KIRP	0.167715	0.0224356	0.0157265	0.0634537	0.0151477	0.0670152
	TCGA-BQ-5880-11A	KIRP	0.0796897	0.0195539	0.0220453	0.068294	0.0172833	0.0489296
	TCGA-BQ-5881-11A	KIRP	NA	0.0250286	0.0218408	0.0352397	0.0159181	0.0281822
	TCGA-BQ-5882-11A	KIRP	NA	0.0199131	0.0245385	0.0454012	0.0158066	0.0332169
	TCGA-BQ-5883-11A	KIRP	NA	0.0145927	0.0234519	0.0550199	0.0118617	0.0379363
	TCGA-BQ-5884-11A	KIRP	0.0643046	0.0230015	0.0197778	0.0458146	0.0192265	0.0319177
	TCGA-BQ-5885-11A	KIRP	0.0871566	0.0254949	0.0224021	0.046004	0.0246987	0.0358058
	TCGA-BQ-5886-11A	KIRP	0.0640768	0.0239681	0.0251704	0.0537197	0.0244304	0.0425341
	TCGA-BQ-5887-11A	KIRP	0.14195	0.0231257	0.0590483	0.108037	0.0246202	0.0639256
	TCGA-BQ-5888-11A	KIRP	NA	0.0151879	0.0179574	0.0749375	0.0139822	0.0543512
	TCGA-BQ-5889-11A	KIRP	NA	0.016575	0.0176459	0.0576685	0.0359119	0.0622993
	TCGA-BQ-5890-11A	KIRP	0.172128	0.0197796	0.0205347	0.0567776	0.0151793	0.0401568
	TCGA-BQ-5891-11A	KIRP	0.140648	0.0283837	0.0199216	0.133501	0.03181	0.0315296
	TCGA-BQ-5892-11A	KIRP	NA	0.022744	0.0239068	0.0533138	0.0163712	0.0682547
	TCGA-BQ-5893-11A	KIRP	0.239888	0.0185763	0.0208381	0.0878095	0.015163	0.0315945
	TCGA-BQ-5894-11A	KIRP	0.0651087	0.0621476	0.0311926	0.116777	0.0407687	0.0804915
	TCGA-BQ-7044-11A	KIRP	0.0933928	0.0209009	0.0271969	0.0521512	0.016549	0.0397512
	TCGA-BQ-7045-11A	KIRP	0.121578	0.0233222	0.0228915	0.0434966	0.0135424	0.0530285
	TCGA-BQ-7046-11A	KIRP	0.12321	0.0267947	0.0215227	0.0477256	0.0145918	0.0401318
	TCGA-BQ-7048-11A	KIRP	0.175718	0.0184414	0.0206042	0.0514944	0.0138171	0.0329646
	TCGA-BQ-7049-11A	KIRP	0.0862249	0.0228669	0.0258934	0.0492981	0.0180725	0.0342357
	TCGA-BQ-7050-11A	KIRP	0.222282	0.0233892	0.0243325	0.0512322	0.0106636	0.0363573
	TCGA-BQ-7051-11A	KIRP	0.126197	0.0691202	0.0352766	0.123675	0.0430297	0.0623233
	TCGA-BQ-7053-11A	KIRP	0.14624	0.0196585	0.0266509	0.04744	0.0110573	0.0300946
	TCGA-BQ-7055-11A	KIRP	0.0824417	0.0267339	0.024572	0.0695238	0.015345	0.0338685
	TCGA-BQ-7056-11A	KIRP	0.207695	0.0206026	0.02418	0.0515628	0.0128434	0.0399813
	TCGA-BQ-7058-11A	KIRP	0.0908414	0.0164309	0.0278782	0.0623436	0.01421	0.0326861
	TCGA-BQ-7059-11A	KIRP	0.102875	0.0522211	0.042937	0.115421	0.0591149	0.0662893
	TCGA-BQ-7060-11A	KIRP	0.264951	0.0208298	0.0270578	0.0474097	0.0144465	0.0382355
	TCGA-BQ-7061-11A	KIRP	0.0975567	0.0409833	0.0387063	0.0805259	0.0316576	0.0681186
	TCGA-BQ-7062-11A	KIRP	0.27128	0.200745	0.122853	0.216786	0.129439	0.120528
	TCGA-DZ-6131-11A	KIRP	0.126946	0.0188985	0.0204826	0.0490657	0.0153487	0.0306471
	TCGA-DZ-6132-11A	KIRP	0.102749	0.0240453	0.0258548	0.0759022	0.018749	0.050333
	TCGA-DZ-6133-11A	KIRP	0.1596	0.0202714	0.0218962	0.0493873	0.0128939	0.036366
	TCGA-DZ-6134-11A	KIRP	0.173944	0.0582457	0.0496244	0.125187	0.0465293	0.0829022
	TCGA-DZ-6135-11A	KIRP	0.148722	0.0254162	0.0343581	0.0765007	0.0186421	0.0475822
	TCGA-GL-6846-11A	KIRP	0.0905693	0.0265234	0.022027	0.0524363	0.0149011	0.0437472
	TCGA-BC-A10Q-11A	LIHC	0.136014	0.0123454	0.0214867	0.04615	0.0256193	0.0331091
	TCGA-BC-A10R-11A	LIHC	NA	0.0170012	0.0255422	0.0716319	0.0255854	0.0285209
	TCGA-BC-A10S-11A	LIHC	0.0820249	0.0216705	0.0265294	0.0787025	0.0576151	0.0586876
	TCGA-BC-A10T-11A	LIHC	0.0687811	0.0261009	0.0252627	0.0652656	0.0165751	0.0353469
	TCGA-BC-A10U-11A	LIHC	0.0541383	0.0240945	0.0225868	0.0485171	0.019739	0.0463766
	TCGA-BC-A10W-11A	LIHC	0.0749891	0.0575514	0.045878	0.107388	0.0287832	0.0644775
	TCGA-BC-A10Y-11A	LIHC	0.327363	0.186043	0.138673	0.235889	0.17326	0.184976
	TCGA-BC-A10Z-11A	LIHC	0.0772617	0.0191071	0.0213176	0.0503502	0.0151998	0.0546394
	TCGA-BC-A110-11A	LIHC	0.0558518	0.0188521	0.0232921	0.044254	0.0153197	0.045093
	TCGA-BC-A112-11A	LIHC	0.0806204	0.024329	0.0240711	0.051612	0.0338578	0.0528894
	TCGA-BC-A216-11A	LIHC	0.328453	0.0614028	0.0254558	0.0631614	0.0173895	0.0683957
	TCGA-BD-A2L6-11A	LIHC	0.10003	0.0298146	0.0449155	0.0717801	0.0339966	0.0583235
	TCGA-BD-A3EP-11A	LIHC	0.148125	0.270501	0.257384	0.334249	0.291792	0.242202
	TCGA-DD-A113-11A	LIHC	0.151884	0.0206838	0.0255129	0.0467106	0.0184084	0.028188
	TCGA-DD-A114-11A	LIHC	0.0712177	0.0323769	0.019987	0.0464196	0.021323	0.053284
	TCGA-DD-A115-11A	LIHC	NA	0.161279	0.0763605	0.223994	0.139108	0.146495
	TCGA-DD-A116-11A	LIHC	0.0540369	0.027517	0.0252688	0.0494919	0.0348239	0.0475986
	TCGA-DD-A118-11A	LIHC	0.215583	0.0247537	0.067537	0.158681	0.0522932	0.107632
	TCGA-DD-A119-11A	LIHC	0.113862	0.0279486	0.0215331	0.0489187	0.0174845	0.0527291
	TCGA-DD-A11A-11A	LIHC	0.127866	0.0305674	0.0254201	0.121339	0.0290169	0.0679558
	TCGA-DD-A11B-11A	LIHC	0.177877	0.0439097	0.033475	0.0924465	0.0296344	0.0492755
	TCGA-DD-A11C-11A	LIHC	0.079083	0.0257133	0.0261002	0.0595928	0.0215436	0.034942
	TCGA-DD-A11D-11A	LIHC	0.272164	0.0198476	0.0286924	0.0657896	0.0198265	0.0419677
	TCGA-DD-A1E9-11A	LIHC	0.149919	0.0175395	0.0230395	0.0465601	0.0148418	0.0430508
	TCGA-DD-A1EB-11A	LIHC	NA	0.0969938	0.0384522	0.165775	0.0666793	0.105362
	TCGA-DD-A1EC-11A	LIHC	0.0614599	0.017764	0.0240133	0.0547556	0.323419	0.0455651
	TCGA-DD-A1ED-11A	LIHC	0.183618	0.0244787	0.0243183	0.0577993	0.0145317	0.048812
	TCGA-DD-A1EE-11A	LIHC	0.0828487	0.112013	0.0445486	0.153652	0.0939961	0.0981457
	TCGA-DD-A1EF-11A	LIHC	0.195167	0.0158768	0.0207167	0.0540547	0.0149476	0.039542
	TCGA-DD-A1EG-11A	LIHC	0.0787796	0.0221935	0.0267743	0.0584481	0.0191267	0.0357584
	TCGA-DD-A1EH-11A	LIHC	0.148625	0.0195484	0.021871	0.0552684	0.0136716	0.053102
	TCGA-DD-A1EI-11A	LIHC	0.0656017	0.0255081	0.023049	0.0508658	0.0249301	0.0345813
	TCGA-DD-A1EJ-11A	LIHC	0.214017	0.0206797	0.0252246	0.050813	0.0210016	0.0491545
	TCGA-DD-A1EL-11A	LIHC	NA	NA	0.0226239	0.0461363	0.0172194	0.0402322
	TCGA-DD-A39V-11A	LIHC	0.0968165	0.0227213	0.0258696	0.061547	0.0216332	0.0353625
	TCGA-DD-A39W-11A	LIHC	0.105012	0.0261692	0.0321073	0.0755181	0.0187469	0.0462992
	TCGA-DD-A39X-11A	LIHC	0.0872074	0.0226961	0.0260936	0.0505733	0.017422	0.0287247
	TCGA-DD-A39Z-11A	LIHC	0.0858309	0.0212373	0.0296888	0.0493773	0.0161183	0.0373889
	TCGA-DD-A3A1-11A	LIHC	0.0872148	0.0277195	0.030101	0.0599934	0.0451171	0.0282577
	TCGA-DD-A3A2-11A	LIHC	0.382451	0.273086	0.36905	0.335615	0.272073	0.214494
	TCGA-DD-A3A3-11A	LIHC	0.31682	0.178379	0.198552	0.224169	0.163546	0.156175
	TCGA-EP-A12J-11A	LIHC	0.0809031	0.0299734	0.0254595	0.0685558	0.0210711	0.0286835
	TCGA-EP-A26S-11A	LIHC	0.0968248	0.0197617	0.0241844	0.0463718	0.0165662	0.046077
	TCGA-ES-A2HS-11A	LIHC	0.338615	0.0169301	0.0241312	0.0754253	0.017804	0.0352645
	TCGA-ES-A2HT-11A	LIHC	0.286055	0.0261011	0.0250524	0.0764876	0.0133452	0.0461472
	TCGA-FV-A23B-11A	LIHC	0.193452	0.0207077	0.0244469	0.0698645	0.0152861	0.0605815
	TCGA-FV-A2QR-11A	LIHC	0.0924765	0.0200282	0.0277501	0.0763447	0.0171618	0.0445517
	TCGA-G3-A25W-11A	LIHC	NA	0.0160017	0.0265234	0.0710596	0.0135067	0.0457097
	TCGA-G3-A25X-11A	LIHC	0.108221	0.0200664	0.0215452	0.0418652	0.0213403	0.0448426
	TCGA-05-5420-11A	LUAD	0.154665	0.0715217	0.0377293	0.0989874	0.037354	0.0684519
	TCGA-38-4631-11A	LUAD	0.205103	0.0207505	0.0263362	0.0416364	0.0254206	0.0289799
	TCGA-38-4632-11A	LUAD	0.321029	0.0252468	0.0228799	0.0749634	0.0159669	0.0472181
	TCGA-44-2655-11A	LUAD	0.165494	0.0240829	0.0279387	0.0460616	0.021903	0.0545693
	TCGA-44-2656-11A	LUAD	0.208871	0.0371659	0.0263446	0.0756984	0.0196979	0.0374618
	TCGA-44-2659-11A	LUAD	0.135184	0.0267265	0.0240252	0.0904073	0.0566157	0.0355751
	TCGA-44-2662-11A	LUAD	0.199366	0.0353226	0.0475496	0.0945888	0.0484604	0.109047
	TCGA-44-2665-11A	LUAD	0.154769	0.0559038	0.0309039	0.0534546	0.0225139	0.0592078
	TCGA-44-2668-11A	LUAD	0.18624	0.0342725	0.0352198	0.143821	0.0521013	0.0568164
	TCGA-44-5643-11A	LUAD	0.260168	0.0267003	0.183276	0.184169	0.113887	0.132014
	TCGA-44-5645-11A	LUAD	0.0640881	0.0195006	0.0201424	0.0398513	0.0167369	0.0485237
	TCGA-44-6144-11A	LUAD	NA	0.02049	0.0285877	0.163888	0.0205948	0.058687
	TCGA-44-6145-11A	LUAD	0.147338	0.0236166	0.0286264	0.0688182	0.0145357	0.0674017
	TCGA-44-6146-11A	LUAD	NA	0.022912	0.0249659	0.0756984	0.0147219	0.0405517
	TCGA-44-6147-11A	LUAD	0.345011	0.196033	0.0682057	0.249122	0.144426	0.158019
	TCGA-44-6148-11A	LUAD	0.371213	0.0700909	0.0630726	0.171607	0.0403715	0.0971633
	TCGA-44-6778-11A	LUAD	0.107432	0.0165155	0.0212702	0.0773305	0.0218172	0.0547844
	TCGA-49-4488-11A	LUAD	0.140015	0.0189388	0.026951	0.0925383	0.02593	0.0407311
	TCGA-49-6745-11A	LUAD	0.071163	0.0205605	0.0216932	0.0647868	0.0203077	0.056389
	TCGA-50-5930-11A	LUAD	0.136696	0.0237651	0.0276116	0.0469881	0.0165308	0.0449954
	TCGA-50-5931-11A	LUAD	NA	0.0233987	0.0304934	0.0709334	0.0186524	0.0318731
	TCGA-50-5932-11A	LUAD	0.080809	0.026713	0.0340438	0.0601479	0.0286676	0.0467935
	TCGA-50-5933-11A	LUAD	0.0962749	0.0213052	0.0246739	0.0753603	0.0196074	0.0345839
	TCGA-50-5935-11A	LUAD	0.165712	0.021724	0.0235804	0.0742193	0.0158244	0.0418006
	TCGA-50-5936-11A	LUAD	0.0759403	0.0229586	0.018799	0.0537179	0.0172323	0.04543
	TCGA-50-5939-11A	LUAD	0.0857185	0.0229449	0.0197444	0.0496782	0.0179746	0.0336328
	TCGA-50-6591-11A	LUAD	0.138076	0.0285471	0.032865	0.0752217	0.0196019	0.0514613
	TCGA-50-6592-11A	LUAD	0.154187	0.0199448	0.0244477	0.04902	0.0589681	0.0613597
	TCGA-50-6593-11A	LUAD	NA	0.0315559	0.03556	0.0866201	0.0311324	0.0522761
	TCGA-50-6594-11A	LUAD	0.305227	0.0332088	0.0260762	0.0544492	0.0159178	0.0314844
	TCGA-73-4658-11A	LUAD	0.2318	0.158219	0.164546	0.218254	0.111575	0.151602
	TCGA-73-4676-11A	LUAD	0.162545	0.0249931	0.131135	0.148476	0.0408711	0.0846138
	TCGA-18-3417-11A	LUSC	0.0881117	0.0212147	0.0241178	0.0490899	0.0156275	0.0438435
	TCGA-18-4721-11A	LUSC	0.179829	0.0190831	0.0219132	0.0330788	0.0128503	0.0496802
	TCGA-18-5592-11A	LUSC	0.0641079	0.0195546	0.0204208	0.0288127	0.0143698	0.0455319
	TCGA-18-5595-11A	LUSC	0.20899	0.0299456	0.0275206	0.0614925	0.023599	0.0476364
	TCGA-22-4599-11A	LUSC	0.290023	0.0255233	0.025519	0.0757822	0.021888	0.036973
	TCGA-22-4601-11A	LUSC	0.125231	0.0215645	0.0228053	0.0304638	0.0152917	0.0349216
	TCGA-22-4613-11A	LUSC	0.143243	0.0157942	0.0230124	0.0307337	0.0178562	0.03108
	TCGA-22-5471-11A	LUSC	0.0616535	0.0161836	0.0213808	0.0416616	0.0134348	0.0421484
	TCGA-22-5472-11A	LUSC	0.0798897	0.0219666	0.0207825	0.0386063	0.0134271	0.0352424
	TCGA-22-5473-11A	LUSC	0.100178	0.0540986	0.0476241	0.105467	0.0277426	0.0722761
	TCGA-22-5474-11A	LUSC	0.076295	0.0207403	0.0202196	0.0363275	0.0158768	0.0461111
	TCGA-22-5477-11A	LUSC	0.116373	0.0895801	0.0728764	0.179148	0.0688332	0.108226
	TCGA-22-5478-11A	LUSC	0.0500466	0.019491	0.0249951	0.0327008	0.0178645	0.0456617
	TCGA-22-5480-11A	LUSC	0.0621767	0.0223851	0.0221795	0.0302703	0.0150334	0.0397287
	TCGA-22-5482-11A	LUSC	0.0733012	0.0188148	0.0212115	0.0496457	0.0160474	0.0456786
	TCGA-22-5485-11A	LUSC	0.0685863	0.0156708	0.0238406	0.0458893	0.0166669	0.0306839
	TCGA-22-5489-11A	LUSC	0.0773988	0.0233559	0.0203485	0.0447882	0.019068	0.0474632
	TCGA-22-5491-11A	LUSC	0.0679568	0.0191069	0.0237705	0.0410931	0.0158176	0.0618978
	TCGA-22-5492-11A	LUSC	0.0760546	0.0217998	0.0235559	0.0454304	0.0157222	0.033083
	TCGA-33-4566-11A	LUSC	0.376915	0.0192903	0.0255926	0.054022	0.0136471	0.0525261
	TCGA-33-4579-11A	LUSC	0.12276	0.0223395	0.022688	0.0470377	0.0178145	0.0480272
	TCGA-33-4582-11A	LUSC	0.231882	0.0200182	0.0225593	0.0336546	0.0123664	0.0379952
	TCGA-33-4583-11A	LUSC	0.26307	0.0234407	0.0230504	0.0448025	0.013174	0.030015
	TCGA-33-4586-11A	LUSC	0.121079	0.0232364	0.0271187	0.0575817	0.0169655	0.048869
	TCGA-33-4589-11A	LUSC	0.127329	0.0191565	0.0230177	0.05154	0.0149038	0.0382083
	TCGA-34-5929-11A	LUSC	0.0666513	0.0209365	0.0238536	0.0544003	0.0213617	0.0245595
	TCGA-39-5011-11A	LUSC	0.225247	0.020151	0.0235126	0.037734	0.0129794	0.0302373
	TCGA-39-5016-11A	LUSC	0.260864	0.0192588	0.0217341	0.0324595	0.0169888	0.038941
	TCGA-39-5019-11A	LUSC	0.0736638	0.0221219	0.0264451	0.058703	0.0259847	0.0281463
	TCGA-39-5021-11A	LUSC	0.333814	0.145573	0.125915	0.196375	0.111702	0.124584
	TCGA-39-5028-11A	LUSC	0.35406	0.0297534	0.0255696	0.0414747	0.0110711	0.0456469
	TCGA-39-5029-11A	LUSC	0.10537	0.0341444	0.0215705	0.0496226	0.0180697	0.0432532
	TCGA-39-5030-11A	LUSC	0.160988	0.017242	0.0197617	0.0426955	0.0153144	0.0400884
	TCGA-39-5031-11A	LUSC	0.371483	0.0217098	0.0252763	0.0456318	0.0172463	0.0418683
	TCGA-39-5034-11A	LUSC	0.482301	0.017912	0.0207318	0.0556601	0.0114848	0.0414429
	TCGA-39-5035-11A	LUSC	0.327462	0.0165043	0.0232461	0.0486665	0.0117916	0.0355088
	TCGA-39-5036-11A	LUSC	0.214212	0.167362	0.0754772	0.164945	0.134004	0.0895337
	TCGA-39-5037-11A	LUSC	0.180016	0.0581047	0.0467902	0.0809294	0.0266394	0.0699613
	TCGA-39-5039-11A	LUSC	0.160227	0.0203547	0.021872	0.0318338	0.0155801	0.0329471
	TCGA-43-3394-11A	LUSC	0.236669	0.0322051	0.0250102	0.0873642	0.0252716	0.0818015
	TCGA-43-3920-11B	LUSC	0.143032	0.041978	0.0319996	0.0711822	0.0200796	0.0880893
	TCGA-43-5668-11A	LUSC	0.0652262	0.0216524	0.0239855	0.038816	0.0175578	0.0409307
	TCGA-43-6771-11A	LUSC	0.0635693	0.0208099	0.0235472	0.0522996	0.0161708	0.0324386
	TCGA-FZ-5919-11A	PAAD	0.114284	0.01661	0.020496	0.0326497	0.0140463	0.0345821
	TCGA-FZ-5920-11A	PAAD	0.341896	0.0195652	0.0257438	0.0276189	0.0131825	0.0194289
	TCGA-FZ-5922-11A	PAAD	0.155803	0.0222515	0.0213953	0.0367571	0.0155153	0.0383163
	TCGA-FZ-5923-11A	PAAD	0.320364	0.137081	0.120852	0.187255	0.111081	0.125273
	TCGA-FZ-5924-11A	PAAD	0.154281	0.0295984	0.0209247	0.0309255	0.0146119	0.0324074
	TCGA-FZ-5926-11A	PAAD	0.168264	0.0263281	0.0222849	0.0641643	0.0162009	0.0503877
	TCGA-H6-8124-11A	PAAD	0.0659408	0.0218339	0.0261066	0.0373337	0.021662	0.0303968
	TCGA-H6-A45N-11A	PAAD	0.0861172	0.0221499	0.03158	0.0314901	0.0199957	0.0363997
	TCGA-HV-A5A3-11A	PAAD	0.102485	0.0213282	0.0233474	0.0394906	0.0204803	0.0388012
	TCGA-YB-A89D-11A	PAAD	0.102253	0.0287368	0.0248627	0.0593308	0.0246926	0.0431465
	TCGA-P8-A5KC-11A	PCPG	0.0969051	0.0932861	0.0290247	0.0653865	0.0321138	0.0330318
	TCGA-P8-A5KD-11A	PCPG	0.158397	0.0282259	0.0281163	0.0669884	0.0302843	0.0363288
	TCGA-SQ-A6I4-11A	PCPG	0.133714	0.0193833	0.0275031	0.052703	0.0202639	0.0431562
	TCGA-CH-5761-11A	PRAD	0.0593145	0.0171771	0.0210308	0.0550098	0.0176257	0.0424528
	TCGA-CH-5762-11A	PRAD	0.0540942	0.0201174	0.0235274	0.0411073	0.0203304	0.047828
	TCGA-CH-5763-11A	PRAD	0.0839811	0.0193271	0.0715056	0.109728	0.0302508	0.0469248
	TCGA-CH-5764-11A	PRAD	0.057711	0.0188515	0.0230786	0.0398449	0.0205631	0.0303947
	TCGA-CH-5765-11A	PRAD	0.055575	0.0257378	0.0240446	0.0897446	0.0231787	0.0507343
	TCGA-CH-5766-11A	PRAD	0.0567292	0.0213306	0.0221897	0.0718795	0.0176289	0.0304619
	TCGA-CH-5767-11B	PRAD	0.0785	0.0252874	0.0229183	0.0748288	0.0191916	0.0503984
	TCGA-CH-5768-11A	PRAD	0.0398512	0.0201597	0.0187235	0.0663963	0.0172708	0.0311797
	TCGA-CH-5769-11A	PRAD	0.110479	0.0180252	0.0211641	0.0474354	0.0215416	0.0402704
	TCGA-CH-5771-11A	PRAD	0.1256	0.110933	0.138633	0.210552	0.0763023	0.108665
	TCGA-CH-5772-11A	PRAD	0.0903492	0.0283494	0.0404078	0.0670823	0.033068	0.0516046
	TCGA-EJ-7123-11A	PRAD	NA	0.0292805	0.0729758	0.113985	0.0245105	0.08201
	TCGA-EJ-7125-11A	PRAD	0.143883	0.0239608	0.0273574	0.0999845	0.0222083	0.0472352
	TCGA-EJ-7317-11A	PRAD	0.129307	0.0348553	0.0230614	0.0535375	0.0174113	0.0292038
	TCGA-EJ-7327-11A	PRAD	0.397366	0.213014	0.224518	0.31712	0.238201	0.183305
	TCGA-EJ-7328-11A	PRAD	0.155019	0.0251512	0.0228705	0.0757916	0.0332139	0.0369014
	TCGA-EJ-7331-11A	PRAD	0.116953	0.0245545	0.0230725	0.0802565	0.0191718	0.0390988
	TCGA-EJ-7781-11A	PRAD	0.15454	0.230957	0.200423	0.278538	0.189471	0.190015
	TCGA-EJ-7782-11A	PRAD	0.19433	0.023342	0.0253969	0.0531861	0.0151376	0.0474125
	TCGA-EJ-7784-11A	PRAD	0.189151	0.0198314	0.0263162	0.0504161	0.0177455	0.0378326
	TCGA-EJ-7785-11A	PRAD	0.0917305	0.0240589	0.0232583	0.0512364	0.0113976	0.0484776
	TCGA-EJ-7786-11A	PRAD	0.154302	0.022342	0.0253771	0.0595853	0.0168578	0.0389892
	TCGA-EJ-7789-11A	PRAD	0.128051	0.0191558	0.0223609	0.0517966	0.0149824	0.0441289
	TCGA-EJ-7792-11A	PRAD	0.337883	0.234733	0.213966	0.212242	0.134442	0.141191
	TCGA-EJ-7794-11A	PRAD	0.163539	0.0222188	0.0219943	0.0538907	0.0144452	0.040281
	TCGA-G9-6332-11A	PRAD	0.0843265	0.0343955	0.0270166	0.0794268	0.0204418	0.051153
	TCGA-G9-6333-11A	PRAD	0.17424	0.0257189	0.145873	0.198276	0.102873	0.0989516
	TCGA-G9-6342-11A	PRAD	0.262259	0.0188003	0.0270059	0.0618822	0.0166946	0.0488485
	TCGA-G9-6348-11A	PRAD	0.0883137	0.02635	0.0263415	0.100894	0.0166298	0.048013
	TCGA-G9-6351-11A	PRAD	NA	0.0265944	0.0259058	0.0571041	0.0125347	0.0469733
	TCGA-G9-6353-11A	PRAD	0.0979377	0.0681838	0.0794958	0.135654	0.0501623	0.0742789
	TCGA-G9-6356-11A	PRAD	0.0654387	0.024829	0.0227248	0.0671239	0.0190301	0.0491991
	TCGA-G9-6362-11A	PRAD	0.0764129	0.0255999	0.0326963	0.0845347	0.0304323	0.0401932
	TCGA-G9-6363-11A	PRAD	0.0685669	0.0226439	0.0200798	0.0411995	0.0181243	0.0412532
	TCGA-G9-6364-11A	PRAD	0.0909971	0.0232046	0.0259296	0.0683144	0.0185021	0.0557194
	TCGA-G9-6365-11A	PRAD	0.0757979	0.0205643	0.023457	0.0764796	0.023187	0.069409
	TCGA-G9-6367-11A	PRAD	0.087733	0.0284725	0.0298632	0.0706574	0.0182789	0.0624737
	TCGA-G9-6373-11A	PRAD	0.117555	0.0340107	0.0219106	0.0615028	0.0243853	0.0610304
	TCGA-G9-6384-11A	PRAD	0.0866513	0.0238084	0.0252856	0.0620104	0.0211648	0.0466454
	TCGA-G9-6385-11A	PRAD	0.0693529	0.021585	0.0276449	0.0656099	0.0180751	0.0515671
	TCGA-G9-6494-11A	PRAD	0.100704	0.0254159	0.0462652	0.100663	0.0286807	0.0672093
	TCGA-G9-6496-11A	PRAD	0.102987	0.0213018	0.0236194	0.0676902	0.018285	0.04731
	TCGA-G9-6499-11A	PRAD	NA	0.0528646	0.0306679	0.119212	0.0359976	0.0549706
	TCGA-HC-7211-11A	PRAD	0.128336	0.0167119	0.0234881	0.0812223	0.0166833	0.0711062
	TCGA-HC-7737-11A	PRAD	0.271042	0.0227839	0.0243413	0.0435263	0.0182647	0.0465964
	TCGA-HC-7742-11A	PRAD	0.0865097	0.0271896	0.0246107	0.0543838	0.0141409	0.0501339
	TCGA-HC-7745-11A	PRAD	0.223873	0.0237748	0.0294866	0.0675681	0.0162679	0.0440664
	TCGA-HC-7752-11A	PRAD	0.379626	0.293944	0.309224	0.379454	0.314812	0.248327
	TCGA-HC-7819-11A	PRAD	0.254685	0.0184349	0.0236819	0.0506048	0.0153164	0.0311679
	TCGA-HC-7820-11A	PRAD	0.238559	0.0215595	0.0285424	0.0518817	0.0132488	0.0420897
	TCGA-AG-A01W-11A	READ	0.0565851	0.0347781	0.0262696	0.0691945	0.0270121	0.0636836
	TCGA-AG-A01Y-11A	READ	0.241491	0.0640775	0.214894	0.254118	0.187155	0.179989
	TCGA-AG-A020-11A	READ	0.0513426	0.0358041	0.0247883	0.072992	0.0370698	0.04292
	TCGA-AG-A02N-11A	READ	0.104073	0.147095	0.111682	0.197707	0.123883	0.178869
	TCGA-AG-A036-11A	READ	0.0964964	0.0459199	0.0303316	0.0943404	0.0223075	0.104874
	TCGA-FX-A48G-11A	SARC	0.444475	0.0205566	0.0243432	0.0288677	0.0181913	0.0240212
	TCGA-IF-A4AJ-11A	SARC	NA	0.0154244	0.0313684	0.0295925	0.0208341	0.0195278
	TCGA-K1-A42X-11A	SARC	0.388242	0.0215303	0.0253252	0.0353908	0.0196535	0.0250526
	TCGA-KF-A41W-11A	SARC	NA	0.0170094	0.0269577	0.0407243	0.0146787	0.0202448
	TCGA-FW-A3R5-11A	SKCM	0.135086	0.0347014	0.0237981	0.030759	0.020391	0.0371133
	TCGA-GN-A4U8-11A	SKCM	0.371	0.0192237	0.0233782	0.044567	0.0225476	0.0370456
	TCGA-BR-6452-11A	STAD	0.0696743	0.0275111	0.0240539	0.0645639	0.0203191	0.0353882
	TCGA-BR-6566-11A	STAD	0.069506	0.0254213	0.0229265	0.045555	0.0208429	0.05077
	TCGA-BJ-A28R-11A	THCA	0.0905835	0.0164317	0.0197925	0.052315	0.0152506	0.0514816
	TCGA-BJ-A28T-11A	THCA	0.115425	0.0246702	0.022007	0.0866043	0.0294271	0.0846258
	TCGA-BJ-A28W-11A	THCA	0.214954	0.0346055	0.0307246	0.113709	0.0259692	0.0643497
	TCGA-BJ-A28X-11A	THCA	0.0651239	0.0252252	0.0226863	0.0339711	0.0246079	0.0347293
	TCGA-BJ-A290-11A	THCA	0.0752607	0.0201048	0.0217974	0.0486282	0.0176934	0.0358201
	TCGA-BJ-A2N7-11A	THCA	0.0814916	0.0219515	0.0223583	0.0591538	0.0217288	0.0698812
	TCGA-BJ-A2N8-11A	THCA	0.0876577	0.0273648	0.0213192	0.0693744	0.0303271	0.0764572
	TCGA-BJ-A2N9-11A	THCA	0.0655273	0.0272077	0.0252254	0.0510263	0.0182663	0.0404047
	TCGA-BJ-A2NA-11A	THCA	0.0764944	0.0192733	0.0235593	0.0697986	0.0191842	0.0425184
	TCGA-BJ-A3PR-11A	THCA	0.0759632	0.0250804	0.0242175	0.0285794	0.0242176	0.0325868
	TCGA-BJ-A3PU-11A	THCA	0.112702	0.102592	0.110559	0.171701	0.0569903	0.0599179
	TCGA-DO-A1JZ-11A	THCA	0.0935666	0.0326398	0.0303531	0.0515646	0.0261151	0.0436252
	TCGA-E8-A2JQ-11A	THCA	0.156668	0.0194553	0.0251759	0.0502242	0.0154842	0.0375125
	TCGA-EL-A3GZ-11A	THCA	0.0824936	0.0298159	0.0240133	0.0769068	0.0200856	0.0672652
	TCGA-EL-A3H1-11A	THCA	0.0947215	0.025333	0.032513	0.0504557	0.0178984	0.0384691
	TCGA-EL-A3H2-11A	THCA	0.0844267	0.0216539	0.0228766	0.0536037	0.0310414	0.0392477
	TCGA-EL-A3H7-11A	THCA	0.199879	0.0306209	0.0339323	0.0864163	0.0382797	0.0537579
	TCGA-EL-A3MW-11A	THCA	0.102121	0.0257486	0.0258103	0.0759981	0.0208539	0.0324378
	TCGA-EL-A3MX-11A	THCA	0.0959576	0.0241261	0.0250044	0.0472183	0.018818	0.0450081
	TCGA-EL-A3MY-11A	THCA	0.0901021	0.0239561	0.0315103	0.061341	0.0176179	0.0324164
	TCGA-EL-A3N2-11A	THCA	0.132632	0.0265539	0.0275563	0.0835549	0.0192888	0.0569274
	TCGA-EL-A3N3-11A	THCA	0.133782	0.110235	0.138565	0.162777	0.0941138	0.121882
	TCGA-EL-A3T0-11A	THCA	0.1487	0.0188732	0.0159476	0.0389608	0.0182359	0.0270735
	TCGA-EL-A3T1-11A	THCA	0.0667474	0.0281745	0.0238558	0.0357194	0.0202542	0.0252248
	TCGA-EL-A3T2-11A	THCA	0.0800566	0.0307647	0.0245271	0.0498493	0.0228768	0.0302012
	TCGA-EL-A3T3-11A	THCA	0.0781752	0.0268712	0.0290568	0.0386439	0.0275112	0.0334756
	TCGA-EL-A3T6-11A	THCA	0.0902375	0.0277628	0.02415	0.0378398	0.0257057	0.0323845
	TCGA-EL-A3T7-11A	THCA	0.0498686	0.0253052	0.0233429	0.0514536	0.0252871	0.0335294
	TCGA-EL-A3T8-11A	THCA	0.0562854	0.0245367	0.0222492	0.0320608	0.0168105	0.0323801
	TCGA-EL-A3TA-11A	THCA	0.0753353	0.0232324	0.031965	0.0294538	0.0198175	0.0252197
	TCGA-EL-A3TB-11A	THCA	0.0725948	0.0262733	0.0204067	0.0468416	0.0212101	0.023597
	TCGA-EL-A3ZG-11A	THCA	0.131837	0.0211562	0.01982	0.0371443	0.0204536	0.0274264
	TCGA-EL-A3ZH-11A	THCA	0.0852629	0.0227905	0.0198066	0.0406542	0.0201518	0.022653
	TCGA-EL-A3ZK-11A	THCA	0.258597	0.036722	0.0265333	0.0702156	0.030881	0.0512386
	TCGA-EL-A3ZL-11A	THCA	0.0991502	0.0192136	0.0207083	0.0389594	0.0176477	0.026107
	TCGA-EL-A3ZO-11A	THCA	0.283052	0.0290006	0.0296997	0.0570259	0.0319353	0.0384568
	TCGA-EL-A3ZP-11A	THCA	0.177026	0.0837879	0.0475737	0.130133	0.0643184	0.0727186
	TCGA-EM-A1CS-11A	THCA	0.105818	0.0403229	0.0327685	0.0849162	0.0301048	0.0462007
	TCGA-EM-A1CT-11A	THCA	0.0815543	0.0286665	0.0273423	0.0968683	0.0268296	0.0440391
	TCGA-EM-A1CU-11A	THCA	0.0712755	0.0257172	0.0260947	0.0607032	0.0262272	0.0364025
	TCGA-EM-A1CV-11A	THCA	0.0677615	0.0283565	0.0244123	0.0851176	0.0340806	0.0419554
	TCGA-EM-A1CW-11A	THCA	0.105635	0.0295003	0.0258235	0.0637645	0.0249634	0.0407394
	TCGA-EM-A1YC-11A	THCA	0.148731	0.0803368	0.156995	0.165395	0.0681766	0.088915
	TCGA-EM-A1YD-11A	THCA	0.0812226	0.0275706	0.0310726	0.0492242	0.0231474	0.0432629
	TCGA-EM-A1YE-11A	THCA	0.0648959	0.022152	0.0280536	0.031568	0.0299435	0.0300901
	TCGA-EM-A3ST-11A	THCA	0.125021	0.0770542	0.037891	0.134074	0.0558781	0.0649071
	TCGA-ET-A25J-11A	THCA	0.150909	0.0285507	0.0287843	0.0594035	0.0207088	0.0355531
	TCGA-ET-A25N-11A	THCA	0.133091	0.0254292	0.0399687	0.0636571	0.0205034	0.0362904
	TCGA-ET-A2MY-11B	THCA	0.0876485	0.0215789	0.0197019	0.0507883	0.0177911	0.0546079
	TCGA-ET-A2N5-11B	THCA	0.0990342	0.0357445	0.0199103	0.0750619	0.0200155	0.0302339
	TCGA-ET-A3DP-11A	THCA	0.134421	0.0244584	0.0246278	0.0805553	0.0240285	0.053173
	TCGA-ET-A3DW-11A	THCA	0.0652061	0.0254403	0.0273418	0.0442015	0.0159284	0.0374002
	TCGA-FY-A3TY-11A	THCA	0.0949668	0.0222837	0.0237901	0.0358315	0.01626	0.0426562
	TCGA-GE-A2C6-11A	THCA	0.0891454	0.0206783	0.0223218	0.0385859	0.0135533	0.0371627
	TCGA-H2-A2K9-11A	THCA	0.123473	0.0233913	0.0218344	0.0516833	0.0248087	0.0607722
	TCGA-H2-A3RI-11A	THCA	0.113076	0.0343151	0.0352028	0.0916163	0.0287881	0.0605357
	TCGA-AJ-A2QL-11A	UCEC	0.0858419	0.0260672	0.0218017	0.072325	0.0247743	0.0659884
	TCGA-AJ-A3NC-11A	UCEC	0.0705805	0.0283041	0.0252067	0.045261	0.0208805	0.0276907
	TCGA-AJ-A3NE-11A	UCEC	0.125392	0.043593	0.0391161	0.0759594	0.0363379	0.0725197
	TCGA-AJ-A3NH-11A	UCEC	0.0796273	0.0270267	0.0251678	0.0424602	0.0257261	0.0325784
	TCGA-AX-A05Y-11A	UCEC	0.0648015	0.0206204	0.0235121	0.0553122	0.0279697	0.0395949
	TCGA-AX-A0IZ-11A	UCEC	0.0882101	0.0169189	0.0240455	0.0411145	0.0200319	0.0240629
	TCGA-AX-A0J0-11A	UCEC	0.0749542	0.0198992	0.0219798	0.0374771	0.0247975	0.0258118
	TCGA-AX-A1CF-11A	UCEC	0.0614729	0.0259876	0.0259758	0.0451107	0.0168306	0.0240256
	TCGA-AX-A1CI-11A	UCEC	0.116955	0.0225382	0.0210836	0.0566715	0.0166995	0.0370323
	TCGA-AX-A1CJ-11A	UCEC	0.0699756	0.0183852	0.0191269	0.070495	0.0141066	0.0415979
	TCGA-AX-A1CK-11A	UCEC	0.069518	0.0207409	0.0257946	0.0545242	0.0148212	0.0426325
	TCGA-AX-A2H4-11A	UCEC	0.0674879	0.0365709	0.0232895	0.0703103	0.0222098	0.0507909
	TCGA-AX-A2H5-11A	UCEC	0.0815782	0.389291	0.0225927	0.113978	0.0295651	0.0525228
	TCGA-AX-A2H7-11A	UCEC	0.0944598	0.0193921	0.0261467	0.0972234	0.0159754	0.050259
	TCGA-AX-A2H8-11A	UCEC	0.0728039	0.0442606	0.0266078	0.118667	0.0273786	0.057137
	TCGA-AX-A2HA-11A	UCEC	0.107227	0.0302863	0.0206912	0.101074	0.0268899	0.0461058
	TCGA-AX-A2HC-11A	UCEC	0.0768842	0.037238	0.0241272	0.0967441	0.0212478	0.0737906
	TCGA-AX-A2HD-11A	UCEC	0.08903	0.0375687	0.031013	0.110559	0.0311952	0.0916029
	TCGA-BG-A0MA-11A	UCEC	0.0686014	0.0338977	0.0220367	0.127005	0.0271919	0.0712731
	TCGA-BG-A2AD-11A	UCEC	0.0580232	0.028403	0.0264244	0.11105	0.0527791	0.0300695
	TCGA-BG-A2AE-11A	UCEC	0.0773443	0.0240123	0.024972	0.0728982	0.0279185	0.0490913
	TCGA-BG-A2L7-11A	UCEC	0.130656	0.0351547	0.0373022	0.0954446	0.0292613	0.0647262
	TCGA-BG-A3EW-11A	UCEC	0.124017	0.0255727	0.0286732	0.0496185	0.0194073	0.0435432
	TCGA-BG-A3PP-11A	UCEC	0.173627	0.0447754	0.0453166	0.0923385	0.0302197	0.0634655
	TCGA-BK-A13C-11A	UCEC	0.386962	0.0282353	0.0283314	0.0398483	0.0167943	0.0323721
	TCGA-BK-A4ZD-11A	UCEC	0.121775	0.0239579	0.0212648	0.0362471	0.023163	0.0305497
	TCGA-DI-A1NN-11A	UCEC	0.174374	0.0768386	0.0939641	0.169876	0.0451302	0.112172
	TCGA-DI-A1NO-11A	UCEC	0.123409	0.0368454	0.0308753	0.130161	0.0553137	0.0664161
	TCGA-DI-A2QU-11A	UCEC	0.0670594	0.0229185	0.0197736	0.0808324	0.0222781	0.0503518
	TCGA-DI-A2QY-11A	UCEC	0.11674	0.0215722	0.0233947	0.0582091	0.020038	0.0416761
	TCGA-E6-A1M0-11A	UCEC	0.0558524	0.0187739	0.0207161	0.0710453	0.0161498	0.0268607
	TCGA-EO-A22R-11A	UCEC	0.103362	0.025419	0.0194339	0.0879985	0.0190676	0.0812759
	TCGA-EO-A22S-11A	UCEC	0.0814364	0.0267249	0.0278065	0.0879853	0.0260894	0.0637545
	TCGA-EO-A22T-11A	UCEC	0.0897764	0.0254321	0.0234168	0.0883095	0.0243534	0.0573463
	TCGA-FL-A1YF-11A	UCEC	0.0810088	0.0557578	0.0611464	0.1455	0.0391509	0.074963
	TCGA-FL-A1YG-11A	UCEC	0.0970551	0.0213928	0.0267007	0.105239	0.0256817	0.0306124
	TCGA-FL-A1YH-11A	UCEC	0.062253	0.0228352	0.0313025	0.052044	0.0206218	0.0313068
	TCGA-FL-A1YI-11A	UCEC	0.0597949	0.0329567	0.0269847	0.0680448	0.0171046	0.0303461
	TCGA-FL-A1YL-11A	UCEC	0.0939542	0.0563669	0.055822	0.127599	0.0334953	0.0957318
	TCGA-FL-A1YM-11A	UCEC	0.0673404	0.0281667	0.0228514	0.0869238	0.0240415	0.0444983
	TCGA-FL-A1YN-11A	UCEC	0.0649394	0.0284721	0.0258121	0.0823866	0.0254162	0.0549725
	TCGA-FL-A1YQ-11A	UCEC	0.0692358	0.0291022	0.0239775	0.097674	0.0241647	0.0444048
	TCGA-FL-A1YT-11A	UCEC	0.0567249	0.0327292	0.0282446	0.144834	0.0227088	0.0490424
	TCGA-FL-A1YU-11A	UCEC	0.167664	0.104916	0.0738759	0.169849	0.0588564	0.117771
	TCGA-FL-A1YV-11A	UCEC	0.0785909	0.0375563	0.0258371	0.0939921	0.0263817	0.0587627
	TCGA-FL-A3WE-11A	UCEC	0.100183	0.0532058	0.049999	0.113033	0.0356174	0.11363

## Sheet: TYW3
	Dataset S2D: Methylation of the TCGA datasets of normal tissues for the TYW3 gene. Methylation data (blue header) includes all CpG sites interrogated with the HumanMethylation450 beadarray (green=unmethylated; red=methylated), incluiding the annotation of the CpGs in terms of chromosome (CHR), location (MAPINFO) and affected gene (USCS REFGENE NAME).
	TargetID		cg10128416	cg21906852	cg09502221	cg07399417	cg26855724	cg02709834	cg26690034	cg26752657	cg21535942	cg00121533	cg04250926
	CHR
	MAPINFO		75198403	75198582	75198600	75198769	75198818	75198841	75198964	75199076	75199100	75199117	75199496
	NAME		TYW3
	Sample ID	Project
	TCGA-BL-A13J-11A	BLCA	0.0626949	0.0394333	0.0244461	0.0473966	0.112049	0.0412269	0.0202439	0.0618621	0.0506478	0.0411022	0.11944
	TCGA-BT-A20J-11A	BLCA	0.111759	0.0733299	0.0593471	0.0572968	0.154261	0.0537973	0.0415536	0.109139	0.202116	0.158224	0.0954826
	TCGA-BT-A20N-11A	BLCA	0.0873458	0.0658215	0.043062	0.0481134	0.0950198	0.0355081	0.0220138	0.0797897	0.0877688	0.0778007	0.0839743
	TCGA-BT-A20P-11A	BLCA	0.0820269	0.0677334	0.0428847	0.0577843	0.10427	0.0451454	0.026769	0.096089	0.147639	0.155857	0.083323
	TCGA-BT-A20R-11A	BLCA	0.0766555	0.0610525	0.0414702	0.0489772	0.053278	0.0303708	0.0214393	0.0687677	0.0657762	0.0476883	0.0660899
	TCGA-BT-A20U-11A	BLCA	0.0767199	0.0634518	0.0319205	0.0545251	0.0570694	0.0261589	0.0219151	0.0748819	0.0375969	0.0353678	0.0804047
	TCGA-BT-A20V-11A	BLCA	0.0850729	0.0734583	0.0399169	0.0376583	0.124681	0.0454071	0.0377159	0.0989664	0.1462	0.153668	0.0792985
	TCGA-BT-A20W-11A	BLCA	0.101581	0.0750455	0.0373186	0.0539375	0.0707285	0.0401505	0.022859	0.0607315	0.085801	0.0560577	0.078855
	TCGA-BT-A20X-11A	BLCA	0.0577549	0.0562677	0.025923	0.0398612	0.0470615	0.0222375	0.0191137	0.0814683	0.0244958	0.0285405	0.0551588
	TCGA-BT-A2LA-11A	BLCA	0.0552282	0.041856	0.021773	0.0451074	0.061098	0.0247408	0.0227047	0.0599298	0.0488257	0.0493463	0.0848743
	TCGA-CU-A0YN-11A	BLCA	0.044066	0.0249977	0.0366622	0.0370985	0.0923014	0.0257324	0.0208343	0.0307117	0.0272531	0.0288584	0.0838605
	TCGA-CU-A0YR-11A	BLCA	0.063995	0.0291169	0.0385673	0.048446	0.0615037	0.0295914	0.0285247	0.0628089	0.0493805	0.0511543	0.0961748
	TCGA-GC-A3BM-11A	BLCA	0.0617514	0.0545976	0.0260669	0.0341571	0.0741491	0.0358326	0.021431	0.0683243	0.0549702	0.0597736	0.081942
	TCGA-GC-A3WC-11A	BLCA	0.0822115	0.0414424	0.0273279	0.0414753	0.0517592	0.0360347	0.0254669	0.0752679	0.0688937	0.0580298	0.0762642
	TCGA-GC-A6I3-11A	BLCA	0.0529216	0.025344	0.0232613	0.037681	0.0323355	0.0150575	0.0163455	0.0476867	0.0414441	0.03394	0.0745324
	TCGA-GD-A2C5-11A	BLCA	0.111408	0.0987005	0.0564606	0.0398698	0.133474	0.0346746	0.0417826	0.102637	0.168354	0.164699	0.0905937
	TCGA-GD-A3OP-11A	BLCA	0.11071	0.0823592	0.0548763	0.0781407	0.151443	0.0620524	0.0969695	0.121497	0.189592	0.192171	0.0808681
	TCGA-GD-A3OQ-11A	BLCA	0.06446	0.033753	0.0284637	0.0330393	0.0465639	0.0213857	0.020636	0.0622517	0.0450083	0.039884	0.0615401
	TCGA-K4-A3WV-11A	BLCA	0.116727	0.108836	0.070356	0.0984674	0.193386	0.117848	0.0975499	0.144081	0.311652	0.242441	0.13859
	TCGA-K4-A54R-11A	BLCA	0.0387735	0.0309737	0.0307567	0.0370949	0.0286515	0.0219904	0.0185764	0.0552574	0.020315	0.028667	0.0771261
	TCGA-K4-A5RI-11A	BLCA	0.0863898	0.0609605	0.0349189	0.0499448	0.100962	0.0327718	0.0333433	0.0801697	0.0749984	0.0633454	0.10673
	TCGA-A7-A0CE-11A	BRCA	0.0991678	0.0967308	0.0622237	0.109872	0.235469	0.149634	0.0870271	0.141685	0.252752	0.231331	0.150154
	TCGA-A7-A0CH-11A	BRCA	0.0545108	0.0295891	0.0337906	0.0354665	0.0412668	0.0152718	0.0208841	0.0661702	0.0658144	0.034268	0.111876
	TCGA-A7-A0D9-11A	BRCA	0.0924102	0.0621211	0.0472295	0.0445637	0.143053	0.0556178	0.037889	0.0821546	0.142582	0.127171	0.125446
	TCGA-A7-A0DB-11A	BRCA	0.0458578	0.044079	0.0362276	0.0337457	0.0531432	0.0128881	0.0152165	0.0382274	0.0203491	0.0268582	0.105691
	TCGA-A7-A0DC-11A	BRCA	0.0479871	0.0274626	0.0296824	0.0288337	0.0376583	0.0182859	0.0169272	0.0407884	0.0497848	0.0409201	0.11811
	TCGA-A7-A13E-11A	BRCA	0.0474654	0.059013	0.0364132	0.0351499	0.065929	0.0185995	0.016555	0.038906	0.0251818	0.0247546	0.0924493
	TCGA-A7-A13F-11A	BRCA	0.0647864	0.0428376	0.0296332	0.046546	0.071967	0.0166621	0.0168358	0.0581464	0.0624076	0.0342444	0.08236
	TCGA-A7-A13G-11A	BRCA	0.0463348	0.0286301	0.0244678	0.0342512	0.0428609	0.0203671	0.0163632	0.0522056	0.0200895	0.0249245	0.0933966
	TCGA-AC-A23H-11A	BRCA	0.149029	0.120661	0.331387	0.044764	0.132556	0.0197323	0.0249289	0.149883	0.0151716	0.104015	0.472009
	TCGA-AC-A2FB-11A	BRCA	0.0874636	0.0810442	0.0516195	0.0597315	0.103607	0.0577946	0.0407722	0.134694	0.118527	0.110823	0.0800446
	TCGA-AC-A2FF-11A	BRCA	0.0502877	0.0253648	0.0334477	0.0449087	0.0338083	0.0259743	0.0220213	0.0494244	0.040163	0.0271872	0.0616027
	TCGA-AC-A2FG-11A	BRCA	0.0427336	0.0356492	0.0282208	0.0340306	0.05121	0.021342	0.0185335	0.0497561	0.0325885	0.0307015	0.0639692
	TCGA-AC-A2FM-11B	BRCA	0.0555338	0.0423055	0.0234384	0.0276017	0.0517594	0.013789	0.0162828	0.0688205	0.0376638	0.029356	0.0584472
	TCGA-BH-A0AU-11A	BRCA	0.0526022	0.0253896	0.0353729	0.0313435	0.0429319	0.019015	0.0159384	0.0469451	0.0979465	0.0365511	0.094187
	TCGA-BH-A0AY-11A	BRCA	0.090792	0.0694568	0.0564827	0.0640228	0.1161	0.04925	0.0425494	0.102488	0.179236	0.180983	0.131026
	TCGA-BH-A0AZ-11A	BRCA	0.0817251	0.109105	0.0888412	0.0776728	0.194783	0.104007	0.0735925	0.143831	0.241495	0.193808	0.134205
	TCGA-BH-A0B2-11A	BRCA	0.0870744	0.10534	0.0815974	0.101554	0.244192	0.137161	0.094461	0.15181	0.254489	0.245029	0.172405
	TCGA-BH-A0B3-11B	BRCA	0.0437912	0.0534497	0.0343657	0.0410977	0.0652484	0.0207049	0.0191735	0.0517338	0.0718878	0.0438468	0.150253
	TCGA-BH-A0B8-11A	BRCA	0.0406556	0.0289117	0.026971	0.027655	0.0350902	0.0155163	0.0130285	0.0492447	0.0428571	0.024937	0.107602
	TCGA-BH-A0BA-11A	BRCA	0.079378	0.0864757	0.0567948	0.127411	0.184281	0.0790325	0.0561775	0.136515	0.206407	0.210553	0.206637
	TCGA-BH-A0BC-11A	BRCA	0.04234	0.0247938	0.0325247	0.0262229	0.0450366	0.0157952	0.0131939	0.0450132	0.0299549	0.0266923	0.0888017
	TCGA-BH-A0BF-11A	BRCA	0.0373003	0.0337564	0.0614911	0.0334571	0.170297	0.024152	0.0210746	0.0283232	0.0476822	0.0283533	0.104024
	TCGA-BH-A0BJ-11A	BRCA	0.0962382	0.134029	0.0767854	0.171671	0.336649	0.18754	0.129333	0.21179	0.34939	0.32922	0.178937
	TCGA-BH-A0BM-11A	BRCA	0.059278	0.0642692	0.0412598	0.0493328	0.0976885	0.0216446	0.0238845	0.0652705	0.0953451	0.0709008	0.147929
	TCGA-BH-A0BS-11A	BRCA	0.0600051	0.0352598	0.0352978	0.0407363	0.0567973	0.0214138	0.0175455	0.0518674	0.0724803	0.0359781	0.101605
	TCGA-BH-A0BT-11A	BRCA	0.0366671	0.0177234	0.0345125	0.0261206	0.0514103	0.0148755	0.017027	0.0454978	0.0288288	0.0247069	0.110551
	TCGA-BH-A0BV-11A	BRCA	0.0771582	0.0866704	0.0556815	0.0919545	0.239279	0.121966	0.053102	0.120583	0.22672	0.205395	0.202409
	TCGA-BH-A0BZ-11A	BRCA	0.0458541	0.0275241	0.0351593	0.035449	0.0379884	0.0195737	0.0136829	0.043014	0.0414126	0.0228294	0.0983942
	TCGA-BH-A0C0-11A	BRCA	0.0647154	0.034467	0.0376043	0.0394307	0.0713737	0.0248864	0.023057	0.0518821	0.0876864	0.0728802	0.116541
	TCGA-BH-A0C3-11A	BRCA	0.0452085	0.0270103	0.0448149	0.035963	0.107766	0.0308154	0.0202187	0.0436168	0.0423212	0.0323004	0.13509
	TCGA-BH-A0DG-11A	BRCA	0.0617	0.0460295	0.0459233	0.0346793	0.0782052	0.0217438	0.0185075	0.0539945	0.0871135	0.0341144	0.121725
	TCGA-BH-A0DH-11A	BRCA	0.0362262	0.0202867	0.038705	0.0355865	0.0415629	0.0149668	0.0172049	0.0324428	0.0420265	0.0264526	0.157883
	TCGA-BH-A0DI-11A	BRCA	0.0290665	0.0259569	0.0328925	0.0319517	0.037222	0.0156945	0.0148509	0.0530778	0.062571	0.0239592	0.112737
	TCGA-BH-A0DK-11A	BRCA	0.0557306	0.0420744	0.0343355	0.0557693	0.0906234	0.035487	0.0242563	0.0666238	0.101132	0.0843664	0.158559
	TCGA-BH-A0DP-11A	BRCA	0.057545	0.0315804	0.0327746	0.0375649	0.0423082	0.0178137	0.022331	0.0541286	0.0638191	0.0399926	0.149966
	TCGA-BH-A0DQ-11A	BRCA	0.0353573	0.024168	0.0302784	0.0345702	0.0493462	0.0163779	0.0168082	0.0345546	0.0513023	0.0248529	0.222372
	TCGA-BH-A0DV-11A	BRCA	0.0617744	0.0329631	0.0509539	0.0491761	0.0902457	0.0361156	0.0225397	0.0538355	0.121969	0.103966	0.163976
	TCGA-BH-A0DZ-11A	BRCA	0.0417859	0.0428682	0.0336602	0.0520919	0.115718	0.0235585	0.0235341	0.0501986	0.147503	0.109345	0.187873
	TCGA-BH-A0E0-11A	BRCA	0.0670096	0.0678761	0.0500023	0.0784712	0.182098	0.0715531	0.0492991	0.115246	0.197738	0.201125	0.222843
	TCGA-BH-A0E1-11A	BRCA	0.0653791	0.0345804	0.0358566	0.0560146	0.034994	0.0179518	0.0220053	0.0487252	0.0434963	0.0315168	0.117766
	TCGA-BH-A0H7-11A	BRCA	0.0462466	0.0250544	0.0458779	0.0366551	0.0646078	0.0244579	0.0214583	0.0728435	0.0693974	0.0424302	0.165312
	TCGA-BH-A0H9-11A	BRCA	0.0861812	0.0813754	0.0501404	0.048489	0.124596	0.0464224	0.0304718	0.0899281	0.170012	0.14622	0.202801
	TCGA-BH-A0HA-11A	BRCA	0.0570964	0.0558279	0.0482739	0.0421415	0.111862	0.0281015	0.0287205	0.0745132	0.112787	0.0898304	0.112813
	TCGA-BH-A0HK-11A	BRCA	0.0770395	0.0840061	0.0613361	0.0867381	0.217786	0.0848909	0.0707198	0.125438	0.262755	0.215888	0.130267
	TCGA-BH-A1EN-11A	BRCA	0.0459276	0.0325748	0.0314536	0.030164	0.0447691	0.0241539	0.0165172	0.0443928	0.0290443	0.0492603	0.0756285
	TCGA-BH-A1EO-11A	BRCA	0.0658062	0.0581252	0.0415338	0.0446108	0.105504	0.0276822	0.0254129	0.0744362	0.113283	0.0587242	0.0872755
	TCGA-BH-A1ES-11A	BRCA	0.0635322	0.0467322	0.0493393	0.0532079	0.173315	0.0302895	0.0296519	0.0671757	0.117242	0.0829495	0.125581
	TCGA-BH-A1ET-11B	BRCA	0.0393625	0.0318379	0.0380339	0.0398046	0.0613011	0.0221385	0.0182411	0.0461669	0.0446009	0.0245964	0.0959375
	TCGA-BH-A1EU-11A	BRCA	0.071259	0.0996829	0.0536382	0.0556137	0.112583	0.028528	0.0326788	0.130725	0.102508	0.108946	0.160675
	TCGA-BH-A1EV-11A	BRCA	0.0759487	0.0546994	0.039187	0.0472637	0.136382	0.0344223	0.0267652	0.0733484	0.159632	0.0876659	0.10821
	TCGA-BH-A1EW-11B	BRCA	0.0886474	0.112925	0.0790931	0.091613	0.227136	0.128519	0.0677255	0.128059	0.276374	0.229761	0.187178
	TCGA-BH-A1EY-11B	BRCA	0.066324	0.0433463	0.0351689	0.0324742	0.0596969	0.0224887	0.0226182	0.0735791	0.0664693	0.0509472	0.0969072
	TCGA-BH-A1F0-11B	BRCA	0.0448988	0.0387696	0.0383993	0.0350776	0.0498251	0.0215607	0.0181628	0.0431724	0.0442789	0.0257373	0.0983557
	TCGA-BH-A1F2-11A	BRCA	0.04134	0.0290051	0.0275795	0.0345846	0.0354589	0.0183944	0.0150508	0.052329	0.0258098	0.0262042	0.0673688
	TCGA-BH-A1F5-11A	BRCA	0.0696838	0.0425698	0.0457467	0.0493523	0.0675171	0.0168255	0.0161258	0.0546286	0.036106	0.041965	0.104489
	TCGA-BH-A1F6-11B	BRCA	0.0563464	0.0436683	0.0333258	0.0352177	0.0459015	0.0193278	0.0234977	0.0482489	0.0873144	0.0557642	0.12428
	TCGA-BH-A1F8-11B	BRCA	0.0687269	0.0620019	0.047104	0.0552034	0.101041	0.0740839	0.0252385	0.0773627	0.134337	0.113656	0.108456
	TCGA-BH-A1FB-11A	BRCA	0.0481051	0.0340592	0.0299685	0.0308006	0.0410542	0.0174945	0.0150948	0.0616176	0.0226028	0.0239657	0.0902001
	TCGA-BH-A1FC-11A	BRCA	0.048087	0.0294553	0.0270374	0.0365212	0.0482951	0.0214483	0.0163486	0.0572134	0.0317273	0.0249002	0.0837282
	TCGA-BH-A1FD-11B	BRCA	0.072095	0.0862645	0.0484649	0.05431	0.131027	0.0685811	0.0555155	0.101268	0.207725	0.224735	0.127333
	TCGA-BH-A1FE-11B	BRCA	0.047061	0.0310894	0.0318964	0.0288145	0.042617	0.0183581	0.0158817	0.0381552	0.0314182	0.0282542	0.0809815
	TCGA-BH-A1FG-11B	BRCA	0.11044	0.097976	0.0510522	0.0687421	0.129865	0.0558852	0.0574808	0.117498	0.18541	0.164624	0.0930965
	TCGA-BH-A1FH-11B	BRCA	0.0504236	0.0594837	0.040398	0.0422937	0.0812705	0.0309166	0.0201767	0.0749944	0.10014	0.102305	0.100568
	TCGA-BH-A1FJ-11B	BRCA	0.0387584	0.0267904	0.0316034	0.0372048	0.0325571	0.0165974	0.0166746	0.0479287	0.0436333	0.0263402	0.0834161
	TCGA-BH-A1FM-11B	BRCA	0.0463114	0.0319125	0.0326443	0.0271526	0.0378941	0.0170879	0.0132501	0.0557712	0.0233791	0.0207772	0.105405
	TCGA-BH-A1FN-11A	BRCA	0.0699398	0.0892768	0.0408259	0.0548525	0.126278	0.0437638	0.0438632	0.112091	0.188075	0.152344	0.0911269
	TCGA-BH-A1FR-11B	BRCA	0.0821528	0.0629655	0.0375763	0.0470139	0.0944387	0.0416344	0.0244354	0.0810191	0.123371	0.120936	0.0961713
	TCGA-BH-A203-11A	BRCA	0.0728145	0.0600689	0.0377574	0.0492123	0.0850529	0.0333807	0.0242808	0.0662218	0.0742523	0.0778997	0.0861852
	TCGA-BH-A204-11A	BRCA	0.211695	0.158136	0.383267	0.0609681	0.260591	0.0276891	0.039141	0.192657	0.0852053	0.243743	0.48485
	TCGA-BH-A208-11A	BRCA	0.161669	0.201362	0.388133	0.0786674	0.364618	0.0498484	0.0664174	0.236806	0.106416	0.294023	0.330359
	TCGA-BH-A209-11A	BRCA	0.130499	0.132454	NA	0.0541735	0.112276	0.0191392	0.0210561	0.143401	0.0121874	0.0877349	0.383562
	TCGA-E2-A15I-11A	BRCA	0.0526206	0.0596362	0.0581067	0.0332421	0.0994731	0.0245299	0.0215707	0.0391914	0.0543606	0.0370185	0.119083
	TCGA-E2-A15K-11A	BRCA	0.0584639	0.0466009	0.0711819	0.0974476	0.182514	0.0817927	0.0554398	0.108979	0.236965	0.202449	0.181841
	TCGA-E2-A1B5-11A	BRCA	0.0422288	0.0296471	0.0309672	0.0283671	0.0438778	0.0151088	0.0157042	0.0383594	0.0360653	0.0244881	0.113481
	TCGA-E2-A1BC-11A	BRCA	0.0846145	0.0717895	0.0437119	0.0594207	0.130941	0.0448061	0.0444132	0.0871743	0.160107	0.147009	0.109547
	TCGA-E2-A1IF-11A	BRCA	0.0863241	0.117376	0.0841094	0.134029	0.19352	0.123328	0.128488	0.155147	0.31663	0.22808	0.134355
	TCGA-E2-A1II-11A	BRCA	0.0469285	0.0315741	0.024312	0.0263684	0.0283847	0.0159505	0.0133235	0.0456104	0.0326513	0.0328498	0.0535163
	TCGA-E2-A1IO-11A	BRCA	0.0767278	0.0488548	0.0282803	0.0398185	0.057773	0.0247766	0.0197302	0.0700045	0.0757469	0.0671015	0.0761937
	TCGA-E2-A1L7-11A	BRCA	0.0469406	0.0345071	0.0271489	0.0318011	0.034997	0.0153961	0.0151447	0.0448108	0.0268019	0.0276264	0.063086
	TCGA-E2-A1LB-11A	BRCA	0.0549382	0.0340108	0.0255538	0.032864	0.0274786	0.0187797	0.0156843	0.0472193	0.0302035	0.0346302	0.0593837
	TCGA-E2-A1LI-11A	BRCA	0.0520254	0.0410074	0.0346128	0.0408543	0.0419534	0.0189697	0.0221597	0.0701561	0.0316518	0.050675	0.111042
	TCGA-E2-A1LS-11A	BRCA	0.168751	0.149426	0.308385	0.057704	0.163577	0.0239427	0.0364898	0.20401	0.0317809	0.146745	0.351662
	TCGA-E9-A1N4-11A	BRCA	0.065336	0.0450654	0.0289996	0.0393668	0.0619725	0.0298694	0.022107	0.0570226	0.0778589	0.0655739	0.0826565
	TCGA-E9-A1N5-11A	BRCA	0.0573982	0.0435443	0.0228156	0.0458963	0.0572423	0.0299684	0.0161204	0.0486706	0.069692	0.0616586	0.0675446
	TCGA-E9-A1N6-11A	BRCA	0.0640836	0.0772068	0.0359661	0.0459962	0.065309	0.0277507	0.0239948	0.077029	0.120523	0.095148	0.0669861
	TCGA-E9-A1N8-11A	BRCA	0.0523888	0.0269989	0.0260644	0.0271894	0.0361876	0.0146316	0.0159571	0.0544283	0.0273747	0.0320553	0.074967
	TCGA-E9-A1NA-11A	BRCA	0.0683348	0.0689104	0.0413661	0.0522609	0.0899275	0.0340177	0.0351625	0.0919173	0.147829	0.135485	0.0748368
	TCGA-E9-A1ND-11A	BRCA	0.0935183	0.105523	0.0906641	0.124897	0.177729	0.0925668	0.0957491	0.143031	0.267667	0.249042	0.112974
	TCGA-E9-A1NE-11A	BRCA	0.0568637	0.0341915	0.0239181	0.0366166	0.038104	0.0226616	0.0187423	0.0552474	0.0727799	0.0313412	0.0681878
	TCGA-E9-A1NF-11A	BRCA	0.0726272	0.0592882	0.0311567	0.0450723	0.065005	0.0280467	0.0225292	0.0764882	0.0565542	0.0564897	0.0851095
	TCGA-E9-A1NG-11A	BRCA	0.0533867	0.0373574	0.0259784	0.038349	0.0486004	0.0164752	0.0162041	0.05545	0.0562076	0.0567054	0.0780285
	TCGA-E9-A1R7-11A	BRCA	0.0981807	0.0866389	0.075324	0.0790444	0.14453	0.0635971	0.0608893	0.11216	0.213754	0.210497	0.0873071
	TCGA-E9-A1RB-11A	BRCA	0.157275	0.173756	0.415794	0.0871583	0.243139	0.0363458	0.0394932	0.170202	0.0789532	0.213121	0.398326
	TCGA-E9-A1RC-11A	BRCA	0.14342	0.113658	0.275755	0.044865	0.1051	0.0215632	0.0252245	0.154207	0.0134907	0.101383	0.396918
	TCGA-E9-A1RD-11A	BRCA	0.0500708	0.0335731	0.039441	0.0409628	0.0531895	0.0193946	0.0206224	0.050345	0.0256459	0.0428342	0.119711
	TCGA-E9-A1RF-11A	BRCA	0.13589	0.138288	NA	0.0415849	0.139454	0.0202816	0.0219925	0.146501	0.0135984	0.0995174	0.419955
	TCGA-E9-A1RH-11A	BRCA	0.0875607	0.101046	0.0539726	0.0679109	0.170843	0.0694774	0.0425481	0.0887245	0.118628	0.169778	0.0898138
	TCGA-E9-A1RI-11A	BRCA	0.0501632	0.0365758	0.0372123	0.0411536	0.0750813	0.0218097	0.0207427	0.0478041	0.0226852	0.028799	0.106461
	TCGA-W5-AA2I-11A	CHOL	0.0599676	0.0352298	0.0265156	0.0449449	0.0348466	0.0481216	0.016376	0.0630399	0.0381763	0.0363761	NA
	TCGA-W5-AA2Q-11A	CHOL	0.0909133	0.0712229	0.0351826	0.0670109	0.1165	0.0677812	0.0435961	0.175585	0.111359	0.19469	0.10322
	TCGA-W5-AA2X-11A	CHOL	0.0650067	0.0712234	0.0414071	0.0535219	0.0360344	0.0407717	0.0249311	0.0462996	0.0402289	0.0334873	NA
	TCGA-ZU-A8S4-11A	CHOL	0.0463021	0.02795	0.0212972	0.0299983	0.0315682	0.0241977	0.0151415	0.0409328	0.0360473	0.140412	0.131042
	TCGA-A6-2671-11A	COAD	0.0397196	0.0342124	0.0244625	0.0295569	0.0340299	0.023311	0.0171562	0.0520418	0.0593482	0.0361315	0.0640973
	TCGA-A6-2675-11A	COAD	0.717495	0.0401657	0.035718	0.0349308	0.0486389	0.044277	0.0212596	0.0472117	0.296843	0.0371799	0.0553291
	TCGA-A6-2679-11A	COAD	0.0556746	0.0351792	0.0282052	0.0304117	0.0429247	0.0225611	0.015601	0.0483361	0.0658161	0.0247348	0.0781426
	TCGA-A6-2680-11A	COAD	0.049707	0.0392414	0.0318456	0.0399554	0.03407	0.0310571	0.0205182	0.0352593	0.0552835	0.0334872	0.0778768
	TCGA-A6-2681-11A	COAD	0.0576462	0.0374594	0.0283489	0.0288048	0.0408118	0.0252092	0.0163936	0.0456005	0.0645805	0.0351047	0.0725404
	TCGA-A6-2682-11A	COAD	0.0566917	0.0354281	0.0258519	0.0390498	0.0361492	0.0224519	0.0173768	0.0601721	0.0749729	0.0398796	0.0760016
	TCGA-A6-2684-11A	COAD	0.076398	0.0627072	0.0430335	0.0448807	0.0780723	0.0358704	0.0283638	0.0790086	0.128684	0.0854139	0.0577405
	TCGA-A6-2685-11A	COAD	0.054235	0.0363305	0.0287745	0.0270297	0.0429277	0.029167	0.0169904	0.0426209	0.0679686	0.0351741	0.0574225
	TCGA-A6-2686-11A	COAD	0.0537566	0.0402227	0.0314127	0.0315992	0.0365098	0.0240334	0.0185733	0.0412503	0.0592875	0.0324116	0.0737486
	TCGA-A6-4107-11A	COAD	0.0837903	0.0654965	0.0404139	0.0421123	0.113415	0.0414157	0.0387139	0.0911697	0.167155	0.111688	0.0868974
	TCGA-A6-5667-11A	COAD	0.0717935	0.0422135	0.0277609	0.0403574	0.0441051	0.0286117	0.0165344	0.0588832	0.0396531	0.048565	0.0835155
	TCGA-AA-3488-11A	COAD	0.0479905	0.0352633	0.0333642	0.0235034	0.039182	0.026778	0.0176086	0.052526	0.0565198	0.0336072	0.0547036
	TCGA-AA-3492-11A	COAD	0.0738568	0.0541283	0.0360775	0.0470819	0.057027	0.0316874	0.0198157	0.0671176	0.109611	0.0790448	0.0743045
	TCGA-AA-3494-11A	COAD	0.0528269	0.0351716	0.024941	0.0276291	0.0289756	0.0197167	0.0170134	0.0484412	0.0507142	0.0308306	0.0667322
	TCGA-AA-3495-11A	COAD	0.0551715	0.0374784	0.0271073	0.0309916	0.0321486	0.025184	0.0172932	0.0502481	0.063638	0.0318602	0.0774671
	TCGA-AA-3502-11A	COAD	0.0533331	0.0318634	0.0385795	0.0333321	0.0367222	0.0256748	0.0176893	0.0575209	0.101796	0.0469697	0.0604348
	TCGA-AA-3506-11A	COAD	0.0659595	0.0407247	0.0318955	0.0362976	0.0498515	0.0252488	0.0226762	0.0632718	0.0806844	0.0456776	0.077394
	TCGA-AA-3509-11A	COAD	0.0544749	0.0474521	0.0373033	0.0293149	0.0311794	0.0258045	0.0154714	0.0532628	0.0645694	0.0340915	0.0680712
	TCGA-AA-3510-11A	COAD	0.072136	0.0540583	0.0323875	0.0357843	0.0531063	0.0333264	0.018672	0.074455	0.141757	0.0817193	0.0770978
	TCGA-AA-3655-11A	COAD	0.0606165	0.0350965	0.0319127	0.0283284	0.0298615	0.0218711	0.0161614	0.06584	0.0182145	0.0374714	0.0833402
	TCGA-AA-3660-11A	COAD	0.0652976	0.0391939	0.028122	0.0335103	0.0362344	0.0211254	0.0147024	0.0618355	0.0587718	0.0536424	0.0632418
	TCGA-AA-3663-11A	COAD	0.0496512	0.0312381	0.0261477	0.0300306	0.0308634	0.0208617	0.0146002	0.0626433	0.0301959	0.0279624	0.0665484
	TCGA-AA-3697-11A	COAD	0.110135	0.0695587	0.0382943	0.0486311	0.11047	0.0433982	0.0307589	0.1173	0.176532	0.14327	0.105851
	TCGA-AA-3712-11A	COAD	0.0603418	0.0354732	0.0292047	0.0302927	0.0319423	0.0213914	0.0150489	0.0618168	0.0304275	0.024794	0.0781571
	TCGA-AA-3713-11A	COAD	0.0786618	0.0487589	0.0286097	0.0380755	0.0417856	0.0213015	0.0166694	0.0674749	0.0427685	0.0389741	0.056571
	TCGA-AZ-6598-11A	COAD	0.0604205	0.0528237	0.0333717	0.0304015	0.0777554	0.025555	0.0257806	0.0895081	0.0421532	0.0824293	0.0751885
	TCGA-AZ-6599-11A	COAD	0.183826	0.193579	0.126971	0.1752	0.347142	0.221873	0.196111	0.220173	0.35408	0.346326	0.198079
	TCGA-AZ-6600-11A	COAD	0.0610512	0.0347678	0.0303811	0.0244485	0.0409149	0.0289068	0.0146944	0.0669423	0.0608211	0.0368528	0.0644684
	TCGA-AZ-6601-11A	COAD	0.0562269	0.0329874	0.0436167	0.0348417	0.0497131	0.0224499	0.0190157	0.0308937	0.0298463	0.0393471	0.0780715
	TCGA-G4-6295-11A	COAD	0.0592449	0.0234521	0.0233785	0.0391435	0.0350206	0.0236593	0.0156597	0.0570084	0.0377454	0.0502572	0.0729048
	TCGA-G4-6297-11A	COAD	0.0743768	0.0393422	0.0299688	0.0394541	0.040313	0.0221735	0.0172643	0.0717322	0.0410848	0.0619281	0.0860106
	TCGA-G4-6298-11A	COAD	0.0680839	0.0347773	0.0293961	0.0231046	0.0313503	0.0227161	0.0137486	0.0532539	0.024371	0.0336185	0.0935895
	TCGA-G4-6302-11A	COAD	0.133049	0.0842857	0.130931	0.0801422	0.256676	0.0855349	0.0567898	0.428579	0.214372	0.214013	0.115864
	TCGA-G4-6311-11A	COAD	0.117165	0.0722904	0.0410969	0.0436323	0.138523	0.0517451	0.0451037	0.124306	0.174043	0.146624	0.0921743
	TCGA-G4-6314-11A	COAD	0.0928828	0.0552269	0.0381696	0.0437228	0.102979	0.035104	0.0328875	0.0984893	0.127947	0.132842	0.10342
	TCGA-G4-6320-11A	COAD	0.0630641	0.0328252	0.0248627	0.0345217	0.0296829	0.0170399	0.0150554	0.0520286	0.0285557	0.0408395	0.0585717
	TCGA-G4-6322-11A	COAD	0.138549	0.121596	0.0581874	0.0882874	0.172186	0.130387	0.0816935	0.14598	0.251038	0.265743	0.120593
	TCGA-G4-6625-11A	COAD	0.126206	0.181724	0.0993711	0.0981527	0.192709	0.102219	0.0791815	0.162951	0.2377	0.207551	0.179541
	TCGA-IC-A6RE-11A	ESCA	0.0555553	0.0341283	0.0289032	0.0384803	0.0457065	0.0234486	0.0197257	0.0574536	0.0690656	0.0344254	0.0548514
	TCGA-IC-A6RF-11A	ESCA	0.063398	0.0371499	0.0377248	0.069754	0.0552459	0.0258787	0.0299217	0.0662556	0.037816	0.0523777	0.0773996
	TCGA-IG-A3I8-11A	ESCA	0.107325	0.078157	0.0442172	0.071686	0.165625	0.0840556	0.0880897	0.127914	0.2168	0.192625	0.0888826
	TCGA-L5-A43C-11A	ESCA	0.0613208	0.0376041	0.024258	0.0408714	0.0283981	0.0203902	0.0174447	0.0613952	0.0591326	0.037363	0.0641107
	TCGA-L5-A4OE-11A	ESCA	0.051929	0.0285678	0.0191739	0.0488795	0.0344135	0.0206222	0.0159943	0.0465778	0.0193016	0.029453	0.0693855
	TCGA-L5-A4OF-11A	ESCA	0.0804785	0.0660687	0.0355082	0.0749683	0.107473	0.0361129	0.0350484	0.094911	0.118697	0.118533	0.094815
	TCGA-L5-A4OG-11A	ESCA	0.0542779	0.0339134	0.0250754	0.0433303	0.0539015	0.0247172	0.0216486	0.059852	0.0668788	0.0521553	0.0642663
	TCGA-L5-A4OH-11A	ESCA	0.12715	0.10586	0.0461924	0.0655953	0.132461	0.0430724	0.0407605	0.139054	0.230887	0.196621	0.0918815
	TCGA-L5-A4OI-11A	ESCA	0.0480696	0.0317861	0.0214865	0.0401794	0.0466266	0.0178186	0.0173338	0.0533037	0.0323137	0.0269348	0.0629313
	TCGA-L5-A4OJ-11A	ESCA	0.0902997	0.115226	0.03447	0.0579227	0.113995	0.0475223	0.0311446	0.0902566	0.130846	0.104446	0.111747
	TCGA-L5-A4OM-11A	ESCA	0.0500044	0.0259671	0.026479	0.036916	0.0350611	0.0195938	0.0186616	0.0707406	0.0348087	0.027795	0.0852267
	TCGA-L5-A4ON-11A	ESCA	0.053341	0.036107	0.0202452	0.0472945	0.0315711	0.0193448	0.0157491	0.0667738	0.0224812	0.0299441	0.0709511
	TCGA-L5-A4OP-11A	ESCA	0.0537739	0.0309649	0.0223413	0.0395983	0.0325427	0.0276635	0.0159225	0.0595594	0.0312194	0.0406733	0.0743215
	TCGA-L5-A4OQ-11A	ESCA	0.0496283	0.0281856	0.020516	0.0438229	0.0365197	0.0220349	0.0176587	0.0509287	0.0228791	0.0288193	0.0662201
	TCGA-V5-A7RE-11A	ESCA	0.0629006	0.0347216	0.0265644	0.0348716	0.0323718	0.0206518	0.0173606	0.0410051	0.0269406	0.0356705	0.0754208
	TCGA-CV-5430-11B	HNSC	0.0783288	0.0489413	0.0251149	0.0326244	0.0514241	0.0214474	0.0158734	0.0739101	0.0321566	0.0291525	0.063541
	TCGA-CV-5431-11A	HNSC	0.126932	0.0919303	0.0419227	0.0397844	0.0971235	0.0659086	0.0240497	0.0862699	0.166914	0.114276	0.0878354
	TCGA-CV-5432-11B	HNSC	0.0780234	0.0708208	0.0316861	0.0319719	0.0550865	0.0219016	0.0168562	0.0547696	0.0635043	0.0547167	0.0553114
	TCGA-CV-5434-11B	HNSC	0.0668166	0.0415014	0.0323172	0.0272888	0.0619377	0.024889	0.0176532	0.0660441	0.033793	0.0419028	0.0609421
	TCGA-CV-5435-11B	HNSC	0.125079	0.106674	0.0638673	0.0848531	0.144236	0.0681212	0.0643811	0.120459	0.202787	0.169864	0.107524
	TCGA-CV-5436-11A	HNSC	0.0943187	0.0744258	0.0346564	0.0431769	0.0795951	0.0298893	0.021613	0.0764698	0.10102	0.0585047	0.089019
	TCGA-CV-5439-11B	HNSC	0.0791503	0.0691238	0.0627982	0.0409776	0.0878464	0.0372311	0.0332694	0.0986978	0.0590008	0.126524	0.0680436
	TCGA-CV-5440-11A	HNSC	0.11165	0.0730019	0.0446648	0.0496802	0.0776252	0.0467084	0.0248686	0.103807	0.123353	0.067028	0.074276
	TCGA-CV-5441-11A	HNSC	0.0889518	0.0711155	0.0391962	0.077138	0.132492	0.0441801	0.0532907	0.11357	0.198	0.169562	0.109438
	TCGA-CV-5442-11A	HNSC	0.0605246	0.0543368	0.0280034	0.0307754	0.0630686	0.0185897	0.0219509	0.059179	0.0561993	0.0344435	0.0700844
	TCGA-CV-5443-11A	HNSC	0.0586043	0.0454506	0.030808	0.0530832	0.0493875	0.0240856	0.016349	0.0596366	0.0604929	0.0297644	0.0693705
	TCGA-CV-5444-11A	HNSC	0.0883445	0.0882954	0.0359519	0.0401079	0.0904786	0.0407652	0.0205353	0.0768468	0.124694	0.0750024	0.0684471
	TCGA-CV-5966-11A	HNSC	0.0974441	0.0725052	0.0408668	0.0350572	0.0882477	0.0345365	0.0289431	0.129551	0.092703	0.0769009	0.0805036
	TCGA-CV-5970-11A	HNSC	0.0645098	0.0491957	0.0256767	0.0376295	0.0528009	0.0231876	0.0226646	0.0698489	0.0497715	0.0516881	0.0660774
	TCGA-CV-5971-11A	HNSC	0.103543	0.0921201	0.0575126	0.0525515	0.141146	0.0642142	0.059839	0.12009	0.145072	0.148508	0.10188
	TCGA-CV-5973-11A	HNSC	0.0850207	0.06734	0.0465095	0.0379526	0.0978807	0.0288798	0.0195574	0.0873019	0.106483	0.093676	0.0793363
	TCGA-CV-5976-11A	HNSC	0.153831	0.128817	0.0679913	0.0878211	0.177631	0.0787027	0.0840806	0.154629	0.223984	0.227677	0.12178
	TCGA-CV-5977-11A	HNSC	0.0724317	0.0527073	0.0408173	0.0358507	0.0643936	0.0301465	0.0204903	0.0879752	0.047711	0.0484858	0.0541722
	TCGA-CV-5978-11A	HNSC	0.0568559	0.051288	0.0320671	0.0372706	0.0666674	0.0243669	0.0152237	0.0708242	0.0297029	0.040437	0.0703432
	TCGA-CV-5979-11A	HNSC	0.0664188	0.0344113	0.0360756	0.0306624	0.0587814	0.0258363	0.023785	0.0671127	0.036616	0.0432407	0.0543775
	TCGA-CV-6003-11A	HNSC	0.156337	0.166968	0.139305	0.149977	0.277057	0.159161	0.15941	0.185806	0.284968	0.294208	0.15765
	TCGA-CV-6433-11A	HNSC	0.0564512	0.0501562	0.027933	0.0255948	0.0605346	0.0289736	0.0171105	0.0670127	0.0319173	0.037217	0.0577079
	TCGA-CV-6436-11A	HNSC	0.107923	0.12152	0.0618295	0.0944993	0.202286	0.0676877	0.102216	0.138697	0.240532	0.21918	0.131985
	TCGA-CV-6441-11A	HNSC	0.0584909	0.0438289	0.0276701	0.0307308	0.065658	0.0222259	0.0176315	0.0574109	0.0432907	0.0441939	0.0726801
	TCGA-CV-6933-11A	HNSC	0.0605576	0.037116	0.0246108	0.0398736	0.0438382	0.0206471	0.0183333	0.0570539	0.0289228	0.0477401	0.082128
	TCGA-CV-6934-11A	HNSC	0.0660921	0.0420902	0.0219599	0.0328118	0.032396	0.020025	0.0171303	0.0721606	0.0374531	0.0266643	0.0906404
	TCGA-CV-6935-11A	HNSC	0.0787562	0.0518458	0.0305809	0.0575269	0.094451	0.0318375	0.0286388	0.0792824	0.0992739	0.0874158	0.116577
	TCGA-CV-6936-11A	HNSC	0.0707619	0.0266456	0.0249769	0.0441015	0.0302082	0.0190545	0.0162848	0.0587071	0.0214148	0.0361236	0.113016
	TCGA-CV-6938-11A	HNSC	0.109052	0.119614	0.11278	0.133153	0.232943	0.143903	0.0980597	0.170911	0.234847	0.257004	0.194265
	TCGA-CV-6939-11A	HNSC	0.0500479	0.0314818	0.0248499	0.0318939	0.0423848	0.0155314	0.0161707	0.0526403	0.0433098	0.0249317	0.0979849
	TCGA-CV-6943-11A	HNSC	0.0621631	0.0331512	0.0279209	0.0439988	0.106543	0.0250413	0.0246966	0.0721195	0.120682	0.0821589	0.163493
	TCGA-CV-6951-11A	HNSC	0.0450915	0.0248623	0.0256416	0.0250243	0.0342741	0.0228421	0.0177861	0.0630789	0.0195492	0.0347486	0.111964
	TCGA-CV-6952-11A	HNSC	0.0447542	0.0257123	0.0222783	0.0336726	0.0235833	0.0163993	0.0163197	0.0591724	0.0359464	0.0421655	0.0787639
	TCGA-CV-6953-11A	HNSC	0.0785493	0.0499393	0.0351858	0.0515225	0.0407714	0.0192782	0.018748	0.0674788	0.0428869	0.0397122	0.0844748
	TCGA-CV-6954-11A	HNSC	0.0539984	0.0483002	0.0240801	0.0479172	0.0428681	0.0200184	0.0193538	0.0523079	0.061964	0.0462301	0.107462
	TCGA-CV-6955-11A	HNSC	0.0741145	0.0453913	0.0233481	0.0386864	0.0691335	0.0212042	0.0170328	0.0646561	0.0953037	0.0712232	0.0801055
	TCGA-CV-6956-11A	HNSC	0.0512937	0.0348993	0.0216303	0.0239928	0.0365748	0.0162864	0.0156766	0.065483	0.0545441	0.0290446	0.0536054
	TCGA-CV-6959-11A	HNSC	0.0822472	0.0628109	0.0435137	0.056059	0.0699847	0.0331702	0.0284784	0.100914	0.106593	0.103849	0.184723
	TCGA-CV-6961-11A	HNSC	0.0526095	0.0369844	0.0244046	0.0311107	0.0353702	0.0208433	0.0176271	0.0581643	0.0266597	0.029462	0.0866826
	TCGA-CV-6962-11A	HNSC	0.0562873	0.0419877	0.0239891	0.0316012	0.034657	0.0260997	0.0156983	0.0597025	0.0340112	0.0343998	0.0912492
	TCGA-CV-7089-11A	HNSC	0.0588116	0.0320845	0.0179637	0.0287983	0.0452385	0.0172987	0.0157217	0.0512151	0.0492679	0.0336672	0.0801328
	TCGA-CV-7101-11A	HNSC	0.0651232	0.0386953	0.026502	0.0327394	0.0473874	0.0139539	0.0166445	0.0642599	0.0609607	0.0243861	0.0632659
	TCGA-CV-7103-11A	HNSC	0.0974734	0.0761997	0.0359196	0.0459681	0.104282	0.0317071	0.037518	0.0891938	0.142698	0.101258	0.0834691
	TCGA-CV-7178-11A	HNSC	0.0556784	0.0381257	0.0178027	0.0248259	0.02376	0.0151209	0.0123742	0.0604318	0.0594782	0.0232461	0.0528757
	TCGA-CV-7235-11A	HNSC	0.0664933	0.0400109	0.0228958	0.0283987	0.0315471	0.0178716	0.0146504	0.0694442	0.0789091	0.0337125	0.0567851
	TCGA-CV-7238-11A	HNSC	0.0906297	0.0673035	0.0355361	0.0411864	0.0843809	0.0362642	0.0391461	0.079284	0.155864	0.119771	0.0750825
	TCGA-CV-7245-11A	HNSC	0.0849729	0.0561147	0.0275914	0.0358981	0.0849928	0.0198245	0.0190801	0.0735761	0.101063	0.0539732	0.0574027
	TCGA-CV-7250-11A	HNSC	0.0474761	0.0292242	0.0236644	0.028951	0.0453993	0.0184805	0.0152432	0.0566103	0.0655872	0.0254339	0.0602992
	TCGA-CV-7255-11A	HNSC	0.0686098	0.0659857	0.020927	0.0386914	0.0611062	0.0193518	0.0162373	0.0560313	0.0634844	0.0408759	0.058811
	TCGA-CV-7263-11A	HNSC	0.0513901	0.0346028	0.0177739	0.0268276	0.0456111	0.01663	0.0123373	0.0623603	0.0455031	0.0218783	0.0620037
	TCGA-A3-3357-11A	KIRC	0.0506521	0.0279588	0.0320675	0.0294847	0.0410255	0.0132333	0.0159533	0.0444672	0.0608844	0.0316842	0.0965234
	TCGA-A3-3367-11A	KIRC	0.0450846	0.037901	0.0330966	0.0414977	0.0512689	0.0260038	0.0209053	0.0647298	0.0717341	0.0314348	0.104282
	TCGA-A3-3370-11A	KIRC	0.0823974	0.0729837	0.0299172	0.0588059	0.123816	0.0290111	0.0437162	0.0855855	0.182965	0.142564	0.0993803
	TCGA-A3-3373-11A	KIRC	0.0489223	0.0297446	0.0257009	0.0384901	0.0471653	0.016813	0.0171294	0.0536683	0.0460518	0.0380307	0.0789686
	TCGA-A3-3376-11A	KIRC	0.0683133	0.0563206	0.0433388	0.045593	0.0835288	0.0233972	0.0223962	0.0565465	0.112521	0.075794	0.0750604
	TCGA-A3-3385-11A	KIRC	0.0782696	0.079956	0.0437411	0.0752387	0.230183	0.105431	0.0817582	0.145148	0.318589	0.248074	0.127422
	TCGA-B0-4688-11A	KIRC	0.0572689	0.0232022	0.0307992	0.0363434	0.0483245	0.017702	0.018844	0.0412835	0.0474329	0.0385292	0.161514
	TCGA-B0-4690-11A	KIRC	0.050326	0.0206211	0.0266956	0.0429903	0.0346737	0.0157809	0.0149701	0.0287837	0.0312511	0.022115	0.102953
	TCGA-B0-4691-11A	KIRC	0.0701773	0.0722105	0.0354093	0.0754841	0.145968	0.0283268	0.042169	0.0858611	0.184616	0.138521	0.190789
	TCGA-B0-4693-11A	KIRC	0.0639267	0.0286559	0.0335035	0.0310243	0.0581021	0.0179561	0.0190323	0.103405	0.0693346	0.0450026	0.126585
	TCGA-B0-4694-11A	KIRC	0.0694895	0.0436827	0.029623	0.0791699	0.115292	0.061053	0.0401367	0.121233	0.203043	0.157463	0.118859
	TCGA-B0-4696-11A	KIRC	0.0782575	0.0721052	0.0363691	0.0534223	0.136312	0.0596251	0.025174	0.0907495	0.253208	0.13972	0.157161
	TCGA-B0-4697-11A	KIRC	0.0633151	0.0530136	0.0356431	0.0533496	0.126839	0.0433338	0.0257189	0.0795764	0.141215	0.127129	0.161336
	TCGA-B0-4698-11A	KIRC	0.0792792	0.0651559	0.030978	0.0633124	0.129306	0.0642482	0.0603666	0.106321	0.225281	0.201109	0.08687
	TCGA-B0-4699-11A	KIRC	0.0532384	0.0614176	0.0366718	0.0350795	0.0661794	0.0160877	0.0214523	0.0533662	0.0970931	0.0669187	0.19054
	TCGA-B0-4701-11A	KIRC	0.045135	0.0260019	0.0290652	0.029928	0.0323025	0.0167435	0.0184212	0.0485402	0.0348011	0.0246199	0.134499
	TCGA-B0-4703-11A	KIRC	0.0949137	0.0839019	0.0775279	0.135284	0.271173	0.174338	0.123119	0.152725	0.29979	0.249489	0.195227
	TCGA-B0-4706-11A	KIRC	0.0619361	0.0383978	0.0264535	0.0395108	0.0458974	0.0197291	0.0215484	0.073899	0.0893143	0.0827251	0.0612119
	TCGA-B0-4707-11A	KIRC	0.0523895	0.0319991	0.0375605	0.0385875	0.087067	0.0160294	0.0199625	0.0446339	0.0429837	0.0264681	0.172852
	TCGA-B0-4710-11A	KIRC	0.0595884	0.0383375	0.0339172	0.0435308	0.0789148	0.0202138	0.0209661	0.0780602	0.0945573	0.109532	0.0934717
	TCGA-B0-4712-11A	KIRC	0.0529176	0.0466722	0.0227605	0.0305824	0.0450387	0.0140632	0.0136607	0.0518821	0.0405416	0.0434433	0.111141
	TCGA-B0-4713-11A	KIRC	0.04167	0.0363027	0.0333647	0.0350828	0.0356491	0.0151581	0.0154078	0.0376797	0.0478116	0.0287896	0.117639
	TCGA-B0-4714-11A	KIRC	0.0421859	0.0294442	0.0260154	0.0295451	0.0317786	0.0184671	0.0163078	0.0371913	0.0346959	0.0276624	0.13084
	TCGA-B0-4718-11A	KIRC	0.0381661	0.0289253	0.0310157	0.0313605	0.0432107	0.0196157	0.0180809	0.048267	0.0505722	0.0202358	0.136332
	TCGA-B0-4810-11A	KIRC	0.058038	0.0338361	0.0250484	0.025627	0.030949	0.0120778	0.0154434	0.0507748	0.0112818	0.0300295	0.0782968
	TCGA-B0-4811-11A	KIRC	0.0778165	0.0465174	0.0438801	0.038321	0.0586871	0.0153233	0.0159044	0.0517612	0.0350805	0.069342	0.116285
	TCGA-B0-4813-11A	KIRC	0.0695698	0.0359962	0.0276121	0.0392027	0.064417	0.0166604	0.0206325	0.0483022	0.0439791	0.0516053	0.187461
	TCGA-B0-4814-11A	KIRC	0.0456937	0.0574129	0.0309941	0.0313948	0.113482	0.0226804	0.0235401	0.0510221	0.101551	0.0657209	0.131989
	TCGA-B0-4815-11A	KIRC	0.0668438	0.0391323	0.0254211	0.0336991	0.0318331	0.0133857	0.0175833	0.063657	0.0479543	0.0480879	0.0573377
	TCGA-B0-4816-11A	KIRC	0.059285	0.0364647	0.0226123	0.036482	0.0807167	0.0245281	0.0334376	0.0600932	0.115123	0.106289	0.0880901
	TCGA-B0-4817-11A	KIRC	0.0624159	0.038749	0.0282631	0.0486752	0.110576	0.0293385	0.0224539	0.058505	0.122217	0.0729387	0.153794
	TCGA-B0-4818-11A	KIRC	0.0643397	0.0499405	0.0369568	0.0497462	0.0967489	0.0321134	0.0347471	0.0812379	0.14967	0.132749	0.0841954
	TCGA-B0-4819-11A	KIRC	0.0564499	0.042656	0.0275319	0.0333637	0.0592411	0.0167648	0.0216156	0.0601855	0.042319	0.0399149	0.133088
	TCGA-B0-4821-11A	KIRC	0.0410578	0.0354795	0.0222133	0.0305755	0.0298766	0.0160081	0.0135921	0.0454465	0.0283476	0.0314919	0.0819032
	TCGA-B0-4822-11A	KIRC	0.053897	0.0704292	0.0327998	0.0393778	0.079728	0.0174125	0.0178224	0.0468267	0.0659299	0.0368038	0.153099
	TCGA-B0-4823-11A	KIRC	0.0505639	0.0379355	0.032266	0.0478499	0.122979	0.0432869	0.0244443	0.0938827	0.14029	0.112806	0.0902523
	TCGA-B0-4824-11A	KIRC	0.0482119	0.0437075	0.0274586	0.0273069	0.0325149	0.0184136	0.0177624	0.038925	0.0323047	0.0220907	0.116165
	TCGA-B0-4827-11A	KIRC	0.0491327	0.0383777	0.026796	0.0342652	0.0666117	0.0206824	0.0181423	0.0453389	0.0596709	0.0354574	0.0790613
	TCGA-B0-4828-11A	KIRC	0.0791781	0.0487178	0.0363494	0.0841824	0.154833	0.053204	0.0482286	0.147406	0.291078	0.219653	0.182415
	TCGA-B0-4841-11A	KIRC	0.0463469	0.070679	0.0292652	0.0396274	0.045625	0.0174857	0.0181107	0.0498061	0.0569699	0.0272214	0.128273
	TCGA-B0-4842-11A	KIRC	0.0633543	0.0501653	0.0360534	0.0687511	0.157279	0.0474634	0.0405737	0.0991321	0.200938	0.168905	0.100718
	TCGA-B0-4843-11A	KIRC	0.049354	0.0215039	0.0320891	0.0496157	0.0339339	0.0190648	0.0207431	0.0433491	0.0585253	0.0385263	0.165847
	TCGA-B0-4844-11A	KIRC	0.0476155	0.0301116	0.0309598	0.038996	0.0304274	0.0139843	0.0162324	0.0483919	0.0370597	0.0245459	0.219024
	TCGA-B0-4845-11A	KIRC	0.0435042	0.0289365	0.0224364	0.045825	0.0642281	0.0234954	0.0165713	0.0541844	0.0824048	0.0682398	0.107636
	TCGA-B0-4846-11A	KIRC	0.0636166	0.0469478	0.031109	0.0532618	0.117029	0.0473546	0.0351755	0.0863495	0.123875	0.104418	0.152711
	TCGA-B0-4847-11A	KIRC	0.0475748	0.0233147	0.0265955	0.0365422	0.0465224	0.0212348	0.0170775	0.0381043	0.0318937	0.0285478	0.113984
	TCGA-B0-4848-11A	KIRC	0.0504996	0.0273153	0.032737	0.0344244	0.0351632	0.0155284	0.0166806	0.0428326	0.0620105	0.0625093	0.120092
	TCGA-B0-4849-11A	KIRC	0.05762	0.0291865	0.0331261	0.0340118	0.0627947	0.0215496	0.0220475	0.0545504	0.0710065	0.0380858	0.104587
	TCGA-B0-4852-11A	KIRC	0.0565546	0.0329006	0.0247845	0.0454277	0.0738518	0.0220621	0.025422	0.0700302	0.13814	0.105588	0.0787837
	TCGA-B0-4945-11A	KIRC	0.0651593	0.0532304	0.0345842	0.0459948	0.132691	0.0302438	0.047719	0.0995855	0.175197	0.129707	0.0890338
	TCGA-B0-5080-11A	KIRC	0.0563553	0.0319904	0.0329668	0.0379253	0.0386066	0.0130677	0.0159847	0.0539185	0.0178882	0.0266627	0.128455
	TCGA-B0-5083-11A	KIRC	0.0741884	0.0523103	0.0358905	0.0472723	0.10964	0.0559777	0.0298682	0.0647456	0.182102	0.139456	0.130798
	TCGA-B0-5092-11A	KIRC	0.0446659	0.0364325	0.0455407	0.0385347	0.102201	0.0171339	0.0192621	0.0989653	0.0886258	0.0587551	0.111788
	TCGA-B0-5094-11A	KIRC	0.0729593	0.0428031	0.0368216	0.0513033	0.10463	0.0309604	0.0289974	0.0661558	0.151215	0.126978	0.118595
	TCGA-B0-5095-11A	KIRC	0.0500085	0.0463861	0.031745	0.0353107	0.0656333	0.0181303	0.0176625	0.0688289	0.0640305	0.0288627	0.0739492
	TCGA-B0-5096-11A	KIRC	0.0490902	0.0501985	0.0331001	0.0400643	0.0480711	0.0187299	0.0200026	0.0338266	0.043977	0.0228693	0.0852952
	TCGA-B0-5097-11A	KIRC	0.033146	0.0283622	0.0305424	0.0274557	0.0340282	0.0143859	0.0156898	0.0312247	0.029745	0.0224296	0.0878787
	TCGA-B0-5098-11A	KIRC	0.0568345	0.0340485	0.0267168	0.0362181	0.0437589	0.0156243	0.0177797	0.0552501	0.0685989	0.0295486	0.108602
	TCGA-B0-5099-11A	KIRC	0.0463559	0.0289916	0.0292582	0.0302022	0.0460444	0.014751	0.0161247	0.0413034	0.0533801	0.0202259	0.0700481
	TCGA-B0-5100-11A	KIRC	0.0443145	0.0371351	0.0289461	0.0306818	0.0502045	0.0151589	0.0189711	0.0330899	0.0501859	0.0227782	0.0794632
	TCGA-B0-5102-11A	KIRC	0.0620702	0.0342172	0.0305564	0.0527186	0.104415	0.0309208	0.0234789	0.0747205	0.123051	0.0700146	0.0860467
	TCGA-B0-5104-11A	KIRC	0.0782885	0.0487638	0.045547	0.0498704	0.110627	0.0853157	0.0475052	0.0972866	0.182664	0.159362	0.0957151
	TCGA-B0-5106-11A	KIRC	0.0496542	0.0260141	0.0269812	0.0334174	0.0436457	0.0142421	0.0161219	0.05536	0.0404171	0.0289966	0.112352
	TCGA-B0-5107-11A	KIRC	0.0417209	0.0247583	0.0287479	0.0325162	0.0469275	0.0179722	0.0148815	0.0406384	0.0472193	0.028026	0.0786022
	TCGA-B0-5108-11A	KIRC	0.0445988	0.0432044	0.0311629	0.0272787	0.106839	0.0203637	0.017186	0.0347043	0.0542083	0.0285801	0.0917683
	TCGA-B0-5109-11A	KIRC	0.0723892	0.0411152	0.0321479	0.0434252	0.0897331	0.0235114	0.0215739	0.0725267	0.103657	0.0840271	0.0789987
	TCGA-B0-5110-11A	KIRC	0.0656909	0.048783	0.0319979	0.0555817	0.150625	0.0637872	0.0429951	0.0944811	0.191445	0.15717	0.0935479
	TCGA-B0-5113-11A	KIRC	0.0726442	0.0584133	0.0350641	0.0523942	0.133933	0.044347	0.0214873	0.0755333	0.146291	0.134136	0.127523
	TCGA-B0-5115-11A	KIRC	0.0826298	0.0632034	0.03502	0.0802308	0.196466	0.132097	0.065949	0.12488	0.251948	0.218202	0.109688
	TCGA-B0-5116-11A	KIRC	0.088832	0.0817361	0.0399518	0.0621993	0.118447	0.0363418	0.0280269	0.0689209	0.154441	0.104474	0.142275
	TCGA-B0-5117-11A	KIRC	0.069908	0.0485484	0.0349298	0.0491901	0.105134	0.0257709	0.0261485	0.0707677	0.122414	0.0821288	0.0958581
	TCGA-B0-5119-11A	KIRC	0.0580128	0.030608	0.0319193	0.0405993	0.0583358	0.0164305	0.0187939	0.0577885	0.0601693	0.0373881	0.101081
	TCGA-B0-5120-11A	KIRC	0.0661792	0.0483894	0.0349497	0.0577802	0.162182	0.0409184	0.024189	0.0851692	0.155777	0.123702	0.126472
	TCGA-B0-5121-11A	KIRC	0.0585258	0.0400927	0.0340526	0.0400548	0.101249	0.0280838	0.0285598	0.057534	0.118855	0.0732981	0.10283
	TCGA-B0-5400-11A	KIRC	0.0610095	0.0313773	0.0241426	0.0401746	0.035038	0.0161627	0.0192093	0.0539557	0.0427323	0.0480413	0.0725515
	TCGA-B0-5402-11A	KIRC	0.0555214	0.0404445	0.0253178	0.0294917	0.0382938	0.0247613	0.0156926	0.0485452	0.051611	0.0350397	0.0534341
	TCGA-B0-5710-11A	KIRC	0.0926607	0.064018	0.0365238	0.0801287	0.181487	0.0816075	0.101668	0.145113	0.234131	0.207173	0.0979262
	TCGA-B0-5711-11A	KIRC	0.0900823	0.0612494	0.0380336	0.0346982	0.0658913	0.0262057	0.0174155	0.0915053	0.06515	0.0558941	0.0631431
	TCGA-B0-5712-11A	KIRC	0.0591202	0.0418083	0.0297121	0.035824	0.0612728	0.0214165	0.0167922	0.0724126	0.0278954	0.0370986	0.0661701
	TCGA-B0-5713-11A	KIRC	0.0624832	0.0356485	0.0232076	0.0337986	0.0621639	0.0216172	0.0192579	0.0584577	0.0481908	0.032685	0.0635261
	TCGA-BP-4177-11A	KIRC	0.046865	0.0313457	0.0294238	0.0358142	0.0614579	0.0221536	0.0184205	0.0553084	0.0937322	0.0543565	0.0897444
	TCGA-BP-4760-11A	KIRC	0.0458489	0.0372715	0.0246784	0.0306482	0.0400304	0.0161718	0.0200342	0.0527019	0.0526322	0.0173416	0.0711871
	TCGA-BP-4770-11A	KIRC	0.0608142	0.0295106	0.0353466	0.0354904	0.0357029	0.0115109	0.016167	0.0611562	0.016246	0.03257	0.120458
	TCGA-BP-4782-11A	KIRC	0.0530487	0.0329708	0.0313769	0.0346917	0.0542318	0.0218108	0.0202324	0.0692104	0.0484589	0.0309875	0.0734496
	TCGA-BP-4795-11A	KIRC	0.0358483	0.0238581	0.0267364	0.0297462	0.0446143	0.0162565	0.0166891	0.0513018	0.0468622	0.0335364	0.0772799
	TCGA-BP-4801-11A	KIRC	0.0544785	0.0271094	0.0323112	0.0408206	0.057394	0.0164794	0.0168526	0.0504072	0.0335423	0.0298825	0.0943365
	TCGA-BP-4993-11A	KIRC	0.0771488	0.0373545	0.0349865	0.0376842	0.0879502	0.0232782	0.0256774	0.0605596	0.113597	0.0729879	0.0810985
	TCGA-BP-5010-11A	KIRC	0.0817573	0.0489248	0.0380293	0.0543231	0.101361	0.039962	0.0310844	0.0763132	0.157313	0.105785	0.0852882
	TCGA-BP-5168-11A	KIRC	0.0725109	0.0636034	0.0387676	0.0651134	0.108298	0.0544697	0.0353441	0.0846321	0.104002	0.107556	0.0969974
	TCGA-BP-5169-11A	KIRC	0.0707305	0.042612	0.0331112	0.0516858	0.100309	0.031538	0.027017	0.0750962	0.143291	0.147179	0.0812983
	TCGA-BP-5170-11A	KIRC	0.050504	0.0249463	0.0247202	0.0334431	0.0387804	0.0158885	0.0150603	0.0734794	0.0379698	0.0235588	0.0666611
	TCGA-BP-5173-11A	KIRC	0.0529334	0.0253817	0.0211993	0.0384095	0.0478353	0.0197254	0.0149332	0.0558924	0.074163	0.0856053	0.0516364
	TCGA-BP-5174-11A	KIRC	0.0609427	0.0549552	0.0233854	0.0445206	0.108382	0.0348339	0.0394034	0.073535	0.163463	0.144362	0.120785
	TCGA-BP-5175-11A	KIRC	0.0713976	0.0492311	0.0402497	0.0347006	0.0570463	0.0218309	0.0177816	0.066683	0.0531373	0.0728559	0.071819
	TCGA-BP-5176-11A	KIRC	0.0674603	0.0501473	0.0280003	0.0403697	0.0664843	0.0187842	0.0233157	0.0774243	0.0748194	0.0721588	0.110389
	TCGA-BP-5177-11A	KIRC	0.0673584	0.0569634	0.0254719	0.0513886	0.084602	0.0219437	0.0281678	0.0852883	0.102387	0.142664	0.0716753
	TCGA-BP-5178-11A	KIRC	0.0526916	0.0349763	0.0234614	0.0328246	0.0764228	0.0213745	0.0278359	0.063177	0.10483	0.0892654	0.102398
	TCGA-BP-5180-11A	KIRC	0.0548098	0.044695	0.0221213	0.0296127	0.0424505	0.0207288	0.0190329	0.0612124	0.0535166	0.0505128	0.0635714
	TCGA-BP-5181-11A	KIRC	0.0568437	0.0406727	0.0210983	0.0386375	0.0510351	0.0154697	0.014789	0.0590812	0.0550986	0.0380072	0.0657439
	TCGA-BP-5182-11A	KIRC	0.0685841	0.0327006	0.023803	0.0343829	0.0636718	0.0140275	0.0145334	0.059591	0.037298	0.0546162	0.0716851
	TCGA-BP-5183-11A	KIRC	0.0560109	0.0298827	0.0226842	0.0497286	0.102538	0.0372042	0.0390422	0.0907485	0.16479	0.150913	0.0776372
	TCGA-BP-5184-11A	KIRC	0.0634184	0.046029	0.0229123	0.0315576	0.0435056	0.0144785	0.0164409	0.0641503	0.0402659	0.0509687	0.0929382
	TCGA-BP-5185-11A	KIRC	0.0715461	0.0460878	0.027173	0.0345522	0.0552391	0.0145006	0.0167457	0.0693561	0.0512279	0.0631537	0.0753526
	TCGA-BP-5186-11A	KIRC	0.0533838	0.0384908	0.0235083	0.0292859	0.0499394	0.0184586	0.0205119	0.0732894	0.0778842	0.0767483	0.0701612
	TCGA-BP-5187-11A	KIRC	0.05185	0.0314743	0.0212623	0.0264525	0.0263082	0.0143438	0.0113987	0.0514162	0.0341917	0.0225513	0.0555052
	TCGA-BP-5189-11A	KIRC	0.074933	0.0403575	0.0292249	0.0407406	0.0755069	0.0233188	0.0191385	0.0746762	0.0877034	0.0936017	0.0632686
	TCGA-BP-5190-11A	KIRC	0.0562402	0.0338845	0.0244085	0.0254596	0.0247068	0.0145242	0.0127349	0.063362	0.023109	0.0392251	0.0756684
	TCGA-BP-5191-11A	KIRC	0.0690927	0.0523588	0.0282313	0.0496887	0.125086	0.0368961	0.040918	0.0900829	0.175233	0.176847	0.0981226
	TCGA-BP-5192-11A	KIRC	0.07744	0.0507506	0.0336662	0.0757502	0.133233	0.0769158	0.047791	0.120627	0.15905	0.188403	0.0782368
	TCGA-BP-5194-11A	KIRC	0.0667523	0.0415056	0.0239537	0.0289605	0.0580526	0.012639	0.0141769	0.0622448	0.0203775	0.0357847	0.0587411
	TCGA-BP-5195-11A	KIRC	0.0673689	0.0366362	0.0327188	0.0466643	0.06261	0.0182865	0.0179815	0.0723714	0.0733952	0.0994026	0.0852302
	TCGA-BP-5196-11A	KIRC	0.0673104	0.0512815	0.0297269	0.0391794	0.0800223	0.024209	0.0201655	0.0638474	0.0627796	0.0680149	0.0939931
	TCGA-BP-5198-11A	KIRC	0.0583628	0.0381145	0.0245266	0.0378152	0.0497919	0.017732	0.0150902	0.0584019	0.0438593	0.053323	0.0648321
	TCGA-BP-5199-11A	KIRC	0.0465992	0.032458	0.0208116	0.0260059	0.021341	0.0115974	0.012939	0.0553544	0.0112417	0.0248844	0.069594
	TCGA-BP-5200-11A	KIRC	0.050839	0.0266473	0.0215047	0.0302424	0.0299703	0.0165038	0.0115813	0.0540357	0.0311308	0.0213576	0.0615116
	TCGA-BP-5201-11A	KIRC	0.0687845	0.0412483	0.0290909	0.0356372	0.0680727	0.0209488	0.0334472	0.0675235	0.118797	0.126422	0.184126
	TCGA-BP-5202-11A	KIRC	0.0609486	0.0328052	0.021607	0.0295859	0.0224329	0.0156627	0.0145567	0.0439411	0.039061	0.039239	0.0710753
	TCGA-CJ-4869-11A	KIRC	0.056523	0.0363221	0.0259059	0.0262122	0.024372	0.0135965	0.0141791	0.0549106	0.0144397	0.0270062	0.0621239
	TCGA-CJ-4882-11A	KIRC	0.0607166	0.0426338	0.0271237	0.0369564	0.0522063	0.0178008	0.0189255	0.070097	0.0651807	0.0701559	0.0846152
	TCGA-CJ-4897-11A	KIRC	0.0548162	0.0349574	0.0240928	0.0332556	0.0332397	0.0133536	0.0136567	0.0463376	0.0147716	0.0261024	0.0794327
	TCGA-CJ-4901-11A	KIRC	0.0508694	0.0337744	0.0252713	0.0334586	0.027932	0.0124807	0.0129839	0.0608801	0.0215929	0.0291224	0.0880083
	TCGA-CJ-4902-11A	KIRC	0.0686474	0.0397676	0.0235192	0.0484593	0.0636524	0.0171771	0.0216714	0.0770255	0.0958002	0.0861146	0.0682327
	TCGA-CJ-4903-11A	KIRC	0.0761769	0.067393	0.0315014	0.0612601	0.105344	0.0319103	0.0391071	0.0922545	0.181086	0.152707	0.139977
	TCGA-CJ-4904-11A	KIRC	0.0592661	0.044655	0.0305739	0.0461665	0.0906216	0.0212998	0.0283521	0.0803313	0.0987139	0.0973213	0.0953797
	TCGA-CJ-4905-11A	KIRC	0.0628254	0.0497553	0.0292919	0.0634561	0.158374	0.0969917	0.0500113	0.0860453	0.227681	0.20251	0.0945742
	TCGA-CJ-4907-11A	KIRC	0.0377289	0.0323477	0.0192966	0.0276827	0.0174617	0.015555	0.0120916	0.0418736	0.0157836	0.0255578	0.0790713
	TCGA-CJ-4908-11A	KIRC	0.0443705	0.0363704	0.021167	0.0282425	0.0268434	0.0143036	0.0112649	0.0456348	0.0279138	0.0262387	0.0504292
	TCGA-CJ-4912-11A	KIRC	0.0672118	0.0370095	0.0231944	0.0437178	0.0591172	0.0197942	0.0187729	0.0849815	0.071138	0.0862803	0.0892158
	TCGA-CJ-4913-11A	KIRC	0.0447955	0.0254407	0.0185319	0.0309243	0.0266384	0.0125502	0.0109848	0.0546339	0.0251321	0.029582	0.0714523
	TCGA-CJ-4916-11A	KIRC	0.0483377	0.0235531	0.0318773	0.0295357	0.0293725	0.0126675	0.0135366	0.0473521	0.0168553	0.0284636	0.087204
	TCGA-CJ-4918-11A	KIRC	0.07566	0.0440652	0.0356556	0.0385333	0.0729131	0.0199699	0.0194321	0.0598415	0.0546612	0.0625755	0.0876658
	TCGA-CJ-4920-11A	KIRC	0.0534237	0.0362594	0.019152	0.0392753	0.0409806	0.016069	0.0135328	0.0620379	0.0738988	0.080108	0.0899016
	TCGA-CJ-4923-11A	KIRC	0.0557933	0.0381474	0.0323229	0.0409349	0.0596649	0.0154794	0.018473	0.0586381	0.0419093	0.0557272	0.0820425
	TCGA-CZ-4853-11A	KIRC	0.0599476	0.0641454	0.0266469	0.0371719	0.0877373	0.0281204	0.0269427	0.10253	0.0875215	0.0941003	0.0935661
	TCGA-CZ-4856-11A	KIRC	0.0571756	0.0328824	0.0248403	0.030497	0.0389556	0.0167441	0.0193238	0.0665007	0.0538732	0.0522362	0.0798853
	TCGA-CZ-4859-11A	KIRC	0.0651807	0.0323023	0.0343116	0.032565	0.0563643	0.014452	0.0185503	0.0660937	0.0409119	0.0474689	0.082956
	TCGA-CZ-4863-11A	KIRC	0.0783705	0.0517616	0.0548591	0.0434856	0.109168	0.0271783	0.0292762	0.10502	0.0971085	0.149349	0.147555
	TCGA-CZ-4864-11A	KIRC	0.0703282	0.0343994	0.0401815	0.0317583	0.0668512	0.0176475	0.0207272	0.0699959	0.046988	0.0844446	0.0723736
	TCGA-CZ-4865-11A	KIRC	0.0425848	0.0254919	0.0223719	0.0296376	0.0255804	0.0131946	0.0144001	0.03616	0.0224365	0.0396481	0.0664218
	TCGA-CZ-4866-11A	KIRC	0.0605166	0.0350783	0.0255655	0.0395261	0.0384004	0.0152696	0.019668	0.0670662	0.0736562	0.0586023	0.0668231
	TCGA-CZ-5451-11A	KIRC	0.0703242	0.0443201	0.0402495	0.0388501	0.068956	0.017188	0.0250097	0.0767865	0.0579092	0.0714564	0.0886487
	TCGA-CZ-5452-11A	KIRC	0.0594804	0.0437074	0.0248469	0.0580016	0.109436	0.0503562	0.0573128	0.0962057	0.19507	0.167607	0.10073
	TCGA-CZ-5453-11A	KIRC	0.0800566	0.0498485	0.0389522	0.071712	0.129611	0.0418277	0.0608063	0.098125	0.206152	0.169563	0.134393
	TCGA-CZ-5454-11A	KIRC	0.0654468	0.0579865	0.0292432	0.064843	0.112661	0.0733418	0.0544396	0.104066	0.208741	0.172813	0.121496
	TCGA-CZ-5455-11A	KIRC	0.061389	0.0384957	0.0370864	0.0383288	0.0377173	0.014446	0.0164569	0.068562	0.0166911	0.0397104	0.0904416
	TCGA-CZ-5456-11A	KIRC	0.0536339	0.0387972	0.0286871	0.0324896	0.0324993	0.011582	0.0142995	0.0583053	0.0147906	0.0321935	0.109423
	TCGA-CZ-5457-11A	KIRC	0.0824899	0.0816247	0.0357635	0.0516563	0.124743	0.0146781	0.0260682	0.100206	0.145687	0.153604	0.0913035
	TCGA-CZ-5458-11A	KIRC	0.0583346	0.0315304	0.0322075	0.0322601	0.0394333	0.0143613	0.0159934	0.0631542	0.015843	0.0478262	0.104552
	TCGA-CZ-5459-11A	KIRC	0.0705215	0.0493557	0.0272277	0.0543786	0.100421	0.0433161	0.0416235	0.0836384	0.141228	0.129092	0.0782156
	TCGA-CZ-5460-11A	KIRC	0.0428921	0.0322523	0.0238016	0.0246798	0.0261126	0.0149114	0.014065	0.0463708	0.0224106	0.022718	0.0515647
	TCGA-CZ-5461-11A	KIRC	0.0639351	0.0381811	0.0296963	0.0328697	0.0416767	0.0133632	0.0182523	0.0685388	0.0410467	0.0580155	0.0824755
	TCGA-CZ-5462-11A	KIRC	0.0672616	0.0453179	0.0280376	0.0764741	0.110867	0.0379548	0.0426886	0.105534	0.192995	0.155838	0.116227
	TCGA-CZ-5463-11A	KIRC	0.0680145	0.050454	0.0417791	0.0464245	0.0981003	0.0194395	0.0211156	0.0878968	0.0826198	0.0952087	0.0972706
	TCGA-CZ-5464-11A	KIRC	0.0567304	0.0367613	0.0191711	0.03276	0.0505494	0.0174455	0.0175468	0.0608528	0.0573481	0.0731809	0.0708512
	TCGA-CZ-5465-11A	KIRC	0.066359	0.0481743	0.02575	0.0437951	0.096441	0.0300061	0.0382228	0.0759381	0.142554	0.119201	0.0748827
	TCGA-CZ-5466-11A	KIRC	0.0692053	0.0460756	0.0370005	0.0332262	0.0428842	0.0129385	0.0164817	0.0561613	0.0174641	0.0464595	0.0759989
	TCGA-CZ-5467-11A	KIRC	0.0556102	0.0384757	0.0411829	0.0384742	0.052656	0.0141155	0.0219661	0.0669428	0.0410882	0.083473	0.0905993
	TCGA-CZ-5468-11A	KIRC	0.0645561	0.0402035	0.0399312	0.0313963	0.0585689	0.0110246	0.0202232	0.0727268	0.0172642	0.0509645	0.0721785
	TCGA-CZ-5469-11A	KIRC	0.068207	0.0440761	0.0289714	0.0331792	0.0602871	0.0178736	0.0260671	0.0558645	0.0535693	0.0967598	0.0953676
	TCGA-CZ-5470-11A	KIRC	0.0622675	0.0404848	0.0370099	0.0409704	0.0669574	0.0178399	0.0226631	0.072693	0.0456174	0.08721	0.0990492
	TCGA-A4-7288-11A	KIRP	0.0645346	0.0369049	0.0270284	0.0450533	0.136267	0.0414821	0.0382255	0.0756259	0.185224	0.106184	0.074029
	TCGA-A4-7585-11A	KIRP	0.0782246	0.0518534	0.025722	0.046836	0.0496943	0.0217373	0.0237761	0.0663162	0.0763568	0.0519836	0.0721157
	TCGA-A4-7732-11A	KIRP	0.0814444	0.0801469	0.027732	0.0511808	0.106711	0.0428936	0.0294295	0.0946142	0.150108	0.119883	0.0927367
	TCGA-B1-A47M-11A	KIRP	0.0393352	0.0282134	0.019489	0.039311	0.0260947	0.0171288	0.0169567	0.0496032	0.0173548	0.0223617	0.0708886
	TCGA-BQ-5875-11A	KIRP	0.0610784	0.0352252	0.0261822	0.0265096	0.0414789	0.0201998	0.0159406	0.0634536	0.0401067	0.029252	0.049778
	TCGA-BQ-5876-11A	KIRP	0.0617492	0.0347964	0.0227923	0.0293561	0.0283112	0.0220131	0.0154294	0.056644	0.0267062	0.0396921	0.0600532
	TCGA-BQ-5877-11A	KIRP	0.0569141	0.0278226	0.0302754	0.0270627	0.0350599	0.0327781	0.0131223	0.0997097	0.042091	0.0211082	0.0701192
	TCGA-BQ-5878-11A	KIRP	0.0653072	0.0345952	0.0226684	0.0274096	0.0345651	0.0159383	0.0128412	0.0715104	0.0253031	0.0391972	0.065293
	TCGA-BQ-5879-11A	KIRP	0.0518261	0.0305871	0.0219231	0.0226813	0.0309749	0.0161168	0.0128672	0.0521588	0.0413434	0.0374277	0.0783893
	TCGA-BQ-5880-11A	KIRP	0.112227	0.101564	0.0594399	0.083952	0.150874	0.077493	0.0728505	0.151424	0.209599	0.208144	0.122531
	TCGA-BQ-5881-11A	KIRP	0.0677917	0.0501045	0.0332269	0.0641033	0.119324	0.0586321	0.0406697	0.101099	0.19829	0.220077	0.073472
	TCGA-BQ-5882-11A	KIRP	0.0826747	0.150238	0.0432801	0.0487164	0.149943	0.050737	0.0404113	0.110235	0.148992	0.169168	0.0870157
	TCGA-BQ-5883-11A	KIRP	0.0644086	0.0426993	0.0246287	0.0303716	0.0824864	0.0363597	0.0240997	0.0757502	0.0716245	0.0879152	0.0610183
	TCGA-BQ-5884-11A	KIRP	0.0469106	0.0299289	0.0255591	0.0241699	0.047019	0.0273182	0.0166553	0.066219	0.0359751	0.032478	0.0552428
	TCGA-BQ-5885-11A	KIRP	0.0597656	0.0460835	0.0301887	0.0319916	0.0536839	0.0351454	0.019394	0.0607798	0.0371652	0.0287198	0.0603323
	TCGA-BQ-5886-11A	KIRP	0.0640126	0.0375533	0.0254054	0.0248089	0.0420668	0.0366635	0.0123677	0.0695931	0.0332472	0.0261294	0.0589537
	TCGA-BQ-5887-11A	KIRP	0.0541428	0.0360635	0.0219972	0.0250324	0.0408826	0.0154761	0.0169079	0.0586594	0.0547483	0.0290068	0.0538085
	TCGA-BQ-5888-11A	KIRP	0.0717996	0.0488516	0.027755	0.028279	0.059205	0.0208092	0.0133044	0.0757609	0.0448039	0.0487659	0.0571503
	TCGA-BQ-5889-11A	KIRP	0.0635258	0.0548372	0.0450775	0.0371463	0.0745278	0.0288078	0.0265983	0.0806259	0.12823	0.0820964	0.0601309
	TCGA-BQ-5890-11A	KIRP	0.0916321	0.0667582	0.0405314	0.0410044	0.127353	0.0357121	0.0652652	0.109286	0.152256	0.156037	0.0579192
	TCGA-BQ-5891-11A	KIRP	0.0472415	0.0439344	0.0155679	0.0372579	0.0477113	0.0315474	0.0243997	0.125833	0.0632621	0.099114	0.0644813
	TCGA-BQ-5892-11A	KIRP	0.0537292	0.0437659	0.0339092	0.0266406	0.0390824	0.0305352	0.0158909	0.0603073	0.0576582	0.0608047	0.0579686
	TCGA-BQ-5893-11A	KIRP	0.0749406	0.0543823	0.0487832	0.0392119	0.127184	0.0362496	0.0496492	0.0885694	0.126142	0.131073	0.0746816
	TCGA-BQ-5894-11A	KIRP	0.0782798	0.0568774	0.0310973	0.0502779	0.0757049	0.031895	0.0208198	0.0835845	0.0787269	0.0757254	0.0687445
	TCGA-BQ-7044-11A	KIRP	0.0577427	0.0494383	0.0220515	0.032116	0.0458316	0.0139758	0.0167656	0.0611519	0.0252196	0.0362323	0.0559617
	TCGA-BQ-7045-11A	KIRP	0.0610215	0.0459475	0.0223378	0.0312987	0.0338529	0.0145019	0.0166342	0.0532878	0.0447355	0.0273704	0.0583301
	TCGA-BQ-7046-11A	KIRP	0.075406	0.0749955	0.0298703	0.0664977	0.134095	0.0506301	0.0370993	0.0851312	0.189256	0.140476	0.0710179
	TCGA-BQ-7048-11A	KIRP	0.0660033	0.0474788	0.0204448	0.0367799	0.0641127	0.0210079	0.0206266	0.0650272	0.051703	0.0532335	0.0623563
	TCGA-BQ-7049-11A	KIRP	0.0625915	0.0577119	0.0207421	0.0395945	0.0333813	0.0145573	0.0185302	0.0776426	0.0454917	0.0280183	0.0668457
	TCGA-BQ-7050-11A	KIRP	0.0611251	0.0477287	0.022068	0.0376457	0.0619096	0.0217318	0.0188347	0.0623899	0.0962744	0.0636017	0.0534555
	TCGA-BQ-7051-11A	KIRP	0.0730308	0.0519905	0.0406015	0.0474539	0.0849102	0.0256585	0.0298057	0.0889268	0.097269	0.0736329	0.06636
	TCGA-BQ-7053-11A	KIRP	0.0448515	0.0329049	0.025826	0.0346943	0.0370913	0.0131641	0.0155614	0.0451677	0.0305245	0.0278766	0.0617276
	TCGA-BQ-7055-11A	KIRP	0.0774606	0.0596628	0.0259464	0.058232	0.10379	0.0301651	0.04149	0.0910039	0.156607	0.133641	0.0682147
	TCGA-BQ-7056-11A	KIRP	0.073767	0.0655359	0.034235	0.0733779	0.134479	0.0385881	0.0701626	0.128054	0.18112	0.154031	0.0654759
	TCGA-BQ-7058-11A	KIRP	0.0708545	0.0497535	0.0331003	0.0529004	0.126605	0.0444795	0.064408	0.111005	0.194614	0.152369	0.0644848
	TCGA-BQ-7059-11A	KIRP	0.0564394	0.0338548	0.0285473	0.0339447	0.0702389	0.0179155	0.0234569	0.0729494	0.0770282	0.06348	0.0647793
	TCGA-BQ-7060-11A	KIRP	0.0672044	0.054523	0.0191438	0.0399839	0.0762717	0.023528	0.0258791	0.0915769	0.127171	0.0891835	0.0701583
	TCGA-BQ-7061-11A	KIRP	0.0665751	0.0461753	0.0264425	0.0393521	0.110341	0.0287839	0.0245565	0.0997198	0.148931	0.110579	0.0832256
	TCGA-BQ-7062-11A	KIRP	0.0740012	0.0624984	0.0371749	0.0520108	0.134619	0.0430264	0.0390309	0.0972295	0.180749	0.165924	0.0690183
	TCGA-DZ-6131-11A	KIRP	0.0653741	0.0676544	0.0250417	0.0548073	0.137462	0.0464375	0.0554146	0.113362	0.214422	0.178593	0.129945
	TCGA-DZ-6132-11A	KIRP	0.054934	0.0454571	0.0220879	0.0281894	0.0427126	0.0183646	0.0161292	0.0761297	0.0531319	0.0413153	0.051026
	TCGA-DZ-6133-11A	KIRP	0.0729552	0.0721611	0.0380763	0.0689611	0.0982033	0.0277723	0.0421542	0.0959742	0.146068	0.114242	0.0740062
	TCGA-DZ-6134-11A	KIRP	0.0718502	0.0580367	0.0277973	0.0301063	0.0688771	0.0208826	0.0297189	0.0836518	0.100818	0.0922022	0.059142
	TCGA-DZ-6135-11A	KIRP	0.070555	0.0463593	0.0210266	0.0394471	0.0632184	0.0186577	0.0164509	0.0677018	0.0881302	0.0579524	0.0747159
	TCGA-GL-6846-11A	KIRP	0.0596044	0.0422268	0.0197278	0.0284671	0.0299953	0.0187113	0.0161312	0.058301	0.0539548	0.0339035	0.0529393
	TCGA-BC-A10Q-11A	LIHC	0.0966847	0.0507062	0.0652041	0.056611	0.145179	0.0579187	0.0316197	0.0817311	0.0960965	0.187128	NA
	TCGA-BC-A10R-11A	LIHC	0.0441406	0.0457761	0.0354042	0.0579498	0.0572832	0.0189796	0.0213961	0.0581023	0.045091	0.0349688	0.0574042
	TCGA-BC-A10S-11A	LIHC	0.0581894	0.0585503	0.0326169	0.05046	0.166813	0.072818	0.0356491	0.111761	0.120388	0.127124	0.114155
	TCGA-BC-A10T-11A	LIHC	0.0818218	0.059507	0.0303521	0.0345169	0.0441784	0.0214959	0.0187945	0.0572616	0.0521274	0.0720626	0.0698492
	TCGA-BC-A10U-11A	LIHC	0.0756918	0.0579418	0.02939	0.0411767	0.0876583	0.0305202	0.026438	0.105001	0.106854	0.119204	0.116938
	TCGA-BC-A10W-11A	LIHC	0.0559498	0.030998	0.0243678	0.0293571	0.0334389	0.0194788	0.0131782	0.0628084	0.0203244	0.0324455	0.052855
	TCGA-BC-A10Y-11A	LIHC	0.0617224	0.0448288	0.0271981	0.0333681	0.0342499	0.0227233	0.0166358	0.0736459	0.022905	0.0332162	0.060387
	TCGA-BC-A10Z-11A	LIHC	0.0413376	0.0413208	0.0242681	0.0296809	0.0384221	0.0177205	0.0150704	0.0515222	0.0201224	0.0238255	0.0562862
	TCGA-BC-A110-11A	LIHC	0.0435234	0.0316279	0.0217019	0.0347592	0.0461086	0.0238041	0.0141258	0.0490414	0.0233115	0.0245939	0.0593774
	TCGA-BC-A112-11A	LIHC	0.128551	0.153867	0.125054	0.093511	0.249207	0.163493	0.0943532	0.164294	0.305278	0.281225	0.125893
	TCGA-BC-A216-11A	LIHC	0.062442	0.0387964	0.0253303	0.0352069	0.0376842	0.0164195	0.0176225	0.0713371	0.0217976	0.0345878	0.067204
	TCGA-BD-A2L6-11A	LIHC	0.0905348	0.057844	0.0309212	0.0409023	0.115097	0.0340638	0.033867	0.0949463	0.140384	0.118842	0.0655968
	TCGA-BD-A3EP-11A	LIHC	0.058198	0.030564	0.021046	0.0319584	0.0233143	0.0210068	0.0165704	0.0590252	0.0494112	0.0304135	0.0502468
	TCGA-DD-A113-11A	LIHC	0.0790314	0.0621194	0.0402746	0.060859	0.136629	0.0484415	0.0383155	0.0951254	0.165854	0.134985	0.0682934
	TCGA-DD-A114-11A	LIHC	0.0693823	0.0582063	0.0285796	0.0415723	0.0544222	0.0306513	0.0216162	0.0730925	0.0765261	0.0895908	0.0479207
	TCGA-DD-A115-11A	LIHC	0.107977	0.0730244	0.0347244	0.0382639	0.0996055	0.0420859	0.0241508	0.0965927	0.0914675	0.0910864	0.0770906
	TCGA-DD-A116-11A	LIHC	0.0648303	0.0398268	0.0272176	0.0383798	0.0316576	0.0218959	0.0171961	0.0685663	0.0292496	0.025162	0.0444207
	TCGA-DD-A118-11A	LIHC	0.0571213	0.0623899	0.030888	0.0414613	0.0591907	0.0209022	0.019519	0.0699825	0.0318741	0.0762118	0.0631875
	TCGA-DD-A119-11A	LIHC	0.0578682	0.0281102	0.0275364	0.0333472	0.0347419	0.0239543	0.014552	0.0493377	0.0224611	0.0299638	0.0620597
	TCGA-DD-A11A-11A	LIHC	0.0399316	0.028558	0.0153319	0.0420103	0.0426501	0.0218841	0.0142457	0.0852611	0.0269167	0.0327348	0.0831658
	TCGA-DD-A11B-11A	LIHC	0.0533655	0.0318991	0.0281833	0.0362835	0.0324865	0.0163756	0.0159126	0.0619875	0.0138465	0.0356042	0.0485898
	TCGA-DD-A11C-11A	LIHC	0.0974386	0.094891	0.0420424	0.0598973	0.142007	0.0624607	0.0698294	0.136507	0.19469	0.160154	0.0673639
	TCGA-DD-A11D-11A	LIHC	0.0760279	0.0728837	0.0325032	0.0432846	0.10122	0.031034	0.0348675	0.0905515	0.0819343	0.0953749	0.0897629
	TCGA-DD-A1E9-11A	LIHC	0.102003	0.103007	0.0535763	0.0697524	0.186179	0.070661	0.0441604	0.10754	0.229033	0.195191	0.0903262
	TCGA-DD-A1EB-11A	LIHC	0.0566698	0.0363708	0.0278644	0.0270804	0.0378456	0.0312107	0.0149343	0.0665043	0.0316889	0.0321511	0.0651791
	TCGA-DD-A1EC-11A	LIHC	0.113118	0.0438111	0.0282447	0.0406981	0.0459224	0.0219959	0.0190012	0.0641093	0.0566791	0.0604725	0.0482632
	TCGA-DD-A1ED-11A	LIHC	0.060283	0.0502737	0.0323111	0.0369578	0.06645	0.024407	0.0189607	0.0626518	0.0311369	0.0548533	0.0584354
	TCGA-DD-A1EE-11A	LIHC	0.0588089	0.0319166	0.0231692	0.0360553	0.0439076	0.0222583	0.0170106	0.0607397	0.0431398	0.0404144	0.0439596
	TCGA-DD-A1EF-11A	LIHC	0.117371	0.0827548	0.0565591	0.061002	0.153782	0.0478362	0.0519068	0.111572	0.170994	0.196055	0.0822305
	TCGA-DD-A1EG-11A	LIHC	0.0593746	0.0344249	0.0294633	0.0374594	0.0467831	0.0227701	0.0205368	0.0795069	0.0719738	0.0371998	0.0995563
	TCGA-DD-A1EH-11A	LIHC	0.113126	0.0969912	0.0636135	0.0650699	0.146136	0.0608556	0.064031	0.120038	0.21614	0.189323	0.080125
	TCGA-DD-A1EI-11A	LIHC	0.0529475	0.0325024	0.0231402	0.037502	0.0445984	0.0218472	0.0160501	0.0501819	0.0293788	0.0246601	0.0503375
	TCGA-DD-A1EJ-11A	LIHC	0.0631903	0.0561714	0.0305646	0.0394262	0.0787719	0.0228462	0.022756	0.0661579	0.101467	0.0844028	0.0835658
	TCGA-DD-A1EL-11A	LIHC	0.0721898	0.0378512	0.0321959	0.0372966	0.0481024	0.0165889	0.0177384	0.0692029	0.025819	0.050159	0.0648132
	TCGA-DD-A39V-11A	LIHC	0.0860356	0.0672907	0.0338556	0.058865	0.103828	0.0368359	0.0474298	0.0997706	0.137931	0.108468	0.0879897
	TCGA-DD-A39W-11A	LIHC	0.0745925	0.0481513	0.0312884	0.0417498	0.0678715	0.0245076	0.0201306	0.0938109	0.0916991	0.0992878	0.0756956
	TCGA-DD-A39X-11A	LIHC	0.0561405	0.0402648	0.0294441	0.0361044	0.0446053	0.0178089	0.01989	0.0706524	0.0563509	0.031898	0.0635279
	TCGA-DD-A39Z-11A	LIHC	0.0596506	0.028289	0.0257023	0.0288868	0.0304189	0.0184142	0.0151864	0.0493523	0.0491659	0.0252104	0.113031
	TCGA-DD-A3A1-11A	LIHC	0.0520769	0.0344215	0.0306404	0.0308786	0.0356363	0.0208826	0.0197619	0.0556666	0.0455882	0.0280526	0.0885177
	TCGA-DD-A3A2-11A	LIHC	0.141518	0.158194	0.0924481	0.12801	0.261471	0.161158	0.126111	0.149462	0.354906	0.279995	0.252966
	TCGA-DD-A3A3-11A	LIHC	0.0516405	0.0355089	0.0246747	0.0390448	0.0229022	0.0172687	0.0184985	0.0520198	0.0338	0.0202486	0.0796304
	TCGA-EP-A12J-11A	LIHC	0.0462735	0.039841	0.0334873	0.0329379	0.0529174	0.0251026	0.0183264	0.0663117	0.023848	0.0229825	0.0425711
	TCGA-EP-A26S-11A	LIHC	0.068543	0.0503893	0.0361859	0.0413949	0.0944584	0.0356252	0.0339126	0.0991411	0.108304	0.115934	0.0878641
	TCGA-ES-A2HS-11A	LIHC	0.068875	0.0507071	0.0274065	0.0321235	0.0544811	0.0175989	0.01686	0.0592827	0.0534991	0.0463901	0.0821859
	TCGA-ES-A2HT-11A	LIHC	0.082404	0.049699	0.0299825	0.0336968	0.0480203	0.014296	0.0164653	0.0724092	0.0850076	0.0408613	0.0639783
	TCGA-FV-A23B-11A	LIHC	0.141161	0.12271	0.0379545	0.0553837	0.163239	0.0459616	0.0448401	0.104744	0.151956	0.242319	0.104687
	TCGA-FV-A2QR-11A	LIHC	0.0745877	0.0625107	0.0308252	0.0457024	0.0811186	0.0271524	0.0252253	0.0883388	0.0740894	0.0728304	0.0968503
	TCGA-G3-A25W-11A	LIHC	0.130865	0.135886	0.100063	0.102498	0.191437	0.0941406	0.0868397	0.145355	0.254057	0.242855	0.145929
	TCGA-G3-A25X-11A	LIHC	0.0706141	0.0412461	0.0224624	0.0283875	0.0553549	0.0162087	0.0172789	0.0757252	0.0365604	0.0479854	0.0663052
	TCGA-05-5420-11A	LUAD	0.0832454	0.0759053	0.0430627	0.0588192	0.0994529	0.0431487	0.0294868	0.10151	0.166129	0.139927	0.105589
	TCGA-38-4631-11A	LUAD	0.11512	0.0455244	0.042749	0.0982679	0.191808	0.0881333	0.0522407	0.125854	0.201594	0.147393	0.127917
	TCGA-38-4632-11A	LUAD	0.0664712	0.0414551	0.0370623	0.0257346	0.0431718	0.0202532	0.0155627	0.0715569	0.0327229	0.0352487	0.06894
	TCGA-44-2655-11A	LUAD	0.0451024	0.0317542	0.0361272	0.0332124	0.0749398	0.0194777	0.0133251	0.0364687	0.046515	0.0267614	0.0945426
	TCGA-44-2656-11A	LUAD	0.0551167	0.0517711	0.040504	0.0333871	0.122752	0.0187175	0.0172185	0.0292768	0.0706229	0.0472428	0.0929848
	TCGA-44-2659-11A	LUAD	0.10972	0.112482	0.0557182	0.0929361	0.178302	0.0803799	0.0530941	0.110807	0.19568	0.177399	0.110403
	TCGA-44-2662-11A	LUAD	0.141627	0.0474757	0.0743324	0.0388129	0.074076	0.0330386	0.018241	0.0404433	0.0705989	0.255245	0.109941
	TCGA-44-2665-11A	LUAD	0.0566992	0.0391025	0.0373561	0.0370525	0.094164	0.0241743	0.0211805	0.0429511	0.0532574	0.0354353	0.0906139
	TCGA-44-2668-11A	LUAD	0.0942298	0.0717586	0.0531849	0.0587131	0.229234	0.0518773	0.0251006	0.058587	0.0989696	0.0818328	0.121244
	TCGA-44-5643-11A	LUAD	0.0566466	0.0378885	0.0264836	0.0374143	0.0344161	0.017329	0.0135843	0.0514216	0.0228295	0.0281497	0.0657647
	TCGA-44-5645-11A	LUAD	0.050617	0.0265637	0.021174	0.0337945	0.0240916	0.019913	0.0128123	0.0504132	0.0273539	0.0242443	0.0636427
	TCGA-44-6144-11A	LUAD	0.0916393	0.0497618	0.0336171	0.0369514	0.0422297	0.0285733	0.017839	0.0832952	0.0475999	0.0548505	0.0930491
	TCGA-44-6145-11A	LUAD	0.0700015	0.0395264	0.0329309	0.0303077	0.0713148	0.0260027	0.0167391	0.0742347	0.0323814	0.056133	0.0684307
	TCGA-44-6146-11A	LUAD	0.0735372	0.0489115	0.0275729	0.0334347	0.0460632	0.0247483	0.0158656	0.0731218	0.0487671	0.0503231	0.0857283
	TCGA-44-6147-11A	LUAD	0.103144	0.0481548	0.0424716	0.0343406	0.0533479	0.0239153	0.0334259	0.0964114	0.0599325	0.0536585	0.0819154
	TCGA-44-6148-11A	LUAD	0.107332	0.0402342	0.028733	0.0318201	0.0444191	0.0219117	0.0221344	0.0628994	0.0456235	0.0556986	0.0788555
	TCGA-44-6778-11A	LUAD	0.059356	0.0416274	0.02367	0.0290411	0.0345899	0.0299386	0.0135828	0.0610015	0.0309435	0.0293544	0.0575562
	TCGA-49-4488-11A	LUAD	0.113754	0.100524	0.09001	0.099969	0.271734	0.171429	0.0891225	0.15123	0.30592	0.308998	0.165832
	TCGA-49-6745-11A	LUAD	0.0437314	0.0384463	0.0199416	0.0284451	0.0447415	0.0304546	0.0203575	0.0663614	0.0352759	0.0361755	0.0675785
	TCGA-50-5930-11A	LUAD	0.0634242	0.0374645	0.0304681	0.0277607	0.0573837	0.021248	0.0163951	0.0743614	0.0279485	0.0451849	0.0771322
	TCGA-50-5931-11A	LUAD	0.110925	0.0427181	0.0286252	0.0350032	0.0479399	0.0235672	0.0158781	0.0700732	0.0324061	0.035949	0.119395
	TCGA-50-5932-11A	LUAD	0.0875658	0.068231	0.0346525	0.0518159	0.0785053	0.0277247	0.034109	0.093468	0.0845675	0.0910082	0.0692603
	TCGA-50-5933-11A	LUAD	0.0530849	0.0316477	0.038094	0.0474293	0.0329531	0.021804	0.0220638	0.0616534	0.0527027	0.113168	0.0679306
	TCGA-50-5935-11A	LUAD	0.0601468	0.0379402	0.025366	0.027833	0.0367772	0.0194158	0.0146165	0.0665549	0.0245088	0.0397866	0.0479763
	TCGA-50-5936-11A	LUAD	0.066312	0.035862	0.0280002	0.0309775	0.0335249	0.0206962	0.015359	0.0545789	0.0304445	0.0306577	0.0533378
	TCGA-50-5939-11A	LUAD	0.0504429	0.0310158	0.0205594	0.0281306	0.0354952	0.0182693	0.013261	0.0554707	0.0378314	0.0374051	0.0750023
	TCGA-50-6591-11A	LUAD	0.0657733	0.0438181	0.0361649	0.0390275	0.0573092	0.020978	0.0227282	0.0782429	0.0355422	0.02967	0.0732707
	TCGA-50-6592-11A	LUAD	0.0520919	0.0298887	0.0168857	0.0277281	0.0351475	0.0232558	0.0135496	0.0609802	0.0237915	0.0406053	0.0731822
	TCGA-50-6593-11A	LUAD	0.0846262	0.0393333	0.0352463	0.0317135	0.0454355	0.0247989	0.0164129	0.0917971	0.037819	0.0412042	0.0691026
	TCGA-50-6594-11A	LUAD	0.0950224	0.0573664	0.0432776	0.0392596	0.130717	0.039791	0.0365189	0.0922029	0.168123	0.131987	0.0611428
	TCGA-73-4658-11A	LUAD	0.0623367	0.0345671	0.029828	0.0274452	0.0434195	0.0192962	0.0183923	0.0660814	0.0403023	0.0470987	0.0727826
	TCGA-73-4676-11A	LUAD	0.0573036	0.0363514	0.039783	0.0286515	0.0394822	0.0268492	0.0218045	0.0571702	0.0352348	0.0397068	0.0564695
	TCGA-18-3417-11A	LUSC	0.0558609	0.0324209	0.0268747	0.0319289	0.0371112	0.0148798	0.0148366	0.0478278	0.0146195	0.0321239	0.060685
	TCGA-18-4721-11A	LUSC	0.0801566	0.0424822	0.0342899	0.0439911	0.0760475	0.0158395	0.0249275	0.0753393	0.0726937	0.0676587	0.0791516
	TCGA-18-5592-11A	LUSC	0.184532	0.161223	0.133562	0.0315173	0.215131	0.155597	0.172441	0.184558	0.350923	0.322295	0.197757
	TCGA-18-5595-11A	LUSC	0.0520806	0.0493533	0.0244516	0.0315215	0.0445244	0.0187495	0.0183832	0.0650691	0.0722528	0.0553743	0.0883847
	TCGA-22-4599-11A	LUSC	0.0625404	0.0545971	0.0232462	0.0344826	0.0651105	0.0177188	0.0144627	0.0628703	0.0637288	0.0539187	0.0826749
	TCGA-22-4601-11A	LUSC	0.126278	0.0691195	0.0488719	0.115159	0.18409	0.0696394	0.0895375	0.119223	0.233787	0.188323	0.120774
	TCGA-22-4613-11A	LUSC	0.0478494	0.0365238	0.0228809	0.0301994	0.0260831	0.0155667	0.016705	0.0587441	0.0470157	0.0402428	0.0638871
	TCGA-22-5471-11A	LUSC	0.0508137	0.0381955	0.0250851	0.0348327	0.0476446	0.0151715	0.0146459	0.0613911	0.0548436	0.0446303	0.0538567
	TCGA-22-5472-11A	LUSC	0.111637	0.0637464	0.031893	0.0425076	0.119831	0.0471519	0.03182	0.083732	0.18083	0.120434	0.0766929
	TCGA-22-5473-11A	LUSC	0.0860727	0.0447354	0.0298326	0.0411382	0.0338423	0.0233682	0.0173605	0.0542967	0.0309458	0.0416724	0.07732
	TCGA-22-5474-11A	LUSC	0.0943464	0.0735437	0.0378704	0.0566585	0.0954562	0.0323554	0.0384649	0.0824715	0.131534	0.129313	0.0748863
	TCGA-22-5477-11A	LUSC	0.0807414	0.0505995	0.0290062	0.0390464	0.0771273	0.0199775	0.0200965	0.0740515	0.088908	0.0696364	0.0660591
	TCGA-22-5478-11A	LUSC	0.0816679	0.0534518	0.0322419	0.0428845	0.0680482	0.0383153	0.0220627	0.0778177	0.0882584	0.10471	0.0685121
	TCGA-22-5480-11A	LUSC	0.0527176	0.0322171	0.0219934	0.0237831	0.0349133	0.0173226	0.0129235	0.0564501	0.0313459	0.0204357	0.0495357
	TCGA-22-5482-11A	LUSC	0.0791424	0.0512466	0.0299319	0.0342681	0.0715009	0.024017	0.0194816	0.0751304	0.0865393	0.073685	0.0678045
	TCGA-22-5485-11A	LUSC	0.15537	0.076299	0.0825808	0.116474	0.154984	0.0765946	0.0642907	0.117233	0.163711	0.200018	0.100548
	TCGA-22-5489-11A	LUSC	0.0765952	0.054483	0.0281991	0.0364596	0.0680682	0.0280204	0.0219294	0.0774424	0.0810644	0.0698268	0.0694132
	TCGA-22-5491-11A	LUSC	0.0699574	0.0435724	0.0236513	0.0398282	0.0359395	0.0183757	0.0161405	0.0730732	0.0467223	0.0353111	0.0745062
	TCGA-22-5492-11A	LUSC	0.0530542	0.0337444	0.0275507	0.0284411	0.03661	0.0195143	0.0134505	0.0504239	0.0298646	0.0267198	0.0625303
	TCGA-33-4566-11A	LUSC	0.0665947	0.0276703	0.0410006	0.0446297	0.0604674	0.0115864	0.0143632	0.0471037	0.0273666	0.0604152	0.102919
	TCGA-33-4579-11A	LUSC	0.0517847	0.028221	0.0366927	0.0297365	0.0457592	0.0164309	0.0151326	0.0447944	0.0195613	0.0223628	0.0693514
	TCGA-33-4582-11A	LUSC	0.0556025	0.0292917	0.0245922	0.0311561	0.0227408	0.0112394	0.013107	0.0564038	0.0176974	0.0259473	0.0804827
	TCGA-33-4583-11A	LUSC	0.0608384	0.0394656	0.0244302	0.0422315	0.0397326	0.0174617	0.0185007	0.0621706	0.0464594	0.0519496	0.072743
	TCGA-33-4586-11A	LUSC	0.049819	0.0509999	0.0308032	0.0362341	0.0874463	0.026897	0.0197972	0.0538559	0.0682021	0.0862474	0.0799127
	TCGA-33-4589-11A	LUSC	0.0846911	0.0498444	0.0348914	0.0372463	0.071548	0.0206833	0.0229635	0.0635648	0.0943172	0.0812056	0.0753506
	TCGA-34-5929-11A	LUSC	0.0521977	0.0299566	0.0263794	0.0292564	0.024602	0.0209705	0.0144862	0.0446873	0.0231286	0.0314125	0.0811044
	TCGA-39-5011-11A	LUSC	0.127105	0.11254	0.0819054	0.139027	0.196798	0.130994	0.131687	0.135475	0.305185	0.254195	0.142778
	TCGA-39-5016-11A	LUSC	0.0445094	0.0360988	0.0256935	0.0232342	0.0329559	0.0112694	0.0136519	0.0505416	0.019332	0.0221991	0.0820823
	TCGA-39-5019-11A	LUSC	0.058555	0.0389793	0.0379966	0.0315126	0.0721388	0.0327676	0.0212339	0.0554551	0.0544096	0.0475974	0.162939
	TCGA-39-5021-11A	LUSC	0.0547227	0.0279608	0.0218507	0.0300698	0.0423151	0.0129607	0.0123999	0.0510592	0.0242617	0.0235759	0.0697109
	TCGA-39-5028-11A	LUSC	0.0525991	0.0379632	0.0200243	0.0337633	0.0386358	0.0178893	0.0142892	0.0489589	0.0378527	0.0516052	0.0705269
	TCGA-39-5029-11A	LUSC	0.0470676	0.0262456	0.029885	0.0420176	0.0375991	0.0130518	0.0151202	0.0490579	0.0199237	0.0245855	0.0692123
	TCGA-39-5030-11A	LUSC	0.0534116	0.0337447	0.0210676	0.0303604	0.0275735	0.01491	0.0117557	0.0556203	0.0217414	0.0213473	0.0564302
	TCGA-39-5031-11A	LUSC	0.0916308	0.0771164	0.0573099	0.0799624	0.142328	0.0516861	0.0647867	0.100034	0.18505	0.196499	0.134154
	TCGA-39-5034-11A	LUSC	0.0511822	0.0326945	0.0275399	0.0297248	0.0356477	0.011149	0.0139159	0.0567036	0.0229473	0.0284931	0.0784913
	TCGA-39-5035-11A	LUSC	0.0703899	0.0446557	0.0319302	0.0387346	0.0517382	0.0143419	0.0373711	0.0670055	0.07572	0.0962185	0.0582247
	TCGA-39-5036-11A	LUSC	0.0713274	0.0388012	0.0274458	0.0320263	0.0350748	0.0131823	0.0148937	0.0468143	0.029673	0.0230116	0.0702466
	TCGA-39-5037-11A	LUSC	0.0423992	0.040178	0.0228914	0.0255777	0.0390972	0.0154138	0.0155135	0.05329	0.0259965	0.021524	0.0662239
	TCGA-39-5039-11A	LUSC	0.0705169	0.0409566	0.0326676	0.0287285	0.0392215	0.0144072	0.0133232	0.0482708	0.0145885	0.020549	0.0604409
	TCGA-43-3394-11A	LUSC	0.0458495	0.029634	0.0323216	0.0353556	0.0492753	0.0237494	0.0171904	0.0338575	0.0481835	0.028653	0.122417
	TCGA-43-3920-11B	LUSC	0.0369462	0.0250814	0.0355168	0.0307098	0.0873558	0.0210458	0.0171537	0.0314285	0.0371831	0.0668908	0.098894
	TCGA-43-5668-11A	LUSC	0.0558785	0.0309449	0.023316	0.0328535	0.0221208	0.0201266	0.0136422	0.0519751	0.0298182	0.0259411	0.0537082
	TCGA-43-6771-11A	LUSC	0.0523212	0.0442174	0.0299362	0.0289727	0.035065	0.0159205	0.0159322	0.043989	0.0253754	0.0193913	0.0660392
	TCGA-FZ-5919-11A	PAAD	0.0711703	0.0437155	0.0259432	0.0333555	0.0444161	0.019895	0.0167886	0.0477455	0.0596962	0.0547527	0.0854711
	TCGA-FZ-5920-11A	PAAD	0.035639	0.0174376	0.0203675	0.029155	0.0244158	0.0140744	0.0125537	0.0461438	0.0148825	0.0219258	0.139962
	TCGA-FZ-5922-11A	PAAD	0.169812	0.239675	0.217638	0.245846	0.329557	0.254251	0.218604	0.256177	0.428649	0.386372	0.312683
	TCGA-FZ-5923-11A	PAAD	0.0652219	0.0396787	0.0348367	0.0455074	0.0821361	0.0265875	0.0256256	0.0701225	0.119501	0.0984751	0.120927
	TCGA-FZ-5924-11A	PAAD	0.0460426	0.0299325	0.0212811	0.0330421	0.0269869	0.0148709	0.0149591	0.0667731	0.0296048	0.0431268	0.0870832
	TCGA-FZ-5926-11A	PAAD	0.0806695	0.0590977	0.0380706	0.0459079	0.104925	0.0241828	0.037521	0.0861797	0.103563	0.14182	0.110529
	TCGA-H6-8124-11A	PAAD	0.100586	0.0946098	0.0478039	0.0604589	0.15846	0.111967	0.0836796	0.0997415	0.199982	0.150385	0.060702
	TCGA-H6-A45N-11A	PAAD	0.0343928	0.0268542	0.0329769	0.0330626	0.0235419	0.0188644	0.0185621	0.0390848	0.0180036	0.0343023	0.110098
	TCGA-HV-A5A3-11A	PAAD	0.0444585	0.0250085	0.0270996	0.0320012	0.0216534	0.0199856	0.0167368	0.0353746	0.0202306	0.0279224	0.118065
	TCGA-YB-A89D-11A	PAAD	0.0849823	0.0406471	0.048882	0.0397904	0.0386018	0.0231106	0.0204036	0.0569085	0.0306646	0.0618256	0.126491
	TCGA-P8-A5KC-11A	PCPG	0.0573565	0.0369105	0.0274759	0.0438941	0.0540777	0.0272143	0.0194553	0.0618952	0.0517867	0.0454819	0.0873942
	TCGA-P8-A5KD-11A	PCPG	0.0416094	0.0307961	0.0294767	0.0315901	0.0311227	0.0181881	0.0176976	0.0368889	0.0229419	0.0281907	0.0546663
	TCGA-SQ-A6I4-11A	PCPG	0.05307	0.0337135	0.0309747	0.044098	0.0353405	0.0198292	0.0182543	0.043891	0.0247581	0.0242166	0.08476
	TCGA-CH-5761-11A	PRAD	0.055385	0.030121	0.023793	0.0333922	0.059822	0.0193107	0.0185225	0.0683223	0.0227033	0.0312031	0.0523201
	TCGA-CH-5762-11A	PRAD	0.0670642	0.0411799	0.0315152	0.0355983	0.0419781	0.0254615	0.0202139	0.0585476	0.026895	0.0404557	0.0703091
	TCGA-CH-5763-11A	PRAD	0.0412413	0.0431149	0.032054	0.0363947	0.02985	0.0208917	0.0173138	0.0386773	0.0252975	0.0271047	0.0684984
	TCGA-CH-5764-11A	PRAD	0.0577699	0.0298505	0.0231926	0.034243	0.0303803	0.0229732	0.0157141	0.0528425	0.038385	0.0257851	0.0557291
	TCGA-CH-5765-11A	PRAD	0.0398577	0.0450309	0.0243041	0.0328281	0.0546975	0.0204192	0.0191622	0.0435763	0.029714	0.0342648	0.0605884
	TCGA-CH-5766-11A	PRAD	0.0904881	0.0766644	0.0379679	0.0638203	0.0781902	0.0434504	0.0445884	0.100531	0.0896736	0.112282	0.0887064
	TCGA-CH-5767-11B	PRAD	0.0770344	0.0989524	0.050368	0.0388324	0.139652	0.0572502	0.0527146	0.137547	0.112734	0.177313	0.109795
	TCGA-CH-5768-11A	PRAD	0.0486239	0.0328692	0.0240471	0.0283794	0.0360155	0.019031	0.0161906	0.0558687	0.028363	0.0250572	0.051156
	TCGA-CH-5769-11A	PRAD	0.0559525	0.0328841	0.0279133	0.0361091	0.0380911	0.0208476	0.0162253	0.0589269	0.0561977	0.030448	0.0720238
	TCGA-CH-5771-11A	PRAD	0.096065	0.0808927	0.0412269	0.051297	0.0885871	0.0274589	0.0390418	0.0945622	0.0470843	0.137781	0.0862668
	TCGA-CH-5772-11A	PRAD	0.0896376	0.0716706	0.0605502	0.0743519	0.145842	0.0689399	0.037495	0.118563	0.160257	0.147892	0.105028
	TCGA-EJ-7123-11A	PRAD	0.0600118	0.0571267	0.0266532	0.0362965	0.0672321	0.0210073	0.0170541	0.070215	0.0421496	0.0616643	0.114712
	TCGA-EJ-7125-11A	PRAD	0.0648367	0.0466287	0.0295933	0.0415733	0.0785439	0.0272289	0.0211814	0.0697695	0.0766104	0.0697525	0.0850997
	TCGA-EJ-7317-11A	PRAD	0.14339	0.107912	0.0735294	0.10806	0.22277	0.126183	0.0981188	0.137459	0.170065	0.220979	0.122771
	TCGA-EJ-7327-11A	PRAD	0.0667315	0.048035	0.0263378	0.0378277	0.0538436	0.0137909	0.0157666	0.0663183	0.053404	0.0336594	0.0667865
	TCGA-EJ-7328-11A	PRAD	0.0973336	0.0771632	0.0300007	0.0664376	0.116948	0.0384771	0.0380933	0.0893882	0.195696	0.125994	0.0774965
	TCGA-EJ-7331-11A	PRAD	0.0756948	0.0571706	0.0275694	0.0311316	0.0686392	0.0209737	0.0204685	0.0607858	0.115441	0.0672646	0.0777784
	TCGA-EJ-7781-11A	PRAD	0.0939188	0.0918676	0.053238	0.0549093	0.140862	0.0633574	0.0430322	0.100097	0.200911	0.151693	0.0631935
	TCGA-EJ-7782-11A	PRAD	0.077345	0.051492	0.0262312	0.0359064	0.0596127	0.0218739	0.0284241	0.0838097	0.0827241	0.0927933	0.0728586
	TCGA-EJ-7784-11A	PRAD	0.0689014	0.0423779	0.0248048	0.0460689	0.0529204	0.0175182	0.0228752	0.0751879	0.0773582	0.0519715	0.0691165
	TCGA-EJ-7785-11A	PRAD	0.0721494	0.0584543	0.0296759	0.0540803	0.0767253	0.0171151	0.0222591	0.0811252	0.112269	0.0858331	0.0743681
	TCGA-EJ-7786-11A	PRAD	0.0725571	0.0451678	0.0249421	0.0329994	0.0582505	0.0155011	0.0160011	0.0688728	0.0443605	0.0463589	0.0710264
	TCGA-EJ-7789-11A	PRAD	0.0727397	0.0403691	0.0361695	0.0370413	0.0935382	0.0237422	0.0220388	0.0744699	0.0960055	0.0606967	0.0711446
	TCGA-EJ-7792-11A	PRAD	0.0636682	0.0583171	0.0416557	0.0501017	0.0790457	0.0233108	0.0263363	0.0889422	0.124962	0.0743649	0.0835304
	TCGA-EJ-7794-11A	PRAD	0.0739982	0.0593014	0.0233208	0.0312057	0.0456493	0.0153476	0.0198887	0.0669728	0.0482556	0.0625538	0.0531479
	TCGA-G9-6332-11A	PRAD	0.0719526	0.0405899	0.0337714	0.0319878	0.0625199	0.0278287	0.020363	0.067164	0.0573271	0.0568983	0.0759863
	TCGA-G9-6333-11A	PRAD	0.0826791	0.0630376	0.0298079	0.045279	0.104726	0.0440393	0.0280158	0.0962799	0.148392	0.120066	0.0609785
	TCGA-G9-6342-11A	PRAD	0.0888441	0.0789427	0.0558105	0.0751146	0.142257	0.0464989	0.0409608	0.10851	0.13491	0.155062	0.0664648
	TCGA-G9-6348-11A	PRAD	0.0622017	0.0429254	0.0265424	0.0337926	0.0502891	0.0217757	0.0175796	0.0688477	0.0334042	0.0311108	0.0668921
	TCGA-G9-6351-11A	PRAD	0.0606945	0.0296635	0.0290271	0.0238802	0.0259432	0.0225442	0.0144027	0.0535607	0.018908	0.0510436	0.0580182
	TCGA-G9-6353-11A	PRAD	0.0722145	0.0496901	0.0257073	0.0297503	0.0589668	0.0249561	0.0191779	0.0600596	0.0810549	0.0392934	0.0607635
	TCGA-G9-6356-11A	PRAD	0.137755	0.148049	0.139367	0.167523	0.251075	0.131136	0.13481	0.157034	0.313196	0.275259	0.191548
	TCGA-G9-6362-11A	PRAD	0.0819527	0.0597374	0.0294529	0.0371023	0.0633766	0.0262188	0.0276068	0.0722473	0.081036	0.066218	0.0700434
	TCGA-G9-6363-11A	PRAD	0.0634114	0.0526846	0.0217833	0.0291974	0.0329278	0.0293099	0.0183082	0.0549811	0.0384323	0.0254564	0.0669067
	TCGA-G9-6364-11A	PRAD	0.0776324	0.0558701	0.026025	0.0389285	0.0571433	0.0353366	0.0211791	0.080451	0.0766804	0.0465983	0.0656582
	TCGA-G9-6365-11A	PRAD	0.0677693	0.0439462	0.0205807	0.0281167	0.0452948	0.0223357	0.0181568	0.0792556	0.0436853	0.0321057	0.0632145
	TCGA-G9-6367-11A	PRAD	0.05961	0.0389558	0.0289732	0.0309893	0.0488055	0.0208782	0.0188564	0.0682693	0.0478686	0.0329054	0.0647221
	TCGA-G9-6373-11A	PRAD	0.0725676	0.0494057	0.0257497	0.0354084	0.0491811	0.021943	0.016746	0.0756884	0.0410365	0.0489319	0.0784065
	TCGA-G9-6384-11A	PRAD	0.0783109	0.0794539	0.0283036	0.052848	0.10222	0.0370429	0.0249595	0.0891954	0.117887	0.0761287	0.0652399
	TCGA-G9-6385-11A	PRAD	0.0536171	0.037897	0.0233281	0.0253196	0.0404768	0.023092	0.0163174	0.0591331	0.0353946	0.0398034	0.0609763
	TCGA-G9-6494-11A	PRAD	0.0554246	0.0342816	0.0251247	0.0289717	0.0328453	0.0276225	0.0156866	0.0613653	0.0317828	0.0291648	0.0743911
	TCGA-G9-6496-11A	PRAD	0.0688678	0.0363473	0.0287859	0.0288878	0.043017	0.0243747	0.0146326	0.0665451	0.030825	0.0329384	0.0794952
	TCGA-G9-6499-11A	PRAD	0.0522191	0.0313264	0.025912	0.0313158	0.0320329	0.0226805	0.0133063	0.0637436	0.0245195	0.028673	0.0911289
	TCGA-HC-7211-11A	PRAD	0.0533379	0.0442878	0.0184335	0.0359596	0.0273347	0.015532	0.0141525	0.0621156	0.036542	0.0321862	0.0696717
	TCGA-HC-7737-11A	PRAD	0.0566215	0.040123	0.0228888	0.037063	0.0316199	0.0147662	0.0164627	0.0739458	0.0452703	0.0308189	0.0629145
	TCGA-HC-7742-11A	PRAD	0.0588763	0.0477591	0.0238447	0.0300704	0.0414856	0.0224235	0.0163129	0.059949	0.0524621	0.0373726	0.0606794
	TCGA-HC-7745-11A	PRAD	0.0716969	0.0558818	0.0307295	0.0550215	0.0724987	0.0172384	0.0215853	0.0805981	0.0903541	0.0664421	0.0725818
	TCGA-HC-7752-11A	PRAD	0.0618484	0.0458077	0.0281499	0.0260256	0.043854	0.0154897	0.0134236	0.0569145	0.0483056	0.0339924	0.0574104
	TCGA-HC-7819-11A	PRAD	0.0638968	0.0466477	0.0238458	0.0313206	0.0397214	0.0175514	0.0202767	0.0691394	0.0361661	0.0446225	0.0649245
	TCGA-HC-7820-11A	PRAD	0.0578992	0.0392003	0.0275439	0.0322548	0.0387477	0.0114784	0.0166274	0.0662786	0.0399554	0.0306678	0.0586377
	TCGA-AG-A01W-11A	READ	0.0481221	0.0468501	0.0348639	0.0307988	0.0461078	0.0290753	0.0193138	0.0510407	0.0502101	0.0360441	0.0655778
	TCGA-AG-A01Y-11A	READ	0.07494	0.0599753	0.0379519	0.0480843	0.0787518	0.0291128	0.0254309	0.0769387	0.0985458	0.0822067	0.0854405
	TCGA-AG-A020-11A	READ	0.0585801	0.0350336	0.0372834	0.0428434	0.0492431	0.0314176	0.0213017	0.054811	0.0919133	0.051333	0.0868086
	TCGA-AG-A02N-11A	READ	0.0587473	0.0330604	0.0351481	0.0352251	0.04193	0.0259537	0.021325	0.0645832	0.0564989	0.0292571	0.0645654
	TCGA-AG-A036-11A	READ	0.0969088	0.0907261	0.0757392	0.0772365	0.138886	0.0469684	0.053816	0.107668	0.227577	0.218815	0.112547
	TCGA-FX-A48G-11A	SARC	0.131373	0.129222	0.0754178	0.161995	0.258364	0.170518	0.127462	0.181798	0.345574	0.294567	0.128639
	TCGA-IF-A4AJ-11A	SARC	0.0636761	0.0361828	0.0220544	0.0509004	0.0887499	0.0266051	0.0261146	0.0727693	0.0848844	0.0989049	0.119706
	TCGA-K1-A42X-11A	SARC	0.0834553	0.058182	0.0350497	0.0911071	0.18259	0.0969262	0.0632639	0.116456	0.212603	0.211663	0.127045
	TCGA-KF-A41W-11A	SARC	0.119018	0.0885888	0.0744604	0.100943	0.236079	0.128803	0.0907393	0.128341	0.247395	0.246747	0.18152
	TCGA-FW-A3R5-11A	SKCM	0.280576	0.184675	0.332745	0.400099	0.489514	0.465672	0.374207	0.366984	0.568454	0.497014	0.382514
	TCGA-GN-A4U8-11A	SKCM	0.081171	0.066672	0.0290191	0.046613	0.134271	0.0515152	0.0290138	0.0835068	0.154049	0.114423	0.0817
	TCGA-BR-6452-11A	STAD	0.0601333	0.0492544	0.033846	0.0395674	0.0532538	0.024398	0.0196183	0.0690482	0.0367258	0.0449449	0.106984
	TCGA-BR-6566-11A	STAD	0.0468774	0.0329355	0.0289696	0.0349858	0.0311043	0.0191668	0.0162512	0.050853	0.0504638	0.0244858	0.0808673
	TCGA-BJ-A28R-11A	THCA	0.0650458	0.0460672	0.0302228	0.0318269	0.0329977	0.0338832	0.0179161	0.0535101	0.0333395	0.0432961	0.0737915
	TCGA-BJ-A28T-11A	THCA	0.0961158	0.070182	0.0334739	0.0343007	0.0965377	0.0370012	0.0206408	0.0981607	0.0884458	0.0709016	0.0718472
	TCGA-BJ-A28W-11A	THCA	0.0801245	0.0503081	0.0361728	0.0422064	0.156798	0.0633061	0.0329163	0.108267	0.14364	0.145053	0.0951651
	TCGA-BJ-A28X-11A	THCA	0.0774014	0.0335643	0.0272478	0.042855	0.0318103	0.0288008	0.0214568	0.060958	0.0563349	0.0529678	0.0643109
	TCGA-BJ-A290-11A	THCA	0.0738279	0.0515509	0.0304459	0.0351522	0.0534577	0.0218793	0.0180844	0.0616015	0.0698448	0.0626128	0.0934092
	TCGA-BJ-A2N7-11A	THCA	0.105406	0.079189	0.0445655	0.0451158	0.102105	0.0524637	0.0239909	0.103283	0.097948	0.134248	0.0974541
	TCGA-BJ-A2N8-11A	THCA	0.0595095	0.0489366	0.0277715	0.0308119	0.0450614	0.0225698	0.0173508	0.0753949	0.0451348	0.0403371	0.0803943
	TCGA-BJ-A2N9-11A	THCA	0.068495	0.0346583	0.0278237	0.0273559	0.0349864	0.0161375	0.018415	0.0672501	0.0551954	0.0397545	0.0519413
	TCGA-BJ-A2NA-11A	THCA	0.0714488	0.051199	0.0240034	0.0412439	0.0714057	0.0225628	0.0250973	0.0774313	0.105234	0.0880184	0.10193
	TCGA-BJ-A3PR-11A	THCA	0.0878119	0.0396776	0.0285323	0.0351787	0.0533689	0.0374891	0.0217646	0.057014	0.1228	0.0592736	0.094625
	TCGA-BJ-A3PU-11A	THCA	0.0992618	0.0665491	0.040509	0.0615247	0.141167	0.0764099	0.0842116	0.126334	0.187158	0.173342	0.110106
	TCGA-DO-A1JZ-11A	THCA	0.0924745	0.0561874	0.0530553	0.073109	0.113561	0.062807	0.0428272	0.103797	0.149751	0.128562	0.12726
	TCGA-E8-A2JQ-11A	THCA	0.0873811	0.0618898	0.0414833	0.0528522	0.0941302	0.0402905	0.0326887	0.0806973	0.120871	0.126845	0.0844036
	TCGA-EL-A3GZ-11A	THCA	0.129357	0.0812259	0.059547	0.0672741	0.169205	0.0745083	0.102675	0.127964	0.256305	0.220095	0.111804
	TCGA-EL-A3H1-11A	THCA	0.0525466	0.0343882	0.0261701	0.0429192	0.0274306	0.0200429	0.0195106	0.0505679	0.0454219	0.0388357	0.0786652
	TCGA-EL-A3H2-11A	THCA	0.0606448	0.0460238	0.0251475	0.0358745	0.0501874	0.0211988	0.0163638	0.0543124	0.0489044	0.0265445	0.0767039
	TCGA-EL-A3H7-11A	THCA	0.100977	0.0566112	0.0340927	0.0565259	0.0957304	0.0348626	0.0371326	0.0675021	0.101942	0.09763	0.139298
	TCGA-EL-A3MW-11A	THCA	0.0519793	0.0328529	0.0218618	0.0309398	0.0334427	0.0226438	0.0175853	0.0579339	0.0390466	0.0245596	0.0686308
	TCGA-EL-A3MX-11A	THCA	0.0578407	0.0431211	0.0282258	0.0355904	0.033207	0.023292	0.0161887	0.0560581	0.0473375	0.0405211	0.0845038
	TCGA-EL-A3MY-11A	THCA	0.0662275	0.0307899	0.0258649	0.0413892	0.0460841	0.0163304	0.0201271	0.0506114	0.0425715	0.03045	0.0829092
	TCGA-EL-A3N2-11A	THCA	0.112766	0.0976853	0.0634973	0.108416	0.167271	0.0562173	0.0506481	0.107019	0.241474	0.188016	0.13969
	TCGA-EL-A3N3-11A	THCA	0.103711	0.07797	0.0502272	0.0746097	0.141969	0.0563594	0.0736701	0.111798	0.258825	0.20057	0.0756747
	TCGA-EL-A3T0-11A	THCA	0.0739693	0.0390076	0.0257452	0.0454579	0.0635798	0.0212885	0.0169805	0.0674028	0.0702841	0.0663903	0.0882627
	TCGA-EL-A3T1-11A	THCA	0.107369	0.0824871	0.0399804	0.0616054	0.147666	0.0533917	0.0475963	0.102792	0.204346	0.163147	0.100314
	TCGA-EL-A3T2-11A	THCA	0.111199	0.0770853	0.0353777	0.0471766	0.18274	0.0763264	0.0676269	0.105344	0.179111	0.173787	0.133075
	TCGA-EL-A3T3-11A	THCA	0.0548853	0.0305789	0.0233513	0.0364992	0.0237312	0.0227272	0.0198145	0.0479128	0.0277084	0.0341625	0.0846089
	TCGA-EL-A3T6-11A	THCA	0.0631599	0.0283969	0.0279366	0.0481215	0.0287797	0.0323413	0.0253068	0.0577713	0.0594077	0.0317268	0.138225
	TCGA-EL-A3T7-11A	THCA	0.0870746	0.0356205	0.0286359	0.0321732	0.0369012	0.0267546	0.0172912	0.0647393	0.0905883	0.0466372	0.0670958
	TCGA-EL-A3T8-11A	THCA	0.0521371	0.0328606	0.0283121	0.0372871	0.0294475	0.0186342	0.0175875	0.0501732	0.030377	0.03038	0.0677794
	TCGA-EL-A3TA-11A	THCA	0.0797594	0.0478018	0.028426	0.0485774	0.0759405	0.0365889	0.0253967	0.0675568	0.0902034	0.0967406	0.080753
	TCGA-EL-A3TB-11A	THCA	0.0624419	0.0409593	0.0269243	0.0380956	0.0303654	0.025461	0.0198608	0.0639112	0.0420992	0.0412877	0.0702279
	TCGA-EL-A3ZG-11A	THCA	0.0506482	0.0276876	0.0175331	0.0335057	0.0242403	0.0194727	0.014786	0.0555299	0.0493685	0.0298599	0.0666906
	TCGA-EL-A3ZH-11A	THCA	0.064703	0.0288121	0.0218967	0.0342886	0.0335783	0.0226155	0.0162025	0.0661391	0.047236	0.0344855	0.073601
	TCGA-EL-A3ZK-11A	THCA	0.082083	0.0472635	0.0398302	0.0679238	0.0845428	0.0328636	0.0311931	0.0944163	0.123082	0.10826	0.0911895
	TCGA-EL-A3ZL-11A	THCA	0.066392	0.0298184	0.0252399	0.032052	0.028051	0.020441	0.0174198	0.0479335	0.0432117	0.0284017	0.0795931
	TCGA-EL-A3ZO-11A	THCA	0.0784353	0.0486676	0.0207047	0.0416116	0.104739	0.0514089	0.0315081	0.072656	0.156605	0.124842	0.128707
	TCGA-EL-A3ZP-11A	THCA	0.0690187	0.0390963	0.0286985	0.0410546	0.109663	0.0344124	0.0446772	0.0756285	0.0928338	0.117625	0.0790475
	TCGA-EM-A1CS-11A	THCA	0.0561561	0.0499014	0.042619	0.0523628	0.0480971	0.0323637	0.0249583	0.0656851	0.049206	0.0329277	0.11498
	TCGA-EM-A1CT-11A	THCA	0.0649686	0.0380185	0.0394953	0.0562552	0.0525135	0.0386936	0.0216574	0.0774418	0.0485853	0.0584907	0.126137
	TCGA-EM-A1CU-11A	THCA	0.05777	0.0375148	0.036701	0.0448446	0.0521481	0.0289225	0.0200695	0.0634799	0.043061	0.0382482	0.152677
	TCGA-EM-A1CV-11A	THCA	0.063577	0.0738513	0.0322411	0.0487409	0.0945847	0.0420326	0.0288155	0.0858067	0.0897881	0.0821156	0.104245
	TCGA-EM-A1CW-11A	THCA	0.113834	0.0548829	0.06282	0.0928374	0.126103	0.0500508	0.0941518	0.146661	0.227799	0.189157	0.146181
	TCGA-EM-A1YC-11A	THCA	0.0573721	0.0298513	0.0277729	0.0488912	0.0485291	0.0221796	0.016495	0.0460602	0.0239441	0.0311903	0.0816577
	TCGA-EM-A1YD-11A	THCA	0.0705504	0.0332337	0.034757	0.0429523	0.0649031	0.0286859	0.0142086	0.0536447	0.0576746	0.0696356	0.0869983
	TCGA-EM-A1YE-11A	THCA	0.0430254	0.0218899	0.0432317	0.0334709	0.0202688	0.0234519	0.0173264	0.0392412	0.0240581	0.0226029	0.0941857
	TCGA-EM-A3ST-11A	THCA	0.0622057	0.0342675	0.0211906	0.0367573	0.0309809	0.0241138	0.022698	0.0514901	0.0495322	0.026308	0.075176
	TCGA-ET-A25J-11A	THCA	0.0897218	0.0661713	0.0463202	0.0543445	0.139195	0.0340629	0.0278519	0.108713	0.110945	0.0929938	0.137882
	TCGA-ET-A25N-11A	THCA	0.0621909	0.0394576	0.0382174	0.0317757	0.0515324	0.0264255	0.0260285	0.0572885	0.0475195	0.0571471	0.129569
	TCGA-ET-A2MY-11B	THCA	0.0567233	0.0413109	0.0223016	0.0314732	0.0411495	0.0206139	0.0150128	0.0627965	0.0447988	0.0338496	0.0743246
	TCGA-ET-A2N5-11B	THCA	0.0602493	0.0318598	0.0217248	0.0313864	0.054501	0.0190932	0.0172281	0.0591031	0.0370703	0.0425603	0.0666628
	TCGA-ET-A3DP-11A	THCA	0.0575784	0.0306275	0.0284418	0.0398175	0.0301878	0.0246213	0.0183267	0.0525383	0.0703396	0.0335178	0.103636
	TCGA-ET-A3DW-11A	THCA	0.058542	0.0346695	0.0182105	0.0307784	0.04174	0.0194353	0.0169786	0.0601516	0.0600899	0.0250591	0.0713925
	TCGA-FY-A3TY-11A	THCA	0.0831676	0.0473962	0.0294398	0.0432743	0.0523864	0.0276696	0.0201268	0.0742514	0.0835272	0.0609059	0.0704406
	TCGA-GE-A2C6-11A	THCA	0.0664051	0.0322528	0.0254724	0.0358772	0.0338721	0.0184542	0.0175457	0.0673973	0.0357816	0.0360889	0.075355
	TCGA-H2-A2K9-11A	THCA	0.0623639	0.0403867	0.0233297	0.0357862	0.044786	0.0224909	0.0165724	0.0489354	0.0283503	0.0349413	0.0638101
	TCGA-H2-A3RI-11A	THCA	0.0788949	0.0488103	0.0343586	0.0376946	0.0460876	0.0376288	0.0276903	0.0744227	0.0720456	0.0530034	0.0834088
	TCGA-AJ-A2QL-11A	UCEC	0.0763761	0.0623439	0.0255027	0.0383182	0.05355	0.0345165	0.0236118	0.0728348	0.0528759	0.0342227	0.0963514
	TCGA-AJ-A3NC-11A	UCEC	0.120242	0.12284	0.0970441	0.121502	0.221157	0.149833	0.108035	0.179177	0.303514	0.249854	0.108396
	TCGA-AJ-A3NE-11A	UCEC	0.0657539	0.0405881	0.0279194	0.0400542	0.057886	0.0315728	0.0291682	0.0674729	0.0771093	0.064915	0.0852785
	TCGA-AJ-A3NH-11A	UCEC	0.0859324	0.0788144	0.0378063	0.0542732	0.140982	0.0758976	0.042085	0.109852	0.134868	0.151266	0.198596
	TCGA-AX-A05Y-11A	UCEC	0.0544429	0.0261162	0.020216	0.0320217	0.0324014	0.0278848	0.0192236	0.0673662	0.0823791	0.0384714	0.0579734
	TCGA-AX-A0IZ-11A	UCEC	0.112206	0.122475	0.123376	0.155507	0.224838	0.165356	0.128508	0.176978	0.291614	0.265946	0.0908242
	TCGA-AX-A0J0-11A	UCEC	0.115654	0.124133	0.0921168	0.113538	0.296838	0.211628	0.161783	0.162715	0.32694	0.244975	0.118773
	TCGA-AX-A1CF-11A	UCEC	0.0428507	0.0367704	0.0255173	0.0346407	0.0251652	0.0186158	0.0190488	0.0586143	0.0401312	0.0312433	0.05864
	TCGA-AX-A1CI-11A	UCEC	0.0423982	0.0219684	0.0257868	0.0349722	0.0329482	0.0172639	0.0159919	0.0429035	0.02412	0.0262996	0.0777294
	TCGA-AX-A1CJ-11A	UCEC	0.0405489	0.0249896	0.0238375	0.0283782	0.0250346	0.0213604	0.0139274	0.0400159	0.0252468	0.0177359	0.0589514
	TCGA-AX-A1CK-11A	UCEC	0.0788441	0.0498986	0.0333488	0.0460843	0.07124	0.0265431	0.0206167	0.0589597	0.129418	0.0839838	0.0585057
	TCGA-AX-A2H4-11A	UCEC	0.0638348	0.0521804	0.025491	0.0357119	0.0597703	0.0256451	0.0176588	0.0753724	0.0483169	0.0354562	0.0797967
	TCGA-AX-A2H5-11A	UCEC	0.0608069	0.0520814	0.0290827	0.0390536	0.0529794	0.031402	0.0180814	0.0829813	0.0669964	0.0526627	0.0806322
	TCGA-AX-A2H7-11A	UCEC	0.0798042	0.0756118	0.0332819	0.0359856	0.105074	0.0632451	0.0234183	0.0906459	0.0825424	0.111164	0.0991431
	TCGA-AX-A2H8-11A	UCEC	0.0821848	0.0888659	0.0581458	0.0593107	0.0836265	0.0439886	0.0316284	0.0841419	0.0807535	0.0709811	0.0853193
	TCGA-AX-A2HA-11A	UCEC	0.0845113	0.0622224	0.0294251	0.0382487	0.111857	0.0442128	0.0187905	0.0839307	0.0899889	0.107274	0.0650462
	TCGA-AX-A2HC-11A	UCEC	0.0591174	0.0524163	0.0306538	0.0449647	0.039161	0.0329974	0.0218913	0.0748587	0.0412757	0.0405678	0.0725599
	TCGA-AX-A2HD-11A	UCEC	0.0642454	0.0500618	0.0329523	0.0481709	0.0635599	0.0339	0.0206672	0.077044	0.044599	0.0455423	0.0700426
	TCGA-BG-A0MA-11A	UCEC	0.0682549	0.0568492	0.036997	0.0570686	0.0883563	0.0430313	0.0222409	0.089635	0.0571567	0.0745557	0.0724718
	TCGA-BG-A2AD-11A	UCEC	0.141148	0.0655206	0.0657728	0.0636463	0.0905957	0.0374525	0.0393216	0.101808	0.0945018	0.0899476	0.132653
	TCGA-BG-A2AE-11A	UCEC	0.070535	0.0575866	0.0429098	0.0614283	0.0583043	0.0261034	0.0246907	0.0782159	0.0419708	0.0682603	0.1007
	TCGA-BG-A2L7-11A	UCEC	0.0656789	0.0405493	0.0258962	0.0295395	0.0608366	0.0234735	0.0182231	0.0552108	0.0419502	0.0323284	0.0690183
	TCGA-BG-A3EW-11A	UCEC	0.0940676	0.0606985	0.0500645	0.0649627	0.117276	0.0549347	0.0432097	0.115732	0.185977	0.139446	0.0991465
	TCGA-BG-A3PP-11A	UCEC	0.0830653	0.0651198	0.0345584	0.0485434	0.128268	0.0621969	0.0417009	0.0597565	0.127209	0.092294	0.131675
	TCGA-BK-A13C-11A	UCEC	0.0487866	0.0318981	0.0334722	0.0372993	0.0576356	0.0185059	0.0181872	0.0421232	0.0506397	0.0225811	0.0945813
	TCGA-BK-A4ZD-11A	UCEC	0.0458549	0.0300641	0.021798	0.0294045	0.025563	0.0209635	0.0191622	0.046906	0.0427771	0.0247108	0.0542597
	TCGA-DI-A1NN-11A	UCEC	0.0569712	0.0587982	0.0491425	0.0383074	0.0460675	0.0331806	0.0225219	0.0511481	0.0471916	0.0415573	0.108116
	TCGA-DI-A1NO-11A	UCEC	0.0870352	0.0929963	0.0510998	0.0531135	0.269434	0.126053	0.0316567	0.06799	0.225274	0.149303	0.159045
	TCGA-DI-A2QU-11A	UCEC	0.120296	0.127397	0.0728552	0.0640914	0.172604	0.100426	0.0365796	0.112013	0.196988	0.178682	0.135581
	TCGA-DI-A2QY-11A	UCEC	0.0873164	0.063906	0.0316525	0.0422982	0.0967196	0.0314215	0.0390141	0.0973693	0.134589	0.0933344	0.0883633
	TCGA-E6-A1M0-11A	UCEC	0.0560578	0.0359567	0.0300942	0.0389782	0.0446054	0.0221779	0.0214452	0.0554243	0.0464598	0.0669543	0.0948119
	TCGA-EO-A22R-11A	UCEC	0.06486	0.0759615	0.0258147	0.032918	0.0742178	0.0288102	0.0149033	0.0591312	0.0570421	0.0369392	0.0634483
	TCGA-EO-A22S-11A	UCEC	0.0688878	0.0694525	0.0337008	0.0453824	0.10075	0.0389501	0.0232088	0.0843783	0.10827	0.091656	0.0734327
	TCGA-EO-A22T-11A	UCEC	0.0684157	0.053925	0.0276737	0.0349306	0.0612576	0.0283345	0.0151635	0.0553058	0.0240099	0.0263554	0.0957464
	TCGA-FL-A1YF-11A	UCEC	0.0486082	0.0397025	0.0381688	0.0386997	0.0265049	0.0240693	0.0225348	0.0542726	0.0178805	0.0251327	0.0863853
	TCGA-FL-A1YG-11A	UCEC	0.0987024	0.101902	0.0634219	0.0831763	0.136921	0.0608021	0.0655228	0.132241	0.141491	0.166922	0.110368
	TCGA-FL-A1YH-11A	UCEC	0.0517944	0.0462371	0.0344852	0.0379013	0.0739159	0.0278565	0.0185841	0.0801248	0.0283979	0.0425164	0.107372
	TCGA-FL-A1YI-11A	UCEC	0.0507949	0.040369	0.0273048	0.0325987	0.0329138	0.0151735	0.0204877	0.0431721	0.0185683	0.0320907	0.0756261
	TCGA-FL-A1YL-11A	UCEC	0.0566493	0.048778	0.031371	0.036315	0.0274139	0.0192923	0.0158958	0.052507	0.0264151	0.0264353	0.0699239
	TCGA-FL-A1YM-11A	UCEC	0.0585154	0.0468873	0.0295064	0.0380917	0.0560982	0.0301553	0.0202109	0.0602291	0.0432683	0.0537106	0.0542443
	TCGA-FL-A1YN-11A	UCEC	0.0661969	0.0619578	0.0331626	0.0465791	0.043084	0.0307697	0.0254483	0.071106	0.0493024	0.0347993	0.0845744
	TCGA-FL-A1YQ-11A	UCEC	0.0716777	0.0473709	0.0395004	0.0487113	0.0672599	0.0255483	0.0232781	0.0600215	0.0333489	0.0358119	0.0658063
	TCGA-FL-A1YT-11A	UCEC	0.0524341	0.0328975	0.0344569	0.0469107	0.0634122	0.0291826	0.0230429	0.068765	0.038763	0.043795	0.0774814
	TCGA-FL-A1YU-11A	UCEC	0.0567265	0.0435788	0.0300498	0.0404839	0.057349	0.0263133	0.0213111	0.0649313	0.0502273	0.0380162	0.0563605
	TCGA-FL-A1YV-11A	UCEC	0.0828695	0.0842007	0.0456566	0.0512394	0.0738183	0.0438199	0.0254108	0.10631	0.0627148	0.109528	0.0873096
	TCGA-FL-A3WE-11A	UCEC	0.0576288	0.033738	0.0240276	0.0417869	0.0317014	0.0249797	0.0190809	0.061958	0.0584209	0.0293272	0.0861217

## Sheet: TYW4
	Dataset S2E: Methylation of the TCGA datasets of normal tissues for the TYW4 gene. Methylation data (blue header) includes all CpG sites interrogated with the HumanMethylation450 beadarray (green=unmethylated; red=methylated), incluiding the annotation of the CpGs in terms of chromosome (CHR), location (MAPINFO) and affected gene (USCS REFGENE NAME).
	TargetID		cg13568334	cg23340666	cg12024304	cg10678701	cg10547729	cg20272507	cg17120637	cg27139077	cg26910465	cg03050687	cg25415508
	CHR
	MAPINFO		43623139	43623097	43623077	43622988	43622947	43622808	43622733	43622721	43622671	43622655	43622653
	NAME		TYW4
	Sample ID	Project
	TCGA-BL-A13J-11A	BLCA	0.0299067	0.0715226	0.0265642	0.0308978	0.0393581	0.0206747	0.0287928	0.0226689	0.0283343	0.0122218	0.087864
	TCGA-BT-A20J-11A	BLCA	0.0352269	0.0857063	0.0560666	0.0376808	0.0569909	0.021331	0.0511307	0.0190766	0.0439246	0.0168696	0.115415
	TCGA-BT-A20N-11A	BLCA	0.0357811	0.103844	0.0560588	0.0321664	0.0573151	0.0177312	0.0472868	0.0256424	0.0686115	0.0161521	0.109032
	TCGA-BT-A20P-11A	BLCA	0.0335117	0.0770156	0.0622254	0.0330949	0.0703704	0.0190049	0.0401007	0.035361	0.0412378	0.0144412	0.104041
	TCGA-BT-A20R-11A	BLCA	0.0311804	0.0565564	0.0422357	0.0309567	0.0347504	0.014771	0.0404432	0.0161987	0.0401849	0.0135769	0.101509
	TCGA-BT-A20U-11A	BLCA	0.0347459	0.0666304	0.0461602	0.033119	0.0388461	0.0188949	0.044362	0.0195714	0.0397844	0.0148097	0.108103
	TCGA-BT-A20V-11A	BLCA	0.0293145	0.103715	0.0554163	0.0286859	0.0455224	0.0167736	0.0423741	0.0202786	0.0462293	0.0157838	0.0833533
	TCGA-BT-A20W-11A	BLCA	0.0400932	0.124535	0.0558596	0.0402133	0.0643122	0.0172944	0.0447691	0.0206369	0.0568252	0.0163023	0.127906
	TCGA-BT-A20X-11A	BLCA	0.0257955	0.100933	0.0459917	0.0255939	0.0442136	0.0128124	0.0384971	0.0175132	0.0476511	0.012521	0.0752911
	TCGA-BT-A2LA-11A	BLCA	0.0226259	0.142422	0.0554147	0.0224357	0.0273985	0.0138124	0.0337431	0.0166894	0.0190829	0.00986929	0.0772361
	TCGA-CU-A0YN-11A	BLCA	0.0296011	0.064001	0.0497689	0.0300977	0.0360406	0.0210899	0.0342139	0.0225683	0.0477614	0.015717	0.0986204
	TCGA-CU-A0YR-11A	BLCA	0.0307438	0.089407	0.069079	0.0262075	0.0366748	0.0207839	0.0277798	0.0227286	0.0251833	0.0114036	0.0808596
	TCGA-GC-A3BM-11A	BLCA	0.0286776	0.108544	0.0432706	0.0284621	0.045036	0.0134772	0.0437128	0.0140704	0.0235424	0.0121878	0.0874314
	TCGA-GC-A3WC-11A	BLCA	0.0368165	0.0774052	0.0423699	0.0365837	0.0297213	0.0156693	0.0328467	0.019002	0.0263515	0.0122675	0.0760117
	TCGA-GC-A6I3-11A	BLCA	0.0857022	0.133042	0.0528062	0.0321587	0.0394192	0.0140264	0.0173738	0.0142893	0.0295446	0.0118748	0.0691838
	TCGA-GD-A2C5-11A	BLCA	0.0288449	0.0928381	0.0425898	0.0277244	0.0397159	0.0121319	0.036079	0.0147523	0.0485376	0.0105208	0.0962774
	TCGA-GD-A3OP-11A	BLCA	0.0260256	0.126799	0.0411092	0.0326263	0.0306046	0.0134569	0.0338319	0.017378	0.0220424	0.0116999	0.0780875
	TCGA-GD-A3OQ-11A	BLCA	0.0442761	0.090056	0.0542063	0.0211767	0.0317939	0.0141455	0.0306419	0.0179425	0.0245633	0.0110422	0.0880591
	TCGA-K4-A3WV-11A	BLCA	0.0237021	0.0672036	0.028437	0.0281894	0.0407596	0.0143046	0.0361001	0.0139874	0.0270754	0.0108832	0.0863404
	TCGA-K4-A54R-11A	BLCA	0.0290665	0.0851847	0.0274675	0.0273856	0.027551	0.0139539	0.0349563	0.01381	0.0398781	0.0139323	0.0653
	TCGA-K4-A5RI-11A	BLCA	0.0509563	0.094995	0.0295435	0.029369	0.0442919	0.0171537	0.0283595	0.0230357	0.0388955	0.0125695	0.0809739
	TCGA-A7-A0CE-11A	BRCA	0.02319	0.109215	0.027882	0.0386894	0.0371671	0.0134232	0.0310722	0.0139246	0.0467159	0.0105565	0.0652635
	TCGA-A7-A0CH-11A	BRCA	0.0318888	0.121093	0.0302833	0.0373048	0.0337998	0.0132228	0.029154	0.0141049	0.032361	0.0110701	0.0839687
	TCGA-A7-A0D9-11A	BRCA	0.0308042	0.0662688	0.0279766	0.0388109	0.0353294	0.0120162	0.0286666	0.0124114	0.0292398	0.0119714	0.115887
	TCGA-A7-A0DB-11A	BRCA	0.0277185	0.0978453	0.0302464	0.0438189	0.0389115	0.0141708	0.031384	0.0173744	0.0373474	0.0130451	0.0846913
	TCGA-A7-A0DC-11A	BRCA	0.0259718	0.091011	0.028172	0.0336594	0.0311462	0.0118721	0.0311723	0.0147741	0.0458082	0.0131095	0.0743367
	TCGA-A7-A13E-11A	BRCA	0.026978	0.075474	0.0217692	0.0282397	0.0242388	0.0169942	0.0255091	0.015907	0.0214115	0.0103089	0.0457263
	TCGA-A7-A13F-11A	BRCA	0.024196	0.0687106	0.0230975	0.0272892	0.0407171	0.0160565	0.0279728	0.0169433	0.0462207	0.0110474	0.0749937
	TCGA-A7-A13G-11A	BRCA	0.0212433	0.0666646	0.0298603	0.0331598	0.0359838	0.0139329	0.032945	0.0144283	0.0358776	0.0105194	0.0466142
	TCGA-AC-A23H-11A	BRCA	0.114747	0.150698	0.179202	0.113367	0.098532	0.0175415	0.142044	0.012743	0.0959246	0.0154513	0.150869
	TCGA-AC-A2FB-11A	BRCA	0.0302093	0.0700019	0.0348496	0.0300159	0.0395348	0.0180694	0.0324665	0.0157686	0.0481455	0.0131362	0.0920487
	TCGA-AC-A2FF-11A	BRCA	0.0285299	0.091386	0.0291764	0.0259329	0.0338145	0.0173587	0.0323916	0.0166469	0.0250362	0.0130835	0.0616269
	TCGA-AC-A2FG-11A	BRCA	0.0376061	0.0812593	0.0394671	0.0292505	0.0453884	0.0129773	0.0341619	0.0176181	0.0392018	0.0131818	0.103585
	TCGA-AC-A2FM-11B	BRCA	0.0291719	0.0652289	0.0384543	0.0283342	0.031349	0.0135127	0.0306689	0.0159463	0.0428873	0.0111541	0.0638615
	TCGA-BH-A0AU-11A	BRCA	0.0260623	0.069894	0.0269121	0.036212	0.0367203	0.0180442	0.0263232	0.0211966	0.033547	0.0103446	0.07786
	TCGA-BH-A0AY-11A	BRCA	0.0281734	0.0854787	0.0261635	0.0362281	0.0361136	0.0151073	0.0299523	0.0136642	0.0479221	0.0107193	0.0875522
	TCGA-BH-A0AZ-11A	BRCA	0.0255916	0.0856092	0.0240501	0.0300629	0.0325251	0.0162371	0.0264107	0.018141	0.03505	0.0111943	0.054725
	TCGA-BH-A0B2-11A	BRCA	0.0428578	0.158933	0.0338474	0.0514496	0.0352938	0.0149208	0.0327832	0.0142768	0.0522941	0.0130162	0.0710896
	TCGA-BH-A0B3-11B	BRCA	0.0284077	0.100068	0.0280673	0.0346919	0.0378883	0.013922	0.039263	0.0111193	0.0201207	0.0115115	0.0779037
	TCGA-BH-A0B8-11A	BRCA	0.030873	0.0852552	0.0290399	0.0413178	0.0328454	0.0146663	0.0368269	0.0146181	0.04645	0.013378	0.0766431
	TCGA-BH-A0BA-11A	BRCA	0.029454	0.0860758	0.0243911	0.0507226	0.0365972	0.0131304	0.0224028	0.0142993	0.0440786	0.0109913	0.0679857
	TCGA-BH-A0BC-11A	BRCA	0.0214918	0.0931452	0.0299214	0.0381073	0.0440831	0.0136673	0.0293952	0.0147299	0.0356394	0.013316	0.0918187
	TCGA-BH-A0BF-11A	BRCA	0.02963	0.089642	0.0243767	0.0408307	0.0297044	0.019784	0.0258196	0.0281125	0.0587598	0.0102819	0.0501358
	TCGA-BH-A0BJ-11A	BRCA	0.0338482	0.119102	0.0259754	0.0602185	0.0325595	0.0131544	0.0247484	0.0158897	0.0505913	0.0129893	0.0716457
	TCGA-BH-A0BM-11A	BRCA	0.0258823	0.0917289	0.0248585	0.0435965	0.0324915	0.0135936	0.033735	0.0155072	0.0254641	0.012454	0.0710972
	TCGA-BH-A0BS-11A	BRCA	0.0285611	0.0712043	0.0308221	0.0345882	0.0505094	0.0171259	0.03328	0.0180767	0.0359154	0.0112106	0.0622434
	TCGA-BH-A0BT-11A	BRCA	0.0285959	0.0716507	0.0219415	0.036915	0.0371764	0.0168122	0.025958	0.0173935	0.0396907	0.0115263	0.0587015
	TCGA-BH-A0BV-11A	BRCA	0.0292019	0.100995	0.0242892	0.0472297	0.0348114	0.0147192	0.020415	0.0133206	0.036929	0.0101079	0.0819628
	TCGA-BH-A0BZ-11A	BRCA	0.0277794	0.0871499	0.0379125	0.0298187	0.0303809	0.0140601	0.0318323	0.0210459	0.0641802	0.0100088	0.0561657
	TCGA-BH-A0C0-11A	BRCA	0.0284973	0.0863179	0.0326101	0.0400707	0.0298905	0.0119537	0.0360286	0.0121921	0.0419179	0.0117134	0.0690756
	TCGA-BH-A0C3-11A	BRCA	0.0310377	0.0837752	0.0268207	0.0424263	0.0265065	0.0245542	0.0302318	0.0299701	0.0262593	0.0116903	0.0495749
	TCGA-BH-A0DG-11A	BRCA	0.0242377	0.0894539	0.0269209	0.0324163	0.0420712	0.0164217	0.0298129	0.0224164	0.0372405	0.0102783	0.0670695
	TCGA-BH-A0DH-11A	BRCA	0.029417	0.102475	0.0318064	0.0347585	0.0399837	0.0121177	0.0321503	0.0133323	0.0430804	0.0116035	0.0708769
	TCGA-BH-A0DI-11A	BRCA	0.0471632	0.107388	0.0276852	0.0268379	0.0263447	0.0137849	0.0233866	0.0170383	0.0283554	0.0125236	0.0573834
	TCGA-BH-A0DK-11A	BRCA	0.0308118	0.0794009	0.030393	0.0382722	0.0321289	0.01478	0.027299	0.0153148	0.035141	0.0128869	0.0609557
	TCGA-BH-A0DP-11A	BRCA	0.0232316	0.0871131	0.0290321	0.0434968	0.0367996	0.0134601	0.0254792	0.014683	0.0239222	0.0118307	0.12437
	TCGA-BH-A0DQ-11A	BRCA	0.0386176	0.0858021	0.0239114	0.0413946	0.0308857	0.0133298	0.0278359	0.0142757	0.0187809	0.0101159	0.1012
	TCGA-BH-A0DV-11A	BRCA	0.0327451	0.0758067	0.0282452	0.0347157	0.0372747	0.026861	0.0292819	0.0340064	0.0421382	0.0141089	0.0456741
	TCGA-BH-A0DZ-11A	BRCA	0.0350234	0.083247	0.0228158	0.0417579	0.0230711	0.0127238	0.0273867	0.0129219	0.0204136	0.010639	0.0690766
	TCGA-BH-A0E0-11A	BRCA	0.0266338	0.0885465	0.0219055	0.0455582	0.0336122	0.019151	0.0270576	0.013819	0.022078	0.0123846	0.0656559
	TCGA-BH-A0E1-11A	BRCA	0.0252477	0.113609	0.0292561	0.0448849	0.0331945	0.0190528	0.0318352	0.015136	0.0535127	0.0141807	0.0551704
	TCGA-BH-A0H7-11A	BRCA	0.0265184	0.106741	0.0262644	0.0490662	0.0319241	0.0139522	0.027221	0.0181852	0.0474677	0.0117247	0.0687192
	TCGA-BH-A0H9-11A	BRCA	0.0271007	0.0938929	0.0306114	0.0392998	0.036427	0.0163653	0.0295654	0.0136447	0.0260455	0.0121968	0.0661911
	TCGA-BH-A0HA-11A	BRCA	0.0262545	0.0942281	0.0286272	0.0302807	0.0314533	0.0148451	0.0326656	0.0205257	0.0416263	0.00999913	0.0549965
	TCGA-BH-A0HK-11A	BRCA	0.0255625	0.102357	0.0281269	0.0348749	0.0282993	0.014146	0.0332947	0.0143322	0.0214739	0.0122662	0.0699079
	TCGA-BH-A1EN-11A	BRCA	0.036924	0.086743	0.0356248	0.0379489	0.0384962	0.0120575	0.0311462	0.0170842	0.0296954	0.0113822	0.0550809
	TCGA-BH-A1EO-11A	BRCA	0.0297638	0.066599	0.0315548	0.028557	0.0373938	0.0168382	0.0363782	0.024649	0.0260736	0.0126165	0.0760958
	TCGA-BH-A1ES-11A	BRCA	0.0345296	0.125704	0.0287566	0.0366919	0.0340801	0.0144577	0.0270067	0.017552	0.0297586	0.0104268	0.0496748
	TCGA-BH-A1ET-11B	BRCA	0.0296695	0.0976902	0.0346534	0.0295672	0.0368176	0.0156114	0.0182636	0.0159577	0.0361378	0.0118828	0.0699838
	TCGA-BH-A1EU-11A	BRCA	0.0378087	0.0776469	0.0323729	0.0429792	0.0350994	0.0155412	0.0266862	0.017345	0.0359567	0.0110586	0.0611949
	TCGA-BH-A1EV-11A	BRCA	0.0331979	0.0595833	0.0311629	0.0385206	0.0294185	0.0169337	0.0273875	0.0241575	0.0391006	0.0115213	0.0566068
	TCGA-BH-A1EW-11B	BRCA	0.0261934	0.0742079	0.0234172	0.0304628	0.0318703	0.0148213	0.0264162	0.0205254	0.0592953	0.0105563	0.057799
	TCGA-BH-A1EY-11B	BRCA	0.0295497	0.0588798	0.0238205	0.0304168	0.0405349	0.0165697	0.0290818	0.0202983	0.044355	0.0134122	0.0512324
	TCGA-BH-A1F0-11B	BRCA	0.0297411	0.0886863	0.032935	0.0347363	0.0424936	0.0158266	0.0319273	0.0200783	0.0384353	0.00958185	0.0869447
	TCGA-BH-A1F2-11A	BRCA	0.0259874	0.0448145	0.0302058	0.0257886	0.0285209	0.0138779	0.02639	0.0167839	0.0468907	0.00932798	0.0525032
	TCGA-BH-A1F5-11A	BRCA	0.0246715	0.0658427	0.0278329	0.0279215	0.0438774	0.0158766	0.039775	0.0160733	0.0491213	0.0108626	0.0545204
	TCGA-BH-A1F6-11B	BRCA	0.0242356	0.0480895	0.0297512	0.0282773	0.0388194	0.0126946	0.0277158	0.0154511	0.0257447	0.00966308	0.0478737
	TCGA-BH-A1F8-11B	BRCA	0.0328191	0.0794062	0.0327807	0.0488756	0.0282276	0.0134564	0.0261363	0.015594	0.0454146	0.00952921	0.0623927
	TCGA-BH-A1FB-11A	BRCA	0.0418732	0.0787036	0.0431361	0.0237073	0.0328654	0.0131349	0.0270234	0.02235	0.0319361	0.00936121	0.0661136
	TCGA-BH-A1FC-11A	BRCA	0.0300397	0.080444	0.031033	0.0253892	0.0290212	0.0139494	0.0297456	0.0177331	0.0381956	0.0113757	0.101501
	TCGA-BH-A1FD-11B	BRCA	0.0299474	0.0755901	0.0321479	0.0225443	0.0398869	0.0150993	0.0335307	0.0182355	0.061511	0.0103887	0.0656608
	TCGA-BH-A1FE-11B	BRCA	0.0269053	0.0761987	0.0249824	0.0326094	0.0346749	0.0141236	0.0306586	0.0148335	0.0379602	0.012167	0.0810778
	TCGA-BH-A1FG-11B	BRCA	0.0223075	0.0529255	0.0283688	0.0244278	0.0269952	0.0116524	0.0249908	0.0155756	0.0427264	0.010905	0.0679344
	TCGA-BH-A1FH-11B	BRCA	0.0243161	0.0623373	0.0262942	0.0296397	0.039337	0.0155752	0.0370348	0.0151259	0.0308429	0.00995349	0.0430093
	TCGA-BH-A1FJ-11B	BRCA	0.0344366	0.0819268	0.0446419	0.0254622	0.0256	0.0154415	0.0334128	0.0170416	0.0545551	0.0125487	0.0624921
	TCGA-BH-A1FM-11B	BRCA	0.0234207	0.0591463	0.0189509	0.0343691	0.0280375	0.0114611	0.0284793	0.0182185	0.0451062	0.00936162	0.0485631
	TCGA-BH-A1FN-11A	BRCA	0.023566	0.0530768	0.0299581	0.0297807	0.0464135	0.0159214	0.0313922	0.017171	0.0367975	0.0102405	0.0662378
	TCGA-BH-A1FR-11B	BRCA	0.0269672	0.0532866	0.0367626	0.0215911	0.0392896	0.0125878	0.0309792	0.0158853	0.0343582	0.0107384	0.0599659
	TCGA-BH-A203-11A	BRCA	0.0317703	0.0937635	0.0396443	0.0251834	0.0473264	0.0128153	0.0477412	0.0182645	0.0552434	0.0134039	0.103243
	TCGA-BH-A204-11A	BRCA	0.122281	0.180382	0.14565	0.105477	0.104134	0.0141327	0.15146	0.0109644	0.113649	0.0168259	0.149562
	TCGA-BH-A208-11A	BRCA	0.0977782	0.124312	0.113749	0.100091	0.0946137	0.0157206	0.134237	0.0105128	0.0914268	0.0179256	0.134132
	TCGA-BH-A209-11A	BRCA	0.123309	0.268829	0.180432	0.115448	0.101436	0.015405	0.12917	0.00802145	0.0960156	0.0160822	0.144697
	TCGA-E2-A15I-11A	BRCA	0.0298562	0.0928413	0.0231533	0.0370212	0.0447431	0.0158395	0.0243473	0.016186	0.0268245	0.00960421	0.0512193
	TCGA-E2-A15K-11A	BRCA	0.0306116	0.0887571	0.0285931	0.0343118	0.0317866	0.0269052	0.0279473	0.0339052	0.0313018	0.0127549	0.0502322
	TCGA-E2-A1B5-11A	BRCA	0.0243143	0.0786365	0.0279035	0.0279929	0.0287476	0.0153828	0.0213271	0.0153849	0.0449742	0.00930004	0.0450535
	TCGA-E2-A1BC-11A	BRCA	0.0266633	0.0781804	0.0239234	0.0257818	0.0279436	0.0152807	0.0287991	0.0171232	0.0376589	0.0111155	0.0783998
	TCGA-E2-A1IF-11A	BRCA	0.0246116	0.104994	0.0399913	0.0265318	0.0273647	0.0137684	0.0265335	0.0164189	0.0342452	0.0100095	0.0723047
	TCGA-E2-A1II-11A	BRCA	0.0279184	0.0420279	0.0299665	0.0290804	0.0313518	0.0107808	0.0337813	0.0158816	0.0402823	0.010441	0.051389
	TCGA-E2-A1IO-11A	BRCA	0.0326855	0.0581703	0.0310479	0.0284617	0.0301425	0.0130735	0.0418292	0.0175148	0.0391459	0.0123825	0.0698553
	TCGA-E2-A1L7-11A	BRCA	0.0243292	0.0477365	0.030271	0.0263314	0.0263899	0.0123191	0.0204757	0.0245075	0.0387636	0.01039	0.0522766
	TCGA-E2-A1LB-11A	BRCA	0.0275367	0.0804497	0.0365636	0.0302681	0.0444526	0.012713	0.0276254	0.0162315	0.0376429	0.0100461	0.0745726
	TCGA-E2-A1LI-11A	BRCA	0.0383081	0.0548579	0.0306045	0.031815	0.0380714	0.0115908	0.0350908	0.0212982	0.0232419	0.0138753	0.0623157
	TCGA-E2-A1LS-11A	BRCA	0.101235	0.155512	0.14773	0.105932	0.10401	0.0176039	0.131112	0.00872979	0.115973	0.016902	0.113763
	TCGA-E9-A1N4-11A	BRCA	0.02458	0.0881296	0.0266478	0.0229969	0.0375674	0.0135798	0.0246004	0.0137913	0.0372446	0.00960947	0.0439148
	TCGA-E9-A1N5-11A	BRCA	0.022578	0.0887147	0.030041	0.027657	0.0367004	0.0136969	0.0370237	0.0153395	0.0298336	0.0108225	0.0760333
	TCGA-E9-A1N6-11A	BRCA	0.0362938	0.137167	0.0367034	0.027098	0.0349314	0.0125034	0.0262371	0.0163391	0.0308059	0.0110001	0.0693635
	TCGA-E9-A1N8-11A	BRCA	0.0286378	0.0606324	0.0241116	0.0217936	0.0398966	0.0138326	0.0240434	0.0180207	0.0383613	0.0107602	0.0911609
	TCGA-E9-A1NA-11A	BRCA	0.0234917	0.0813833	0.0373015	0.0233302	0.0451021	0.014576	0.0336095	0.0215025	0.0420753	0.0124543	0.0614473
	TCGA-E9-A1ND-11A	BRCA	0.0226136	0.0683754	0.0299728	0.0403598	0.0308484	0.0118639	0.0264382	0.0151689	0.0303031	0.010663	0.0552766
	TCGA-E9-A1NE-11A	BRCA	0.0276329	0.0421197	0.0251938	0.022884	0.0336036	0.0130151	0.0214577	0.0153466	0.027005	0.0133805	0.0600573
	TCGA-E9-A1NF-11A	BRCA	0.0249964	0.0696332	0.0425804	0.0274897	0.0277773	0.0148554	0.0351445	0.0165189	0.0418964	0.0130892	0.0891405
	TCGA-E9-A1NG-11A	BRCA	0.0334181	0.0624767	0.0377804	0.0244773	0.0295972	0.0125376	0.0264206	0.0151054	0.0315128	0.0112524	0.0649636
	TCGA-E9-A1R7-11A	BRCA	0.0271444	0.0737567	0.0300932	0.02409	0.0357141	0.0160463	0.0368015	0.0195787	0.042697	0.0109286	0.0462327
	TCGA-E9-A1RB-11A	BRCA	0.104298	0.178339	0.120937	0.0927952	0.0831783	0.0166437	0.135922	0.0124543	0.126905	0.0188472	0.11409
	TCGA-E9-A1RC-11A	BRCA	0.121963	0.159197	0.152158	0.101845	0.0787228	0.0203606	0.145359	0.0118392	0.113929	0.0161779	0.162069
	TCGA-E9-A1RD-11A	BRCA	0.0395777	0.0615004	0.0423843	0.0319955	0.0398637	0.0132408	0.0484422	0.0180629	0.0380401	0.0132961	0.062405
	TCGA-E9-A1RF-11A	BRCA	0.107743	0.162598	0.151613	0.11594	0.112729	0.015716	0.155989	0.00950456	0.07811	0.0157836	0.160816
	TCGA-E9-A1RH-11A	BRCA	0.0328014	0.0756954	0.0429315	0.0299883	0.0497789	0.0144418	0.0477602	0.0275561	0.0496157	0.0148465	0.0925846
	TCGA-E9-A1RI-11A	BRCA	0.0437299	0.0934469	0.0425779	0.0333665	0.0501117	0.0146875	0.0492094	0.0156798	0.0536857	0.0127889	0.0943171
	TCGA-W5-AA2I-11A	CHOL	0.0365154	0.060199	0.036216	0.0369881	0.039368	0.0328481	0.0449748	0.0272242	0.0345056	0.014843	0.0646861
	TCGA-W5-AA2Q-11A	CHOL	0.0294613	0.101647	0.0396922	0.0455894	0.0298277	0.0239478	0.0380423	0.0226096	0.0357381	0.016805	0.0714184
	TCGA-W5-AA2X-11A	CHOL	0.0341893	0.257799	0.0256727	0.0449165	0.036441	0.0229139	0.0386252	0.0181204	0.0660969	0.0124936	0.0711822
	TCGA-ZU-A8S4-11A	CHOL	0.0379699	0.0803481	0.0261507	0.0242475	0.038951	0.0189843	0.0269979	0.0165291	0.0341544	0.0099132	0.0535538
	TCGA-A6-2671-11A	COAD	0.0347736	0.193654	0.0486897	0.0237757	0.0340834	0.0162316	0.0283678	0.0197558	0.0359784	0.0129053	0.0603238
	TCGA-A6-2675-11A	COAD	0.0407273	0.101275	0.0423347	0.0178972	0.0376649	0.0339519	0.0269909	0.100606	0.0435298	0.0116515	0.0806674
	TCGA-A6-2679-11A	COAD	0.0350366	0.0726244	0.0415066	0.031468	0.0323547	0.0166729	0.0284263	0.0172956	0.0552273	0.0121081	0.0518817
	TCGA-A6-2680-11A	COAD	0.0291536	0.133786	0.0408519	0.0277853	0.0406638	0.0169032	0.0381891	0.0185751	0.0403142	0.0152803	0.059137
	TCGA-A6-2681-11A	COAD	0.0275062	0.139012	0.0339658	0.0244313	0.0356593	0.0167475	0.0273545	0.0242633	0.047758	0.0117547	0.0641512
	TCGA-A6-2682-11A	COAD	0.0452352	0.145114	0.0427357	0.0299523	0.0285399	0.0147496	0.0291367	0.0196329	0.0344513	0.0120079	0.0650677
	TCGA-A6-2684-11A	COAD	0.0313365	0.198096	0.0656549	0.0274266	0.0326941	0.0164241	0.0286794	0.0200946	0.0332748	0.0126616	0.0558352
	TCGA-A6-2685-11A	COAD	0.0305874	0.197061	0.0527255	0.0339783	0.0283062	0.0173457	0.0458873	0.0184296	0.0369789	0.012634	0.0660332
	TCGA-A6-2686-11A	COAD	0.0324171	0.120855	0.0317137	0.0239844	0.027452	0.015647	0.0302381	0.0175216	0.0267674	0.0114386	0.0512995
	TCGA-A6-4107-11A	COAD	0.0257613	0.110938	0.0325715	0.0323931	0.0453008	0.0200374	0.0286679	0.0208474	0.0361824	0.012031	0.06526
	TCGA-A6-5667-11A	COAD	0.0285254	0.17351	0.061466	0.0259945	0.0344067	0.0118214	0.0500605	0.0150981	0.0221948	0.00969093	0.0788056
	TCGA-AA-3488-11A	COAD	0.0335774	0.131103	0.0432471	0.0309185	0.0375968	0.0163037	0.0275724	0.0162942	0.0479776	0.0128272	0.0616256
	TCGA-AA-3492-11A	COAD	0.0252531	0.129755	0.0360132	0.0393798	0.037625	0.0140584	0.0303843	0.0175022	0.037712	0.0142202	0.0578625
	TCGA-AA-3494-11A	COAD	0.0311595	0.184721	0.0845499	0.0335743	0.0359203	0.0141197	0.0350974	0.0155108	0.0335159	0.0117089	0.0491336
	TCGA-AA-3495-11A	COAD	0.0317426	0.124375	0.0385413	0.0262579	0.0438669	0.0171193	0.0427222	0.0197826	0.036035	0.0132371	0.059098
	TCGA-AA-3502-11A	COAD	0.0264981	0.109153	0.0296337	0.0364609	0.0409459	0.0138472	0.0336646	0.0206366	0.0341943	0.0122153	0.0621346
	TCGA-AA-3506-11A	COAD	0.0356029	0.169624	0.0459479	0.0301037	0.0399936	0.0160261	0.0307089	0.0197466	0.0351241	0.0139102	0.0572681
	TCGA-AA-3509-11A	COAD	0.0417458	0.0968537	0.0338763	0.0347877	0.0290635	0.0160948	0.0388863	0.0202241	0.0422481	0.0123382	0.0608988
	TCGA-AA-3510-11A	COAD	0.035656	0.173221	0.0404563	0.031891	0.033665	0.0145228	0.037753	0.0170177	0.0261296	0.0138697	0.0573367
	TCGA-AA-3655-11A	COAD	0.0323755	0.198544	0.0917291	0.0299984	0.0439676	0.0128126	0.0364741	0.0151443	0.0400077	0.0105672	0.0958023
	TCGA-AA-3660-11A	COAD	0.0235073	0.153443	0.0556747	0.0273334	0.0354297	0.0119095	0.0315358	0.0151073	0.0216909	0.0102276	0.0960154
	TCGA-AA-3663-11A	COAD	0.0271226	0.127339	0.0394078	0.0281903	0.0402016	0.013444	0.03479	0.0182489	0.0622379	0.00962216	0.0937505
	TCGA-AA-3697-11A	COAD	0.024454	0.0928903	0.0379735	0.0236999	0.0364783	0.0110914	0.0345254	0.0143139	0.0346241	0.0104484	0.0768038
	TCGA-AA-3712-11A	COAD	0.0284388	0.132547	0.0534962	0.0265774	0.0446017	0.0130632	0.0405696	0.0183555	0.026073	0.0112227	0.0892584
	TCGA-AA-3713-11A	COAD	0.0253598	0.0951463	0.0395411	0.0216719	0.0398184	0.0132151	0.03234	0.0148602	0.0329613	0.00945112	0.0567285
	TCGA-AZ-6598-11A	COAD	0.0453221	0.237231	0.109049	0.026666	0.0362647	0.0155549	0.0357655	0.0193377	0.0308202	0.0108077	0.0673134
	TCGA-AZ-6599-11A	COAD	0.0350471	0.207461	0.0598544	0.0287199	0.0363571	0.0157395	0.0308771	0.0147823	0.0465301	0.0100661	0.0608543
	TCGA-AZ-6600-11A	COAD	0.0375016	0.175727	0.0550378	0.0294794	0.0365277	0.0150962	0.0336423	0.0184568	0.0431176	0.0125083	0.0831576
	TCGA-AZ-6601-11A	COAD	0.0296681	0.151984	0.0549171	0.0351522	0.0293943	0.0168632	0.0388059	0.0178493	0.0291367	0.0127132	0.0605065
	TCGA-G4-6295-11A	COAD	0.0272137	0.220094	0.0455374	0.0256928	0.0320098	0.0133027	0.035136	0.0145736	0.0292908	0.0087119	0.100186
	TCGA-G4-6297-11A	COAD	0.0292036	0.134666	0.038175	0.0301861	0.033613	0.0131104	0.0431454	0.0159121	0.0319895	0.0112189	0.0815675
	TCGA-G4-6298-11A	COAD	0.0294803	0.257598	0.0533168	0.0310895	0.0429791	0.0164362	0.044729	0.0212845	0.0400293	0.0124904	0.0992637
	TCGA-G4-6302-11A	COAD	0.0228355	0.119114	0.0333218	0.0233659	0.0358216	0.0266409	0.0394061	0.0648483	0.0453225	0.014067	0.0973846
	TCGA-G4-6311-11A	COAD	0.0296418	0.165217	0.0473718	0.0258973	0.0426099	0.0121979	0.0307365	0.0140249	0.0388329	0.0102123	0.0847076
	TCGA-G4-6314-11A	COAD	0.0336429	0.135924	0.0386331	0.0292045	0.0311171	0.0136813	0.0383748	0.0173038	0.0270394	0.0113249	0.0837814
	TCGA-G4-6320-11A	COAD	0.0334162	0.109897	0.0564033	0.023028	0.0365085	0.0123184	0.0330586	0.0172908	0.0162564	0.010499	0.0658915
	TCGA-G4-6322-11A	COAD	0.0320997	0.176724	0.0540511	0.0234987	0.0334821	0.0130948	0.0385013	0.0136995	0.0265912	0.0124251	0.0907869
	TCGA-G4-6625-11A	COAD	0.0283505	0.144188	0.0609831	0.030997	0.039427	0.0187549	0.0430623	0.0181043	0.045176	0.00954262	0.0769535
	TCGA-IC-A6RE-11A	ESCA	0.0346455	0.0650509	0.0342726	0.0307997	0.0343875	0.0136463	0.026547	0.0140639	0.0371213	0.0124091	0.0668122
	TCGA-IC-A6RF-11A	ESCA	0.026546	0.0635383	0.0388523	0.0273089	0.0288391	0.014382	0.0339644	0.0145406	0.0354225	0.0161305	0.0700901
	TCGA-IG-A3I8-11A	ESCA	0.0255583	0.0969355	0.0323523	0.0342908	0.0413276	0.0154636	0.0403106	0.016374	0.0270587	0.0133719	0.0575318
	TCGA-L5-A43C-11A	ESCA	0.0274287	0.115317	0.0455281	0.034799	0.036964	0.017157	0.0464943	0.0173409	0.0318435	0.0151129	0.0896562
	TCGA-L5-A4OE-11A	ESCA	0.0233827	0.109162	0.0370885	0.0285339	0.031004	0.0168082	0.028623	0.0159564	0.0492478	0.0145963	0.0673306
	TCGA-L5-A4OF-11A	ESCA	0.027121	0.0813538	0.0268088	0.0220087	0.0245298	0.0119041	0.0315765	0.0164997	0.0185731	0.0115807	0.0672277
	TCGA-L5-A4OG-11A	ESCA	0.0277454	0.0656869	0.0265485	0.0256255	0.0285948	0.0160629	0.0253609	0.0166961	0.0245647	0.0111919	0.0606621
	TCGA-L5-A4OH-11A	ESCA	0.0261432	0.0828724	0.0367408	0.0294856	0.0413519	0.0155116	0.03697	0.0183587	0.0344942	0.0108191	0.0522381
	TCGA-L5-A4OI-11A	ESCA	0.0206437	0.0626146	0.0334287	0.0260384	0.0294317	0.0136523	0.0297467	0.0172846	0.0298976	0.00938263	0.063688
	TCGA-L5-A4OJ-11A	ESCA	0.0270303	0.099791	0.0339494	0.0270499	0.0334106	0.0150651	0.0301318	0.0168587	0.0255446	0.0125494	0.0622105
	TCGA-L5-A4OM-11A	ESCA	0.0259282	0.107331	0.0500803	0.0311041	0.0308278	0.0141346	0.0389298	0.0171183	0.0230063	0.0103202	0.0798152
	TCGA-L5-A4ON-11A	ESCA	0.0257326	0.0691026	0.027041	0.0230848	0.0286976	0.0130266	0.0326388	0.0156994	0.0626654	0.0113185	0.0672367
	TCGA-L5-A4OP-11A	ESCA	0.0268811	0.0962546	0.0399217	0.020889	0.0321044	0.0152183	0.0286383	0.0167286	0.0300707	0.00984281	0.0634478
	TCGA-L5-A4OQ-11A	ESCA	0.0290887	0.0921478	0.0407364	0.0232396	0.0273101	0.0145811	0.0247219	0.018382	0.0220751	0.0109868	0.0943701
	TCGA-V5-A7RE-11A	ESCA	0.027482	0.120483	0.0344255	0.026388	0.0357331	0.013239	0.0331366	0.0147368	0.027212	0.0129944	0.0601444
	TCGA-CV-5430-11B	HNSC	0.0279205	0.0765667	0.0446199	0.0293167	0.0382019	0.0152398	0.0328886	0.0159182	0.0693004	0.0124483	0.0701372
	TCGA-CV-5431-11A	HNSC	0.0303906	0.0807514	0.0553659	0.0366183	0.0372999	0.0225944	0.041501	0.0285919	0.0675277	0.0144073	0.0854129
	TCGA-CV-5432-11B	HNSC	0.0304229	0.105401	0.0384761	0.0293822	0.0470671	0.0145751	0.0325656	0.0173046	0.0537452	0.0131111	0.0817685
	TCGA-CV-5434-11B	HNSC	0.0385026	0.0724628	0.0425248	0.0297324	0.0548707	0.015372	0.0345687	0.0160142	0.0496374	0.0124974	0.0846248
	TCGA-CV-5435-11B	HNSC	0.0285726	0.104903	0.0683891	0.0326629	0.0480009	0.0132365	0.0319928	0.013841	0.0626692	0.0129534	0.0678498
	TCGA-CV-5436-11A	HNSC	0.0323769	0.0965245	0.047348	0.0260885	0.038427	0.0138067	0.0379045	0.0155838	0.0424164	0.0101753	0.0640235
	TCGA-CV-5439-11B	HNSC	0.0298781	0.0929893	0.0544247	0.0406231	0.0496594	0.0147759	0.047673	0.0173765	0.0609678	0.0118998	0.0832658
	TCGA-CV-5440-11A	HNSC	0.0330559	0.0653866	0.0422107	0.0348654	0.0367686	0.021841	0.0396241	0.0258015	0.0659471	0.0128513	0.0727481
	TCGA-CV-5441-11A	HNSC	0.0286292	0.0723672	0.0355102	0.0359459	0.0347011	0.0139933	0.033404	0.017973	0.0706515	0.0116357	0.0483156
	TCGA-CV-5442-11A	HNSC	0.0263622	0.0841332	0.0323952	0.0295917	0.0455544	0.0180299	0.0282464	0.0183215	0.0476286	0.0105988	0.0513453
	TCGA-CV-5443-11A	HNSC	0.0267478	0.0554524	0.0362234	0.0375508	0.0474934	0.0148254	0.0377671	0.0174591	0.0631854	0.0102543	0.0440401
	TCGA-CV-5444-11A	HNSC	0.0465607	0.0784007	0.0485381	0.0299125	0.0519867	0.0212665	0.0503538	0.0330131	0.0677301	0.0133861	0.0900024
	TCGA-CV-5966-11A	HNSC	0.0275127	0.100578	0.038438	0.0394977	0.0503886	0.0157089	0.0328362	0.0206706	0.0332564	0.0121044	0.0875959
	TCGA-CV-5970-11A	HNSC	0.0271692	0.0700274	0.0365778	0.0279538	0.0484346	0.0202275	0.0316472	0.0159206	0.0464988	0.0103795	0.077745
	TCGA-CV-5971-11A	HNSC	0.0439269	0.0941956	0.0604769	0.0251895	0.0421108	0.013834	0.034214	0.0168089	0.053669	0.0120087	0.0661642
	TCGA-CV-5973-11A	HNSC	0.0297415	0.0935844	0.0385402	0.0258221	0.0475795	0.0137914	0.0355701	0.0184349	0.054348	0.0127136	0.0805519
	TCGA-CV-5976-11A	HNSC	0.0396761	0.0921065	0.0460592	0.038064	0.0494095	0.0208776	0.0342219	0.0138673	0.0540785	0.0104204	0.0702025
	TCGA-CV-5977-11A	HNSC	0.0374896	0.0574302	0.0385696	0.0314334	0.0446625	0.0156725	0.0395869	0.0146645	0.0565617	0.011875	0.091252
	TCGA-CV-5978-11A	HNSC	0.0347757	0.0756197	0.0485773	0.0338427	0.0360712	0.0118624	0.033481	0.0171529	0.0685742	0.0121357	0.0827125
	TCGA-CV-5979-11A	HNSC	0.037179	0.100192	0.0582809	0.0274948	0.0405411	0.017226	0.0357243	0.0146018	0.0675002	0.0135137	0.0539028
	TCGA-CV-6003-11A	HNSC	0.0365375	0.0807992	0.066113	0.0300624	0.0583968	0.0139323	0.0344006	0.0177868	0.049206	0.0152875	0.0762601
	TCGA-CV-6433-11A	HNSC	0.0299752	0.0841151	0.0336497	0.026546	0.0465454	0.0159192	0.0408084	0.0187653	0.0339025	0.0115729	0.0617625
	TCGA-CV-6436-11A	HNSC	0.0246379	0.104519	0.0381722	0.0317024	0.0521899	0.0149797	0.0342059	0.0144542	0.0530501	0.0130912	0.0665338
	TCGA-CV-6441-11A	HNSC	0.0282682	0.0548077	0.0467892	0.0326135	0.0518635	0.014495	0.0460069	0.018005	0.0652191	0.0130641	0.0622147
	TCGA-CV-6933-11A	HNSC	0.0291866	0.162392	0.0530182	0.0376445	0.0501856	0.0151799	0.0442352	0.0150382	0.0403292	0.0108403	0.106233
	TCGA-CV-6934-11A	HNSC	0.0333847	0.0899345	0.0405119	0.0309252	0.031445	0.0134112	0.0462726	0.0165549	0.0659603	0.0129572	0.0691654
	TCGA-CV-6935-11A	HNSC	0.028944	0.0947727	0.0461892	0.0276582	0.0377234	0.0139218	0.0251077	0.0150608	0.0410373	0.0119795	0.11352
	TCGA-CV-6936-11A	HNSC	0.0327336	0.0746062	0.0377107	0.0342877	0.0516615	0.0136816	0.0321877	0.0150506	0.0298739	0.0112387	0.118453
	TCGA-CV-6938-11A	HNSC	0.029479	0.0917488	0.0433393	0.0405383	0.0274055	0.0142104	0.0383984	0.0151242	0.0415751	0.0129089	0.0816267
	TCGA-CV-6939-11A	HNSC	0.0268276	0.0747629	0.0310831	0.0286097	0.0290436	0.0115185	0.031578	0.0133401	0.0289814	0.012133	0.0697905
	TCGA-CV-6943-11A	HNSC	0.0349197	0.0870396	0.0332087	0.0502132	0.0341008	0.0142195	0.0338576	0.0267893	0.0370929	0.01263	0.100818
	TCGA-CV-6951-11A	HNSC	0.0219815	0.0724518	0.038314	0.0338359	0.0382103	0.0157704	0.0435803	0.0152061	0.0271944	0.0130242	0.0838752
	TCGA-CV-6952-11A	HNSC	0.0243841	0.0805656	0.0279585	0.0269122	0.0348014	0.0125551	0.0342658	0.0139693	0.0312727	0.0125898	0.0797868
	TCGA-CV-6953-11A	HNSC	0.024265	0.0711327	0.0315272	0.0406558	0.0339248	0.0136608	0.0391898	0.016393	0.0442799	0.0113538	0.0638442
	TCGA-CV-6954-11A	HNSC	0.0396165	0.0870028	0.0448803	0.0250435	0.0376922	0.0141863	0.0324217	0.0142171	0.0319382	0.0147204	0.106898
	TCGA-CV-6955-11A	HNSC	0.0180036	0.071102	0.0336007	0.0224243	0.0233533	0.0124193	0.0295892	0.0128485	0.0217727	0.0102728	0.0586133
	TCGA-CV-6956-11A	HNSC	0.021775	0.0610609	0.0300525	0.0256124	0.0574173	0.0133386	0.0356067	0.0132047	0.0474183	0.0116017	0.0665581
	TCGA-CV-6959-11A	HNSC	0.0331207	0.096281	0.0325945	0.0456956	0.0448968	0.0138404	0.0395511	0.0137563	0.0181261	0.0205515	0.0810802
	TCGA-CV-6961-11A	HNSC	0.027322	0.298388	0.0634401	0.0384256	0.0287453	0.0171577	0.0296885	0.0134965	0.043012	0.014155	0.106076
	TCGA-CV-6962-11A	HNSC	0.0380667	0.0752315	0.0378096	0.027223	0.0376049	0.0140074	0.0371418	0.0177588	0.039922	0.0108015	0.10344
	TCGA-CV-7089-11A	HNSC	0.0198105	0.10373	0.0292328	0.0237553	0.0311302	0.0138455	0.0287274	0.0133593	0.0282592	0.00994876	0.0651612
	TCGA-CV-7101-11A	HNSC	0.0232793	0.0702008	0.0449745	0.0229908	0.0278448	0.0117471	0.0288805	0.0149987	0.0279993	0.0103443	0.0541243
	TCGA-CV-7103-11A	HNSC	0.0283659	0.0596255	0.0407408	0.0211938	0.0338509	0.0127348	0.0282168	0.0125557	0.0295249	0.0106353	0.0759594
	TCGA-CV-7178-11A	HNSC	0.0280648	0.0812668	0.041381	0.0279625	0.0307845	0.0106445	0.0288858	0.0117982	0.0293101	0.0105108	0.0642155
	TCGA-CV-7235-11A	HNSC	0.0400043	0.148747	0.0456236	0.0249043	0.039239	0.0142864	0.0277184	0.0136599	0.0342835	0.0106177	0.0724048
	TCGA-CV-7238-11A	HNSC	0.0256717	0.0726874	0.0351723	0.0232108	0.0354326	0.0135113	0.0352083	0.0157259	0.0530907	0.0114995	0.0798362
	TCGA-CV-7245-11A	HNSC	0.0244761	0.0688739	0.0360599	0.02454	0.0342119	0.0137215	0.0330977	0.0148845	0.0368176	0.0108889	0.07133
	TCGA-CV-7250-11A	HNSC	0.0278872	0.0515467	0.0408156	0.0379982	0.0337642	0.0123951	0.0228529	0.0172424	0.0419166	0.0106175	0.0937535
	TCGA-CV-7255-11A	HNSC	0.0416624	0.149127	0.0513932	0.0255923	0.0298216	0.0111411	0.0259922	0.0156137	0.0385174	0.00953663	0.0753825
	TCGA-CV-7263-11A	HNSC	0.0267684	0.103046	0.0338056	0.0259938	0.0277587	0.0123133	0.0264272	0.0126487	0.0462238	0.011153	0.0608567
	TCGA-A3-3357-11A	KIRC	0.0231056	0.0776717	0.0293536	0.0342708	0.039822	0.0119551	0.0331483	0.0136205	0.0449424	0.0103234	0.0524279
	TCGA-A3-3367-11A	KIRC	0.0280615	0.0762063	0.0237062	0.0273368	0.0310474	0.0113537	0.0356623	0.0223032	0.0430921	0.00954366	0.066966
	TCGA-A3-3370-11A	KIRC	0.0278087	0.0738962	0.0295886	0.0379667	0.0377055	0.0145609	0.0334964	0.0134824	0.043122	0.0110444	0.0677807
	TCGA-A3-3373-11A	KIRC	0.0350262	0.0633044	0.0333174	0.0298517	0.0374936	0.0132913	0.0319109	0.0173668	0.0427239	0.0119243	0.091242
	TCGA-A3-3376-11A	KIRC	0.0310718	0.0649489	0.0394774	0.0292787	0.044763	0.0122874	0.0368014	0.0190314	0.0400275	0.0095646	0.0823509
	TCGA-A3-3385-11A	KIRC	0.0303164	0.0860556	0.0233532	0.0257083	0.0321116	0.0129328	0.0362583	0.014682	0.061173	0.0100961	0.0692347
	TCGA-B0-4688-11A	KIRC	0.028862	0.0756716	0.0350618	0.0285758	0.0431315	0.0111039	0.0230226	0.0126799	0.0434545	0.00949509	0.0734474
	TCGA-B0-4690-11A	KIRC	0.0285925	0.0656928	0.025928	0.0253049	0.032473	0.0109616	0.0261182	0.011742	0.0324724	0.0094521	0.0839709
	TCGA-B0-4691-11A	KIRC	0.0295182	0.094119	0.0246488	0.0339313	0.0408481	0.011969	0.0255867	0.012571	0.052588	0.010088	0.086615
	TCGA-B0-4693-11A	KIRC	0.0298908	0.0704206	0.0263011	0.0238739	0.0310586	0.0113501	0.0426002	0.0130713	0.0256652	0.0107507	0.0830467
	TCGA-B0-4694-11A	KIRC	0.026319	0.0627702	0.0371742	0.0271475	0.0266989	0.0124919	0.0291439	0.0128357	0.0380778	0.00981158	0.057499
	TCGA-B0-4696-11A	KIRC	0.0308365	0.0998525	0.0231619	0.0243874	0.0338591	0.0108644	0.0208985	0.0134281	0.0246309	0.0104269	0.0959304
	TCGA-B0-4697-11A	KIRC	0.0312746	0.0755819	0.0319239	0.0272274	0.0333504	0.0107295	0.0355076	0.0146249	0.0474532	0.0103991	0.0765124
	TCGA-B0-4698-11A	KIRC	0.0241599	0.053817	0.0270649	0.02248	0.0381083	0.0114153	0.0238815	0.0152844	0.0221257	0.0106486	0.0502835
	TCGA-B0-4699-11A	KIRC	0.0401099	0.0831801	0.0250674	0.0336303	0.0355715	0.0114868	0.0298654	0.010974	0.0972718	0.00973358	0.0741409
	TCGA-B0-4701-11A	KIRC	0.0270161	0.0973575	0.0316767	0.0341364	0.0290754	0.0132202	0.0315291	0.0142768	0.0841356	0.0105756	0.0849979
	TCGA-B0-4703-11A	KIRC	0.0280134	0.0682005	0.0305427	0.0274029	0.0293267	0.011972	0.0402219	0.0116959	0.0347499	0.00966659	0.0741103
	TCGA-B0-4706-11A	KIRC	0.0215173	0.0421992	0.0332733	0.0240672	0.0306682	0.0122628	0.0303327	0.0129316	0.0222277	0.0104315	0.046855
	TCGA-B0-4707-11A	KIRC	0.0312458	0.0758203	0.0347161	0.0223959	0.0383243	0.0105106	0.0357723	0.0114988	0.049936	0.0102774	0.0654578
	TCGA-B0-4710-11A	KIRC	0.0314163	0.06602	0.0359372	0.0561421	0.0374685	0.013395	0.0381058	0.0130098	0.0352948	0.010766	0.0539489
	TCGA-B0-4712-11A	KIRC	0.026193	0.0902442	0.0457446	0.0229165	0.030376	0.0100482	0.0272516	0.0127105	0.0348147	0.00941227	0.0563252
	TCGA-B0-4713-11A	KIRC	0.0307123	0.0740793	0.0245391	0.0277249	0.0291695	0.0120252	0.0255748	0.0136169	0.0214287	0.00932115	0.0712301
	TCGA-B0-4714-11A	KIRC	0.0337512	0.0724291	0.0223842	0.0287411	0.0836211	0.0112832	0.027318	0.0155582	0.0460931	0.00949372	0.0678108
	TCGA-B0-4718-11A	KIRC	0.023936	0.0700232	0.025739	0.0281122	0.0313487	0.0114771	0.0302436	0.0147958	0.0612128	0.01001	0.0723273
	TCGA-B0-4810-11A	KIRC	0.0260738	0.0757653	0.0313501	0.0292034	0.0300944	0.0103901	0.0325371	0.0109225	0.0279064	0.0110206	0.050573
	TCGA-B0-4811-11A	KIRC	0.0328595	0.075374	0.0337214	0.0282315	0.0388119	0.00979832	0.0370106	0.0138413	0.0236032	0.00998495	0.0502605
	TCGA-B0-4813-11A	KIRC	0.0255909	0.0719008	0.0254013	0.0256126	0.0258126	0.0122828	0.0267718	0.0139926	0.0329884	0.00964436	0.0592319
	TCGA-B0-4814-11A	KIRC	0.0411657	0.0703733	0.0190346	0.0336764	0.0356466	0.0102177	0.0375889	0.0125975	0.0366345	0.0108453	0.0819533
	TCGA-B0-4815-11A	KIRC	0.0239912	0.0666146	0.019086	0.0195612	0.0365558	0.0126518	0.031444	0.0122209	0.0371463	0.00864643	0.0670282
	TCGA-B0-4816-11A	KIRC	0.0297307	0.0615623	0.0231464	0.0203256	0.0290725	0.010519	0.0330131	0.0147531	0.0314916	0.0111012	0.0562953
	TCGA-B0-4817-11A	KIRC	0.0416521	0.0929811	0.0262221	0.0240317	0.0328984	0.0129102	0.0281003	0.0149439	0.0865227	0.0107026	0.0746767
	TCGA-B0-4818-11A	KIRC	0.0347753	0.071314	0.0282411	0.0254986	0.0319433	0.0133931	0.0285767	0.0133158	0.0257942	0.00995864	0.046133
	TCGA-B0-4819-11A	KIRC	0.0288857	0.0575468	0.0225476	0.0246598	0.03233	0.0121896	0.0324371	0.0155738	0.0347907	0.0106605	0.0774402
	TCGA-B0-4821-11A	KIRC	0.0265674	0.0497342	0.0326446	0.0196338	0.0343474	0.00931017	0.0263251	0.0109555	0.0252777	0.00871362	0.0583022
	TCGA-B0-4822-11A	KIRC	0.0273708	0.0818879	0.0258621	0.0262331	0.0313752	0.0131451	0.028272	0.0128142	0.0339062	0.00939174	0.0632187
	TCGA-B0-4823-11A	KIRC	0.0258218	0.0507087	0.0235956	0.0207516	0.0287076	0.0114438	0.0259664	0.0124506	0.0276719	0.0100079	0.0590288
	TCGA-B0-4824-11A	KIRC	0.0295663	0.0720586	0.0277559	0.0286028	0.0353593	0.0107564	0.0476513	0.0130666	0.057084	0.0107923	0.0801904
	TCGA-B0-4827-11A	KIRC	0.0303944	0.0808574	0.0237159	0.026533	0.0282302	0.0127051	0.0299254	0.0139415	0.0760731	0.0102056	0.0786943
	TCGA-B0-4828-11A	KIRC	0.0333026	0.0811342	0.0309322	0.0279056	0.0333445	0.0113435	0.0217996	0.0128418	0.0230183	0.0105098	0.0856953
	TCGA-B0-4841-11A	KIRC	0.0328675	0.0743245	0.0244531	0.0252995	0.0256696	0.0106165	0.0325095	0.0170683	0.0451934	0.0100824	0.0647959
	TCGA-B0-4842-11A	KIRC	0.026409	0.0766164	0.0248398	0.0263976	0.0386543	0.0115373	0.0319114	0.0146949	0.0462411	0.0117738	0.0624505
	TCGA-B0-4843-11A	KIRC	0.0274603	0.0706689	0.0280275	0.0312079	0.0282378	0.0107907	0.0243437	0.0117688	0.0207966	0.00963875	0.0734535
	TCGA-B0-4844-11A	KIRC	0.0297952	0.0785582	0.021731	0.0275375	0.0260796	0.0115832	0.0248383	0.0119241	0.0524593	0.0104041	0.0891261
	TCGA-B0-4845-11A	KIRC	0.0223676	0.0602922	0.0312709	0.0251624	0.0322584	0.0111688	0.0218124	0.0144062	0.0200688	0.00927312	0.0606651
	TCGA-B0-4846-11A	KIRC	0.027935	0.0515232	0.0267306	0.0242777	0.0313982	0.0122828	0.0253622	0.0138454	0.0244894	0.0112042	0.0804927
	TCGA-B0-4847-11A	KIRC	0.0246537	0.0844789	0.028745	0.0198728	0.0286011	0.0136896	0.0354804	0.013623	0.0330468	0.0102071	0.072633
	TCGA-B0-4848-11A	KIRC	0.0299518	0.0975525	0.041552	0.0283623	0.0329734	0.0124913	0.0396917	0.0133804	0.0401151	0.0116472	0.0829724
	TCGA-B0-4849-11A	KIRC	0.0249395	0.064188	0.0294252	0.0317623	0.033119	0.0126184	0.0376738	0.014694	0.0742223	0.0104483	0.0750446
	TCGA-B0-4852-11A	KIRC	0.021093	0.0597193	0.0282347	0.021404	0.034106	0.00992846	0.0295577	0.0135965	0.0287938	0.00915443	0.0554413
	TCGA-B0-4945-11A	KIRC	0.0321362	0.0675888	0.0348634	0.0294042	0.0399365	0.0129018	0.0408819	0.0131086	0.0497824	0.0119848	0.0871845
	TCGA-B0-5080-11A	KIRC	0.0326167	0.0637572	0.0323894	0.0374909	0.0387313	0.0126641	0.0397442	0.012344	0.0285279	0.0112764	0.0582748
	TCGA-B0-5083-11A	KIRC	0.0284788	0.0791097	0.0311862	0.0285561	0.0367489	0.0115916	0.0273729	0.0143454	0.0381728	0.0108823	0.0831092
	TCGA-B0-5092-11A	KIRC	0.0278392	0.0770468	0.0258249	0.0272179	0.029157	0.0114689	0.0284714	0.0138387	0.0395846	0.00878207	0.0680893
	TCGA-B0-5094-11A	KIRC	0.0331925	0.0722333	0.0299522	0.0301321	0.0441209	0.0135087	0.0339327	0.0123243	0.0388367	0.0127214	0.0659211
	TCGA-B0-5095-11A	KIRC	0.026829	0.0778936	0.0293067	0.0261287	0.031938	0.0108825	0.0257956	0.0187502	0.0309879	0.0116763	0.0666094
	TCGA-B0-5096-11A	KIRC	0.0310829	0.0734079	0.0288001	0.0273514	0.0257756	0.0118618	0.0284247	0.0128135	0.0277036	0.010248	0.0911549
	TCGA-B0-5097-11A	KIRC	0.0259974	0.0675273	0.0227033	0.0298448	0.028365	0.01106	0.0216197	0.0143827	0.032127	0.0115039	0.0765082
	TCGA-B0-5098-11A	KIRC	0.0237488	0.0653041	0.0358901	0.0302376	0.0277105	0.0110233	0.0250649	0.014415	0.0435886	0.0109702	0.0641235
	TCGA-B0-5099-11A	KIRC	0.0278559	0.0701664	0.0294336	0.031029	0.0290686	0.0107234	0.0305764	0.0136666	0.0331645	0.0107341	0.0770696
	TCGA-B0-5100-11A	KIRC	0.0339161	0.0793228	0.0299665	0.02592	0.0351158	0.0120379	0.032782	0.0152726	0.0380464	0.0104471	0.0834454
	TCGA-B0-5102-11A	KIRC	0.0284538	0.071549	0.0311446	0.0296378	0.0482234	0.0124178	0.0289985	0.0127854	0.026457	0.011027	0.0772249
	TCGA-B0-5104-11A	KIRC	0.0307161	0.0787668	0.0338946	0.0255255	0.0355165	0.0125465	0.0294696	0.0147982	0.0306539	0.0112805	0.0614397
	TCGA-B0-5106-11A	KIRC	0.0224454	0.0832712	0.0297974	0.027063	0.0327128	0.0116663	0.0318962	0.012791	0.0338389	0.0116383	0.060884
	TCGA-B0-5107-11A	KIRC	0.0263428	0.0757427	0.0371532	0.0283609	0.0366763	0.0128064	0.0359496	0.014679	0.0341792	0.0125042	0.0697439
	TCGA-B0-5108-11A	KIRC	0.0279941	0.069842	0.0302163	0.0273498	0.028026	0.0104609	0.0269327	0.0118378	0.0371007	0.00958841	0.074099
	TCGA-B0-5109-11A	KIRC	0.0284866	0.0608035	0.0244276	0.0290249	0.0282044	0.0120255	0.0326475	0.0136682	0.0325192	0.0124366	0.061997
	TCGA-B0-5110-11A	KIRC	0.0281779	0.0759802	0.0298262	0.0278654	0.0362914	0.0112027	0.0357145	0.0134733	0.0380361	0.0117143	0.0669796
	TCGA-B0-5113-11A	KIRC	0.0270138	0.0662745	0.0234309	0.0302138	0.0324063	0.011518	0.0319149	0.0151412	0.0630256	0.0100911	0.0778862
	TCGA-B0-5115-11A	KIRC	0.0262325	0.050416	0.0252801	0.0331595	0.035066	0.0108053	0.0256953	0.0144755	0.0453329	0.0106323	0.0678906
	TCGA-B0-5116-11A	KIRC	0.0289501	0.0584004	0.0290398	0.0238713	0.034018	0.0106799	0.0293455	0.0118333	0.0401645	0.00968751	0.0781257
	TCGA-B0-5117-11A	KIRC	0.0292663	0.0656734	0.0290919	0.0271771	0.0469731	0.0122982	0.0317879	0.0140229	0.0389121	0.0126139	0.0681939
	TCGA-B0-5119-11A	KIRC	0.0241958	0.0874433	0.026006	0.0291614	0.0322718	0.0106448	0.0281487	0.0135645	0.030611	0.0103989	0.0583901
	TCGA-B0-5120-11A	KIRC	0.0273875	0.080304	0.0305619	0.0309995	0.0370677	0.0123752	0.0315862	0.013082	0.0426371	0.0135581	0.0604302
	TCGA-B0-5121-11A	KIRC	0.0302242	0.0632462	0.0249529	0.0293545	0.0394147	0.0124189	0.0296688	0.012331	0.041869	0.0100394	0.0693876
	TCGA-B0-5400-11A	KIRC	0.0293978	0.0803065	0.034265	0.0217628	0.0259952	0.0117672	0.0293826	0.0188231	0.0212902	0.0100064	0.0635864
	TCGA-B0-5402-11A	KIRC	0.022579	0.0604479	0.0261191	0.0217319	0.0358533	0.0102251	0.0254173	0.0127812	0.022218	0.00926847	0.0311656
	TCGA-B0-5710-11A	KIRC	0.0263906	0.065248	0.0353838	0.0307674	0.0338383	0.0170962	0.0361649	0.0164811	0.029609	0.0126166	0.0840113
	TCGA-B0-5711-11A	KIRC	0.0277151	0.068665	0.0384031	0.0393153	0.0434657	0.0139841	0.0385404	0.0144639	0.0566726	0.011902	0.0697327
	TCGA-B0-5712-11A	KIRC	0.042687	0.0792591	0.0481644	0.0326424	0.041207	0.015528	0.0386777	0.0167302	0.0552553	0.0110185	0.0966465
	TCGA-B0-5713-11A	KIRC	0.035267	0.078634	0.0453056	0.0280469	0.0357222	0.0159481	0.0516342	0.0164738	0.0599578	0.0115888	0.0937367
	TCGA-BP-4177-11A	KIRC	0.024947	0.0659148	0.0282763	0.0310032	0.0353489	0.0106842	0.0334048	0.0206243	0.0409973	0.0108056	0.0837806
	TCGA-BP-4760-11A	KIRC	0.0332193	0.0893378	0.0359631	0.0274439	0.0340327	0.0112934	0.0254753	0.0152866	0.0326979	0.00996098	0.0789778
	TCGA-BP-4770-11A	KIRC	0.0407028	0.0787263	0.0361737	0.0247975	0.0388254	0.0112535	0.0348305	0.0120189	0.0395124	0.0104461	0.0518169
	TCGA-BP-4782-11A	KIRC	0.024102	0.0581694	0.0275249	0.0277144	0.028829	0.0107741	0.0328193	0.0101803	0.0248141	0.00881639	0.0866499
	TCGA-BP-4795-11A	KIRC	0.0229425	0.0693463	0.0220351	0.0305026	0.0301169	0.0112317	0.0280324	0.0116725	0.0408287	0.0102619	0.0703102
	TCGA-BP-4801-11A	KIRC	0.0338856	0.0571962	0.040985	0.0282574	0.0268345	0.0136921	0.029138	0.0157736	0.053515	0.0111369	0.058171
	TCGA-BP-4993-11A	KIRC	0.0311373	0.0684857	0.0292582	0.0327079	0.0372705	0.0128619	0.0312758	0.0149744	0.0345148	0.0116438	0.0916505
	TCGA-BP-5010-11A	KIRC	0.0309653	0.0529465	0.0275458	0.0297039	0.0348274	0.0136952	0.0291717	0.0184244	0.0365506	0.0130486	0.0867939
	TCGA-BP-5168-11A	KIRC	0.0300067	0.0692239	0.0402765	0.0259715	0.0373817	0.0104583	0.0204799	0.012891	0.0229081	0.0104298	0.091001
	TCGA-BP-5169-11A	KIRC	0.0396301	0.0770329	0.0411314	0.0231834	0.0416571	0.0117629	0.0311922	0.014955	0.032368	0.0102324	0.051885
	TCGA-BP-5170-11A	KIRC	0.0309953	0.0488194	0.0330793	0.0236954	0.0315826	0.0119932	0.0320589	0.0122216	0.0224858	0.0131066	0.0864196
	TCGA-BP-5173-11A	KIRC	0.0315747	0.0515934	0.0256326	0.0252423	0.0233188	0.00954105	0.0257669	0.0103269	0.0226936	0.00800798	0.0588804
	TCGA-BP-5174-11A	KIRC	0.0210217	0.0669244	0.0269051	0.0276423	0.0320439	0.0114546	0.0291668	0.0123865	0.0226666	0.00940659	0.0481617
	TCGA-BP-5175-11A	KIRC	0.0291211	0.0484254	0.0419856	0.0284588	0.0382133	0.0121122	0.03472	0.0120244	0.0264592	0.0101114	0.0554342
	TCGA-BP-5176-11A	KIRC	0.027147	0.0566675	0.026273	0.0218278	0.0280631	0.0132535	0.0294702	0.0139286	0.0268623	0.00977066	0.0562718
	TCGA-BP-5177-11A	KIRC	0.0353344	0.0815289	0.0249918	0.0293484	0.0376626	0.00980557	0.0304205	0.0131809	0.0258938	0.00873128	0.0676675
	TCGA-BP-5178-11A	KIRC	0.0221236	0.0642296	0.0274654	0.0235899	0.0257757	0.0116504	0.0249128	0.0156194	0.0319709	0.00953708	0.0654826
	TCGA-BP-5180-11A	KIRC	0.0228769	0.088029	0.02728	0.0185855	0.0338474	0.00990745	0.0320047	0.013357	0.0268988	0.0117967	0.0551949
	TCGA-BP-5181-11A	KIRC	0.0222269	0.0658268	0.0368887	0.0221817	0.0307806	0.0111687	0.033693	0.0108351	0.0411788	0.00853701	0.0715714
	TCGA-BP-5182-11A	KIRC	0.0263601	0.0616677	0.0309367	0.0253306	0.0351159	0.0112284	0.0396554	0.0125923	0.0303038	0.0102479	0.0595376
	TCGA-BP-5183-11A	KIRC	0.0188973	0.0515346	0.0285309	0.017762	0.0305713	0.0109865	0.026252	0.0111597	0.0180344	0.00880353	0.0605314
	TCGA-BP-5184-11A	KIRC	0.0302586	0.052262	0.0293772	0.0222696	0.0338274	0.00894168	0.0297078	0.0100182	0.030913	0.0103647	0.0478559
	TCGA-BP-5185-11A	KIRC	0.0333552	0.0623802	0.0330286	0.0231999	0.0357806	0.00988336	0.034566	0.0142349	0.0292656	0.00964516	0.054253
	TCGA-BP-5186-11A	KIRC	0.0218183	0.0558808	0.0210673	0.0233977	0.0261334	0.0104674	0.0284699	0.013394	0.0254797	0.00848249	0.0976934
	TCGA-BP-5187-11A	KIRC	0.0230078	0.0548253	0.0403663	0.0227963	0.0341228	0.0103466	0.0284851	0.0124588	0.0296328	0.00906071	0.0625226
	TCGA-BP-5189-11A	KIRC	0.0296881	0.0645308	0.0289662	0.0236623	0.0342394	0.0125087	0.0268864	0.011882	0.0336695	0.010049	0.0693724
	TCGA-BP-5190-11A	KIRC	0.0248819	0.063681	0.0250024	0.0328562	0.0345696	0.00995961	0.0308389	0.0120705	0.0344816	0.0122707	0.0702216
	TCGA-BP-5191-11A	KIRC	0.0180439	0.0594074	0.0359047	0.0243793	0.0288742	0.0104401	0.025397	0.0105514	0.015579	0.0101323	0.0652333
	TCGA-BP-5192-11A	KIRC	0.0232616	0.0539033	0.0350088	0.0203239	0.0334142	0.0106147	0.031623	0.0104945	0.0259676	0.00988189	0.071142
	TCGA-BP-5194-11A	KIRC	0.0261005	0.079687	0.0263166	0.0319755	0.0348539	0.0113164	0.0330732	0.0119039	0.0369178	0.00900436	0.0689016
	TCGA-BP-5195-11A	KIRC	0.0335026	0.0729617	0.0342454	0.0272526	0.0522309	0.0110785	0.0384506	0.0124266	0.0267589	0.00957244	0.0543432
	TCGA-BP-5196-11A	KIRC	0.0218071	0.0558905	0.0322863	0.0242024	0.0267453	0.010826	0.032321	0.012502	0.0315595	0.0108808	0.0626947
	TCGA-BP-5198-11A	KIRC	0.028947	0.0501951	0.0340175	0.0218334	0.0412944	0.0104857	0.0298911	0.0147717	0.0313011	0.0104969	0.0620186
	TCGA-BP-5199-11A	KIRC	0.0211601	0.0662207	0.0303756	0.0214091	0.0273651	0.0112417	0.0319538	0.0122913	0.0224062	0.00983002	0.0598167
	TCGA-BP-5200-11A	KIRC	0.02236	0.0543699	0.0293927	0.0197518	0.0262684	0.0113964	0.0266084	0.0141945	0.0250877	0.0105451	0.0563862
	TCGA-BP-5201-11A	KIRC	0.021894	0.0601561	0.0343062	0.024367	0.0256453	0.0125103	0.0352375	0.0139897	0.0283206	0.0128383	0.0479687
	TCGA-BP-5202-11A	KIRC	0.0230829	0.0644335	0.03913	0.0233916	0.030561	0.0109819	0.0314768	0.0116602	0.0308734	0.00962846	0.0536446
	TCGA-CJ-4869-11A	KIRC	0.0288569	0.0553645	0.0342489	0.0331023	0.0326638	0.0114326	0.0350208	0.0114351	0.0305302	0.0126618	0.0596545
	TCGA-CJ-4882-11A	KIRC	0.0304116	0.0554677	0.0359478	0.0274136	0.042449	0.0100725	0.0357254	0.0124445	0.0304586	0.0120722	0.0718737
	TCGA-CJ-4897-11A	KIRC	0.0347805	0.0573506	0.0401878	0.021968	0.0330964	0.0117161	0.0327445	0.01335	0.02277	0.0106329	0.0513388
	TCGA-CJ-4901-11A	KIRC	0.0270518	0.0665844	0.0262666	0.0277358	0.0411864	0.00951539	0.0312307	0.0120172	0.0484036	0.0102079	0.0623008
	TCGA-CJ-4902-11A	KIRC	0.0257972	0.0781083	0.0248486	0.0220917	0.0406988	0.0107125	0.0386437	0.0149689	0.0296916	0.00953836	0.064116
	TCGA-CJ-4903-11A	KIRC	0.0206379	0.087499	0.0234515	0.0226476	0.0326749	0.0118918	0.0287617	0.0134786	0.024442	0.00942698	0.0630081
	TCGA-CJ-4904-11A	KIRC	0.0448163	0.0895459	0.0442315	0.0266779	0.0330817	0.0106391	0.0449651	0.012118	0.0355271	0.0109473	0.0667799
	TCGA-CJ-4905-11A	KIRC	0.0217766	0.0620146	0.0249375	0.0217751	0.0283346	0.0117787	0.0343978	0.017924	0.0289568	0.00846164	0.0678278
	TCGA-CJ-4907-11A	KIRC	0.0313591	0.0654107	0.0368657	0.0232848	0.0335319	0.0114685	0.0255211	0.0102422	0.0277763	0.0100951	0.0733538
	TCGA-CJ-4908-11A	KIRC	0.0298959	0.0623598	0.024306	0.023812	0.0368735	0.0119521	0.0309882	0.0127671	0.0443738	0.00903065	0.0755934
	TCGA-CJ-4912-11A	KIRC	0.0214059	0.0869997	0.0352925	0.0344937	0.0240103	0.00995006	0.0339391	0.0107651	0.0254805	0.00864536	0.06701
	TCGA-CJ-4913-11A	KIRC	0.0191128	0.0502476	0.0313567	0.023013	0.0279576	0.0100827	0.024566	0.0133756	0.0292447	0.00911871	0.0593354
	TCGA-CJ-4916-11A	KIRC	0.0337566	0.0698212	0.0336766	0.0284093	0.0306132	0.0121186	0.0281798	0.014048	0.0360283	0.00958984	0.0592083
	TCGA-CJ-4918-11A	KIRC	0.0318112	0.0578685	0.0316973	0.0285404	0.0337378	0.00933185	0.0285007	0.0127764	0.04131	0.0109927	0.0744913
	TCGA-CJ-4920-11A	KIRC	0.0241132	0.0716958	0.0339167	0.0319749	0.0283348	0.011105	0.0292359	0.0116634	0.0277031	0.00953784	0.0613137
	TCGA-CJ-4923-11A	KIRC	0.0257865	0.07147	0.0373106	0.025661	0.0372931	0.0113871	0.0250469	0.0116993	0.0313675	0.0105109	0.0648141
	TCGA-CZ-4853-11A	KIRC	0.0305164	0.0559441	0.0339326	0.0261211	0.0349803	0.0125649	0.0369692	0.0121968	0.0279022	0.00922573	0.0658221
	TCGA-CZ-4856-11A	KIRC	0.0240897	0.0733429	0.0255452	0.0202627	0.0376315	0.0103582	0.036463	0.0146333	0.0547727	0.00898241	0.0730719
	TCGA-CZ-4859-11A	KIRC	0.0185957	0.0721531	0.0275527	0.0294904	0.0325625	0.0123747	0.0458213	0.0125731	0.0309728	0.0109166	0.0638127
	TCGA-CZ-4863-11A	KIRC	0.039548	0.108724	0.0420468	0.0380709	0.0311404	0.0112047	0.0587146	0.0136033	0.052505	0.0124904	0.0655274
	TCGA-CZ-4864-11A	KIRC	0.0321861	0.0647962	0.0377127	0.0287039	0.0381416	0.01068	0.038089	0.0130655	0.0431657	0.0119248	0.0566447
	TCGA-CZ-4865-11A	KIRC	0.0260429	0.0707317	0.0355628	0.0226943	0.0306767	0.0125528	0.0320557	0.0132215	0.0437415	0.00917639	0.0546797
	TCGA-CZ-4866-11A	KIRC	0.0323274	0.0627444	0.035066	0.0243063	0.0331083	0.0102645	0.0275466	0.0134565	0.0258151	0.0115307	0.0529858
	TCGA-CZ-5451-11A	KIRC	0.0304112	0.0616557	0.0408044	0.0294022	0.0338312	0.0108318	0.0346269	0.0118845	0.0333472	0.00972931	0.0498676
	TCGA-CZ-5452-11A	KIRC	0.0216478	0.0691329	0.0257515	0.0229966	0.036376	0.00989859	0.0266434	0.0124032	0.0295131	0.00854971	0.0580144
	TCGA-CZ-5453-11A	KIRC	0.0277122	0.0605261	0.0376308	0.01931	0.0322839	0.011465	0.0233848	0.012933	0.0257012	0.00891604	0.045218
	TCGA-CZ-5454-11A	KIRC	0.0211931	0.0550884	0.0249409	0.0217757	0.0313438	0.0140049	0.0264956	0.0142983	0.0359442	0.0087651	0.0652697
	TCGA-CZ-5455-11A	KIRC	0.0310717	0.0787258	0.0276852	0.0311355	0.0339678	0.0104632	0.0463951	0.0126101	0.0302071	0.0108462	0.0718769
	TCGA-CZ-5456-11A	KIRC	0.0351923	0.0743947	0.0328969	0.0269318	0.0332695	0.0104565	0.0340115	0.0137444	0.0273816	0.0117263	0.046367
	TCGA-CZ-5457-11A	KIRC	0.038076	0.0708387	0.0303923	0.0255589	0.0454623	0.00978628	0.0283738	0.0102726	0.0760635	0.00841488	0.05485
	TCGA-CZ-5458-11A	KIRC	0.0276484	0.0672348	0.0302242	0.0257692	0.0323131	0.010313	0.0410014	0.0126763	0.0247723	0.0108038	0.057799
	TCGA-CZ-5459-11A	KIRC	0.0379343	0.0519957	0.0216653	0.0194385	0.0334201	0.0113072	0.0200547	0.0133161	0.0293119	0.010086	0.0445909
	TCGA-CZ-5460-11A	KIRC	0.0341817	0.0691196	0.0265573	0.0203387	0.0401926	0.0102318	0.0363076	0.0139027	0.0370231	0.00990604	0.0493411
	TCGA-CZ-5461-11A	KIRC	0.0320484	0.0726529	0.0329936	0.0275497	0.0334899	0.0111401	0.0474078	0.010194	0.0341104	0.0101649	0.0551161
	TCGA-CZ-5462-11A	KIRC	0.027781	0.0754377	0.0341305	0.021081	0.0328322	0.00967151	0.0301688	0.0144915	0.0297048	0.00936162	0.0648988
	TCGA-CZ-5463-11A	KIRC	0.0261439	0.0693746	0.0315283	0.023248	0.0301691	0.0109928	0.0326567	0.0122786	0.0288229	0.0110348	0.0641038
	TCGA-CZ-5464-11A	KIRC	0.0201616	0.0512791	0.0239506	0.0223983	0.0295112	0.0101013	0.0273886	0.010857	0.030558	0.00900471	0.0443937
	TCGA-CZ-5465-11A	KIRC	0.0219757	0.0655154	0.028895	0.0213663	0.0332646	0.0115481	0.0219764	0.0125022	0.027879	0.0102194	0.0478285
	TCGA-CZ-5466-11A	KIRC	0.034848	0.0708503	0.0416175	0.0291186	0.0400193	0.00992023	0.0315255	0.00996031	0.0491265	0.0129876	0.0511731
	TCGA-CZ-5467-11A	KIRC	0.0348617	0.0785195	0.0446459	0.034109	0.0304443	0.010423	0.0390559	0.0116404	0.0213534	0.0119424	0.0597896
	TCGA-CZ-5468-11A	KIRC	0.0419925	0.096814	0.0490865	0.0304107	0.0356442	0.00991363	0.0418034	0.0128507	0.0258653	0.010443	0.0481812
	TCGA-CZ-5469-11A	KIRC	0.030893	0.0590424	0.0336129	0.0244434	0.0255968	0.0121383	0.0298153	0.01645	0.018964	0.00943906	0.0538298
	TCGA-CZ-5470-11A	KIRC	0.0314104	0.0714917	0.0345139	0.0426538	0.0415946	0.00968297	0.0339865	0.0126818	0.0323935	0.00998335	0.0689086
	TCGA-A4-7288-11A	KIRP	0.0276083	0.0648143	0.048157	0.0351682	0.0305205	0.0136506	0.0307729	0.0188642	0.0431228	0.011685	0.0720057
	TCGA-A4-7585-11A	KIRP	0.0331245	0.0656384	0.0385172	0.0313425	0.0331127	0.0110287	0.030616	0.0139814	0.0397744	0.00981922	0.0900286
	TCGA-A4-7732-11A	KIRP	0.0225524	0.0605838	0.0393269	0.0283709	0.0347331	0.0132354	0.0327714	0.0175233	0.0265478	0.011395	0.0728287
	TCGA-B1-A47M-11A	KIRP	0.0272143	0.0784784	0.0333468	0.028425	0.0351186	0.0145268	0.0300743	0.015349	0.0584984	0.012904	0.0586617
	TCGA-BQ-5875-11A	KIRP	0.0291015	0.0552499	0.0274959	0.0222432	0.0427924	0.0125235	0.0235818	0.0126531	0.0581663	0.010362	0.0575445
	TCGA-BQ-5876-11A	KIRP	0.0263167	0.0770006	0.0370365	0.0417384	0.0441056	0.0151768	0.0336957	0.0185072	0.0312411	0.0124859	0.0639241
	TCGA-BQ-5877-11A	KIRP	0.0371681	0.0565045	0.0410795	0.0312576	0.0305652	0.0181599	0.0329885	0.0230658	0.042421	0.0111069	0.0522937
	TCGA-BQ-5878-11A	KIRP	0.0252275	0.075568	0.0547346	0.0304812	0.0310525	0.0148969	0.0262584	0.0138692	0.0252661	0.0108193	0.0553479
	TCGA-BQ-5879-11A	KIRP	0.0249606	0.0615964	0.0325228	0.0255948	0.0304175	0.0129613	0.025877	0.0156909	0.0631215	0.0105901	0.0471076
	TCGA-BQ-5880-11A	KIRP	0.0313534	0.0805752	0.0395275	0.0273726	0.0345895	0.0165548	0.0342857	0.0184817	0.0323468	0.0123259	0.0568608
	TCGA-BQ-5881-11A	KIRP	0.0390695	0.0701458	0.0550711	0.0662679	0.0524241	0.0199468	0.0424172	0.0162612	0.0373395	0.0107296	0.0509095
	TCGA-BQ-5882-11A	KIRP	0.0234509	0.054399	0.0322016	0.0395935	0.0356886	0.0342162	0.0327919	0.0271309	0.0388396	0.0113854	0.0712749
	TCGA-BQ-5883-11A	KIRP	0.0365529	0.0697525	0.0478905	0.0263382	0.0356643	0.0117414	0.032055	0.0122166	0.0434427	0.00970343	0.0648385
	TCGA-BQ-5884-11A	KIRP	0.0288833	0.075812	0.040903	0.0233719	0.0298035	0.0137813	0.0387988	0.0185577	0.0346748	0.0107352	0.0715969
	TCGA-BQ-5885-11A	KIRP	0.0508833	0.0602036	0.0296786	0.037723	0.0398472	0.0168153	0.0433404	0.0184243	0.0316308	0.0126481	0.0719685
	TCGA-BQ-5886-11A	KIRP	0.0298129	0.0651036	0.0336028	0.0246584	0.0329648	0.0171379	0.0302648	0.0162092	0.0320867	0.010063	0.0885896
	TCGA-BQ-5887-11A	KIRP	0.0338151	0.0635155	0.0339184	0.025116	0.0379239	0.0111607	0.0342338	0.0109991	0.0567011	0.0120481	0.0688885
	TCGA-BQ-5888-11A	KIRP	0.0374599	0.0711987	0.0363225	0.0285487	0.0396093	0.0160858	0.027333	0.0132806	0.0333619	0.0104935	0.072934
	TCGA-BQ-5889-11A	KIRP	0.0398282	0.0646987	0.034065	0.0314653	0.0345569	0.0330864	0.0788025	0.0186207	0.0510438	0.0129691	0.0758651
	TCGA-BQ-5890-11A	KIRP	0.0251095	0.0632805	0.0470621	0.0242945	0.0350158	0.0137998	0.0244182	0.0177871	0.0188744	0.0114628	0.05331
	TCGA-BQ-5891-11A	KIRP	0.0264924	0.0716538	0.0289458	0.0224974	0.0336823	0.0231895	0.0192642	0.022016	0.0267041	0.0106967	0.0612903
	TCGA-BQ-5892-11A	KIRP	0.0224773	0.060705	0.0231436	0.0314479	0.0360535	0.0205666	0.0428715	0.0231003	0.0370892	0.0108043	0.0429621
	TCGA-BQ-5893-11A	KIRP	0.0284514	0.0528453	0.0326448	0.0262187	0.0262999	0.0138254	0.0335373	0.013753	0.0351172	0.0108479	0.0754284
	TCGA-BQ-5894-11A	KIRP	0.0314188	0.0670524	0.0354174	0.0276578	0.0366957	0.0167295	0.033346	0.0168536	0.0431155	0.0108445	0.0809283
	TCGA-BQ-7044-11A	KIRP	0.0286454	0.0739519	0.0328051	0.027049	0.036255	0.0116927	0.0390667	0.0120705	0.0353537	0.0108903	0.0668936
	TCGA-BQ-7045-11A	KIRP	0.0276145	0.0646399	0.0411786	0.024886	0.0374327	0.0106601	0.0288992	0.0144888	0.0402603	0.0113185	0.0798244
	TCGA-BQ-7046-11A	KIRP	0.0298821	0.0781278	0.0350116	0.0299375	0.043628	0.012409	0.035697	0.0132985	0.0425252	0.0121852	0.0780167
	TCGA-BQ-7048-11A	KIRP	0.0214992	0.0614779	0.0283912	0.0296632	0.0371286	0.0105306	0.0399919	0.0125847	0.0330434	0.0118494	0.0809396
	TCGA-BQ-7049-11A	KIRP	0.0228517	0.0750759	0.0347997	0.0245904	0.0378476	0.0129028	0.031553	0.0138338	0.02711	0.0124487	0.0737525
	TCGA-BQ-7050-11A	KIRP	0.0271418	0.0702495	0.0309559	0.0298657	0.0374967	0.0118773	0.0398615	0.0141203	0.048507	0.0111327	0.0735892
	TCGA-BQ-7051-11A	KIRP	0.0239383	0.0583537	0.0360042	0.0270377	0.0469454	0.0123952	0.0350528	0.0113326	0.0381659	0.0112263	0.0673351
	TCGA-BQ-7053-11A	KIRP	0.0342867	0.0899944	0.0420356	0.0347929	0.0351247	0.0104437	0.0414697	0.0146347	0.0416467	0.0109681	0.0720348
	TCGA-BQ-7055-11A	KIRP	0.0269666	0.0590309	0.0355071	0.0274975	0.0415292	0.0104201	0.0395916	0.0143665	0.0362888	0.0111143	0.0783459
	TCGA-BQ-7056-11A	KIRP	0.0314054	0.067342	0.0417453	0.0326669	0.044867	0.0125662	0.0412302	0.0129105	0.0387935	0.0123656	0.0855042
	TCGA-BQ-7058-11A	KIRP	0.0376149	0.0610647	0.0427786	0.0294096	0.0313112	0.0113297	0.0333256	0.0138752	0.0375576	0.0125114	0.0830508
	TCGA-BQ-7059-11A	KIRP	0.0324883	0.068038	0.0445488	0.0280477	0.0280894	0.0114278	0.0306016	0.0108401	0.0306513	0.0126743	0.0726387
	TCGA-BQ-7060-11A	KIRP	0.029229	0.067111	0.0357624	0.0263096	0.0415256	0.0111261	0.0441035	0.0130826	0.0255785	0.0128033	0.0711556
	TCGA-BQ-7061-11A	KIRP	0.0276166	0.0922672	0.0481895	0.0251917	0.0356993	0.0117744	0.0360472	0.0128128	0.0284811	0.0130701	0.070945
	TCGA-BQ-7062-11A	KIRP	0.0306682	0.0851675	0.0414696	0.0242788	0.0316813	0.00901351	0.0366108	0.0130648	0.0474346	0.0127201	0.0645233
	TCGA-DZ-6131-11A	KIRP	0.0262729	0.0705309	0.0311277	0.0258029	0.0304927	0.0123169	0.0357195	0.0113808	0.0331906	0.0125713	0.069171
	TCGA-DZ-6132-11A	KIRP	0.0274874	0.0657327	0.0458085	0.028124	0.0398364	0.0121072	0.0624164	0.0139458	0.0477225	0.012053	0.0733442
	TCGA-DZ-6133-11A	KIRP	0.0279154	0.0638686	0.0295035	0.0270137	0.0358547	0.0103788	0.0326792	0.0134886	0.0294098	0.0118159	0.067874
	TCGA-DZ-6134-11A	KIRP	0.0267583	0.0551052	0.0355959	0.0280728	0.0395822	0.00968476	0.0307682	0.0131822	0.0364379	0.0131413	0.0981326
	TCGA-DZ-6135-11A	KIRP	0.0243	0.0660937	0.0421177	0.0258459	0.0370759	0.0134843	0.0291849	0.0140172	0.0331219	0.011617	0.0845877
	TCGA-GL-6846-11A	KIRP	0.030643	0.0798837	0.0454464	0.0295566	0.040905	0.0135816	0.0336962	0.0124372	0.0436108	0.0119546	0.0582001
	TCGA-BC-A10Q-11A	LIHC	0.0432036	0.0913431	0.0427878	0.0342056	0.0403394	0.0227886	0.038722	0.0333775	0.0332302	0.0115789	0.109826
	TCGA-BC-A10R-11A	LIHC	0.0253511	0.0801675	0.0352953	0.0348881	0.0326328	0.0228475	0.0429932	0.0260849	0.0283103	0.0147282	0.075541
	TCGA-BC-A10S-11A	LIHC	0.0187227	0.066809	0.05043	0.0266309	0.0466862	0.0358792	0.0382495	0.0698068	0.0321899	0.0124264	0.109455
	TCGA-BC-A10T-11A	LIHC	0.0219354	0.0519418	0.0332073	0.0218495	0.0292309	0.0124757	0.0290033	0.0197078	0.0274902	0.0117057	0.0707213
	TCGA-BC-A10U-11A	LIHC	0.0301064	0.0626706	0.0376662	0.0256076	0.0323172	0.0136713	0.0314074	0.0159627	0.0304431	0.0101762	0.0652383
	TCGA-BC-A10W-11A	LIHC	0.0262315	0.0484762	0.0269658	0.0211851	0.0415299	0.0138661	0.0322676	0.0220546	0.0266561	0.0109774	0.0705995
	TCGA-BC-A10Y-11A	LIHC	0.0263259	0.0828519	0.0444958	0.0263464	0.0508801	0.0139181	0.041796	0.0150213	0.0271042	0.0127291	0.064413
	TCGA-BC-A10Z-11A	LIHC	0.0228685	0.0511516	0.0304464	0.0208222	0.0320359	0.0140403	0.0464091	0.0182605	0.0224039	0.0110044	0.0699339
	TCGA-BC-A110-11A	LIHC	0.0246238	0.0577271	0.0245806	0.0250379	0.036942	0.0167995	0.0366147	0.017067	0.0295138	0.0104341	0.0839461
	TCGA-BC-A112-11A	LIHC	0.0245898	0.0894787	0.0330064	0.0296139	0.024758	0.0322592	0.0441918	0.0349555	0.0231229	0.0144624	0.0652637
	TCGA-BC-A216-11A	LIHC	0.0284945	0.0694153	0.0277273	0.0245354	0.0372065	0.0119753	0.0322005	0.0148563	0.0437388	0.0128783	0.0805022
	TCGA-BD-A2L6-11A	LIHC	0.0224113	0.0620161	0.0314716	0.0244207	0.0306717	0.0167829	0.0288144	0.0167713	0.038948	0.0126408	0.0842774
	TCGA-BD-A3EP-11A	LIHC	0.025168	0.0953244	0.0367096	0.0248726	0.0326156	0.0159744	0.027603	0.0186847	0.0304775	0.0116875	0.078745
	TCGA-DD-A113-11A	LIHC	0.027744	0.0757329	0.0306635	0.0272722	0.0302322	0.0140521	0.0279842	0.0161363	0.0300068	0.0108662	0.0858159
	TCGA-DD-A114-11A	LIHC	0.0260423	0.0892993	0.0443181	0.0214269	0.0251768	0.0126764	0.0366299	0.0172286	0.0241997	0.0126655	0.0750084
	TCGA-DD-A115-11A	LIHC	0.034196	0.0919607	0.026662	0.0253378	0.0424849	0.0157571	0.0404768	0.0158429	0.0371876	0.0104181	0.0843037
	TCGA-DD-A116-11A	LIHC	0.0314055	0.0708581	0.0365233	0.0296391	0.0330104	0.020191	0.0314936	0.0205089	0.0203608	0.0125902	0.0720536
	TCGA-DD-A118-11A	LIHC	0.0254146	0.0657647	0.0317338	0.0275524	0.0342184	0.0149817	0.0468317	0.0204074	0.0321102	0.0136268	0.0653341
	TCGA-DD-A119-11A	LIHC	0.0230763	0.0619807	0.0243145	0.0227217	0.026549	0.0141465	0.0395833	0.0187161	0.0304035	0.011558	0.0496964
	TCGA-DD-A11A-11A	LIHC	0.0252107	0.0688502	0.0195834	0.0245655	0.0490946	0.0421262	0.037034	0.0438566	0.0250619	0.011722	0.0615307
	TCGA-DD-A11B-11A	LIHC	0.0260563	0.0931321	0.0311637	0.0324871	0.0331571	0.0183362	0.0417733	0.0214469	0.0367391	0.0128006	0.0680273
	TCGA-DD-A11C-11A	LIHC	0.0258066	0.0701405	0.0310927	0.0268264	0.0470208	0.0168608	0.0386679	0.0222945	0.0484896	0.0133687	0.0786498
	TCGA-DD-A11D-11A	LIHC	0.0239698	0.097263	0.0345927	0.0255302	0.0292841	0.0152882	0.045788	0.0157304	0.0307771	0.0131123	0.0814308
	TCGA-DD-A1E9-11A	LIHC	0.0638059	0.0712888	0.036872	0.020552	0.0377904	0.0168677	0.0303255	0.0194477	0.0292683	0.0107601	0.0645388
	TCGA-DD-A1EB-11A	LIHC	0.0200835	0.0525329	0.0359674	0.026045	0.0431951	0.0152466	0.0332767	0.022339	0.0351781	0.0112717	0.0797683
	TCGA-DD-A1EC-11A	LIHC	0.026578	0.053204	0.0253346	0.0317062	0.0517324	0.0316178	0.0289797	0.0177196	0.0363085	0.0122005	0.0696384
	TCGA-DD-A1ED-11A	LIHC	0.024096	0.0722602	0.0310794	0.0332708	0.0296628	0.0129452	0.0397606	0.0147335	0.0292431	0.0134211	0.0825372
	TCGA-DD-A1EE-11A	LIHC	0.0321121	0.056497	0.0288261	0.0275463	0.0453145	0.0166274	0.0292714	0.0161665	0.0324619	0.0126243	0.0716039
	TCGA-DD-A1EF-11A	LIHC	0.0261514	0.0893051	0.0353203	0.0294016	0.0339804	0.0151054	0.0516198	0.0206543	0.035657	0.0116612	0.0703517
	TCGA-DD-A1EG-11A	LIHC	0.0256379	0.0596245	0.0358152	0.0253245	0.0359404	0.015071	0.037707	0.0174849	0.0298254	0.0137574	0.0935999
	TCGA-DD-A1EH-11A	LIHC	0.0203338	0.0802522	0.0288067	0.030638	0.0448125	0.0131854	0.0335693	0.0132881	0.0276055	0.0114161	0.068333
	TCGA-DD-A1EI-11A	LIHC	0.0216147	0.053581	0.0295775	0.0237983	0.0418821	0.0192902	0.0355897	0.0169081	0.0323869	0.0128504	0.0713621
	TCGA-DD-A1EJ-11A	LIHC	0.0226783	0.072685	0.0382027	0.0284297	0.0405813	0.0134675	0.0337387	0.0265168	0.0417288	0.014352	0.0852927
	TCGA-DD-A1EL-11A	LIHC	0.0299061	0.0775286	0.0452126	0.0254851	0.0314171	0.0142465	0.0393809	0.0168707	0.0294282	0.0120791	0.0780947
	TCGA-DD-A39V-11A	LIHC	0.0241455	0.0700654	0.039841	0.0230627	0.0290868	0.0139233	0.0351623	0.0163054	0.0280969	0.011219	0.0681117
	TCGA-DD-A39W-11A	LIHC	0.0247104	0.0552452	0.0394518	0.0311348	0.0467659	0.0141956	0.0235254	0.0184267	0.0494568	0.0121318	0.064594
	TCGA-DD-A39X-11A	LIHC	0.0290149	0.0689583	0.0350421	0.0286595	0.0437541	0.0141676	0.0281397	0.0172216	0.0315205	0.0119542	0.0692257
	TCGA-DD-A39Z-11A	LIHC	0.025595	0.0671465	0.0283845	0.0281653	0.0350598	0.0140196	0.0330291	0.0191647	0.0320888	0.0115277	0.0734716
	TCGA-DD-A3A1-11A	LIHC	0.0327881	0.0661682	0.0362072	0.0288849	0.0358586	0.0158543	0.0383762	0.0262593	0.0521471	0.0129331	0.0742973
	TCGA-DD-A3A2-11A	LIHC	0.0301456	0.0687763	0.0254953	0.0308605	0.0306524	0.0152375	0.0376976	0.0180671	0.0346679	0.0124569	0.0764297
	TCGA-DD-A3A3-11A	LIHC	0.0240998	0.0644261	0.0260836	0.025812	0.0287648	0.0157848	0.0401909	0.0152897	0.0426394	0.0116512	0.0666099
	TCGA-EP-A12J-11A	LIHC	0.0358633	0.10142	0.0364789	0.0253956	0.0483086	0.0174717	0.0373953	0.0176036	0.0234197	0.0114483	0.0704062
	TCGA-EP-A26S-11A	LIHC	0.0222714	0.0902655	0.0305018	0.0256589	0.0367902	0.0115286	0.0545784	0.0160795	0.0422153	0.0116488	0.0630562
	TCGA-ES-A2HS-11A	LIHC	0.0336806	0.0881583	0.0394218	0.0296438	0.0410778	0.0131445	0.0306542	0.014225	0.046295	0.0131171	0.0720084
	TCGA-ES-A2HT-11A	LIHC	0.0329178	0.0672558	0.0459219	0.0286613	0.0324391	0.0135064	0.0341165	0.0149071	0.0622727	0.0128885	0.0956858
	TCGA-FV-A23B-11A	LIHC	0.0281255	0.0736845	0.0328184	0.0234951	0.0355306	0.0154396	0.0363342	0.016135	0.0284901	0.0129776	0.0704537
	TCGA-FV-A2QR-11A	LIHC	0.0246532	0.0745726	0.0446206	0.0233654	0.0360128	0.0148197	0.0320621	0.0169872	0.0355739	0.010893	0.0870944
	TCGA-G3-A25W-11A	LIHC	0.0203188	0.0952869	0.0396074	0.0297362	0.0397871	0.0155486	0.035721	0.0144192	0.0368793	0.0106644	0.0985889
	TCGA-G3-A25X-11A	LIHC	0.0323546	0.069883	0.0283455	0.0270496	0.032532	0.0131574	0.0392551	0.0148122	0.029719	0.0130062	0.0935678
	TCGA-05-5420-11A	LUAD	0.0202699	0.0752874	0.02637	0.0218954	0.0328621	0.0121415	0.0220353	0.0145304	0.0271597	0.00935229	0.0726497
	TCGA-38-4631-11A	LUAD	0.0475822	0.0934582	0.0401936	0.0340833	0.0372719	0.0169107	0.03903	0.0178282	0.0303096	0.0124052	0.0728407
	TCGA-38-4632-11A	LUAD	0.0378166	0.0698612	0.0494635	0.0351822	0.0479724	0.0171975	0.0349922	0.0171217	0.0385048	0.0124375	0.0875504
	TCGA-44-2655-11A	LUAD	0.0326634	0.0650087	0.0331488	0.0337858	0.0343203	0.0138996	0.0276635	0.0168786	0.0469787	0.0117232	0.0727964
	TCGA-44-2656-11A	LUAD	0.0273768	0.0693544	0.0331935	0.0357528	0.029651	0.0131533	0.0228485	0.016636	0.0247108	0.0104716	0.0549423
	TCGA-44-2659-11A	LUAD	0.0295429	0.105459	0.0350116	0.0294057	0.0284676	0.0137325	0.0236213	0.014456	0.0242698	0.00898009	0.0662295
	TCGA-44-2662-11A	LUAD	0.0318654	0.0825806	0.0245898	0.0336415	0.047745	0.0158401	0.0212281	0.0194398	0.0185778	0.00930973	0.0498368
	TCGA-44-2665-11A	LUAD	0.0262624	0.0822724	0.0191609	0.030133	0.0319135	0.0161653	0.0246558	0.0189746	0.0203771	0.00861854	0.0442345
	TCGA-44-2668-11A	LUAD	0.02443	0.180485	0.0280037	0.0356948	0.0309195	0.0148967	0.0210225	0.0163565	0.0704574	0.011545	0.0635294
	TCGA-44-5643-11A	LUAD	0.0520015	0.107486	0.037032	0.0327549	0.0422603	0.0150434	0.0289982	0.0223544	0.0278874	0.0107375	0.0577683
	TCGA-44-5645-11A	LUAD	0.0288426	0.0923243	0.0495991	0.0192664	0.033616	0.0156406	0.0298931	0.0164515	0.0347816	0.0101129	0.0767306
	TCGA-44-6144-11A	LUAD	0.035603	0.0811316	0.0523751	0.0520928	0.0485132	0.0185386	0.0499508	0.0177547	0.0391079	0.0131395	0.0784609
	TCGA-44-6145-11A	LUAD	0.0309241	0.115279	0.0457661	0.0363886	0.0456381	0.0149186	0.0525892	0.0175989	0.0361006	0.0142994	0.0560107
	TCGA-44-6146-11A	LUAD	0.0328211	0.110751	0.0448955	0.0416662	0.0539362	0.0145266	0.0443424	0.0197267	0.0640391	0.0118417	0.0927079
	TCGA-44-6147-11A	LUAD	0.0394589	0.058333	0.0366791	0.0272616	0.0430234	0.0170876	0.0374371	0.0158966	0.0477198	0.0131049	0.0556193
	TCGA-44-6148-11A	LUAD	0.0329225	0.0764158	0.0329905	0.0382643	0.0412272	0.0153685	0.0380768	0.0169397	0.043313	0.0133981	0.0706091
	TCGA-44-6778-11A	LUAD	0.0323205	0.154288	0.0697506	0.0273502	0.0415023	0.0161597	0.0423078	0.0184144	0.0272746	0.0111263	0.0870553
	TCGA-49-4488-11A	LUAD	0.0360422	0.0982209	0.0430649	0.0424963	0.0413907	0.0192016	0.0423243	0.0199316	0.0783712	0.011458	0.0630743
	TCGA-49-6745-11A	LUAD	0.03107	0.100877	0.0592627	0.0283145	0.0435413	0.016783	0.0297309	0.0175012	0.0403773	0.0128199	0.0811875
	TCGA-50-5930-11A	LUAD	0.0311527	0.0898248	0.0354155	0.0361532	0.0674202	0.0157072	0.0372354	0.0167281	0.0367937	0.0111361	0.0847452
	TCGA-50-5931-11A	LUAD	0.0283815	0.0998615	0.0318651	0.0417034	0.0384635	0.0153642	0.0337612	0.0184279	0.0353325	0.0108819	0.0813971
	TCGA-50-5932-11A	LUAD	0.0405852	0.0916888	0.0467575	0.0271291	0.0382667	0.0167181	0.0394011	0.0177336	0.0664153	0.0141453	0.0659538
	TCGA-50-5933-11A	LUAD	0.0270237	0.077211	0.0302559	0.0452974	0.0342761	0.0188318	0.0653383	0.01843	0.0291986	0.0159087	0.0598814
	TCGA-50-5935-11A	LUAD	0.036282	0.0980773	0.0473952	0.031936	0.0375215	0.0181717	0.035212	0.0173204	0.0378787	0.0117751	0.0696291
	TCGA-50-5936-11A	LUAD	0.0253204	0.0730878	0.0386297	0.0238277	0.033132	0.014249	0.0313014	0.019788	0.0244806	0.0107829	0.0685175
	TCGA-50-5939-11A	LUAD	0.0230347	0.0897557	0.0321016	0.0190549	0.0296457	0.0119201	0.0315588	0.0145923	0.041371	0.00973773	0.0691421
	TCGA-50-6591-11A	LUAD	0.0317403	0.102936	0.0397584	0.0532684	0.0535152	0.0195231	0.0462186	0.0217762	0.0245984	0.0131508	0.0743711
	TCGA-50-6592-11A	LUAD	0.0233354	0.0542005	0.0433485	0.020256	0.0380187	0.027215	0.0265885	0.0194649	0.0247338	0.0114392	0.10299
	TCGA-50-6593-11A	LUAD	0.0460694	0.102288	0.057272	0.0286479	0.0354424	0.0160394	0.0455683	0.0158153	0.0535416	0.0121899	0.0647704
	TCGA-50-6594-11A	LUAD	0.0373581	0.0681136	0.0484188	0.0234115	0.0339467	0.0133457	0.0316496	0.0154917	0.0250689	0.0118532	0.0643863
	TCGA-73-4658-11A	LUAD	0.0357778	0.108933	0.0417153	0.0303646	0.0433691	0.0157388	0.0462246	0.0186811	0.0395378	0.0157787	0.0667164
	TCGA-73-4676-11A	LUAD	0.0335101	0.101124	0.0334173	0.0371911	0.0352251	0.0256978	0.0417778	0.0229692	0.0697234	0.0146173	0.0904448
	TCGA-18-3417-11A	LUSC	0.0236766	0.0649345	0.0328734	0.0264051	0.0285456	0.0116669	0.0274185	0.0159681	0.0335393	0.00874449	0.058814
	TCGA-18-4721-11A	LUSC	0.0249173	0.0847041	0.0299435	0.0251159	0.0333982	0.0106301	0.0288709	0.0121683	0.0351315	0.00916304	0.0648581
	TCGA-18-5592-11A	LUSC	0.022561	0.0697098	0.0437543	0.0186849	0.0334374	0.0148675	0.0314897	0.0139657	0.0364816	0.00935926	0.0663846
	TCGA-18-5595-11A	LUSC	0.0268359	0.0850524	0.028798	0.022315	0.0380457	0.013403	0.0230861	0.0150094	0.0406804	0.00971161	0.0494764
	TCGA-22-4599-11A	LUSC	0.0223921	0.0945421	0.0302948	0.0197834	0.0295429	0.00889139	0.0281063	0.0127329	0.0256203	0.00978575	0.103808
	TCGA-22-4601-11A	LUSC	0.0270082	0.0768775	0.0434136	0.0233484	0.0288897	0.0101174	0.0309617	0.0128135	0.0195861	0.0101257	0.0561106
	TCGA-22-4613-11A	LUSC	0.0250425	0.0634738	0.0315111	0.0252809	0.0333169	0.0115477	0.0359388	0.0129609	0.030013	0.00963177	0.053302
	TCGA-22-5471-11A	LUSC	0.0220792	0.0776612	0.0295362	0.025594	0.0332017	0.0118862	0.02358	0.013333	0.027398	0.00947587	0.0612623
	TCGA-22-5472-11A	LUSC	0.0206891	0.0797855	0.0281242	0.0300158	0.0310125	0.0212192	0.0246663	0.0164724	0.0235017	0.00944642	0.0623151
	TCGA-22-5473-11A	LUSC	0.021952	0.0953856	0.0320484	0.024803	0.0296051	0.00951286	0.0235901	0.0134594	0.0272416	0.0107097	0.0679037
	TCGA-22-5474-11A	LUSC	0.0248696	0.0603515	0.0308024	0.0256295	0.0292082	0.0110614	0.0311759	0.0161134	0.0269646	0.008365	0.071715
	TCGA-22-5477-11A	LUSC	0.0283006	0.119928	0.0260749	0.0224729	0.0390569	0.0104804	0.0286691	0.0145969	0.0290469	0.00918382	0.051368
	TCGA-22-5478-11A	LUSC	0.0258169	0.138554	0.0395108	0.0256886	0.0386018	0.0131418	0.0335688	0.0152871	0.0338094	0.00942424	0.0828988
	TCGA-22-5480-11A	LUSC	0.0334488	0.0889058	0.0286124	0.0211706	0.0332718	0.0151647	0.0272474	0.013604	0.0384658	0.00992823	0.0610435
	TCGA-22-5482-11A	LUSC	0.0249123	0.101154	0.0524189	0.0243192	0.0309749	0.0113671	0.0270458	0.0166418	0.0192731	0.00909473	0.0477983
	TCGA-22-5485-11A	LUSC	0.0312921	0.0928225	0.0441567	0.0212233	0.0324782	0.013268	0.0330971	0.0131838	0.0239704	0.00974641	0.0683981
	TCGA-22-5489-11A	LUSC	0.0243725	0.0786823	0.0297165	0.0228354	0.0392452	0.012956	0.035934	0.0137814	0.0408805	0.00958617	0.0776245
	TCGA-22-5491-11A	LUSC	0.0210107	0.0930063	0.0314811	0.0228256	0.0339126	0.011561	0.0410653	0.0166823	0.036529	0.00916095	0.0738512
	TCGA-22-5492-11A	LUSC	0.0248639	0.0669769	0.0298543	0.0222962	0.0332142	0.0145046	0.0246164	0.015613	0.0318879	0.00994445	0.0707301
	TCGA-33-4566-11A	LUSC	0.024931	0.0647155	0.0236886	0.0284794	0.036283	0.0097874	0.0345048	0.0123625	0.0458131	0.0104967	0.0597322
	TCGA-33-4579-11A	LUSC	0.0307989	0.0838864	0.0418898	0.0204315	0.0379577	0.00995632	0.038134	0.0119568	0.0311651	0.0102241	0.0612441
	TCGA-33-4582-11A	LUSC	0.0247165	0.0898217	0.0303146	0.0261983	0.030267	0.00972006	0.0294474	0.0122063	0.031214	0.00997102	0.0626821
	TCGA-33-4583-11A	LUSC	0.02965	0.0762035	0.0182945	0.0247428	0.0407463	0.0108418	0.0212417	0.0132277	0.0269462	0.0109552	0.0496779
	TCGA-33-4586-11A	LUSC	0.0306992	0.116752	0.0401376	0.0191086	0.0362028	0.0107522	0.0354591	0.0111345	0.0314254	0.00970409	0.0664462
	TCGA-33-4589-11A	LUSC	0.0206371	0.0577833	0.0292206	0.024821	0.0354173	0.0111354	0.029075	0.015132	0.0370817	0.0110023	0.0488884
	TCGA-34-5929-11A	LUSC	0.0235806	0.0635068	0.0234432	0.0198545	0.0315647	0.0128296	0.0322338	0.0192856	0.0282351	0.0103683	0.0693959
	TCGA-39-5011-11A	LUSC	0.0225468	0.102466	0.0291481	0.0168782	0.0238778	0.0118789	0.0217998	0.013017	0.0210544	0.0095273	0.0510778
	TCGA-39-5016-11A	LUSC	0.0224163	0.100913	0.0307368	0.0249491	0.0348383	0.0126361	0.0312459	0.0150328	0.0365097	0.00927128	0.0508093
	TCGA-39-5019-11A	LUSC	0.0246735	0.0775631	0.0217075	0.0231601	0.0569196	0.0141847	0.0570442	0.0197763	0.0263264	0.00852088	0.0770578
	TCGA-39-5021-11A	LUSC	0.024229	0.0746151	0.0205047	0.0272292	0.0341001	0.0123917	0.0210077	0.0157914	0.0324563	0.00978638	0.0695922
	TCGA-39-5028-11A	LUSC	0.0235603	0.0779279	0.0282288	0.0225028	0.0258802	0.0111021	0.0235345	0.0140458	0.022936	0.0101154	0.0592116
	TCGA-39-5029-11A	LUSC	0.0215431	0.0631054	0.0275485	0.0240395	0.0314971	0.0114815	0.0313593	0.0132621	0.0382952	0.00940649	0.0504247
	TCGA-39-5030-11A	LUSC	0.0222188	0.089825	0.0331817	0.0241146	0.0310306	0.0112447	0.0313311	0.0132989	0.0261932	0.00916942	0.0538291
	TCGA-39-5031-11A	LUSC	0.0205801	0.082341	0.0236795	0.0379464	0.033315	0.0127576	0.0284281	0.0149963	0.0338563	0.00973994	0.0537386
	TCGA-39-5034-11A	LUSC	0.025635	0.069581	0.0327776	0.0254999	0.0299714	0.011774	0.0280477	0.0120022	0.0339752	0.00964104	0.0630958
	TCGA-39-5035-11A	LUSC	0.0222352	0.115939	0.0339608	0.0254927	0.0290428	0.0112905	0.0272504	0.0135612	0.02261	0.00894087	0.0523964
	TCGA-39-5036-11A	LUSC	0.0186575	0.0693272	0.0244284	0.0208218	0.0315176	0.0116246	0.0271546	0.0119861	0.0232706	0.01017	0.0550779
	TCGA-39-5037-11A	LUSC	0.0185329	0.055173	0.025706	0.0295631	0.0296984	0.0121182	0.0248652	0.0144507	0.0275321	0.0113418	0.0496275
	TCGA-39-5039-11A	LUSC	0.0202375	0.0996719	0.0273418	0.0198007	0.0333793	0.0112108	0.0277615	0.0127673	0.0415946	0.00867263	0.0698104
	TCGA-43-3394-11A	LUSC	0.0392741	0.0833633	0.0523666	0.0316922	0.0353418	0.0130915	0.0220669	0.0186388	0.0759346	0.00931558	0.0960018
	TCGA-43-3920-11B	LUSC	0.0292885	0.0638562	0.0320358	0.0310962	0.0330332	0.0137312	0.0334557	0.0133834	0.0435598	0.00884543	0.0579634
	TCGA-43-5668-11A	LUSC	0.0375545	0.0768421	0.0360677	0.0177133	0.0227015	0.0140577	0.0278354	0.0182333	0.0168118	0.0106978	0.0631948
	TCGA-43-6771-11A	LUSC	0.0193806	0.0823368	0.0370474	0.0246546	0.0302747	0.0141765	0.0286845	0.0159483	0.0201355	0.00996855	0.0621911
	TCGA-FZ-5919-11A	PAAD	0.0241582	0.0521954	0.0220792	0.0179833	0.0275832	0.00972239	0.0254104	0.0128304	0.0316181	0.00920428	0.0661804
	TCGA-FZ-5920-11A	PAAD	0.0200851	0.0702898	0.0364023	0.0230367	0.0313277	0.00802694	0.0249903	0.0113918	0.0306914	0.00909813	0.0616908
	TCGA-FZ-5922-11A	PAAD	0.0251767	0.064663	0.0310449	0.0240121	0.0270187	0.0109193	0.024696	0.0116466	0.0233276	0.00902393	0.065456
	TCGA-FZ-5923-11A	PAAD	0.0209414	0.0696538	0.0193696	0.0209571	0.0298987	0.011308	0.0271321	0.0122243	0.0165258	0.00895767	0.0711614
	TCGA-FZ-5924-11A	PAAD	0.0237697	0.0706735	0.0292912	0.0197062	0.0275214	0.0107069	0.0259613	0.0133193	0.0186954	0.0095638	0.0615281
	TCGA-FZ-5926-11A	PAAD	0.0231053	0.0768735	0.0202388	0.0186693	0.0220148	0.0113912	0.0233291	0.0193306	0.0220364	0.00898048	0.0775351
	TCGA-H6-8124-11A	PAAD	0.0219092	0.0638862	0.035642	0.0258552	0.0315681	0.0151647	0.0291088	0.0179557	0.0242918	0.0109275	0.072474
	TCGA-H6-A45N-11A	PAAD	0.0297387	0.11392	0.0289726	0.0272621	0.0326347	0.0125119	0.0278461	0.0194484	0.0354739	0.0141673	0.0593079
	TCGA-HV-A5A3-11A	PAAD	0.0291133	0.086941	0.0297522	0.0336492	0.0334074	0.0130228	0.0214044	0.0129656	0.026749	0.00890973	0.0522517
	TCGA-YB-A89D-11A	PAAD	0.0321584	0.0830443	0.0449813	0.0387575	0.0347507	0.0154928	0.0464492	0.0151252	0.0382032	0.0157343	0.0749697
	TCGA-P8-A5KC-11A	PCPG	0.0329064	0.113104	0.0322781	0.0363863	0.0431562	0.0190129	0.03346	0.0195657	0.0313692	0.0152071	0.0648464
	TCGA-P8-A5KD-11A	PCPG	0.0250847	0.0619527	0.0262028	0.0285613	0.0308572	0.0178308	0.0328262	0.0179484	0.0305611	0.0148404	0.060301
	TCGA-SQ-A6I4-11A	PCPG	0.0310031	0.168098	0.0309776	0.0347135	0.0268446	0.0127908	0.0390966	0.01426	0.0281185	0.0163674	0.0539618
	TCGA-CH-5761-11A	PRAD	0.0221379	0.0603138	0.0329542	0.0266975	0.0321017	0.0168766	0.0280381	0.0154511	0.0327112	0.0107808	0.0629081
	TCGA-CH-5762-11A	PRAD	0.0340782	0.0704232	0.0327058	0.0242134	0.0445088	0.0147291	0.0404544	0.0216446	0.0432382	0.0107244	0.0759251
	TCGA-CH-5763-11A	PRAD	0.0341524	0.121079	0.0215132	0.0693875	0.0320777	0.0137192	0.0275723	0.0219851	0.0151984	0.013192	0.0583102
	TCGA-CH-5764-11A	PRAD	0.0221803	0.0883585	0.0322376	0.0233355	0.0333668	0.0129242	0.0370188	0.0189481	0.0301361	0.0114684	0.0695479
	TCGA-CH-5765-11A	PRAD	0.028768	0.0755931	0.0339639	0.0276307	0.0448488	0.0144785	0.0320699	0.0221	0.0472283	0.0114707	0.0545983
	TCGA-CH-5766-11A	PRAD	0.0249138	0.0538352	0.027119	0.019687	0.0284182	0.0136546	0.0292584	0.0189559	0.0205101	0.0101589	0.0788311
	TCGA-CH-5767-11B	PRAD	0.0365134	0.100861	0.0605055	0.0259481	0.0487161	0.0143923	0.0390048	0.0155935	0.0449871	0.0124505	0.10424
	TCGA-CH-5768-11A	PRAD	0.0290298	0.0799299	0.0308545	0.0235198	0.0345125	0.0125158	0.0306557	0.0199831	0.0203787	0.010478	0.0839416
	TCGA-CH-5769-11A	PRAD	0.0291999	0.284993	0.0647321	0.0331375	0.0269904	0.0144716	0.0288613	0.0159895	0.0257082	0.0100418	0.0633582
	TCGA-CH-5771-11A	PRAD	0.0308989	0.0920307	0.0314599	0.0206312	0.0393805	0.0118411	0.0387806	0.0144838	0.0314609	0.0113982	0.0810106
	TCGA-CH-5772-11A	PRAD	0.0260213	0.047746	0.0384917	0.0321442	0.0393061	0.0140926	0.0325827	0.0138187	0.0387686	0.0125105	0.0964779
	TCGA-EJ-7123-11A	PRAD	0.0337834	0.0972511	0.0391262	0.053168	0.0456252	0.0155136	0.0418926	0.0140319	0.0451907	0.0130958	0.0775301
	TCGA-EJ-7125-11A	PRAD	0.0285432	0.0666542	0.0360562	0.0317246	0.0345847	0.0128333	0.0528236	0.0127584	0.0522339	0.0109906	0.0955805
	TCGA-EJ-7317-11A	PRAD	0.0314541	0.0757342	0.0468386	0.0238947	0.034121	0.0149201	0.0399454	0.0178159	0.0221645	0.0102322	0.0715384
	TCGA-EJ-7327-11A	PRAD	0.0331434	0.128775	0.0427751	0.0374916	0.0436833	0.0124278	0.029504	0.0184896	0.0381044	0.0141345	0.0636004
	TCGA-EJ-7328-11A	PRAD	0.0299426	0.079909	0.0417805	0.0246507	0.0349838	0.0117658	0.0326684	0.0123613	0.0303502	0.0112222	0.0745106
	TCGA-EJ-7331-11A	PRAD	0.0256739	0.123438	0.0378398	0.0246102	0.0471615	0.0122561	0.0363267	0.0142309	0.0477183	0.011548	0.092638
	TCGA-EJ-7781-11A	PRAD	0.039217	0.0846234	0.0508733	0.0217574	0.0305757	0.0157478	0.0294507	0.014679	0.0320407	0.0105459	0.0695304
	TCGA-EJ-7782-11A	PRAD	0.0309385	0.0748985	0.0461075	0.0243979	0.0321756	0.011179	0.0331594	0.0129134	0.0259233	0.0117489	0.0606009
	TCGA-EJ-7784-11A	PRAD	0.0408339	0.0980166	0.0357362	0.0313176	0.0410986	0.0123733	0.0273182	0.0137257	0.0336384	0.0125569	0.0692781
	TCGA-EJ-7785-11A	PRAD	0.0270761	0.0590756	0.0359703	0.0259824	0.0385171	0.0105877	0.0318225	0.0120897	0.0384849	0.0130484	0.0757648
	TCGA-EJ-7786-11A	PRAD	0.0304744	0.16793	0.0524195	0.0239339	0.0358366	0.010681	0.0319702	0.0138322	0.0389537	0.0112816	0.0757401
	TCGA-EJ-7789-11A	PRAD	0.0323585	0.0952879	0.0591719	0.0289016	0.0481226	0.0112112	0.0389326	0.0142429	0.0404383	0.0125585	0.0971654
	TCGA-EJ-7792-11A	PRAD	0.0594439	0.0779793	0.0427847	0.0256067	0.0339905	0.0146181	0.0312099	0.0148594	0.0247335	0.0121327	0.0746781
	TCGA-EJ-7794-11A	PRAD	0.0296467	0.093097	0.049628	0.0237768	0.0420506	0.0107833	0.0322394	0.0145848	0.0387878	0.0103037	0.0633883
	TCGA-G9-6332-11A	PRAD	0.0317153	0.0851278	0.0335329	0.0406421	0.0640406	0.0128158	0.0507595	0.0179768	0.0794595	0.0137805	0.0916036
	TCGA-G9-6333-11A	PRAD	0.0284008	0.0746655	0.0476077	0.0326109	0.0373125	0.0119867	0.038877	0.014536	0.0439459	0.0127022	0.0639615
	TCGA-G9-6342-11A	PRAD	0.0302155	0.068012	0.0648895	0.0264843	0.0437589	0.0154571	0.0280672	0.0133056	0.0353241	0.0114156	0.0749834
	TCGA-G9-6348-11A	PRAD	0.0397208	0.108475	0.0591665	0.0351824	0.045558	0.0139892	0.0351753	0.0178816	0.0349336	0.0126076	0.0848645
	TCGA-G9-6351-11A	PRAD	0.0321508	0.0651006	0.03251	0.0443083	0.0380944	0.0179373	0.0470188	0.012679	0.0332614	0.012633	0.0820818
	TCGA-G9-6353-11A	PRAD	0.0349583	0.0743978	0.0570433	0.0315113	0.0417631	0.0137947	0.034418	0.0169038	0.0519138	0.012235	0.0552072
	TCGA-G9-6356-11A	PRAD	0.0344809	0.0997567	0.06275	0.0305787	0.0399671	0.0150864	0.0417252	0.0161356	0.0335435	0.0130213	0.0851312
	TCGA-G9-6362-11A	PRAD	0.0269334	0.0702413	0.0362	0.028918	0.0508239	0.0169186	0.0393492	0.0149262	0.0332143	0.0140853	0.106255
	TCGA-G9-6363-11A	PRAD	0.0261475	0.0646992	0.037875	0.0267503	0.0453356	0.0165454	0.0327286	0.016018	0.0285562	0.0124028	0.0929557
	TCGA-G9-6364-11A	PRAD	0.0256243	0.0778535	0.0448524	0.0286642	0.0393909	0.0118721	0.0419835	0.0165196	0.053839	0.0146567	0.085146
	TCGA-G9-6365-11A	PRAD	0.028802	0.0898149	0.0490564	0.031162	0.0447909	0.0171037	0.0431953	0.018645	0.0490447	0.0112503	0.0770967
	TCGA-G9-6367-11A	PRAD	0.0281809	0.0802566	0.0480056	0.0319991	0.0427888	0.0148635	0.0378787	0.0184889	0.0465997	0.0141126	0.0751479
	TCGA-G9-6373-11A	PRAD	0.0236887	0.080762	0.0394643	0.0347977	0.0454335	0.0156237	0.0403618	0.0174393	0.0474312	0.014802	0.091801
	TCGA-G9-6384-11A	PRAD	0.0427826	0.113864	0.0401203	0.027512	0.0507129	0.0114839	0.0344233	0.0206352	0.0570348	0.0127435	0.0745691
	TCGA-G9-6385-11A	PRAD	0.0307408	0.108332	0.0563556	0.0312651	0.0436185	0.0125545	0.0319133	0.0147081	0.075255	0.0105268	0.105825
	TCGA-G9-6494-11A	PRAD	0.0314485	0.0794627	0.0458943	0.0314902	0.0352795	0.0136674	0.0327202	0.0155682	0.0409816	0.0113485	0.0906369
	TCGA-G9-6496-11A	PRAD	0.0407078	0.110531	0.0549071	0.0475076	0.04048	0.014374	0.0450234	0.0133548	0.030271	0.0115113	0.093946
	TCGA-G9-6499-11A	PRAD	0.0254135	0.0551945	0.0411089	0.0331718	0.0289906	0.0151214	0.0441793	0.0149504	0.0416342	0.0115962	0.0723004
	TCGA-HC-7211-11A	PRAD	0.0336404	0.0707952	0.0348662	0.0228243	0.0538845	0.0111831	0.0400387	0.012505	0.0364455	0.0103037	0.0732154
	TCGA-HC-7737-11A	PRAD	0.0496529	0.147929	0.0561256	0.0258554	0.0362165	0.0139145	0.0403843	0.0173014	0.0306976	0.0130675	0.0732309
	TCGA-HC-7742-11A	PRAD	0.0296768	0.0598606	0.0331224	0.0277929	0.0259215	0.0118736	0.0321886	0.0129572	0.0447363	0.0115573	0.0631138
	TCGA-HC-7745-11A	PRAD	0.0361339	0.0548871	0.0468186	0.0307246	0.0407368	0.0119465	0.0452997	0.0134934	0.0321646	0.0132074	0.0550605
	TCGA-HC-7752-11A	PRAD	0.027927	0.0738888	0.0348692	0.0262973	0.0285474	0.0115128	0.0491666	0.014349	0.0698058	0.0106281	0.0532069
	TCGA-HC-7819-11A	PRAD	0.0296794	0.0678797	0.0529061	0.0316521	0.033619	0.0127	0.0412039	0.0134214	0.0399493	0.0131143	0.0873618
	TCGA-HC-7820-11A	PRAD	0.0298142	0.0771192	0.0529578	0.028276	0.0374052	0.0123346	0.0397509	0.011531	0.0386929	0.01434	0.0742791
[truncated: 115 more rows]

## Sheet: TYW5
	Dataset S2F: Methylation of the TCGA datasets of normal tissues for the TYW5 gene. Methylation data (blue header) includes all CpG sites interrogated with the HumanMethylation450 beadarray (green=unmethylated; red=methylated), incluiding the annotation of the CpGs in terms of chromosome (CHR), location (MAPINFO) and affected gene (USCS REFGENE NAME).
[truncated: 739 more rows]
