# Supplementary material for: Epigenetic loss of the transfer RNA-modifying enzyme TYW2 induces ribosome frameshifts in colon cancer
Source: Proc Natl Acad Sci U S A. 2020 Aug 10;117(34):20785–93. doi: 10.1073/pnas.2003358117 (PMC7456070; doi:10.1073/pnas.2003358117)
Supplement: Supplementary File [file pnas.2003358117.sd03.xlsx]

## Sheet: TRMT5
	Dataset S3A: Methylation data of COSMIC cell lines project dataset for the TRMT5 gene. Methylation data includes all CpG sites interrogated with the HumanMethylation450 beadarray (green=unmethylated; red=methylated), incluiding the annotation of the CpGs in terms of chromosome (CHR), location (MAPINFO) and affected gene (USCS REFGENE NAME).
			Methylation
	TargetID		cg14928991	cg26161780	cg18555206	cg23310502	cg14352119	cg13980399	cg13676204	cg12771281	cg15324973	cg02109283	cg09920522
	CHR		14
	MAPINFO		61448281	61448269	61448126	61447924	61447915	61447828	61447819	61447817	61447582	61447568	61447507
	NAME		TRMT5
	Cell Line	Tissue
	SW13	AdrenalGland	0.057	0.07	0.09	0.033	0.089	0.005	0.001	0.01	0.039	0.055	0.025
	TASK1	AskinTumor	0.058	0.071	0.102	0.023	0.093	0.012	0.001	0.004	0.058	0.065	0.036
	EGI-1	BiliaryTract	0.06	0.072	0.091	0.037	0.115	0.013	0.006	0.018	0.054	0.061	0.03
	ETK-1	BiliaryTract	0.054	0.057	0.093	0.028	0.111	0.006	0.01	0.023	0.084	0.063	0.022
	HuCCT1	BiliaryTract	0.092	0.088	0.111	0.044	0.113	0.019	0.006	0.056	0.127	0.092	0.062
	TGBC1TKB	BiliaryTract	0.046	0.053	0.107	0.026	0.103	0.008	0.009	0.011	0.04	0.057	0.026
	TGBC24TKB	BiliaryTract	0.066	0.066	0.11	0.044	0.119	0.019	0.008	0.011	0.078	0.066	0.051
	A673	Bone	0.054	0.063	0.08	0.045	0.108	0.009	0.009	0.012	0.057	0.072	0.028
	CADO-ES1	Bone	0.08	0.07	0.108	0.035	0.117	0.005	0.002	0.004	0.056	0.088	0.064
	CAL-72	Bone	0.058	0.205	0.095	0.035	0.094	0.011	0.007	0.014	0.06	0.066	0.027
	CAL-78	Bone	0.074	0.076	0.101	0.04	0.12	0.006	0	0.006	0.076	0.126	0.062
	CS1	Bone	0.08	0.095	0.115	0.03	0.113	0.017	0.011	0.039	0.063	0.07	0.059
	ES1	Bone	0.053	0.073	0.093	0.028	0.091	0.008	0.005	0.005	0.05	0.058	0.023
	ES3	Bone	0.051	0.058	0.093	0.022	0.104	0.008	0.003	0.01	0.049	0.049	0.016
	ES4	Bone	0.053	0.075	0.106	0.031	0.08	0.014	0.003	0.014	0.055	0.06	0.018
	ES5	Bone	0.054	0.063	0.088	0.025	0.103	0.015	0.001	0.003	0.049	0.071	0.024
	ES6	Bone	0.041	0.055	0.087	0.02	0.082	0	0.001	0.004	0.045	0.05	0.015
	ES7	Bone	0.052	0.06	0.079	0.021	0.111	0.005	0.005	0.014	0.037	0.052	0.016
	ES8	Bone	0.055	0.062	0.087	0.02	0.101	0.013	0.003	0.01	0.063	0.052	0.023
	EW-1	Bone	0.046	0.057	0.095	0.031	0.088	0.005	0.003	0.01	0.033	0.048	0.013
	EW-11	Bone	0.045	0.061	0.104	0.023	0.091	0	0	0.004	0.038	0.044	0.016
	EW-12	Bone	0.045	0.067	0.09	0.022	0.103	0.01	0.002	0.006	0.04	0.056	0.026
	EW-13	Bone	0.06	0.062	0.093	0.025	0.115	0.009	0.004	0.012	0.089	0.174	0.029
	EW-16	Bone	0.053	0.073	0.085	0.033	0.098	0.011	0.001	0.018	0.066	0.089	0.03
	EW-18	Bone	0.056	0.061	0.083	0.016	0.088	0.009	0.001	0.011	0.047	0.055	0.021
	EW-22	Bone	0.048	0.057	0.102	0.03	0.111	0.004	0	0.006	0.045	0.051	0.032
	EW-24	Bone	0.045	0.046	0.093	0.023	0.074	0.007	0.002	0.01	0.049	0.058	0.031
	EW-3	Bone	0.059	0.06	0.073	0.034	0.103	0.004	0.006	0.008	0.049	0.06	0.025
	EW-7	Bone	0.048	0.071	0.08	0.026	0.071	0.006	0.002	0.006	0.036	0.057	0.033
	H-EMC-SS	Bone	0.087	0.093	0.11	0.055	0.127	0.026	0.037	0.03	0.107	0.104	0.041
	HOS	Bone	0.052	0.062	0.091	0.032	0.079	0.005	0.007	0.008	0.058	0.055	0.003
	HuO-3N1	Bone	0.058	0.061	0.097	0.025	0.092	0.009	0.002	0.012	0.049	0.057	0.027
	HuO9	Bone	0.057	0.092	0.111	0.018	0.097	0.004	0.001	0.001	0.037	0.061	0.024
	MG-63	Bone	0.058	0.068	0.106	0.034	0.104	0.007	0.002	0.016	0.059	0.058	0.027
	MHH-ES-1	Bone	0.065	0.07	0.094	0.029	0.103	0.004	0.005	0.014	0.064	0.074	0.037
	NOS-1	Bone	0.053	0.069	0.099	0.028	0.094	0.008	0.001	0.019	0.069	0.059	0.021
	NY	Bone	0.055	0.077	0.09	0.024	0.084	0.003	0.002	0.005	0.051	0.047	0.02
	Saos-2	Bone	0.056	0.065	0.104	0.037	0.095	0.01	0.003	0.013	0.053	0.066	0.016
	SCCH-196	Bone	0.077	0.066	0.103	0.041	0.134	0.012	0.005	0.015	0.055	0.08	0.048
	SJSA-1	Bone	0.055	0.062	0.107	0.022	0.107	0.009	0.002	0.009	0.065	0.051	0.022
	SK-ES-1	Bone	0.054	0.066	0.083	0.022	0.078	0.009	0	0.01	0.052	0.05	0.016
	SK-PN-DW	Bone	0.066	0.062	0.104	0.024	0.08	0.007	0.005	0.003	0.044	0.051	0.034
	TC-71	Bone	0.088	0.075	0.11	0.04	0.099	0.01	0.007	0.013	0.053	0.07	0.062
	U-2-OS	Bone	0.083	0.088	0.138	0.033	0.119	0.013	0.006	0.017	0.07	0.074	0.064
	U-CH2	Bone	0.051	0.05	0.097	0.022	0.08	0.002	0.003	0.009	0.088	0.37	0.028
	VA-ES-BJ	Bone	0.071	0.068	0.091	0.034	0.124	0.012	0.004	0.012	0.056	0.06	0.046
	AU565	Breast	0.055	0.059	0.105	0.031	0.113	0.008	0.024	0.02	0.055	0.063	0.021
	BT-20	Breast	0.035	0.065	0.082	0.024	0.092	0.011	0.009	0.01	0.047	0.054	0.013
	BT-483	Breast	0.042	0.074	0.093	0.017	0.074	0	0.003	0	0.028	0.045	0.015
	BT-549	Breast	0.048	0.046	0.086	0.015	0.066	0.013	0.009	0.01	0.027	0.032	0.024
	CAL-120	Breast	0.05	0.046	0.079	0.011	0.076	0.003	0.005	0.001	0.041	0.066	0.012
	CAL-148	Breast	0.042	0.052	0.067	0.021	0.09	0.006	0.004	0.001	0.062	0.045	0.02
	CAL-51	Breast	0.058	0.065	0.096	0.036	0.113	0.008	0.017	0.026	0.048	0.049	0.022
	CAL-85-1	Breast	0.05	0.062	0.087	0.02	0.106	0.005	0.009	0.012	0.058	0.044	0.024
	CAMA-1	Breast	0.062	0.056	0.063	0.022	0.101	0.002	0.004	0.026	0.057	0.061	0.014
	COLO-824	Breast	0.058	0.08	0.105	0.021	0.1	0.01	0.018	0.019	0.053	0.056	0.024
	DU-4475	Breast	0.05	0.049	0.074	0.024	0.081	0.007	0.004	0.003	0.032	0.045	0.021
	EFM-19	Breast	0.05	0.07	0.093	0.013	0.083	0.004	0.003	0.013	0.032	0.058	0.026
	EFM-192A	Breast	0.057	0.059	0.099	0.034	0.099	0.01	0.006	0.019	0.052	0.049	0.018
	EVSA-T	Breast	0.056	0.07	0.096	0.032	0.116	0.041	0.006	0.019	0.051	0.052	0.026
	HCC1143	Breast	0.071	0.083	0.111	0.036	0.126	0.024	0.001	0.018	0.043	0.071	0.059
	HCC1187	Breast	0.047	0.068	0.113	0.034	0.108	0.032	0.039	0.036	0.061	0.062	0.041
	HCC1395	Breast	0.038	0.063	0.093	0.015	0.093	0.006	0.001	0.009	0.037	0.05	0.017
	HCC1419	Breast	0.078	0.082	0.1	0.035	0.107	0.007	0.003	0.024	0.067	0.067	0.04
	HCC1428	Breast	0.041	0.049	0.087	0.022	0.089	0	0.004	0	0.03	0.039	0.014
	HCC1500	Breast	0.049	0.061	0.09	0.017	0.098	0.002	0	0.001	0.059	0.05	0.019
	HCC1569	Breast	0.039	0.038	0.074	0.03	0.104	0.013	0.011	0.008	0.042	0.06	0.02
	HCC1599	Breast	0.045	0.054	0.117	0.033	0.114	0.001	0.013	0.024	0.038	0.058	0.01
	HCC1806	Breast	0.1	0.09	0.129	0.049	0.134	0.027	0.055	0.06	0.076	0.082	0.023
	HCC1937	Breast	0.083	0.086	0.112	0.027	0.107	0.009	0.003	0.01	0.061	0.087	0.06
	HCC1954	Breast	0.052	0.062	0.105	0.042	0.128	0.018	0.029	0.04	0.058	0.067	0.022
	HCC202	Breast	0.048	0.063	0.088	0.026	0.12	0.007	0.002	0.007	0.043	0.052	0.02
	HCC2157	Breast	0.044	0.053	0.076	0.027	0.099	0.007	0.005	0.005	0.035	0.045	0.015
	HCC2218	Breast	0.047	0.058	0.091	0.042	0.108	0.012	0.032	0.036	0.048	0.06	0.019
	HCC70	Breast	0.059	0.069	0.114	0.035	0.106	0.018	0.017	0.026	0.054	0.059	0.011
	HDQ-P1	Breast	0.051	0.058	0.091	0.033	0.086	0.015	0.023	0.021	0.041	0.038	0.009
	Hs-578-T	Breast	0.07	0.068	0.114	0.041	0.099	0	0.002	0.001	0.069	0.063	0.053
	MCF7	Breast	0.063	0.048	0.054	0.014	0.053	0.015	0.009	0.01	0.026	0.028	0.019
	MDA-MB-157	Breast	0.039	0.042	0.086	0.034	0.086	0.007	0.004	0.016	0.039	0.065	0.017
	MDA-MB-231	Breast	0.053	0.044	0.066	0.016	0.057	0.017	0.009	0.01	0.025	0.062	0.018
	MDA-MB-330	Breast	0.166	0.307	0.116	0.044	0.123	0.004	0.005	0.046	0.061	0.084	0.052
	MDA-MB-361	Breast	0.046	0.061	0.087	0.009	0.078	0.007	0.002	0.004	0.031	0.04	0.023
	MDA-MB-415	Breast	0.086	0.126	0.09	0.026	0.106	0.009	0.004	0.003	0.052	0.064	0.036
	MDA-MB-435	Breast	0.042	0.037	0.038	0.02	0.051	0.015	0.011	0.014	0.029	0.024	0.02
	MDA-MB-453	Breast	0.046	0.069	0.1	0.022	0.098	0.005	0.01	0.012	0.048	0.06	0.008
	MDA-MB-468	Breast	0.051	0.038	0.067	0.021	0.077	0.015	0.01	0.013	0.029	0.032	0.025
	MFM-223	Breast	0.058	0.086	0.095	0.031	0.109	0.022	0.037	0.049	0.06	0.051	0.023
	MRK-nu-1	Breast	0.066	0.064	0.104	0.038	0.101	0.008	0.004	0.01	0.043	0.067	0.046
	OCUB-M	Breast	0.032	0.047	0.083	0.014	0.113	0	0.017	0.031	0.054	0.041	0.017
	T47D	Breast	0.042	0.047	0.054	0.019	0.056	0.013	0.009	0.011	0.026	0.026	0.02
	UACC-893	Breast	0.051	0.057	0.104	0.041	0.126	0.011	0.027	0.023	0.059	0.074	0.013
	YMB-1-E	Breast	0.052	0.064	0.073	0.022	0.099	0.009	0.001	0.007	0.053	0.046	0.03
	ZR-75-30	Breast	0.055	0.08	0.1	0.039	0.133	0.011	0.02	0.024	0.066	0.065	0.023
	42-MG-BA	CentralNervousSystem	0.056	0.064	0.082	0.033	0.081	0.013	0	0.008	0.06	0.048	0.041
	8-MG-BA	CentralNervousSystem	0.05	0.05	0.09	0.018	0.083	0.003	0.001	0.01	0.027	0.051	0.031
	A172	CentralNervousSystem	0.059	0.071	0.119	0.034	0.137	0.004	0.009	0.025	0.06	0.08	0.057
	ACN	CentralNervousSystem	0.075	0.068	0.112	0.032	0.126	0.016	0.009	0.015	0.058	0.098	0.057
	AM-38	CentralNervousSystem	0.06	0.074	0.101	0.043	0.127	0.025	0.027	0.049	0.091	0.077	0.024
	BE2-M17	CentralNervousSystem	0.052	0.057	0.08	0.017	0.089	0.001	0.005	0.01	0.051	0.048	0.036
	Becker	CentralNervousSystem	0.05	0.06	0.082	0.015	0.094	0.002	0.005	0.005	0.044	0.051	0.016
	CAS-1	CentralNervousSystem	0.048	0.065	0.101	0.027	0.088	0.004	0.003	0.008	0.041	0.058	0.015
	CCF-STTG1	CentralNervousSystem	0.071	0.074	0.109	0.039	0.12	0.018	0.001	0.01	0.06	0.088	0.036
	CHP-126	CentralNervousSystem	0.046	0.041	0.097	0.059	0.161	0.027	0.02	0.038	0.075	0.063	0.049
	CHP-134	CentralNervousSystem	0.057	0.063	0.099	0.034	0.096	0.009	0.004	0.016	0.056	0.056	0.034
	CHP-212	CentralNervousSystem	0.058	0.071	0.102	0.028	0.095	0.017	0.005	0.007	0.057	0.061	0.031
	D-245MG	CentralNervousSystem	0.088	0.087	0.11	0.08	0.154	0.035	0.052	0.066	0.089	0.091	0.037
	D-247MG	CentralNervousSystem	0.046	0.072	0.097	0.027	0.09	0.003	0.007	0.007	0.055	0.053	0.032
	D-263MG	CentralNervousSystem	0.068	0.077	0.101	0.027	0.102	0.014	0.005	0.008	0.053	0.072	0.026
	D-283MED	CentralNervousSystem	0.05	0.069	0.107	0.021	0.104	0.013	0.006	0.007	0.048	0.057	0.021
	D-336MG	CentralNervousSystem	0.054	0.068	0.114	0.03	0.104	0.008	0.006	0.013	0.053	0.053	0.019
	D-392MG	CentralNervousSystem	0.054	0.064	0.106	0.035	0.124	0.018	0.018	0.027	0.06	0.048	0.025
	D-423MG	CentralNervousSystem	0.054	0.061	0.108	0.024	0.095	0.007	0.004	0.008	0.053	0.064	0.043
	D-502MG	CentralNervousSystem	0.059	0.069	0.108	0.034	0.116	0.014	0.031	0.033	0.123	0.09	0.023
	D-542MG	CentralNervousSystem	0.062	0.105	0.091	0.027	0.1	0.009	0.004	0.014	0.08	0.062	0.012
	D-566MG	CentralNervousSystem	0.07	0.087	0.103	0.036	0.097	0.026	0.011	0.03	0.061	0.063	0.046
	Daoy	CentralNervousSystem	0.071	0.073	0.098	0.024	0.097	0.019	0.002	0.016	0.062	0.058	0.039
	DBTRG-05MG	CentralNervousSystem	0.056	0.068	0.104	0.011	0.112	0.018	0.001	0.011	0.054	0.059	0.03
	DK-MG	CentralNervousSystem	0.062	0.072	0.09	0.017	0.094	0.012	0.004	0.014	0.083	0.079	0.034
	GAMG	CentralNervousSystem	0.06	0.064	0.095	0.027	0.106	0.008	0.004	0.01	0.053	0.04	0.035
	GB-1	CentralNervousSystem	0.055	0.066	0.096	0.026	0.09	0.002	0	0.011	0.186	0.083	0.021
	GI-1	CentralNervousSystem	0.059	0.067	0.105	0.028	0.089	0.006	0	0.009	0.032	0.053	0.011
	GI-ME-N	CentralNervousSystem	0.09	0.082	0.111	0.042	0.121	0.015	0.005	0.014	0.111	0.11	0.073
	GMS-10	CentralNervousSystem	0.077	0.08	0.097	0.033	0.092	0.02	0.002	0.012	0.061	0.078	0.04
	GOTO	CentralNervousSystem	0.051	0.065	0.099	0.027	0.1	0.018	0.015	0.016	0.052	0.056	0.023
	H4	CentralNervousSystem	0.066	0.076	0.099	0.022	0.106	0.015	0	0.009	0.064	0.056	0.038
	Hs-683	CentralNervousSystem	0.061	0.063	0.088	0.017	0.094	0.008	0	0.012	0.049	0.058	0.031
	IMR-5	CentralNervousSystem	0.045	0.062	0.109	0.04	0.099	0.019	0.013	0.014	0.083	0.069	0.027
	KALS-1	CentralNervousSystem	0.099	0.372	0.117	0.032	0.104	0.019	0.011	0.015	0.061	0.054	0.029
	KELLY	CentralNervousSystem	0.056	0.072	0.097	0.028	0.109	0.016	0.013	0.015	0.051	0.059	0.029
	KINGS-1	CentralNervousSystem	0.045	0.074	0.093	0.029	0.1	0.001	0.009	0.015	0.055	0.056	0.02
	KNS-42	CentralNervousSystem	0.047	0.056	0.114	0.028	0.111	0.006	0.003	0.067	0.043	0.056	0.029
	KNS-81-FD	CentralNervousSystem	0.078	0.067	0.109	0.03	0.103	0.015	0.021	0.013	0.219	0.074	0.014
	KP-N-RT-BM-1	CentralNervousSystem	0.051	0.048	0.072	0.014	0.087	0.009	0	0.004	0.03	0.047	0.02
	KP-N-YN	CentralNervousSystem	0.072	0.074	0.088	0.032	0.101	0.004	0.007	0.011	0.059	0.062	0.036
	KP-N-YS	CentralNervousSystem	0.05	0.069	0.101	0.045	0.122	0.005	0.026	0.055	0.064	0.073	0.045
	KS-1	CentralNervousSystem	0.048	0.064	0.1	0.011	0.107	0.013	0.007	0.015	0.037	0.051	0.021
	LAN-6	CentralNervousSystem	0.048	0.06	0.102	0.038	0.107	0.02	0.016	0.021	0.054	0.052	0.023
	LN-229	CentralNervousSystem	0.058	0.05	0.105	0.032	0.095	0.01	0.007	0.02	0.046	0.053	0.007
	LN-405	CentralNervousSystem	0.061	0.07	0.103	0.029	0.113	0.013	0.004	0.017	0.05	0.066	0.036
	M059J	CentralNervousSystem	0.05	0.074	0.09	0.028	0.101	0.002	0.001	0.01	0.1	0.077	0.035
	M059K	CentralNervousSystem	0.062	0.07	0.082	0.031	0.095	0.007	0.001	0.013	0.067	0.07	0.05
	MC-IXC	CentralNervousSystem	0.064	0.085	0.11	0.04	0.115	0.011	0.003	0.018	0.051	0.064	0.042
	MHH-NB-11	CentralNervousSystem	0.062	0.07	0.106	0.022	0.107	0.017	0.001	0.012	0.064	0.057	0.032
	MOG-G-CCM	CentralNervousSystem	0.044	0.063	0.141	0.029	0.079	0.008	0.002	0.01	0.049	0.046	0.022
	MOG-G-UVW	CentralNervousSystem	0.09	0.079	0.115	0.044	0.107	0.006	0.006	0.015	0.071	0.085	0.075
	NB1	CentralNervousSystem	0.078	0.074	0.111	0.029	0.104	0.015	0.005	0.015	0.061	0.067	0.056
	NB10	CentralNervousSystem	0.056	0.061	0.092	0.039	0.12	0.013	0.021	0.02	0.048	0.056	0.028
	NB12	CentralNervousSystem	0.063	0.063	0.134	0.033	0.117	0.01	0.004	0.01	0.084	0.096	0.078
	NB13	CentralNervousSystem	0.061	0.062	0.079	0.043	0.136	0.024	0.013	0.022	0.05	0.076	0.047
	NB14	CentralNervousSystem	0.068	0.08	0.097	0.052	0.142	0.037	0.039	0.036	0.077	0.068	0.039
	NB17	CentralNervousSystem	0.053	0.091	0.107	0.032	0.141	0.018	0.019	0.021	0.07	0.074	0.028
	NB4	CentralNervousSystem	0.076	0.08	0.091	0.025	0.094	0.013	0	0.01	0.058	0.073	0.054
	NB5	CentralNervousSystem	0.056	0.064	0.102	0.044	0.112	0.019	0.021	0.018	0.069	0.052	0.031
	NB6	CentralNervousSystem	0.064	0.061	0.095	0.028	0.093	0.012	0.005	0.01	0.056	0.054	0.031
	NB69	CentralNervousSystem	0.059	0.057	0.101	0.018	0.105	0.009	0.003	0.022	0.049	0.06	0.043
	NB7	CentralNervousSystem	0.071	0.069	0.099	0.062	0.117	0.021	0.042	0.039	0.067	0.062	0.035
	NBsusSR	CentralNervousSystem	0.063	0.073	0.099	0.031	0.115	0.012	0.006	0.014	0.062	0.074	0.083
	NH-12	CentralNervousSystem	0.053	0.07	0.075	0.015	0.087	0.009	0.004	0.009	0.042	0.054	0.018
	NMC-G1	CentralNervousSystem	0.049	0.066	0.086	0.028	0.119	0.008	0.003	0.011	0.057	0.063	0.005
	no-10	CentralNervousSystem	0.052	0.057	0.102	0.022	0.092	0.008	0.014	0.028	0.097	0.061	0.02
	no-11	CentralNervousSystem	0.058	0.061	0.125	0.016	0.115	0.016	0.002	0.023	0.089	0.072	0.013
	ONS-76	CentralNervousSystem	0.057	0.07	0.086	0.012	0.085	0.007	0	0.007	0.042	0.047	0.031
	PFSK-1	CentralNervousSystem	0.054	0.071	0.084	0.028	0.086	0.008	0.006	0.007	0.048	0.056	0.032
	SF126	CentralNervousSystem	0.084	0.083	0.105	0.038	0.13	0.012	0.017	0.032	0.424	0.328	0.057
	SF268	CentralNervousSystem	0.077	0.082	0.121	0.05	0.109	0.014	0.008	0.02	0.092	0.09	0.043
	SF295	CentralNervousSystem	0.031	0.034	0.057	0.017	0.054	0.014	0.013	0.011	0.032	0.027	0.023
	SF539	CentralNervousSystem	0.076	0.075	0.117	0.041	0.111	0.01	0.003	0.01	0.062	0.082	0.051
	SIMA	CentralNervousSystem	0.055	0.067	0.087	0.028	0.095	0.001	0.008	0.007	0.041	0.047	0.016
	SK-MG-1	CentralNervousSystem	0.051	0.065	0.093	0.027	0.098	0.01	0.002	0.009	0.066	0.064	0.024
	SK-N-DZ	CentralNervousSystem	0.072	0.058	0.106	0.032	0.101	0.015	0.005	0.018	0.075	0.066	0.043
	SK-N-SH	CentralNervousSystem	0.054	0.064	0.104	0.026	0.098	0.009	0.01	0.015	0.044	0.051	0.037
	SNB-19	CEntralNervousSystem	0.037	0.036	0.054	0.015	0.065	0.016	0.01	0.011	0.131	0.042	0.026
	SNB75	CentralNervousSystem	0.054	0.083	0.126	0.03	0.122	0.02	0.025	0.022	0.101	0.075	0.02
	SW1088	CentralNervousSystem	0.056	0.059	0.093	0.028	0.086	0.011	0	0.009	0.063	0.059	0.033
	SW1783	CentralNervousSystem	0.06	0.086	0.097	0.035	0.109	0.019	0.005	0.015	0.056	0.064	0.029
	TGW	CentralNervousSystem	0.07	0.068	0.096	0.023	0.112	0.007	0.002	0.01	0.055	0.065	0.041
	U-118-MG	CentralNervousSystem	0.073	0.064	0.082	0.039	0.112	0.02	0.004	0.023	0.075	0.09	0.043
	U251	CentralNervousSystem	0.054	0.056	0.077	0.022	0.088	0.013	0.007	0.013	0.05	0.042	0.033
	U-87-MG	CentralNervousSystem	0.088	0.087	0.12	0.036	0.143	0.008	0.028	0.023	0.085	0.087	0.066
	YH-13	CentralNervousSystem	0.069	0.085	0.156	0.033	0.118	0.013	0.026	0.028	0.057	0.069	0.033
	YKG-1	CentralNervousSystem	0.059	0.07	0.089	0.031	0.097	0.007	0.002	0.01	0.045	0.049	0.037
	LNZTA3WT4	CentralNervousSystem	0.065	0.063	0.09	0.035	0.103	0.02	0.005	0.012	0.061	0.072	0.051
	BOKU	Cervix	0.071	0.072	0.142	0.034	0.114	0.009	0.022	0.016	0.099	0.094	0.055
	C-33-A	Cervix	0.066	0.062	0.102	0.039	0.139	0.01	0.016	0.031	0.052	0.072	0.038
	C-4-I	Cervix	0.078	0.073	0.108	0.03	0.126	0.013	0.009	0.015	0.049	0.078	0.051
	Ca-Ski	Cervix	0.106	0.255	0.122	0.039	0.129	0.024	0.011	0.028	0.085	0.09	0.035
	DoTc2-4510	Cervix	0.09	0.08	0.108	0.044	0.096	0.017	0.007	0.018	0.068	0.081	0.058
	HeLa	Cervix	0.071	0.076	0.104	0.034	0.104	0.012	0.008	0.014	0.046	0.064	0.052
	HT-3	Cervix	0.082	0.078	0.106	0.035	0.124	0.019	0.015	0.011	0.06	0.08	0.038
	ME-180	Cervix	0.071	0.064	0.109	0.044	0.117	0.015	0.013	0.029	0.067	0.077	0.046
	MS751	Cervix	0.08	0.071	0.114	0.046	0.123	0.019	0.019	0.021	0.061	0.084	0.05
	OMC-1	Cervix	0.074	0.085	0.107	0.029	0.11	0.019	0.006	0.024	0.053	0.081	0.051
	SiHa	Cervix	0.07	0.086	0.094	0.037	0.128	0.015	0.019	0.032	0.069	0.064	0.047
	SISO	Cervix	0.073	0.069	0.11	0.044	0.126	0.022	0.017	0.023	0.067	0.067	0.055
	SKG-IIIa	Cervix	0.093	0.096	0.102	0.037	0.118	0.006	0.009	0.017	0.074	0.087	0.066
	SW756	Cervix	0.059	0.068	0.075	0.018	0.104	0.004	0.002	0.005	0.084	0.075	0.145
	TC-YIK	Cervix	0.066	0.074	0.118	0.038	0.123	0.015	0.021	0.038	0.061	0.071	0.051
	COLO-684	Endometrium	0.065	0.072	0.091	0.038	0.11	0.018	0.028	0.02	0.057	0.046	0.028
	EN	Endometrium	0.104	0.099	0.109	0.052	0.145	0.015	0.028	0.057	0.088	0.061	0.037
	ESS-1	Endometrium	0.053	0.065	0.097	0.019	0.084	0.004	0.011	0.01	0.06	0.057	0.026
	HEC-1	Endometrium	0.048	0.066	0.096	0.036	0.098	0.015	0.008	0.01	0.037	0.051	0.03
	Ishikawa	Endometrium	0.067	0.076	0.121	0.031	0.114	0.012	0.003	0.012	0.052	0.07	0.047
	KLE	Endometrium	0.058	0.066	0.106	0.028	0.11	0.01	0.013	0.035	0.052	0.056	0.048
	MFE-280	Endometrium	0.079	0.087	0.125	0.043	0.136	0.019	0.032	0.036	0.074	0.085	0.037
	MFE-296	Endometrium	0.071	0.067	0.085	0.028	0.127	0.005	0.006	0.013	0.063	0.064	0.056
	MFE-319	Endometrium	0.06	0.071	0.096	0.04	0.132	0.042	0.017	0.021	0.063	0.069	0.048
	RL95-2	Endometrium	0.057	0.062	0.077	0.025	0.085	0.003	0.003	0.002	0.037	0.05	0.035
	SNG-M	Endometrium	0.077	0.084	0.091	0.031	0.111	0.016	0.008	0.011	0.06	0.072	0.044
	TOV-112D	Endometrium	0.08	0.085	0.109	0.03	0.107	0.007	0.006	0.01	0.079	0.069	0.066
	COLO-680N	Esophagus	0.061	0.067	0.107	0.02	0.095	0	0	0.001	0.057	0.068	0.023
	EC-GI-10	Esophagus	0.042	0.057	0.081	0.012	0.089	0	0	0.004	0.026	0.061	0.017
	ESO26	Esophagus	0.077	0.068	0.116	0.04	0.097	0.011	0.01	0.016	0.054	0.063	0.058
	ESO51	Esophagus	0.065	0.068	0.09	0.019	0.094	0	0	0	0.05	0.054	0.044
	FLO-1	Esophagus	0.063	0.07	0.094	0.02	0.121	0	0.006	0.018	0.064	0.073	0.037
	HCE-4	Esophagus	0.046	0.066	0.097	0.028	0.097	0	0.001	0.008	0.06	0.249	0.017
	HCE-7	Esophagus	0.058	0.071	0.098	0.018	0.102	0.002	0.005	0.007	0.04	0.074	0.065
	KYAE-1	Esophagus	0.078	0.067	0.106	0.031	0.106	0.014	0.004	0.014	0.062	0.064	0.056
	KYSE-140	Esophagus	0.048	0.06	0.085	0.014	0.079	0.007	0	0	0.04	0.046	0.019
	KYSE-150	Esophagus	0.024	0.056	0.061	0.016	0.05	0	0	0	0.037	0.032	0.014
	KYSE-180	Esophagus	0.049	0.07	0.097	0.031	0.099	0.005	0.003	0.008	0.046	0.058	0.007
	KYSE-220	Esophagus	0.041	0.068	0.089	0.03	0.086	0.006	0.002	0.008	0.027	0.05	0.025
	KYSE-270	Esophagus	0.049	0.075	0.096	0.019	0.078	0	0	0.009	0.034	0.067	0.024
	KYSE-410	Esophagus	0.051	0.056	0.091	0.015	0.062	0.004	0	0.008	0.023	0.047	0.018
	KYSE-450	Esophagus	0.047	0.057	0.095	0	0.109	0	0.004	0.037	0.029	0.08	0.02
	KYSE-50	Esophagus	0.051	0.059	0.072	0.025	0.087	0	0.002	0	0.043	0.052	0.012
	KYSE-510	Esophagus	0.056	0.082	0.1	0.026	0.1	0.01	0.001	0.005	0.054	0.055	0.032
	KYSE-520	Esophagus	0.127	0.07	0.096	0.019	0.084	0.01	0.001	0.004	0.055	0.065	0.031
	KYSE-70	Esophagus	0.048	0.064	0.091	0.026	0.086	0.008	0.001	0	0.073	0.067	0.029
	OACM5-1	Esophagus	0.079	0.07	0.102	0.025	0.132	0.02	0.012	0.016	0.046	0.066	0.039
	OACp4C	Esophagus	0.063	0.069	0.098	0.027	0.141	0.005	0.004	0.003	0.058	0.064	0.045
	OE19	Esophagus	0.042	0.056	0.09	0.027	0.085	0.01	0.005	0.011	0.052	0.047	0.017
	OE21	Esophagus	0.045	0.066	0.089	0.033	0.083	0.006	0.003	0.009	0.038	0.049	0.022
	OE33	Esophagus	0.036	0.052	0.092	0.02	0.091	0.003	0.001	0.013	0.051	0.06	0.021
	SK-GT-4	Esophagus	0.072	0.089	0.1	0.028	0.116	0.007	0.006	0.014	0.064	0.073	0.055
	TE-1	Esophagus	0.038	0.055	0.088	0.009	0.07	0	0	0.001	0.032	0.039	0
	TE-10	Esophagus	0.053	0.062	0.101	0.018	0.071	0	0	0	0.043	0.045	0.01
	TE-11	Esophagus	0.05	0.051	0.083	0.018	0.083	0.004	0	0	0.043	0.045	0.016
	TE-12	Esophagus	0.049	0.064	0.1	0.025	0.089	0	0	0.007	0.051	0.065	0.025
	TE-15	Esophagus	0.063	0.075	0.098	0.019	0.076	0	0.001	0.015	0.092	0.07	0.022
	TE-4	Esophagus	0.068	0.081	0.107	0.034	0.137	0.021	0.028	0.03	0.065	0.074	0.039
	TE-5	Esophagus	0.055	0.078	0.105	0.023	0.083	0.01	0	0.005	0.054	0.052	0.026
	TE-6	Esophagus	0.062	0.072	0.103	0.027	0.084	0.004	0	0.012	0.051	0.053	0.027
	TE-8	Esophagus	0.044	0.059	0.075	0.018	0.099	0.008	0.002	0.004	0.04	0.046	0.018
	TE-9	Esophagus	0.056	0.068	0.097	0.03	0.091	0.007	0	0.009	0.058	0.075	0.015
	T-T	Esophagus	0.074	0.076	0.098	0.042	0.118	0.006	0.002	0.012	0.069	0.06	0.051
	697	HaematopoieticandLymphoid	0.496	0.512	0.536	0.432	0.491	0.427	0.511	0.431	0.485	0.461	0.498
	A253	HaematopoieticandLymphoid	0.074	0.057	0.08	0.02	0.095	0.012	0.007	0.012	0.052	0.066	0.046
	A3-KAW	HaematopoieticandLymphoid	0.091	0.095	0.118	0.051	0.122	0.024	0.028	0.033	0.073	0.078	0.047
	A4-Fuk	HaematopoieticandLymphoid	0.061	0.061	0.099	0.034	0.099	0.039	0.018	0.017	0.059	0.063	0.013
	ALL-PO	HaematopoieticandLymphoid	0.448	0.492	0.337	0.382	0.453	0.381	0.481	0.449	0.506	0.437	0.916
	ALL-SIL	HaematopoieticandLymphoid	0.071	0.075	0.111	0.05	0.137	0.031	0.017	0.033	0.38	0.395	0.899
	AMO-1	HaematopoieticandLymphoid	0.058	0.059	0.079	0.015	0.087	0	0.002	0	0.04	0.048	0.035
	ARH-77	HaematopoieticandLymphoid	0.071	0.078	0.095	0.033	0.134	0.011	0.009	0.008	0.056	0.072	0.049
	ATN-1	HaematopoieticandLymphoid	0.073	0.073	0.096	0.025	0.097	0.008	0	0.001	0.383	0.162	0.018
	BALL-1	HaematopoieticandLymphoid	0.04	0.069	0.09	0.035	0.087	0.016	0.001	0.011	0.078	0.069	0.026
	BC-1	HaematopoieticandLymphoid	0.062	0.077	0.105	0.025	0.112	0.031	0.01	0.02	0.043	0.065	0.047
	BC-3	HaematopoieticandLymphoid	0.079	0.118	0.114	0.038	0.111	0.032	0.015	0.021	0.263	0.155	0.048
	BE-13	HaematopoieticandLymphoid	0.059	0.078	0.101	0.033	0.097	0.008	0.01	0.007	0.091	0.096	0.061
	BL-41	HaematopoieticandLymphoid	0.09	0.083	0.11	0.026	0.11	0.016	0.01	0.021	0.103	0.125	0.084
	BONNA-12	HaematopoieticandLymphoid	0.053	0.066	0.091	0.015	0.093	0	0	0.012	0.028	0.051	0.013
	BV-173	HaematopoieticandLymphoid	0.453	0.491	0.486	0.425	0.469	0.391	0.488	0.438	0.496	0.506	0.511
	CA46	HaematopoieticandLymphoid	0.073	0.085	0.128	0.04	0.112	0.019	0.008	0.017	0.199	0.185	0.074
	CCRF-CEM	HaematopoieticandLymphoid	0.065	0.073	0.085	0.026	0.093	0.012	0.015	0.046	0.255	0.301	0.38
	CESS	HaematopoieticandLymphoid	0.071	0.076	0.113	0.051	0.13	0.014	0.007	0.013	0.037	0.067	0.05
	CML-T1	HaematopoieticandLymphoid	0.09	0.167	0.109	0.024	0.111	0.012	0.004	0.001	0.095	0.094	0.184
	CRO-AP2	HaematopoieticandLymphoid	0.072	0.086	0.124	0.037	0.136	0.024	0.04	0.058	0.542	0.439	0.027
	CTB-1	HaematopoieticandLymphoid	0.066	0.067	0.092	0.021	0.107	0.011	0.021	0.043	0.066	0.071	0.028
	CTV-1	HaematopoieticandLymphoid	0.043	0.055	0.086	0.02	0.093	0	0.004	0.002	0.044	0.057	0.019
	Daudi	HaematopoieticandLymphoid	0.242	0.442	0.595	0.032	0.112	0.022	0.014	0.017	0.501	0.431	0.057
	DB	HaematopoieticandLymphoid	0.059	0.079	0.094	0.037	0.136	0.02	0.012	0.018	0.085	0.086	0.046
	DEL	HaematopoieticandLymphoid	0.055	0.108	0.107	0.024	0.111	0.011	0.017	0.011	0.058	0.05	0.018
	DG-75	HaematopoieticandLymphoid	0.057	0.066	0.092	0.025	0.112	0.008	0.005	0.01	0.063	0.06	0.018
	DND-41	HaematopoieticandLymphoid	0.076	0.073	0.092	0.034	0.102	0.02	0.005	0.014	0.083	0.098	0.122
	DOHH-2	HaematopoieticandLymphoid	0.1	0.126	0.134	0.021	0.142	0.029	0.011	0.023	0.325	0.255	0.148
	EB2	HaematopoieticandLymphoid	0.173	0.199	0.128	0.031	0.105	0.02	0.006	0.012	0.069	0.076	0.038
	EB-3	HaematopoieticandLymphoid	0.394	0.476	0.193	0.04	0.113	0.018	0.004	0.012	0.466	0.261	0.085
	EHEB	HaematopoieticandLymphoid	0.06	0.109	0.105	0.02	0.11	0.003	0.001	0.012	0.051	0.052	0.031
	EJM	HaematopoieticandLymphoid	0.076	0.081	0.113	0.026	0.118	0.008	0.004	0.011	0.062	0.085	0.048
	EM-2	HaematopoieticandLymphoid	0.07	0.076	0.104	0.044	0.144	0.016	0.017	0.021	0.073	0.067	0.048
	EoL-1	HaematopoieticandLymphoid	0.077	0.084	0.101	0.028	0.1	0.015	0.003	0.017	0.077	0.192	0.038
	Farage	HaematopoieticandLymphoid	0.071	0.069	0.102	0.037	0.11	0.017	0.009	0.012	0.081	0.099	0.06
	GA-10	HaematopoieticandLymphoid	0.094	0.104	0.121	0.044	0.124	0.025	0.018	0.03	0.185	0.132	0.075
	GRANTA-519	HaematopoieticandLymphoid	0.055	0.07	0.081	0.023	0.092	0.001	0.003	0.001	0.06	0.062	0.016
	GR-ST	HaematopoieticandLymphoid	0.045	0.065	0.085	0.017	0.104	0.016	0.003	0.004	0.094	0.089	0.036
	H3118	HaematopoieticandLymphoid	0.074	0.086	0.107	0.035	0.107	0.005	0.006	0.023	0.07	0.067	0.063
	H9	HaematopoieticandLymphoid	0.045	0.056	0.106	0.023	0.112	0.013	0.002	0.004	0.068	0.061	0.034
	HAL-01	HaematopoieticandLymphoid	0.175	0.117	0.12	0.131	0.202	0.13	0.186	0.223	0.25	0.22	0.391
	HC-1	HaematopoieticandLymphoid	0.092	0.065	0.17	0.027	0.095	0.016	0.001	0.007	0.082	0.082	0.043
	HD-MY-Z	HaematopoieticandLymphoid	0.045	0.06	0.09	0.024	0.107	0.002	0	0.005	0.047	0.049	0.022
	HH	HaematopoieticandLymphoid	0.098	0.076	0.1	0.053	0.123	0.029	0.024	0.019	0.135	0.095	0.073
	Hs-445	HaematopoieticandLymphoid	0.08	0.072	0.115	0.02	0.107	0.005	0.001	0.011	0.057	0.065	0.041
	HT	HaematopoieticandLymphoid	0.083	0.072	0.119	0.03	0.105	0.022	0.004	0.009	0.069	0.079	0.054
	I-9-2	HaematopoieticandLymphoid	0.049	0.071	0.098	0.017	0.104	0.006	0.001	0.011	0.05	0.054	0.016
	IM-9	HaematopoieticandLymphoid	0.076	0.073	0.132	0.032	0.103	0.017	0.011	0.013	0.061	0.07	0.049
	JEKO-1	HaematopoieticandLymphoid	0.064	0.096	0.106	0.024	0.12	0.007	0.003	0.006	0.063	0.074	0.058
	JiyoyeP-2003	HaematopoieticandLymphoid	0.073	0.092	0.118	0.031	0.118	0.022	0.003	0.018	0.381	0.126	0.044
	JJN-3	HaematopoieticandLymphoid	0.06	0.078	0.084	0.025	0.084	0.008	0.002	0.005	0.045	0.047	0.023
	JM1	HaematopoieticandLymphoid	0.076	0.069	0.093	0.031	0.121	0.039	0.017	0.028	0.161	0.123	0.378
	J-RT3-T3-5	HaematopoieticandLymphoid	0.054	0.084	0.096	0.029	0.109	0.013	0.018	0.018	0.066	0.044	0.021
	JSC-1	HaematopoieticandLymphoid	0.075	0.073	0.132	0.032	0.088	0.004	0.013	0.022	0.444	0.164	0.017
	JURL-MK1	HaematopoieticandLymphoid	0.061	0.058	0.11	0.024	0.115	0.009	0.004	0.012	0.056	0.055	0.019
	JVM-2	HaematopoieticandLymphoid	0.05	0.062	0.103	0.039	0.114	0.01	0.001	0.02	0.041	0.049	0.022
	JVM-3	HaematopoieticandLymphoid	0.049	0.073	0.128	0.032	0.099	0.014	0.002	0.017	0.08	0.071	0.021
	K052	HaematopoieticandLymphoid	0.076	0.075	0.087	0.016	0.1	0	0.007	0.014	0.075	0.072	0.18
	K-562	HaematopoieticandLymphoid	0.049	0.055	0.093	0.024	0.065	0.012	0.009	0.011	0.044	0.047	0.037
	KARPAS-1106P	HaematopoieticandLymphoid	0.081	0.086	0.099	0.026	0.122	0.013	0.003	0.006	0.085	0.106	0.078
	KARPAS-231	HaematopoieticandLymphoid	0.08	0.118	0.108	0.028	0.129	0.047	0.051	0.058	0.356	0.351	0.177
	KARPAS-299	HaematopoieticandLymphoid	0.074	0.111	0.101	0.029	0.108	0.011	0.005	0.005	0.054	0.068	0.032
	KARPAS-422	HaematopoieticandLymphoid	0.059	0.071	0.1	0.02	0.098	0.011	0.003	0	0.054	0.062	0.013
	KARPAS-45	HaematopoieticandLymphoid	0.053	0.076	0.092	0.024	0.1	0.011	0.01	0.027	0.439	0.324	0.83
	KARPAS-620	HaematopoieticandLymphoid	0.058	0.094	0.098	0.025	0.097	0.004	0.002	0.001	0.068	0.082	0.071
	KASUMI-1	HaematopoieticandLymphoid	0.046	0.069	0.102	0.018	0.094	0.014	0.007	0.011	0.048	0.055	0.039
	KCL-22	HaematopoieticandLymphoid	0.054	0.073	0.109	0.022	0.101	0.008	0.002	0.015	0.053	0.048	0.015
	KE-37	HaematopoieticandLymphoid	0.061	0.071	0.102	0.027	0.128	0.013	0.002	0.005	0.231	0.232	0.327
	KG-1	HaematopoieticandLymphoid	0.05	0.06	0.114	0.021	0.099	0.009	0.002	0.005	0.058	0.077	0.188
	KM-H2	HaematopoieticandLymphoid	0.095	0.115	0.124	0.045	0.104	0.02	0	0.023	0.099	0.11	0.055
	KMOE-2	HaematopoieticandLymphoid	0.047	0.067	0.092	0.013	0.096	0.014	0.003	0	0.035	0.045	0.014
	KMS-12-BM	HaematopoieticandLymphoid	0.049	0.065	0.083	0.021	0.097	0.007	0.001	0.005	0.05	0.05	0.018
	KO52	HaematopoieticandLymphoid	0.054	0.057	0.089	0.02	0.102	0.005	0.019	0.015	0.059	0.06	0.198
	KOPN-8	HaematopoieticandLymphoid	0.118	0.226	0.139	0.129	0.22	0.147	0.245	0.209	0.429	0.46	0.362
	KU812	HaematopoieticandLymphoid	0.051	0.068	0.094	0.023	0.098	0.007	0.007	0.019	0.047	0.045	0.023
	KY821	HaematopoieticandLymphoid	0.049	0.071	0.089	0.024	0.098	0.01	0.005	0.01	0.031	0.052	0.02
	L-1236	HaematopoieticandLymphoid	0.05	0.065	0.086	0.019	0.095	0.011	0.007	0.006	0.058	0.057	0.02
	L-363	HaematopoieticandLymphoid	0.05	0.076	0.102	0.025	0.082	0.007	0.001	0.005	0.041	0.063	0.018
	L-428	HaematopoieticandLymphoid	0.059	0.068	0.096	0.029	0.086	0.007	0.001	0.008	0.038	0.053	0.022
	L-540	HaematopoieticandLymphoid	0.056	0.064	0.086	0.018	0.089	0.006	0	0.005	0.041	0.061	0.021
	LAMA-84	HaematopoieticandLymphoid	0.052	0.061	0.079	0.02	0.108	0.004	0.003	0.016	0.044	0.045	0.025
	LC4-1	HaematopoieticandLymphoid	0.336	0.273	0.472	0.446	0.478	0.45	0.516	0.468	0.384	0.483	0.468
	LOUCY	HaematopoieticandLymphoid	0.416	0.466	0.415	0.381	0.422	0.424	0.456	0.421	0.508	0.491	0.509
	MC116	HaematopoieticandLymphoid	0.046	0.065	0.103	0.015	0.088	0.012	0	0.004	0.38	0.202	0.046
	MC-CAR	HaematopoieticandLymphoid	0.074	0.068	0.123	0.036	0.116	0.012	0.008	0.008	0.066	0.088	0.118
	ME-1	HaematopoieticandLymphoid	0.054	0.065	0.1	0.025	0.104	0.009	0.002	0.008	0.055	0.062	0.031
	MEC-1	HaematopoieticandLymphoid	0.039	0.073	0.1	0.022	0.11	0.008	0.002	0.007	0.07	0.054	0.022
	MEC-2	HaematopoieticandLymphoid	0.056	0.074	0.102	0.024	0.092	0.012	0.003	0.004	0.089	0.062	0.023
	MEG-01	HaematopoieticandLymphoid	0.042	0.071	0.099	0.018	0.091	0.002	0	0.006	0.041	0.056	0.012
	MHH-CALL-2	HaematopoieticandLymphoid	0.157	0.437	0.08	0.04	0.128	0.128	0.151	0.209	0.18	0.107	0.5
	MHH-CALL-4	HaematopoieticandLymphoid	0.469	0.528	0.711	0.456	0.496	0.456	0.576	0.499	0.919	0.863	0.933
	MHH-PREB-1	HaematopoieticandLymphoid	0.048	0.056	0.089	0.022	0.107	0.017	0.006	0.003	0.043	0.065	0.038
	ML-2	HaematopoieticandLymphoid	0.057	0.075	0.08	0.025	0.078	0.014	0.001	0	0.063	0.068	0.028
	MLMA	HaematopoieticandLymphoid	0.077	0.067	0.11	0.026	0.126	0.015	0.003	0.006	0.074	0.076	0.047
	MM1S	HaematopoieticandLymphoid	0.071	0.091	0.1	0.033	0.128	0.01	0.002	0.01	0.049	0.082	0.064
	MN-60	HaematopoieticandLymphoid	0.07	0.085	0.118	0.036	0.099	0.014	0.032	0.029	0.067	0.074	0.03
	Mo	HaematopoieticandLymphoid	0.068	0.089	0.105	0.034	0.106	0.015	0.012	0.009	0.065	0.066	0.056
	MOLM-13	HaematopoieticandLymphoid	0.056	0.078	0.095	0.018	0.081	0.006	0.009	0.006	0.052	0.049	0.026
	MOLP-8	HaematopoieticandLymphoid	0.076	0.079	0.077	0.061	0.1	0.023	0.017	0.057	0.055	0.073	0.037
	MOLT-13	HaematopoieticandLymphoid	0.049	0.059	0.082	0.017	0.079	0.008	0.001	0	0.502	0.288	0.601
	MOLT-4	HaematopoieticandLymphoid	0.037	0.04	0.049	0.015	0.051	0.015	0.009	0.011	0.059	0.052	0.033
	MONO-MAC-1	HaematopoieticandLymphoid	0.066	0.08	0.09	0.033	0.111	0.009	0.014	0.014	0.07	0.054	0.028
	MONO-MAC-6	HaematopoieticandLymphoid	0.085	0.079	0.106	0.035	0.118	0.015	0.029	0.021	0.059	0.056	0.026
	Mo-T	HaematopoieticandLymphoid	0.055	0.064	0.1	0.021	0.091	0	0	0.008	0.051	0.069	0.038
	MV-4-11	HaematopoieticandLymphoid	0.052	0.067	0.09	0.038	0.122	0.012	0.033	0.034	0.05	0.053	0.021
	MY-M12	HaematopoieticandLymphoid	0.327	0.448	0.538	0.412	0.501	0.388	0.518	0.441	0.579	0.566	0.655
	NALM-6	HaematopoieticandLymphoid	0.495	0.577	0.554	0.495	0.537	0.48	0.543	0.532	0.9	0.85	0.934
	NAMALWA	HaematopoieticandLymphoid	0.343	0.771	0.102	0.028	0.115	0.026	0.008	0.008	0.067	0.065	0.036
	NCI-H929	HaematopoieticandLymphoid	0.075	0.073	0.1	0.023	0.113	0.009	0.007	0.008	0.051	0.071	0.046
	NK-92MI	HaematopoieticandLymphoid	0.19	0.377	0.117	0.024	0.106	0.01	0.001	0.003	0.146	0.054	0.039
	NKM-1	HaematopoieticandLymphoid	0.063	0.078	0.09	0.026	0.088	0.021	0.012	0.022	0.056	0.054	0.013
	NOMO-1	HaematopoieticandLymphoid	0.045	0.068	0.09	0.018	0.104	0.004	0.007	0.014	0.049	0.05	0.017
	NU-DUL-1	HaematopoieticandLymphoid	0.055	0.067	0.112	0.025	0.1	0.015	0.006	0.018	0.066	0.063	0.019
	OCI-AML2	HaematopoieticandLymphoid	0.051	0.068	0.103	0.019	0.081	0	0.001	0	0.04	0.046	0.037
	OCI-AML3	HaematopoieticandLymphoid	0.048	0.066	0.102	0.033	0.149	0.015	0.033	0.035	0.053	0.039	0.015
	OCI-AML5	HaematopoieticandLymphoid	0.08	0.108	0.091	0.033	0.106	0.023	0.004	0.018	0.052	0.061	0.054
	OCI-LY-19	HaematopoieticandLymphoid	0.047	0.038	0.066	0.013	0.063	0.005	0.009	0.003	0.074	0.127	0.044
	OCI-M1	HaematopoieticandLymphoid	0.077	0.053	0.093	0.023	0.095	0.006	0.004	0.006	0.048	0.059	0.04
	P12-ICHIKAWA	HaematopoieticandLymphoid	0.045	0.067	0.087	0.021	0.1	0.01	0.006	0.002	0.114	0.122	0.182
	P30-OHK	HaematopoieticandLymphoid	0.069	0.069	0.112	0.035	0.151	0.014	0.004	0.013	0.066	0.071	0.059
	P31-FUJ	HaematopoieticandLymphoid	0.046	0.068	0.114	0.04	0.13	0.019	0.017	0.027	0.086	0.067	0.02
	P32-ISH	HaematopoieticandLymphoid	0.056	0.065	0.099	0.017	0.12	0.014	0	0.003	0.091	0.064	0.047
	PF-382	HaematopoieticandLymphoid	0.076	0.079	0.092	0.031	0.083	0.009	0.004	0.001	0.102	0.073	0.064
	PL-21	HaematopoieticandLymphoid	0.057	0.074	0.083	0.027	0.095	0.017	0.006	0.007	0.054	0.068	0.042
	QIMR-WIL	HaematopoieticandLymphoid	0.055	0.059	0.09	0.025	0.135	0.012	0.002	0.008	0.065	0.061	0.023
	Ramos-2G6-4C10	HaematopoieticandLymphoid	0.068	0.062	0.106	0.03	0.112	0.019	0.004	0.007	0.052	0.078	0.009
	RCH-ACV	HaematopoieticandLymphoid	0.276	0.329	0.281	0.438	0.544	0.47	0.512	0.483	0.864	0.519	0.523
	RC-K8	HaematopoieticandLymphoid	0.083	0.075	0.096	0.025	0.111	0.016	0.003	0.005	0.071	0.073	0.061
	REH	HaematopoieticandLymphoid	0.477	0.534	0.47	0.381	0.455	0.353	0.469	0.413	0.56	0.538	0.523
	RL	HaematopoieticandLymphoid	0.142	0.085	0.1	0.032	0.113	0.016	0.015	0.015	0.054	0.141	0.058
	RPMI-6666	HaematopoieticandLymphoid	0.082	0.08	0.116	0.044	0.098	0.018	0.004	0.012	0.065	0.089	0.04
	RPMI-8226	HaematopoieticandLymphoid	0.03	0.032	0.05	0.014	0.071	0.014	0.011	0.011	0.029	0.026	0.025
	RPMI-8402	HaematopoieticandLymphoid	0.054	0.066	0.095	0.028	0.101	0.008	0.006	0.003	0.093	0.104	0.128
	RPMI-8866	HaematopoieticandLymphoid	0.245	0.451	0.137	0.026	0.102	0.018	0.048	0.024	0.072	0.049	0.02
	RS4-11	HaematopoieticandLymphoid	0.064	0.07	0.108	0.029	0.112	0.022	0.017	0.02	0.403	0.473	0.548
	SCC-3	HaematopoieticandLymphoid	0.085	0.081	0.109	0.032	0.119	0.015	0.01	0.017	0.151	0.099	0.043
	Sci-1	HaematopoieticandLymphoid	0.082	0.087	0.115	0.042	0.104	0.03	0.003	0.015	0.116	0.088	0.071
	SIG-M5	HaematopoieticandLymphoid	0.067	0.07	0.1	0.024	0.118	0.005	0.011	0.015	0.054	0.068	0.035
	SKM-1	HaematopoieticandLymphoid	0.051	0.077	0.084	0.017	0.106	0.008	0.006	0.01	0.053	0.055	0.018
	SK-MM-2	HaematopoieticandLymphoid	0.059	0.074	0.115	0.031	0.102	0.015	0.018	0.03	0.062	0.105	0.02
	SLVL	HaematopoieticandLymphoid	0.073	0.081	0.144	0.027	0.127	0.02	0.001	0.006	0.065	0.09	0.05
	SR	HaematopoieticandLymphoid	0.104	0.057	0.082	0.024	0.078	0.012	0.006	0.01	0.063	0.046	0.016
	ST486	HaematopoieticandLymphoid	0.507	0.572	0.559	0.484	0.552	0.457	0.558	0.506	0.73	0.646	0.852
	SU-DHL-1	HaematopoieticandLymphoid	0.063	0.088	0.112	0.029	0.105	0.021	0.013	0.019	0.115	0.128	0.065
	SU-DHL-10	HaematopoieticandLymphoid	0.085	0.082	0.108	0.024	0.075	0.01	0.003	0.012	0.07	0.067	0.052
	SU-DHL-16	HaematopoieticandLymphoid	0.058	0.065	0.095	0.027	0.088	0.01	0.004	0.007	0.09	0.087	0.032
	SU-DHL-4	HaematopoieticandLymphoid	0.085	0.114	0.081	0.028	0.093	0.008	0.003	0.006	0.067	0.067	0.018
	SU-DHL-5	HaematopoieticandLymphoid	0.092	0.075	0.122	0.029	0.087	0.012	0.01	0.008	0.098	0.098	0.072
	SU-DHL-6	HaematopoieticandLymphoid	0.067	0.082	0.093	0.048	0.122	0.024	0.014	0.014	0.05	0.071	0.07
	SU-DHL-8	HaematopoieticandLymphoid	0.05	0.058	0.099	0.028	0.117	0.014	0.008	0.014	0.077	0.088	0.16
	SUP-B15	HaematopoieticandLymphoid	0.046	0.064	0.108	0.023	0.128	0.014	0.022	0.032	0.448	0.28	0.618
	SUP-B8	HaematopoieticandLymphoid	0.063	0.076	0.135	0.029	0.115	0.023	0.012	0.025	0.121	0.066	0.039
	SUP-HD1	HaematopoieticandLymphoid	0.077	0.081	0.104	0.042	0.114	0.015	0.004	0.008	0.067	0.068	0.042
	SUP-M2	HaematopoieticandLymphoid	0.076	0.08	0.112	0.041	0.113	0.012	0.009	0.015	0.102	0.086	0.063
	SUP-T1	HaematopoieticandLymphoid	0.061	0.057	0.107	0.026	0.103	0.006	0.004	0.025	0.067	0.075	0.024
	THP-1	HaematopoieticandLymphoid	0.047	0.067	0.106	0.019	0.094	0.008	0.008	0.015	0.053	0.054	0.003
	TK	HaematopoieticandLymphoid	0.054	0.089	0.092	0.028	0.102	0.019	0.006	0.008	0.088	0.092	0.048
	TUR	HaematopoieticandLymphoid	0.478	0.533	0.499	0.429	0.497	0.396	0.487	0.45	0.536	0.514	0.551
	U-266	HaematopoieticandLymphoid	0.049	0.057	0.086	0.03	0.089	0.007	0.004	0.015	0.088	0.065	0.021
	U-698-M	HaematopoieticandLymphoid	0.374	0.419	0.464	0.355	0.474	0.385	0.498	0.432	0.554	0.51	0.521
	VAL	HaematopoieticandLymphoid	0.092	0.096	0.107	0.019	0.093	0.008	0.004	0.012	0.08	0.124	0.094
	WIL2-NS	HaematopoieticandLymphoid	0.071	0.085	0.123	0.026	0.115	0.022	0.008	0.01	0.055	0.065	0.053
	WSU-DLCL2	HaematopoieticandLymphoid	0.046	0.038	0.073	0.019	0.078	0.014	0.006	0.009	0.038	0.038	0.025
	WSU-NHL	HaematopoieticandLymphoid	0.046	0.073	0.087	0.023	0.097	0.016	0.004	0.005	0.046	0.06	0.083
	YT	HaematopoieticandLymphoid	0.224	0.392	0.094	0.014	0.074	0.011	0	0.008	0.033	0.041	0.022
	ROS-50	HaematopoieticandLymphoid	0.051	0.055	0.07	0.021	0.085	0.013	0.003	0.006	0.051	0.071	0.016
	HL-60	HaematopoieticandLymphoid	0.043	0.033	0.044	0.017	0.055	0.013	0.009	0.01	0.026	0.031	0.025
	769-P	Kidney	0.024	0.06	0.08	0.016	0.107	0.002	0.002	0.012	0.036	0.05	0.025
	786-O	Kidney	0.057	0.055	0.083	0.022	0.093	0.013	0.012	0.022	0.069	0.061	0.033
	A498	Kidney	0.036	0.029	0.047	0.016	0.046	0.014	0.01	0.01	0.029	0.027	0.022
	A704	Kidney	0.045	0.067	0.083	0.022	0.104	0.012	0.003	0.005	0.054	0.06	0.042
	ACHN	Kidney	0.032	0.018	0.029	0.01	0.037	0.009	0.006	0.008	0.016	0.024	0.014
	BB65-RCC	Kidney	0.061	0.064	0.103	0.033	0.119	0.012	0.006	0.025	0.07	0.071	0.042
	BFTC-909	Kidney	0.057	0.071	0.088	0.034	0.09	0.009	0	0.01	0.05	0.062	0.025
	CAKI-1	Kidney	0.053	0.048	0.088	0.018	0.091	0.021	0.017	0.027	0.05	0.052	0.03
	CAL-54	Kidney	0.05	0.059	0.094	0.013	0.102	0.006	0.001	0.002	0.034	0.068	0.019
	HA7-RCC	Kidney	0.085	0.052	0.087	0.03	0.101	0.008	0.001	0.013	0.051	0.046	0.025
	KMRC-1	Kidney	0.052	0.058	0.088	0.032	0.103	0.012	0	0.01	0.052	0.06	0.027
	KMRC-20	Kidney	0.049	0.062	0.101	0.026	0.103	0	0.001	0.008	0.039	0.056	0.028
	LB1047-RCC	Kidney	0.051	0.064	0.091	0.035	0.085	0.001	0.003	0.005	0.044	0.058	0.014
	LB2241-RCC	Kidney	0.06	0.051	0.104	0.032	0.093	0.018	0.008	0.006	0.046	0.059	0.017
	LB996-RCC	Kidney	0.047	0.063	0.108	0.022	0.095	0.017	0.001	0.006	0.05	0.045	0.009
	NB(TU)1-10	Kidney	0.069	0.057	0.1	0.027	0.108	0.005	0.003	0.004	0.05	0.07	0.043
	NCC010	Kidney	0.065	0.066	0.1	0.036	0.135	0.007	0.002	0.008	0.039	0.063	0.042
	NCC021	Kidney	0.062	0.058	0.104	0.019	0.105	0	0	0.003	0.018	0.058	0.073
	OS-RC-2	Kidney	0.044	0.04	0.089	0.023	0.072	0	0.001	0	0.047	0.056	0.015
	RCC10RGB	Kidney	0.046	0.05	0.084	0.028	0.113	0.021	0.015	0.017	0.056	0.059	0.021
	RCC-AB	Kidney	0.084	0.083	0.089	0.017	0.111	0.014	0.004	0.014	0.069	0.076	0.053
	RCC-ER	Kidney	0.053	0.065	0.082	0.007	0.086	0	0	0.02	0.025	0.046	0.034
	RCC-FG2	Kidney	0.074	0.07	0.098	0.028	0.095	0.005	0.01	0.02	0.066	0.067	0.039
	RCC-JW	Kidney	0.063	0.063	0.091	0.017	0.116	0.006	0.004	0.012	0.041	0.067	0.047
	RCC-MF	Kidney	0.062	0.071	0.102	0.024	0.128	0.013	0	0.013	0.06	0.062	0.034
	RXF393	Kidney	0.041	0.041	0.08	0.03	0.089	0.012	0.01	0.009	0.039	0.04	0.039
	SK-NEP-1	Kidney	0.057	0.067	0.083	0.028	0.115	0.014	0.006	0.007	0.045	0.061	0.024
	SN12C	Kidney	0.064	0.06	0.087	0.025	0.085	0.014	0.011	0.016	0.183	0.082	0.034
	SW156	Kidney	0.045	0.067	0.093	0.034	0.132	0.014	0.005	0.009	0.054	0.066	0.023
	TK10	Kidney	0.042	0.055	0.066	0.018	0.077	0.009	0.005	0.01	0.029	0.031	0.019
	U031	kidney	0.054	0.059	0.085	0.022	0.076	0.011	0.01	0.013	0.046	0.051	0.037
	VMRC-RCZ	Kidney	0.059	0.059	0.109	0.032	0.135	0.002	0.008	0.012	0.039	0.06	0.058
	C2BBe1	LargeIntestine	0.055	0.063	0.105	0.023	0.092	0.013	0.006	0.008	0.059	0.051	0.012
	CaR-1	LargeIntestine	0.079	0.075	0.115	0.05	0.123	0.017	0.013	0.035	0.059	0.071	0.049
	CCK-81	LargeIntestine	0.047	0.065	0.093	0.021	0.124	0.009	0	0.008	0.039	0.045	0.016
	CL-11	LargeIntestine	0.051	0.06	0.096	0.027	0.082	0.015	0.013	0.014	0.065	0.051	0.018
	CL-40	LargeIntestine	0.07	0.069	0.1	0.038	0.117	0.015	0.005	0.017	0.068	0.067	0.05
	COLO-205	LargeIntestine	0.032	0.027	0.055	0.017	0.058	0.014	0.01	0.012	0.032	0.029	0.021
	COLO-320-HSR	LargeIntestine	0.054	0.058	0.083	0.019	0.089	0.011	0.005	0.005	0.049	0.044	0.014
	COLO-678	LargeIntestine	0.074	0.082	0.115	0.029	0.119	0.011	0	0.009	0.04	0.076	0.052
	COLO-741	LargeIntestine	0.071	0.056	0.103	0.035	0.111	0.013	0.008	0.029	0.061	0.071	0.046
	CW-2	LargeIntestine	0.04	0.065	0.088	0.028	0.101	0.014	0.004	0.012	0.039	0.039	0.017
	DIFI	LargeIntestine	0.081	0.072	0.13	0.037	0.123	0.015	0.004	0.01	0.06	0.078	0.054
	ECC4	LargeIntestine	0.053	0.069	0.084	0.025	0.097	0.009	0.001	0.009	0.054	0.043	0.017
	GP5d	LargeIntestine	0.047	0.064	0.092	0.028	0.12	0.014	0.006	0.012	0.03	0.052	0.007
	HCC2998	LargeIntestine	0.066	0.064	0.104	0.024	0.077	0.002	0	0.001	0.052	0.063	0.029
	HCC-56	LargeIntestine	0.053	0.064	0.084	0.016	0.092	0.009	0.007	0.007	0.044	0.042	0.023
	HCT-116	LargeIntestine	0.032	0.024	0.029	0.015	0.06	0.009	0.006	0.006	0.064	0.051	0.019
	HCT-15	LargeIntestine	0.025	0.033	0.047	0.018	0.051	0.014	0.01	0.009	0.028	0.034	0.023
	HT-115	LargeIntestine	0.049	0.063	0.087	0.018	0.099	0.011	0.007	0.008	0.035	0.05	0.021
	HT29	LargeIntestine	0.041	0.028	0.063	0.014	0.047	0.013	0.011	0.011	0.026	0.029	0.029
	HT55	LargeIntestine	0.057	0.07	0.116	0.034	0.111	0.008	0.008	0.014	0.039	0.063	0.017
	KM12	LargeIntestine	0.035	0.043	0.054	0.015	0.051	0.012	0.007	0.009	0.048	0.037	0.015
	LOVO	LargeIntestine	0.041	0.042	0.063	0.018	0.076	0.018	0.012	0.012	0.026	0.027	0.027
	LS-123	LargeIntestine	0.053	0.069	0.115	0.024	0.073	0.012	0.006	0.03	0.03	0.05	0.02
	LS-180	LargeIntestine	0.048	0.058	0.09	0.019	0.085	0.012	0.004	0.02	0.045	0.051	0.017
	LS-513	LargeIntestine	0.08	0.064	0.09	0.025	0.089	0.005	0.001	0.017	0.038	0.049	0.029
	MDST8	LargeIntestine	0.053	0.055	0.088	0.023	0.097	0.009	0.01	0.015	0.054	0.061	0.016
	NCI-H508	LargeIntestine	0.063	0.07	0.087	0.016	0.09	0	0	0.013	0.035	0.048	0.031
	NCI-H630	LargeIntestine	0.041	0.066	0.089	0.018	0.1	0.007	0.004	0.011	0.043	0.045	0.017
	NCI-H716	LargeIntestine	0.059	0.072	0.095	0.028	0.095	0.01	0.011	0.014	0.051	0.054	0.017
	NCI-H747	LargeIntestine	0.045	0.063	0.094	0.026	0.091	0.013	0.006	0.003	0.038	0.056	0.02
	RCM-1	LargeIntestine	0.053	0.068	0.123	0.024	0.106	0.009	0.004	0.01	0.045	0.038	0.019
	SNU-1040	LargeIntestine	0.08	0.068	0.105	0.037	0.104	0.011	0	0.007	0.059	0.073	0.062
	SNU-175	LargeIntestine	0.072	0.083	0.113	0.041	0.116	0.011	0.002	0.011	0.062	0.075	0.053
	SNU-283	LargeIntestine	0.074	0.069	0.105	0.031	0.113	0.009	0	0.008	0.05	0.078	0.066
	SNU-407	LargeIntestine	0.079	0.082	0.128	0.041	0.112	0.012	0.005	0.01	0.065	0.075	0.058
	SNU-61	LargeIntestine	0.076	0.081	0.117	0.03	0.121	0.007	0.002	0.006	0.052	0.068	0.056
	SNU-81	LargeIntestine	0.078	0.082	0.124	0.034	0.128	0.015	0.01	0.014	0.066	0.079	0.059
	SNU-C1	LargeIntestine	0.052	0.055	0.097	0.022	0.086	0.01	0.006	0	0.05	0.04	0.016
	SNU-C2B	LargeIntestine	0.05	0.078	0.098	0.028	0.092	0.012	0.005	0.014	0.04	0.044	0.02
	SNU-C5	LargeIntestine	0.088	0.088	0.101	0.025	0.095	0.01	0.004	0.015	0.047	0.065	0.058
	SW1116	LargeIntestine	0.041	0.049	0.095	0.017	0.087	0.002	0.003	0.003	0.05	0.038	0.014
	SW1463	LargeIntestine	0.047	0.074	0.114	0.019	0.115	0.01	0.015	0.005	0.064	0.05	0.007
	SW-48	LargeIntestine	0.049	0.047	0.053	0.019	0.066	0.015	0.008	0.013	0.017	0.024	0.019
	SW480	LargeIntestine	0.042	0.036	0.07	0.02	0.075	0.016	0.015	0.012	0.045	0.044	0.03
	SW-620	LargeIntestine	0.039	0.038	0.064	0.015	0.063	0.014	0.01	0.011	0.028	0.027	0.024
	SW948	LargeIntestine	0.048	0.055	0.091	0.014	0.108	0.016	0.015	0.009	0.052	0.05	0.024
	T84	LargeIntestine	0.086	0.074	0.114	0.034	0.114	0.014	0.009	0.009	0.064	0.08	0.052
	C3A	Liver	0.045	0.065	0.098	0.043	0.1	0.026	0.012	0.019	0.052	0.055	0.045
	Hep3B2.1-7	Liver	0.078	0.079	0.1	0.022	0.113	0.018	0.003	0.009	0.043	0.062	0.047
	HLE	Liver	0.051	0.047	0.093	0.033	0.122	0.016	0.01	0.013	0.05	0.055	0.031
	huH-1	Liver	0.057	0.072	0.11	0.023	0.102	0.005	0.002	0.006	0.054	0.043	0.021
	HuH-7	Liver	0.053	0.067	0.095	0.037	0.114	0.016	0.011	0.016	0.046	0.053	0.031
	JHH-1	Liver	0.053	0.057	0.087	0.024	0.096	0.005	0.008	0.011	0.046	0.056	0.034
	JHH-2	Liver	0.059	0.068	0.104	0.036	0.089	0.013	0.006	0.009	0.06	0.065	0.04
	JHH-4	Liver	0.066	0.075	0.102	0.045	0.177	0.029	0.014	0.011	0.048	0.074	0.032
	JHH-6	Liver	0.048	0.064	0.094	0.026	0.117	0.013	0.007	0.006	0.047	0.068	0.031
	JHH-7	Liver	0.046	0.048	0.078	0.038	0.143	0.015	0	0.006	0.06	0.062	0.025
	SK-HEP-1	Liver	0.059	0.093	0.109	0.043	0.12	0.019	0.004	0.008	0.073	0.074	0.031
	SNU-449	Liver	0.09	0.096	0.118	0.046	0.134	0.01	0.012	0.044	0.06	0.082	0.05
	SNU-475	Liver	0.068	0.075	0.107	0.045	0.117	0.009	0.012	0.017	0.055	0.069	0.042
	201T	Lung	0.04	0.063	0.08	0.019	0.08	0	0	0.004	0.037	0.046	0.011
	A427	Lung	0.062	0.07	0.101	0.014	0.093	0	0.001	0	0.071	0.055	0.042
	A549	Lung	0.046	0.043	0.055	0.017	0.063	0.012	0.01	0.011	0.03	0.027	0.022
	ABC-1	Lung	0.074	0.071	0.101	0.045	0.118	0.013	0.011	0.012	0.049	0.071	0.048
	BEN	Lung	0.061	0.073	0.102	0.02	0.115	0.002	0	0.01	0.041	0.052	0.031
	CAL-12T	Lung	0.051	0.066	0.098	0.012	0.084	0	0	0.004	0.067	0.057	0.006
	Calu-6	Lung	0.063	0.078	0.1	0.018	0.097	0.002	0	0.006	0.042	0.056	0.059
	ChaGo-K-1	Lung	0.057	0.07	0.079	0.026	0.093	0.01	0.004	0.005	0.055	0.044	0.035
	COLO-668	Lung	0.053	0.064	0.101	0.019	0.088	0.006	0.001	0.009	0.053	0.053	0.032
	COR-L105	Lung	0.077	0.076	0.098	0.022	0.101	0.013	0.003	0.012	0.112	0.062	0.042
	COR-L23	Lung	0.073	0.077	0.094	0.027	0.1	0.009	0.001	0.015	0.056	0.059	0.039
	COR-L279	Lung	0.078	0.091	0.109	0.03	0.113	0.02	0.006	0.015	0.061	0.07	0.063
	COR-L303	Lung	0.059	0.068	0.092	0.027	0.089	0.008	0	0.008	0.053	0.055	0.05
	COR-L311	Lung	0.059	0.074	0.093	0.024	0.103	0.007	0.006	0.006	0.053	0.067	0.058
	COR-L32	Lung	0.07	0.068	0.1	0.023	0.116	0.003	0.014	0.009	0.068	0.103	0.112
	COR-L321	Lung	0.082	0.073	0.108	0.041	0.106	0.025	0.026	0.029	0.056	0.065	0.049
	COR-L88	Lung	0.067	0.092	0.098	0.03	0.085	0.007	0.003	0.012	0.058	0.062	0.045
	COR-L95	Lung	0.056	0.08	0.11	0.029	0.103	0.001	0.004	0.008	0.073	0.069	0.05
	CPC-N	Lung	0.06	0.06	0.101	0.022	0.104	0.01	0	0.013	0.064	0.045	0.037
	DMS-273	Lung	0.093	0.076	0.128	0.034	0.116	0.004	0.002	0.01	0.043	0.073	0.056
	DMS-53	Lung	0.04	0.035	0.087	0.021	0.079	0	0	0.023	0.027	0.035	0.022
	DMS-79	Lung	0.083	0.099	0.11	0.041	0.111	0.017	0.019	0.027	0.086	0.083	0.077
	EBC-1	Lung	0.073	0.078	0.106	0.026	0.09	0.008	0.002	0.013	0.055	0.057	0.038
	EKVX	Lung	0.057	0.055	0.086	0.021	0.098	0.011	0.005	0.009	0.045	0.046	0.031
	EMC-BAC-1	Lung	0.07	0.067	0.1	0.03	0.123	0.013	0.012	0.011	0.061	0.064	0.051
	EMC-BAC-2	Lung	0.06	0.064	0.101	0.04	0.109	0.021	0.018	0.04	0.054	0.067	0.049
	EPLC-272H	Lung	0.05	0.055	0.091	0.024	0.083	0.005	0	0	0.052	0.053	0.034
	H3255	Lung	0.055	0.069	0.106	0.015	0.102	0.008	0	0.002	0.042	0.049	0.025
	HARA	Lung	0.048	0.07	0.096	0.024	0.109	0	0.003	0.001	0.036	0.06	0.013
	HCC-15	Lung	0.054	0.07	0.1	0.029	0.128	0.008	0	0.007	0.048	0.063	0.021
	HCC-33	Lung	0.07	0.082	0.116	0.029	0.116	0.007	0.006	0.014	0.056	0.071	0.049
	HCC-366	Lung	0.072	0.063	0.087	0.029	0.095	0.013	0.002	0.006	0.077	0.064	0.044
	HCC-44	Lung	0.059	0.069	0.091	0.014	0.076	0.009	0	0	0.018	0.051	0.024
	HCC-78	Lung	0.06	0.08	0.09	0.021	0.083	0	0	0.007	0.035	0.069	0.038
	HCC-827	Lung	0.057	0.086	0.096	0.029	0.091	0.001	0	0.012	0.064	0.055	0.027
	HOP-62	Lung	0.03	0.034	0.059	0.013	0.051	0.013	0.01	0.009	0.025	0.028	0.024
	HOP-92	Lung	0.058	0.054	0.072	0.016	0.066	0.009	0.005	0.008	0.06	0.047	0.022
	IA-LM	Lung	0.073	0.195	0.092	0.018	0.1	0.009	0.001	0.007	0.051	0.074	0.021
	IST-SL1	Lung	0.068	0.054	0.085	0.017	0.125	0.009	0.005	0.006	0.061	0.061	0.041
	IST-SL2	Lung	0.072	0.086	0.087	0.022	0.106	0.002	0	0.01	0.072	0.05	0.064
	KNS-62	Lung	0.066	0.071	0.108	0.025	0.098	0	0.003	0.004	0.058	0.057	0.036
	LB647-SCLC	Lung	0.062	0.068	0.109	0.019	0.111	0.01	0.002	0.005	0.05	0.059	0.045
	LC-1F	Lung	0.063	0.072	0.094	0.022	0.081	0.012	0.002	0.011	0.046	0.048	0.038
	LC-1-sq	Lung	0.076	0.08	0.115	0.032	0.122	0.015	0.008	0.015	0.06	0.084	0.059
	LC-2-ad	Lung	0.082	0.074	0.087	0.027	0.104	0.013	0.002	0.014	0.064	0.067	0.044
	LCLC-97TM1	Lung	0.04	0.056	0.072	0.02	0.072	0.001	0	0	0.041	0.057	0.021
	LK-2	Lung	0.04	0.064	0.084	0.014	0.091	0.007	0.002	0.002	0.049	0.042	0.018
	LOU-NH91	Lung	0.048	0.065	0.086	0.02	0.124	0.008	0	0.005	0.051	0.044	0.007
	LU-134-A	Lung	0.073	0.069	0.087	0.023	0.1	0.009	0.003	0.004	0.055	0.057	0.041
	LU-135	Lung	0.055	0.062	0.082	0.016	0.071	0.002	0	0	0.047	0.061	0.02
	LU-139	Lung	0.065	0.062	0.103	0.041	0.122	0.008	0	0.011	0.066	0.063	0.036
	LU-165	Lung	0.063	0.059	0.095	0.029	0.101	0.007	0.002	0.01	0.064	0.063	0.045
	LU-65	Lung	0.066	0.077	0.115	0.031	0.087	0.013	0.009	0.004	0.061	0.068	0.019
	LU-99A	Lung	0.069	0.067	0.101	0.033	0.105	0.008	0	0.009	0.05	0.061	0.033
	LXF-289	Lung	0.068	0.07	0.098	0.03	0.087	0.008	0.002	0.012	0.05	0.054	0.044
	MS-1	Lung	0.072	0.062	0.093	0.035	0.117	0.007	0	0.008	0.055	0.053	0.034
	NCI-H1048	Lung	0.07	0.084	0.107	0.038	0.113	0.004	0.004	0.005	0.052	0.066	0.051
	NCI-H1092	Lung	0.051	0.078	0.1	0.023	0.087	0.014	0.005	0.004	0.043	0.056	0.032
	NCI-H1105	Lung	0.042	0.053	0.079	0.011	0.08	0	0.002	0.003	0.038	0.048	0.028
	NCI-H1155	Lung	0.051	0.064	0.094	0.022	0.096	0.008	0.003	0.002	0.049	0.048	0.023
	NCI-H128	Lung	0.052	0.061	0.096	0.017	0.085	0.009	0.001	0.003	0.072	0.078	0.324
	NCI-H1304	Lung	0.06	0.059	0.097	0.022	0.103	0.006	0.005	0.003	0.059	0.05	0.036
	NCI-H1341	Lung	0.051	0.065	0.088	0.015	0.091	0.014	0.004	0.007	0.057	0.05	0.042
	NCI-H1355	Lung	0.052	0.063	0.095	0.027	0.095	0	0	0.008	0.052	0.063	0.041
	NCI-H1395	Lung	0.063	0.081	0.107	0.03	0.112	0.01	0	0.009	0.06	0.056	0.03
	NCI-H1417	Lung	0.075	0.073	0.104	0.034	0.104	0.005	0	0.009	0.039	0.066	0.039
	NCI-H1435	Lung	0.072	0.074	0.108	0.032	0.107	0.005	0.005	0.012	0.06	0.068	0.063
	NCI-H1436	Lung	0.073	0.076	0.101	0.035	0.12	0.003	0.003	0.007	0.069	0.084	0.088
	NCI-H1437	Lung	0.069	0.072	0.096	0.029	0.097	0.011	0.003	0.011	0.046	0.051	0.041
	NCI-H146	Lung	0.053	0.058	0.105	0.018	0.108	0.006	0	0.009	0.049	0.054	0.033
	NCI-H1563	Lung	0.06	0.076	0.096	0.034	0.098	0.013	0.009	0.018	0.058	0.062	0.049
	NCI-H1568	Lung	0.048	0.052	0.072	0.013	0.064	0	0	0.001	0.035	0.056	0.02
	NCI-H1573	Lung	0.058	0.07	0.103	0.019	0.103	0.004	0	0.004	0.05	0.052	0.016
	NCI-H1581	Lung	0.06	0.065	0.091	0.03	0.101	0.015	0.003	0.013	0.054	0.053	0.032
	NCI-H1623	Lung	0.065	0.07	0.092	0.029	0.106	0.002	0	0.009	0.053	0.065	0.049
	NCI-H1648	Lung	0.074	0.069	0.105	0.028	0.1	0.008	0.006	0.022	0.064	0.056	0.036
	NCI-H1650	Lung	0.064	0.069	0.098	0.036	0.116	0.006	0	0.013	0.053	0.056	0.031
	NCI-H1651	Lung	0.059	0.057	0.09	0.024	0.104	0.002	0.002	0.008	0.038	0.047	0.031
	NCI-H1666	Lung	0.07	0.063	0.099	0.02	0.108	0.007	0.006	0.009	0.057	0.063	0.027
	NCI-H1688	Lung	0.052	0.06	0.101	0.026	0.074	0.007	0.003	0.007	0.038	0.045	0.022
	NCI-H1693	Lung	0.071	0.061	0.088	0.022	0.096	0.004	0	0	0.057	0.054	0.046
	NCI-H1694	Lung	0.049	0.076	0.1	0.024	0.095	0.006	0	0.002	0.038	0.061	0.024
	NCI-H1703	Lung	0.059	0.059	0.098	0.029	0.11	0.001	0.011	0.021	0.052	0.064	0.031
	NCI-H1734	Lung	0.043	0.061	0.107	0.013	0.078	0	0.004	0	0.021	0.045	0.033
	NCI-H1755	Lung	0.054	0.066	0.1	0.024	0.108	0.003	0.003	0.014	0.051	0.064	0.014
	NCI-H1770	Lung	0.057	0.065	0.107	0.029	0.1	0.001	0	0.007	0.054	0.054	0.024
	NCI-H1781	Lung	0.069	0.073	0.093	0.034	0.101	0.011	0.001	0.017	0.052	0.065	0.04
	NCI-H1792	Lung	0.065	0.07	0.102	0.029	0.088	0.01	0	0.01	0.059	0.06	0.036
	NCI-H1793	Lung	0.05	0.061	0.091	0.021	0.091	0.006	0	0.008	0.061	0.053	0.024
	NCI-H1836	Lung	0.085	0.084	0.114	0.034	0.113	0.013	0.008	0.015	0.066	0.083	0.076
	NCI-H1838	Lung	0.08	0.084	0.177	0.027	0.1	0.012	0.002	0.01	0.077	0.064	0.051
	NCI-H1869	Lung	0.104	0.06	0.088	0.018	0.091	0.009	0	0.005	0.048	0.058	0.02
	NCI-H187	Lung	0.069	0.065	0.093	0.018	0.103	0.002	0.008	0.01	0.06	0.07	0.046
	NCI-H1876	Lung	0.072	0.051	0.105	0.033	0.101	0.002	0.003	0.013	0.055	0.064	0.053
	NCI-H1915	Lung	0.061	0.073	0.104	0.018	0.089	0.036	0.019	0.036	0.049	0.062	0.038
	NCI-H1944	Lung	0.051	0.052	0.112	0.018	0.075	0.004	0.001	0.007	0.047	0.05	0.019
	NCI-H196	Lung	0.067	0.083	0.105	0.035	0.101	0.013	0.004	0.015	0.057	0.056	0.028
	NCI-H1963	Lung	0.052	0.063	0.107	0.035	0.103	0.003	0	0.008	0.048	0.068	0.018
	NCI-H1993	Lung	0.044	0.07	0.085	0.019	0.117	0.007	0.002	0.003	0.046	0.053	0.034
	NCI-H2009	Lung	0.063	0.064	0.097	0.02	0.064	0.001	0.001	0.011	0.049	0.056	0.032
	NCI-H2023	Lung	0.058	0.072	0.094	0.024	0.084	0.006	0.005	0.011	0.042	0.065	0.045
	NCI-H2029	Lung	0.063	0.087	0.103	0.026	0.108	0.007	0.001	0.012	0.061	0.059	0.038
	NCI-H2030	Lung	0.077	0.072	0.11	0.026	0.104	0.002	0.002	0.013	0.064	0.061	0.032
	NCI-H2066	Lung	0.067	0.078	0.115	0.037	0.115	0.013	0.004	0.009	0.055	0.062	0.041
	NCI-H2081	Lung	0.045	0.061	0.081	0.019	0.072	0	0.002	0.002	0.044	0.048	0.012
	NCI-H2085	Lung	0.061	0.062	0.081	0.017	0.107	0.011	0.001	0.007	0.047	0.05	0.027
	NCI-H2087	Lung	0.039	0.06	0.085	0.025	0.07	0.001	0	0.003	0.042	0.047	0.019
	NCI-H209	Lung	0.064	0.078	0.091	0.023	0.101	0.008	0.002	0.013	0.049	0.06	0.019
	NCI-H211	Lung	0.066	0.087	0.087	0.033	0.098	0.009	0.003	0.009	0.054	0.06	0.04
	NCI-H2110	Lung	0.084	0.078	0.104	0.041	0.116	0.007	0.005	0.022	0.056	0.079	0.058
	NCI-H2122	Lung	0.066	0.074	0.113	0.024	0.092	0.009	0.001	0.005	0.039	0.052	0.037
	NCI-H2126	Lung	0.063	0.066	0.105	0.048	0.084	0.004	0.002	0.007	0.05	0.051	0.037
	NCI-H2135	Lung	0.043	0.057	0.097	0.01	0.081	0.001	0	0	0.038	0.054	0.011
	NCI-H2141	Lung	0.062	0.053	0.075	0.018	0.083	0.007	0.003	0.001	0.041	0.059	0.055
	NCI-H2170	Lung	0.063	0.071	0.101	0.027	0.093	0.004	0	0.008	0.056	0.056	0.028
	NCI-H2171	Lung	0.049	0.084	0.102	0.024	0.09	0.007	0.001	0.008	0.045	0.058	0.024
	NCI-H2172	Lung	0.061	0.077	0.095	0.023	0.086	0.006	0.008	0.012	0.067	0.056	0.03
	NCI-H2196	Lung	0.045	0.056	0.065	0.019	0.088	0.003	0.002	0.012	0.033	0.048	0.02
	NCI-H2227	Lung	0.081	0.08	0.105	0.043	0.129	0.015	0.012	0.029	0.066	0.066	0.046
	NCI-H2228	Lung	0.066	0.076	0.107	0.026	0.105	0.014	0.009	0.012	0.064	0.07	0.039
	NCI-H226	Lung	0.041	0.038	0.062	0.018	0.05	0.013	0.011	0.012	0.039	0.249	0.024
	NCI-H2291	Lung	0.054	0.066	0.096	0.026	0.109	0.009	0	0.009	0.139	0.051	0.033
	NCI-H23	Lung	0.045	0.033	0.057	0.015	0.055	0.013	0.01	0.009	0.031	0.03	0.021
	NCI-H2342	Lung	0.081	0.073	0.115	0.031	0.112	0.012	0.002	0.006	0.057	0.059	0.033
	NCI-H2347	Lung	0.059	0.079	0.12	0.019	0.091	0.012	0	0.006	0.048	0.066	0.036
	NCI-H2405	Lung	0.064	0.128	0.101	0.027	0.099	0.007	0.002	0.007	0.058	0.06	0.034
	NCI-H2444	Lung	0.072	0.079	0.094	0.031	0.101	0.004	0	0.005	0.283	0.103	0.049
	NCI-H250	Lung	0.077	0.087	0.11	0.033	0.121	0.005	0.003	0.013	0.058	0.069	0.106
	NCI-H292	Lung	0.059	0.074	0.096	0.018	0.105	0.009	0.009	0.013	0.064	0.053	0.034
	NCI-H3122	Lung	0.081	0.07	0.095	0.024	0.091	0.014	0.003	0.003	0.062	0.047	0.051
	NCI-H322M	Lung	0.061	0.063	0.077	0.025	0.075	0.011	0.005	0.011	0.059	0.055	0.033
	NCI-H345	Lung	0.104	0.094	0.131	0.045	0.126	0.025	0.019	0.028	0.075	0.079	0.052
	NCI-H358	Lung	0.068	0.085	0.108	0.031	0.109	0.012	0.005	0.014	0.054	0.07	0.04
	NCI-H378	Lung	0.051	0.064	0.098	0.024	0.09	0	0	0.009	0.04	0.061	0.034
	NCI-H446	Lung	0.054	0.066	0.099	0.024	0.092	0.002	0	0.009	0.057	0.055	0.034
	NCI-H460	Lung	0.025	0.032	0.065	0.017	0.084	0.018	0.011	0.01	0.026	0.023	0.023
	NCI-H510A	Lung	0.046	0.057	0.094	0.02	0.1	0.006	0.002	0	0.049	0.04	0.032
	NCI-H520	Lung	0.066	0.068	0.087	0.033	0.104	0.011	0.004	0.01	0.062	0.063	0.026
	NCI-H522	Lung	0.046	0.05	0.066	0.023	0.08	0.014	0.005	0.01	0.032	0.041	0.03
	NCI-H524	Lung	0.088	0.077	0.098	0.036	0.12	0.012	0.007	0.009	0.062	0.074	0.055
	NCI-H526	Lung	0.069	0.066	0.098	0.02	0.107	0.006	0.008	0.006	0.057	0.051	0.033
	NCI-H596	Lung	0.069	0.073	0.104	0.029	0.101	0.007	0.005	0.008	0.065	0.056	0.036
	NCI-H64	Lung	0.063	0.064	0.113	0.027	0.103	0.009	0	0.005	0.058	0.056	0.036
	NCI-H647	Lung	0.06	0.056	0.099	0.032	0.089	0.009	0.007	0.008	0.051	0.062	0.015
	NCI-H650	Lung	0.053	0.07	0.102	0.024	0.095	0.01	0.006	0.011	0.045	0.057	0.025
	NCI-H661	Lung	0.049	0.071	0.084	0.029	0.112	0.013	0.001	0.007	0.05	0.047	0.028
	NCI-H69	Lung	0.068	0.074	0.106	0.031	0.09	0.008	0	0.012	0.053	0.055	0.036
	NCI-H720	Lung	0.067	0.075	0.111	0.052	0.105	0.004	0.008	0.015	0.051	0.067	0.043
	NCI-H727	Lung	0.071	0.079	0.105	0.042	0.116	0.012	0.004	0.012	0.063	0.052	0.031
	NCI-H740	Lung	0.06	0.072	0.096	0.037	0.097	0.006	0.011	0.015	0.068	0.08	0.05
	NCI-H748	Lung	0.046	0.062	0.104	0.024	0.098	0.001	0	0.005	0.035	0.052	0.018
	NCI-H810	Lung	0.061	0.06	0.107	0.032	0.124	0.006	0.002	0.008	0.04	0.06	0.041
	NCI-H82	Lung	0.05	0.061	0.082	0.031	0.122	0.006	0.004	0.009	0.046	0.061	0.037
	NCI-H835	Lung	0.068	0.104	0.1	0.022	0.108	0.015	0.001	0.005	0.064	0.074	0.249
	NCI-H838	Lung	0.072	0.066	0.105	0.033	0.094	0.021	0.018	0.026	0.062	0.063	0.047
	NCI-H841	Lung	0.072	0.058	0.114	0.034	0.116	0.005	0.004	0.01	0.054	0.07	0.064
	NCI-H847	Lung	0.072	0.082	0.109	0.04	0.136	0.01	0.001	0.009	0.056	0.06	0.044
	RERF-LC-FM	Lung	0.053	0.058	0.092	0.019	0.079	0.001	0	0.003	0.127	0.056	0.034
	RERF-LC-KJ	Lung	0.055	0.063	0.099	0.029	0.099	0.003	0.007	0.012	0.055	0.05	0.03
	RERF-LC-MS	Lung	0.058	0.065	0.09	0.023	0.111	0.007	0	0.011	0.039	0.049	0.026
	RERF-LC-Sq1	Lung	0.05	0.067	0.102	0.022	0.105	0.006	0.001	0.013	0.035	0.054	0.017
	SBC-1	Lung	0.044	0.065	0.07	0.016	0.068	0.005	0	0.004	0.039	0.041	0.011
	SBC-3	Lung	0.057	0.064	0.086	0.044	0.119	0.015	0.024	0.024	0.046	0.07	0.021
	SBC-5	Lung	0.052	0.065	0.091	0.023	0.115	0.004	0	0.008	0.05	0.045	0.042
	SK-LU-1	Lung	0.046	0.056	0.098	0.024	0.088	0.005	0	0.009	0.133	0.074	0.034
	SK-MES-1	Lung	0.063	0.081	0.114	0.033	0.106	0.014	0	0.007	0.044	0.058	0.035
	SW1271	Lung	0.07	0.064	0.104	0.02	0.103	0	0	0.005	0.069	0.059	0.043
	SW1573	Lung	0.062	0.053	0.104	0.04	0.107	0.013	0.007	0.022	0.042	0.065	0.04
	SW900	Lung	0.073	0.074	0.103	0.02	0.096	0.003	0	0.009	0.041	0.053	0.046
	UMC-11	Lung	0.064	0.069	0.093	0.023	0.114	0.001	0	0.005	0.035	0.05	0.042
	VMRC-LCD	Lung	0.061	0.07	0.105	0.019	0.107	0.006	0.002	0	0.059	0.049	0.045
	A2780	Ovary	0.041	0.054	0.077	0.021	0.087	0.001	0.004	0.014	0.031	0.057	0.019
	Caov-3	Ovary	0.051	0.058	0.084	0.015	0.081	0	0.005	0.007	0.045	0.069	0.018
	Caov-4	Ovary	0.077	0.07	0.1	0.034	0.123	0.006	0.013	0.025	0.043	0.08	0.051
	DOV13	Ovary	0.047	0.045	0.077	0.022	0.094	0	0.005	0.002	0.037	0.053	0.029
	EFO-21	Ovary	0.052	0.056	0.081	0.032	0.085	0.009	0.003	0.011	0.036	0.052	0.001
	ES-2	Ovary	0.041	0.06	0.098	0.025	0.077	0.01	0.01	0.026	0.07	0.057	0.019
	FU-OV-1	Ovary	0.035	0.048	0.091	0.017	0.084	0.005	0.005	0.002	0.034	0.045	0.019
	Hey	Ovary	0.051	0.059	0.086	0.038	0.096	0.01	0.006	0.005	0.066	0.054	0.034
	IGROV-1	Ovary	0.043	0.03	0.059	0.014	0.066	0.014	0.009	0.011	0.023	0.024	0.023
	JHOS-2	Ovary	0.065	0.068	0.122	0.025	0.124	0.013	0.009	0.006	0.058	0.074	0.05
	JHOS-3	Ovary	0.072	0.077	0.108	0.046	0.12	0.03	0.024	0.018	0.048	0.076	0.069
	JHOS-4	Ovary	0.07	0.072	0.088	0.036	0.107	0.009	0.009	0.017	0.047	0.07	0.065
	KGN	Ovary	0.048	0.05	0.091	0.017	0.091	0	0	0.006	0.049	0.048	0.015
	KURAMOCHI	Ovary	0.039	0.05	0.077	0.023	0.076	0.005	0.003	0.005	0.039	0.045	0.025
	NCI-ADR-RES	Ovary	0.054	0.052	0.056	0.013	0.061	0.012	0.009	0.012	0.176	0.091	0.014
	OAW-28	Ovary	0.042	0.056	0.102	0.031	0.116	0.014	0.035	0.027	0.055	0.059	0.024
	OAW-42	Ovary	0.046	0.071	0.093	0.025	0.115	0.011	0.016	0.04	0.048	0.065	0.016
	OC-314	Ovary	0.043	0.047	0.074	0.019	0.081	0	0	0	0.029	0.051	0.025
	OV-17R	Ovary	0.064	0.057	0.098	0.028	0.133	0.007	0.008	0.015	0.043	0.063	0.043
	OV-56	Ovary	0.07	0.076	0.095	0.042	0.116	0.008	0	0.004	0.061	0.061	0.045
	OV-7	Ovary	0.077	0.083	0.119	0.03	0.102	0.015	0.006	0.029	0.085	0.105	0.046
	OV-90	Ovary	0.066	0.072	0.1	0.027	0.105	0.01	0.002	0.005	0.044	0.051	0.021
	OVCA420	Ovary	0.067	0.07	0.111	0.035	0.138	0.005	0.011	0.013	0.059	0.067	0.051
	OVCA433	Ovary	0.053	0.068	0.102	0.018	0.097	0.005	0	0.15	0.052	0.063	0.033
	OVCAR-3	Ovary	0.047	0.05	0.082	0.026	0.074	0.008	0.005	0.012	0.034	0.039	0.023
	OVCAR-4	Ovary	0.042	0.031	0.051	0.017	0.042	0.014	0.01	0.01	0.027	0.03	0.02
	OVCAR-5	Ovary	0.061	0.058	0.076	0.029	0.085	0.011	0.008	0.01	0.044	0.054	0.03
	OVCAR-8	Ovary	0.04	0.048	0.059	0.019	0.079	0.014	0.01	0.01	0.035	0.038	0.022
	OVISE	Ovary	0.051	0.056	0.095	0.029	0.101	0.007	0.008	0.02	0.044	0.052	0
	OVK-18	Ovary	0.047	0.063	0.096	0.023	0.099	0.009	0.009	0.013	0.034	0.061	0.019
	OVKATE	Ovary	0.033	0.047	0.067	0.025	0.078	0.004	0.004	0.001	0.062	0.071	0.029
	OVMIU	Ovary	0.052	0.053	0.058	0.019	0.069	0	0.001	0.006	0.025	0.048	0.015
	OVTOKO	Ovary	0.067	0.067	0.102	0.039	0.107	0.007	0.008	0.012	0.06	0.085	0.06
	PA-1	Ovary	0.052	0.063	0.081	0.023	0.08	0.001	0.008	0.018	0.055	0.058	0.016
	PEO1	Ovary	0.076	0.073	0.095	0.028	0.111	0.006	0.015	0.025	0.045	0.068	0.063
	RMG-I	Ovary	0.044	0.058	0.084	0.02	0.081	0.011	0.014	0.018	0.048	0.048	0.01
	SK-OV-3	Ovary	0.044	0.039	0.052	0.016	0.055	0.012	0.01	0.01	0.031	0.026	0.022
	SW626	Ovary	0.047	0.046	0.119	0.012	0.096	0	0.001	0.004	0.044	0.076	0.02
	TOV-21G	Ovary	0.048	0.066	0.088	0.018	0.1	0.002	0	0.013	0.043	0.052	0.019
	TYK-nu	Ovary	0.068	0.066	0.107	0.037	0.103	0.015	0.006	0.008	0.065	0.072	0.053
	UWB1.289	Ovary	0.068	0.064	0.097	0.031	0.105	0.005	0.015	0.015	0.051	0.073	0.054
	AsPC-1	Pancreas	0.071	0.057	0.102	0.038	0.117	0.013	0.008	0.011	0.065	0.074	0.045
	CAPAN-1	Pancreas	0.08	0.087	0.108	0.031	0.115	0.018	0.003	0.012	0.063	0.06	0.051
	Capan-2	Pancreas	0.093	0.166	0.104	0.055	0.106	0.019	0.009	0.023	0.09	0.077	0.05
	CFPAC-1	Pancreas	0.058	0.069	0.09	0.02	0.074	0.006	0.009	0.019	0.064	0.056	0.016
	DAN-G	Pancreas	0.081	0.083	0.107	0.037	0.11	0.018	0.003	0.019	0.063	0.064	0.051
	HPAC	Pancreas	0.066	0.07	0.103	0.038	0.109	0.013	0.006	0.015	0.057	0.067	0.046
	HPAF-II	Pancreas	0.097	0.098	0.111	0.039	0.139	0.017	0.029	0.038	0.082	0.074	0.044
	Hs-766T	Pancreas	0.075	0.07	0.095	0.025	0.103	0.006	0.004	0.013	0.057	0.064	0.053
	HuP-T3	Pancreas	0.096	0.072	0.102	0.025	0.088	0.005	0.004	0.013	0.049	0.068	0.025
	KP-1N	Pancreas	0.067	0.088	0.101	0.036	0.104	0.007	0.003	0.013	0.057	0.065	0.038
	KP-3	Pancreas	0.067	0.069	0.1	0.02	0.097	0.009	0.014	0.014	0.066	0.065	0.05
	KP-4	Pancreas	0.069	0.074	0.099	0.036	0.103	0.011	0.004	0.011	0.036	0.063	0.02
	MIA-PaCa-2	Pancreas	0.058	0.082	0.102	0.03	0.104	0.01	0.002	0.006	0.058	0.052	0.031
	MZ1-PC	Pancreas	0.081	0.081	0.106	0.023	0.1	0.01	0.001	0.012	0.062	0.079	0.047
	PANC-02-03	Pancreas	0.078	0.066	0.113	0.043	0.106	0.017	0.011	0.025	0.06	0.073	0.044
	PANC-03-27	Pancreas	0.071	0.08	0.125	0.026	0.111	0.006	0.003	0.005	0.059	0.063	0.042
	PANC-04-03	Pancreas	0.079	0.083	0.096	0.044	0.101	0.007	0.002	0.005	0.067	0.083	0.062
	PANC-08-13	Pancreas	0.08	0.085	0.117	0.04	0.116	0.014	0.004	0.016	0.063	0.072	0.043
	PANC-10-05	Pancreas	0.058	0.075	0.103	0.024	0.107	0.014	0.004	0.011	0.078	0.09	0.022
	PA-TU-8902	Pancreas	0.065	0.072	0.106	0.03	0.143	0.01	0.004	0.013	0.071	0.082	0.051
	PA-TU-8988T	Pancreas	0.076	0.07	0.11	0.031	0.109	0.011	0.009	0.023	0.064	0.062	0.045
	PL18	Pancreas	0.068	0.084	0.12	0.036	0.089	0.007	0.001	0.018	0.072	0.065	0.044
	PL4	Pancreas	0.049	0.077	0.101	0.029	0.106	0.004	0.004	0.006	0.047	0.051	0.02
	PSN1	Pancreas	0.063	0.06	0.098	0.024	0.106	0.014	0.004	0.008	0.055	0.054	0.029
	QGP-1	Pancreas	0.065	0.068	0.123	0.045	0.134	0.015	0.017	0.02	0.041	0.066	0.037
	SU8686	Pancreas	0.089	0.074	0.113	0.045	0.129	0.01	0.009	0.018	0.07	0.076	0.058
	SUIT-2	Pancreas	0.066	0.064	0.105	0.035	0.117	0.011	0.01	0.015	0.063	0.069	0.039
	JAR	Placenta	0.076	0.085	0.107	0.04	0.119	0.019	0.003	0.016	0.059	0.063	0.054
	JEG-3	Placenta	0.074	0.056	0.084	0.025	0.086	0.003	0.004	0.009	0.041	0.057	0.049
	H2369	Pleura	0.046	0.064	0.067	0.013	0.076	0	0	0	0.035	0.055	0.013
	H2373	Pleura	0.047	0.061	0.109	0.019	0.08	0.003	0	0.007	0.034	0.053	0.018
	H2461	Pleura	0.039	0.052	0.096	0.018	0.091	0	0	0	0.026	0.05	0.014
	H2591	Pleura	0.048	0.06	0.099	0.026	0.099	0.007	0	0.001	0.044	0.056	0.034
	H2595	Pleura	0.068	0.074	0.083	0.06	0.118	0.013	0.008	0.019	0.044	0.062	0.042
	H2722	Pleura	0.047	0.035	0.099	0.02	0.091	0	0	0.002	0.041	0.039	0.029
	H2731	Pleura	0.044	0.05	0.099	0.025	0.089	0.005	0.006	0.002	0.076	0.056	0.018
	H2795	Pleura	0.044	0.058	0.094	0.033	0.094	0.002	0.004	0.009	0.037	0.051	0.027
	H2803	Pleura	0.051	0.063	0.1	0.03	0.114	0.008	0.002	0.01	0.051	0.055	0.019
	H2804	Pleura	0.073	0.06	0.074	0.025	0.113	0.004	0	0.006	0.052	0.057	0.038
	H2810	Pleura	0.07	0.068	0.112	0.032	0.114	0.018	0.011	0.015	0.067	0.068	0.043
	H2818	Pleura	0.046	0.051	0.08	0.022	0.08	0.002	0.004	0.005	0.038	0.066	0.01
	H2869	Pleura	0.055	0.049	0.085	0.016	0.087	0	0	0.008	0.031	0.045	0.029
	H290	Pleura	0.056	0.066	0.108	0.031	0.088	0.01	0	0.009	0.063	0.065	0.031
	H513	Pleura	0.062	0.063	0.089	0.029	0.097	0.011	0	0.009	0.044	0.069	0.028
	IST-MES1	Pleura	0.067	0.067	0.086	0.039	0.103	0	0	0.014	0.055	0.071	0.028
	MPP-89	Pleura	0.066	0.079	0.098	0.033	0.103	0.014	0	0.015	0.056	0.059	0.038
	MSTO-211H	Pleura	0.068	0.069	0.104	0.02	0.108	0.004	0.001	0.007	0.079	0.06	0.05
	NCI-H2052	Pleura	0.032	0.057	0.104	0.025	0.082	0.004	0	0	0.052	0.059	0
	NCI-H2452	Pleura	0.051	0.058	0.087	0.02	0.114	0.004	0.004	0.006	0.043	0.047	0.034
	NCI-H28	Pleura	0.045	0.057	0.094	0.024	0.123	0.011	0.004	0.007	0.048	0.05	0.028
	22RV1	Prostate	0.079	0.074	0.103	0.028	0.101	0.002	0.007	0.006	0.043	0.063	0.044
	BPH-1	Prostate	0.069	0.056	0.089	0.036	0.117	0.012	0.013	0.015	0.059	0.072	0.038
	DU-145	Prostate	0.041	0.043	0.05	0.017	0.084	0.014	0.011	0.009	0.028	0.028	0.026
	NCI-H660	Prostate	0.08	0.082	0.111	0.041	0.102	0.009	0.003	0.012	0.071	0.084	0.248
	PC-3	Prostate	0.047	0.051	0.09	0.025	0.063	0.008	0.007	0.007	0.073	0.067	0.023
	PWR-1E	Prostate	0.072	0.072	0.102	0.034	0.121	0.006	0.002	0.011	0.058	0.07	0.038
	VCaP	Prostate	0.048	0.058	0.082	0.041	0.129	0.011	0.011	0.041	0.047	0.066	0.033
	HO-1-N-1	SalivaryGland	0.065	0.08	0.112	0.025	0.116	0.012	0.003	0.006	0.066	0.063	0.043
	451Lu	Skin	0.045	0.063	0.097	0.032	0.115	0.01	0.012	0.023	0.059	0.053	0.014
	A101D	Skin	0.037	0.053	0.096	0.021	0.085	0.002	0.003	0.012	0.044	0.043	0.015
	A2058	Skin	0.036	0.068	0.088	0.025	0.083	0.007	0	0.014	0.034	0.045	0.006
	A375	Skin	0.049	0.065	0.11	0.035	0.135	0.024	0.052	0.038	0.062	0.052	0.028
	A431	Skin	0.078	0.078	0.112	0.036	0.112	0.014	0.023	0.04	0.053	0.066	0.039
	CHL-1	Skin	0.053	0.067	0.119	0.027	0.09	0.019	0.003	0.018	0.027	0.064	0.014
	COLO-679	Skin	0.042	0.057	0.079	0.029	0.105	0.005	0	0.011	0.055	0.05	0.008
	COLO-792	Skin	0.048	0.063	0.087	0.024	0.107	0.007	0.004	0.024	0.055	0.058	0.024
	COLO-800	Skin	0.043	0.065	0.1	0.026	0.107	0.007	0.008	0.017	0.039	0.052	0.021
	COLO-829	Skin	0.062	0.071	0.107	0.026	0.105	0.017	0.014	0.017	0.053	0.052	0.021
	CP50-MEL-B	Skin	0.05	0.055	0.09	0.038	0.111	0.01	0.015	0.018	0.047	0.059	0.018
	CP66-MEL	Skin	0.05	0.053	0.101	0.019	0.082	0.005	0.002	0.011	0.054	0.041	0.018
	CP67-MEL	Skin	0.059	0.065	0.109	0.034	0.089	0.008	0.078	0.091	0.044	0.071	0.011
	DJM-1	Skin	0.046	0.069	0.077	0.024	0.082	0.004	0.002	0.003	0.179	0.124	0.015
	G-361	Skin	0.053	0.065	0.101	0.044	0.14	0.01	0.028	0.022	0.047	0.056	0.019
	GAK	Skin	0.043	0.065	0.085	0.022	0.073	0.003	0	0.006	0.025	0.055	0.012
	G-MEL	Skin	0.051	0.077	0.097	0.049	0.138	0.021	0.025	0.035	0.07	0.062	0.021
	HMV-II	Skin	0.049	0.066	0.109	0.037	0.111	0.01	0.02	0.025	0.052	0.052	0.027
	Hs-939-T	Skin	0.054	0.057	0.095	0.032	0.09	0.005	0.002	0.006	0.046	0.042	0.03
	Hs-940-T	Skin	0.089	0.073	0.156	0.048	0.124	0.023	0.017	0.021	0.069	0.075	0.063
	Hs-944-T	Skin	0.049	0.058	0.099	0.041	0.125	0.031	0.055	0.051	0.064	0.065	0.025
	HT-144	Skin	0.056	0.059	0.094	0.026	0.111	0.011	0.011	0.017	0.054	0.065	0.006
	IGR-1	Skin	0.074	0.064	0.108	0.04	0.115	0.024	0.01	0.039	0.063	0.065	0.029
	IPC-298	Skin	0.077	0.069	0.122	0.038	0.107	0.009	0.005	0.027	0.075	0.077	0.048
	IST-MEL1	Skin	0.052	0.06	0.096	0.034	0.102	0.01	0.018	0.034	0.051	0.071	0.033
	LB2518-MEL	Skin	0.05	0.067	0.098	0.031	0.116	0.012	0.005	0.011	0.051	0.055	0.018
	LB373-MEL-D	Skin	0.06	0.077	0.089	0.058	0.13	0.058	0.049	0.037	0.064	0.053	0.021
	LOX-IMVI	Skin	0.036	0.034	0.059	0.021	0.053	0.014	0.011	0.011	0.024	0.021	0.024
	M14	Skin	0.055	0.056	0.068	0.032	0.08	0.016	0.016	0.019	0.044	0.049	0.036
	MALME-3M	Skin	0.043	0.034	0.046	0.013	0.051	0.01	0.008	0.009	0.034	0.025	0.02
	MEL-HO	Skin	0.053	0.06	0.096	0.039	0.115	0.003	0	0.012	0.056	0.06	0.024
	MEL-JUSO	Skin	0.083	0.059	0.087	0.029	0.119	0.005	0.005	0.008	0.05	0.063	0.035
	Mewo	Skin	0.051	0.055	0.09	0.025	0.081	0.011	0.005	0.017	0.04	0.063	0.023
	MMAC-SF	Skin	0.039	0.06	0.077	0.019	0.088	0.002	0	0.011	0.042	0.044	0.004
	MZ2-MEL	Skin	0.047	0.062	0.095	0.034	0.114	0.017	0.024	0.021	0.059	0.038	0.019
	MZ7-mel	Skin	0.045	0.058	0.101	0.01	0.089	0.001	0.006	0.006	0.023	0.045	0.009
	RPMI-7951	Skin	0.059	0.065	0.105	0.041	0.116	0.013	0.028	0.022	0.065	0.068	0.022
	RVH-421	Skin	0.037	0.056	0.093	0.016	0.084	0	0.006	0.005	0.04	0.043	0.002
	SH-4	Skin	0.047	0.059	0.091	0.015	0.094	0.003	0.001	0	0.036	0.045	0.016
	SK-MEL-1	Skin	0.045	0.056	0.099	0.042	0.099	0.014	0.007	0.022	0.041	0.055	0.024
	SK-MEL-2	Skin	0.058	0.061	0.081	0.015	0.073	0.01	0.006	0.011	0.044	0.045	0.031
	SK-MEL-24	Skin	0.049	0.058	0.108	0.025	0.089	0.016	0.017	0.042	0.057	0.052	0.012
	SK-MEL-28	Skin	0.044	0.028	0.058	0.015	0.055	0.013	0.01	0.01	0.035	0.021	0.022
	SK-MEL-3	Skin	0.043	0.06	0.073	0.027	0.093	0.003	0	0	0.028	0.065	0.006
	SK-MEL-30	Skin	0.059	0.061	0.114	0.026	0.095	0.017	0.002	0.009	0.046	0.052	0.017
	SK-MEL-31	Skin	0.067	0.068	0.113	0.028	0.12	0.007	0.012	0.01	0.059	0.064	0.035
	SK-MEL-5	Skin	0.04	0.04	0.046	0.017	0.067	0.013	0.01	0.012	0.029	0.029	0.017
	UACC-257	Skin	0.045	0.038	0.057	0.017	0.052	0.012	0.01	0.01	0.026	0.023	0.022
	UACC-62	Skin	0.041	0.043	0.055	0.017	0.055	0.012	0.01	0.012	0.022	0.026	0.021
	WM-115	Skin	0.074	0.076	0.117	0.032	0.105	0.007	0.001	0.013	0.061	0.069	0.061
	WM1552C	Skin	0.057	0.068	0.099	0.028	0.096	0.038	0.019	0.033	0.058	0.053	0.016
	WM-266-4	Skin	0.091	0.084	0.106	0.045	0.125	0.002	0.004	0.007	0.055	0.08	0.054
	WM278	Skin	0.051	0.062	0.113	0.017	0.078	0.001	0.006	0.004	0.041	0.05	0.003
	WM35	Skin	0.05	0.054	0.1	0.023	0.106	0.01	0.018	0.024	0.046	0.057	0.017
	HUTU-80	SmallIntestine	0.067	0.067	0.1	0.044	0.127	0.009	0.028	0.027	0.072	0.066	0.039
	CHSA8926	SoftTissue	0.072	0.071	0.111	0.034	0.109	0.011	0.008	0.012	0.066	0.066	0.051
	A204	SoftTissue	0.06	0.078	0.104	0.042	0.158	0.024	0.023	0.042	0.055	0.071	0.05
	G-401	SoftTissue	0.059	0.058	0.082	0.028	0.09	0.004	0	0.01	0.042	0.053	0.015
	G-402	SoftTissue	0.055	0.072	0.099	0.025	0.091	0.005	0.003	0.008	0.039	0.058	0.017
	GCT	SoftTissue	0.073	0.085	0.112	0.049	0.119	0.032	0.014	0.017	0.074	0.096	0.054
	Hs-633T	SoftTissue	0.079	0.1	0.108	0.05	0.109	0.027	0	0.018	0.081	0.11	0.049
	HT-1080	SoftTissue	0.073	0.086	0.131	0.045	0.119	0.047	0.008	0.019	0.064	0.064	0.039
	KYM-1	SoftTissue	0.058	0.081	0.103	0.053	0.107	0.024	0.02	0.022	0.077	0.047	0.027
	MES-SA	SoftTissue	0.065	0.088	0.099	0.038	0.114	0.021	0.009	0.016	0.058	0.059	0.045
	MFH-ino	SoftTissue	0.076	0.078	0.115	0.041	0.107	0.014	0.005	0.015	0.067	0.073	0.046
	RD	SoftTissue	0.064	0.067	0.094	0.037	0.125	0.008	0.007	0.008	0.191	0.099	0.052
	RH-1	SoftTissue	0.059	0.067	0.125	0.033	0.124	0.014	0.002	0.015	0.047	0.056	0.022
	RH-18	SoftTissue	0.079	0.07	0.094	0.036	0.118	0.01	0.006	0.029	0.06	0.056	0.036
	RH-41	SoftTissue	0.055	0.06	0.095	0.032	0.138	0.021	0.025	0.044	0.065	0.05	0.019
	RKN	SoftTissue	0.072	0.08	0.105	0.031	0.129	0.008	0.008	0.008	0.074	0.063	0.064
	S-117	SoftTissue	0.076	0.082	0.11	0.041	0.119	0.012	0.005	0.014	0.062	0.069	0.053
	SJRH30	SoftTissue	0.053	0.063	0.094	0.04	0.093	0.013	0.002	0.019	0.052	0.068	0.04
	SK-LMS-1	SoftTissue	0.074	0.083	0.114	0.041	0.107	0.019	0.009	0.021	0.303	0.148	0.049
	SKN	SoftTissue	0.065	0.078	0.087	0.053	0.101	0.014	0.015	0.018	0.063	0.055	0.019
	SW684	SoftTissue	0.078	0.083	0.124	0.047	0.11	0.015	0.003	0.019	0.072	0.079	0.048
	SW872	SoftTissue	0.074	0.065	0.119	0.027	0.106	0.007	0.011	0.014	0.064	0.069	0.035
	SW982	SoftTissue	0.068	0.081	0.109	0.03	0.115	0.015	0.014	0.021	0.018	0.081	0.041
	TE-441-T	SoftTissue	0.052	0.076	0.105	0.034	0.121	0.02	0.005	0.02	0.051	0.055	0.025
	23132-87	Stomach	0.062	0.068	0.094	0.015	0.071	0.007	0	0.002	0.052	0.043	0.026
	AGS	Stomach	0.061	0.079	0.069	0.014	0.072	0.009	0.004	0.004	0.057	0.072	0.04
	ECC10	Stomach	0.059	0.065	0.085	0.023	0.086	0.008	0.003	0.008	0.06	0.053	0.029
	ECC12	Stomach	0.065	0.076	0.083	0.026	0.121	0.009	0.002	0.011	0.056	0.056	0.032
	FU97	Stomach	0.073	0.079	0.12	0.041	0.117	0.016	0.002	0.005	0.064	0.057	0.031
	GCIY	Stomach	0.055	0.058	0.088	0.039	0.095	0.011	0.001	0.007	0.054	0.055	0.028
	HGC-27	Stomach	0.073	0.089	0.102	0.035	0.106	0.009	0.004	0.017	0.06	0.069	0.046
	Hs746T	Stomach	0.063	0.083	0.119	0.04	0.119	0.02	0.001	0.017	0.243	0.095	0.051
	HSC-39	Stomach	0.065	0.067	0.13	0.02	0.094	0.009	0.001	0.013	0.058	0.07	0.04
	IM-95	Stomach	0.067	0.08	0.118	0.034	0.095	0.018	0.003	0.014	0.072	0.056	0.046
	KATOIII	Stomach	0.066	0.063	0.095	0.037	0.12	0.013	0.006	0.024	0.049	0.072	0.052
	MKN1	Stomach	0.054	0.064	0.083	0.021	0.095	0.01	0.007	0.011	0.051	0.069	0.037
	MKN28	Stomach	0.065	0.069	0.104	0.032	0.107	0.009	0	0.018	0.061	0.061	0.038
	MKN45	Stomach	0.073	0.084	0.113	0.04	0.124	0.014	0.004	0.012	0.05	0.066	0.043
	MKN7	Stomach	0.059	0.074	0.095	0.026	0.093	0.015	0	0.016	0.047	0.054	0.028
	NCI-N87	Stomach	0.06	0.067	0.101	0.036	0.108	0.013	0.001	0.011	0.048	0.044	0.035
	NCI-SNU-1	Stomach	0.054	0.064	0.089	0.026	0.1	0	0	0.003	0.045	0.046	0.028
	NCI-SNU-16	Stomach	0.069	0.073	0.111	0.03	0.089	0.014	0.005	0.012	0.044	0.062	0.051
	NCI-SNU-5	Stomach	0.06	0.062	0.111	0.021	0.122	0.01	0.003	0.013	0.051	0.053	0.041
	NUGC-3	Stomach	0.062	0.066	0.098	0.028	0.09	0.004	0.002	0.008	0.058	0.051	0.035
	NUGC-4	Stomach	0.066	0.059	0.086	0.012	0.109	0	0	0.004	0.052	0.067	0.051
	OCUM-1	Stomach	0.095	0.091	0.113	0.02	0.097	0.006	0.002	0.006	0.055	0.069	0.044
	RERF-GC-1B	Stomach	0.057	0.065	0.093	0.028	0.105	0.004	0.001	0.01	0.05	0.045	0.033
	RF-48	Stomach	0.133	0.067	0.102	0.033	0.111	0.009	0	0.009	0.068	0.056	0.043
	SCH	Stomach	0.063	0.073	0.1	0.023	0.092	0.008	0.003	0.014	0.049	0.049	0.043
	SK-GT-2	Stomach	0.076	0.069	0.118	0.039	0.105	0.011	0.018	0.021	0.048	0.075	0.051
	TGBC11TKB	Stomach	0.066	0.062	0.103	0.019	0.096	0.017	0.005	0.006	0.051	0.055	0.036
	NCCIT	Testis	0.039	0.06	0.079	0.025	0.097	0.008	0.005	0.004	0.039	0.049	0.026
	NEC8	Testis	0.074	0.066	0.093	0.035	0.103	0.01	0.016	0.033	0.063	0.056	0.061
	8305C	Thyroid	0.083	0.077	0.109	0.041	0.124	0.012	0.003	0.016	0.058	0.072	0.051
	8505C	Thyroid	0.079	0.073	0.132	0.038	0.111	0.016	0.003	0.016	0.064	0.112	0.051
	ASH-3	Thyroid	0.067	0.081	0.096	0.02	0.088	0.006	0	0.001	0.058	0.063	0.036
	BCPAP	Thyroid	0.071	0.082	0.107	0.037	0.109	0.006	0.01	0.014	0.049	0.07	0.048
	BHT-101	Thyroid	0.079	0.078	0.118	0.037	0.122	0.009	0.004	0.01	0.054	0.066	0.065
	CAL-62	Thyroid	0.069	0.083	0.107	0.042	0.109	0.01	0.006	0.018	0.096	0.079	0.046
	FTC-133	Thyroid	0.09	0.066	0.095	0.044	0.101	0.006	0.009	0.018	0.073	0.084	0.05
	HTC-C3	Thyroid	0.075	0.073	0.106	0.045	0.123	0.007	0.004	0.007	0.064	0.077	0.046
	IHH-4	Thyroid	0.076	0.075	0.113	0.05	0.142	0.017	0.007	0.017	0.089	0.083	0.061
	K5	Thyroid	0.08	0.08	0.114	0.041	0.134	0.019	0.01	0.014	0.065	0.077	0.047
	KMH-2	Thyroid	0.084	0.073	0.109	0.045	0.108	0.017	0.004	0.012	0.191	0.246	0.051
	ML-1	Thyroid	0.067	0.105	0.107	0.04	0.117	0.021	0.042	0.068	0.079	0.071	0.035
	RO82-W-1	Thyroid	0.127	0.221	0.108	0.046	0.107	0.008	0.006	0.013	0.07	0.085	0.053
	TT	Thyroid	0.064	0.069	0.1	0.029	0.109	0.004	0.005	0.01	0.077	0.073	0.055
	TT2609-C02	Thyroid	0.093	0.084	0.11	0.029	0.126	0.016	0.013	0.018	0.058	0.089	0.06
	BB30-HNC	UpperAerodigestiveTract	0.063	0.072	0.089	0.015	0.099	0	0	0.005	0.051	0.055	0.029
	BB49-HNC	UpperAerodigestiveTract	0.065	0.071	0.111	0.028	0.143	0.009	0.027	0.038	0.061	0.066	0.056
	BHY	UpperAerodigestiveTract	0.073	0.084	0.106	0.047	0.102	0.009	0.002	0.006	0.134	0.1	0.047
	BICR10	UpperAerodigestiveTract	0.059	0.067	0.098	0.025	0.093	0.012	0.008	0.017	0.062	0.044	0.022
	BICR22	UpperAerodigestiveTract	0.073	0.087	0.123	0.027	0.096	0.009	0.006	0.019	0.062	0.061	0.045
	BICR31	UpperAerodigestiveTract	0.072	0.077	0.108	0.055	0.107	0.009	0.005	0.019	0.055	0.074	0.072
	BICR78	UpperAerodigestiveTract	0.064	0.067	0.104	0.036	0.089	0.011	0.009	0.018	0.042	0.061	0.027
	Ca9-22	UpperAerodigestiveTract	0.056	0.076	0.115	0.039	0.099	0.023	0.01	0.015	0.053	0.067	0.038
	CAL-27	UpperAerodigestiveTract	0.058	0.077	0.099	0.046	0.108	0.017	0.015	0.024	0.049	0.07	0.053
	CAL-33	UpperAerodigestiveTract	0.07	0.072	0.1	0.041	0.109	0.013	0.009	0.02	0.042	0.064	0.046
	Detroit562	UpperAerodigestiveTract	0.076	0.092	0.11	0.032	0.095	0.012	0.002	0.011	0.065	0.078	0.07
	DOK	UpperAerodigestiveTract	0.086	0.079	0.118	0.022	0.106	0.011	0.001	0.016	0.086	0.184	0.037
	FADU	UpperAerodigestiveTract	0.076	0.07	0.114	0.046	0.112	0.011	0.01	0.015	0.059	0.07	0.057
	HN	UpperAerodigestiveTract	0.069	0.068	0.112	0.024	0.101	0.006	0.009	0.013	0.058	0.079	0.047
	HO-1-u-1	UpperAerodigestiveTract	0.073	0.08	0.114	0.031	0.1	0.006	0	0.011	0.061	0.063	0.045
	HSC-2	UpperAerodigestiveTract	0.105	0.109	0.13	0.077	0.156	0.054	0.064	0.073	0.175	0.099	0.05
	HSC-3	UpperAerodigestiveTract	0.079	0.1	0.113	0.033	0.098	0.005	0.006	0.014	0.08	0.083	0.048
	HSC-4	UpperAerodigestiveTract	0.073	0.076	0.089	0.024	0.088	0.009	0.012	0.012	0.063	0.061	0.046
	JHU-011	UpperAerodigestiveTract	0.063	0.068	0.092	0.036	0.099	0.011	0.007	0.019	0.047	0.068	0.046
	JHU-022	UpperAerodigestiveTract	0.077	0.09	0.107	0.034	0.105	0.012	0	0.009	0.089	0.071	0.059
	KON	UpperAerodigestiveTract	0.069	0.061	0.117	0.041	0.111	0.015	0.009	0.014	0.053	0.068	0.058
	KOSC-2	UpperAerodigestiveTract	0.062	0.073	0.103	0.044	0.096	0.008	0.005	0.015	0.055	0.073	0.054
	LB771-HNC	UpperAerodigestiveTract	0.059	0.05	0.094	0.021	0.091	0.004	0.007	0.007	0.027	0.056	0.029
	OSC-19	UpperAerodigestiveTract	0.089	0.091	0.129	0.074	0.138	0.022	0.02	0.028	0.096	0.09	0.056
	OSC-20	UpperAerodigestiveTract	0.065	0.084	0.108	0.037	0.139	0.021	0.002	0.018	0.074	0.065	0.044
	PCI-15A	UpperAerodigestiveTract	0.086	0.072	0.108	0.049	0.109	0.019	0.015	0.028	0.068	0.066	0.043
	PCI-30	UpperAerodigestiveTract	0.068	0.067	0.088	0.023	0.083	0.013	0.004	0.009	0.05	0.054	0.033
	PCI-38	UpperAerodigestiveTract	0.071	0.081	0.097	0.046	0.111	0.012	0.004	0.007	0.067	0.055	0.037
	PCI-4B	UpperAerodigestiveTract	0.071	0.069	0.11	0.035	0.101	0.009	0.007	0.015	0.138	0.123	0.06
	PCI-6A	UpperAerodigestiveTract	0.076	0.068	0.126	0.036	0.129	0.015	0.006	0.018	0.078	0.06	0.07
	PE-CA-PJ15	UpperAerodigestiveTract	0.083	0.066	0.117	0.046	0.107	0.014	0.009	0.022	0.07	0.065	0.036
	RPMI-2650	UpperAerodigestiveTract	0.062	0.098	0.089	0.02	0.102	0.002	0	0.006	0.073	0.082	0.049
	SACC-83	UpperAerodigestiveTract	0.113	0.084	0.114	0.04	0.099	0.01	0.007	0.024	0.058	0.072	0.064
	SAS	UpperAerodigestiveTract	0.086	0.084	0.109	0.039	0.124	0.019	0.006	0.013	0.063	0.064	0.064
	SAT	UpperAerodigestiveTract	0.052	0.068	0.099	0.024	0.114	0.007	0.004	0.006	0.057	0.059	0.017
	SCC-15	UpperAerodigestiveTract	0.071	0.078	0.102	0.027	0.1	0.005	0.006	0.008	0.054	0.061	0.043
	SCC-25	UpperAerodigestiveTract	0.072	0.053	0.102	0.034	0.109	0.007	0.01	0.02	0.052	0.064	0.066
	SCC-4	UpperAerodigestiveTract	0.074	0.085	0.106	0.043	0.098	0.018	0.008	0.023	0.065	0.071	0.044
	SCC-9	UpperAerodigestiveTract	0.075	0.075	0.111	0.031	0.095	0.013	0.009	0.023	0.054	0.071	0.055
	SKN-3	UpperAerodigestiveTract	0.077	0.093	0.095	0.019	0.086	0.009	0	0.017	0.054	0.067	0.051
	5637	UrinaryTract	0.065	0.065	0.114	0.039	0.098	0.018	0.009	0.015	0.063	0.059	0.043
	639-V	UrinaryTract	0.077	0.079	0.114	0.036	0.105	0.015	0.003	0.012	0.086	0.072	0.071
	647-V	UrinaryTract	0.069	0.07	0.107	0.061	0.115	0.019	0.021	0.019	0.056	0.072	0.032
	BFTC-905	UrinaryTract	0.078	0.077	0.123	0.043	0.109	0.007	0.009	0.017	0.063	0.061	0.04
	CAL-29	UrinaryTract	0.084	0.08	0.121	0.05	0.124	0.006	0.001	0.017	0.086	0.067	0.048
	DSH1	UrinaryTract	0.084	0.07	0.11	0.043	0.116	0.01	0.011	0.012	0.136	0.072	0.054
	HT-1197	UrinaryTract	0.068	0.077	0.1	0.043	0.119	0.012	0.007	0.023	0.063	0.062	0.048
	HT-1376	UrinaryTract	0.079	0.07	0.112	0.043	0.124	0.011	0.004	0.02	0.055	0.078	0.055
	J82	UrinaryTract	0.076	0.067	0.115	0.043	0.115	0.018	0.009	0.021	0.071	0.084	0.052
	KU-19-19	UrinaryTract	0.076	0.07	0.108	0.029	0.116	0.012	0.005	0.014	0.049	0.089	0.051
	LB831-BLC	UrinaryTract	0.075	0.073	0.109	0.047	0.118	0.014	0.004	0.016	0.057	0.069	0.04
	RT-112	UrinaryTract	0.068	0.079	0.114	0.045	0.134	0.023	0.005	0.012	0.052	0.077	0.042
	RT4	UrinaryTract	0.083	0.07	0.109	0.041	0.115	0.026	0.012	0.016	0.068	0.079	0.055
	SCaBER	UrinaryTract	0.087	0.093	0.11	0.032	0.114	0.014	0.011	0.02	0.067	0.079	0.06
	SW1710	UrinaryTract	0.065	0.062	0.107	0.035	0.137	0.017	0.009	0.016	0.061	0.041	0.049
	SW780	UrinaryTract	0.081	0.077	0.117	0.042	0.128	0.017	0.009	0.014	0.06	0.091	0.049
	T-24	UrinaryTract	0.08	0.075	0.104	0.037	0.12	0.015	0.002	0.017	0.049	0.088	0.057
	TCCSUP	UrinaryTract	0.063	0.076	0.127	0.032	0.115	0.016	0.017	0.016	0.066	0.065	0.057
	UM-UC-3	UrinaryTract	0.075	0.085	0.107	0.029	0.115	0.019	0.007	0.014	0.071	0.079	0.045
	VM-CUB-1	UrinaryTract	0.066	0.071	0.108	0.041	0.091	0.012	0.005	0.017	0.05	0.072	0.035
	CAL-39	Vulva	0.072	0.081	0.109	0.028	0.112	0.01	0.006	0.011	0.069	0.06	0.037
	SW954	Vulva	0.062	0.068	0.106	0.042	0.126	0.017	0.033	0.031	0.077	0.069	0.045
	SW962	Vulva	0.062	0.064	0.115	0.032	0.115	0.023	0.041	0.07	0.078	0.071	0.04

## Sheet: TYW1
	Dataset S3B: Methylation data of COSMIC cell lines project dataset for the TYW1 gene. Methylation data includes all CpG sites interrogated with the HumanMethylation450 beadarray (green=unmethylated; red=methylated), incluiding the annotation of the CpGs in terms of chromosome (CHR), location (MAPINFO) and affected gene (USCS REFGENE NAME).
			Methylation
	TargetID		cg05952755	cg05946335	cg25974485	cg24448245	cg05625801	cg08833546
	CHR		7
	MAPINFO		66460335	66460663	66461694	66461719	66461859	66461892
	NAME		TYW1
	Cell Line	Tissue
	SW13	AdrenalGland	0.014	0.033	0.08	0.113	0.094	0.011
	TASK1	AskinTumor	0.012	0.04	0.089	0.136	0.11	0.015
	EGI-1	BiliaryTract	0.021	0.033	0.091	0.134	0.078	0.011
	ETK-1	BiliaryTract	0.016	0.036	0.083	0.126	0.085	0.01
	HuCCT1	BiliaryTract	0.01	0.058	0.078	0.162	0.104	0.023
	TGBC1TKB	BiliaryTract	0.007	0.043	0.075	0.108	0.073	0.01
	TGBC24TKB	BiliaryTract	0.013	0.064	0.085	0.136	0.092	0.035
	A673	Bone	0.02	0.049	0.089	0.138	0.088	0.031
	CADO-ES1	Bone	0.02	0.073	0.109	0.123	0.1	0.014
	CAL-72	Bone	0.014	0.054	0.081	0.097	0.079	0.023
	CAL-78	Bone	0.012	0.048	0.104	0.151	0.111	0.017
	CS1	Bone	0.015	0.065	0.075	0.142	0.091	0.021
	ES1	Bone	0.015	0.048	0.066	0.108	0.085	0.006
	ES3	Bone	0.011	0.044	0.083	0.103	0.085	0.014
	ES4	Bone	0.015	0.048	0.074	0.098	0.076	0.011
	ES5	Bone	0.009	0.049	0.082	0.116	0.075	0.011
	ES6	Bone	0.01	0.024	0.073	0.107	0.061	0.008
	ES7	Bone	0.021	0.035	0.083	0.111	0.077	0.015
	ES8	Bone	0.016	0.036	0.071	0.112	0.085	0.011
	EW-1	Bone	0.014	0.051	0.069	0.106	0.076	0.02
	EW-11	Bone	0.011	0.034	0.092	0.108	0.086	0.012
	EW-12	Bone	0.012	0.057	0.075	0.107	0.085	0.007
	EW-13	Bone	0.015	0.047	0.082	0.119	0.085	0.017
	EW-16	Bone	0.013	0.056	0.079	0.1	0.085	0.012
	EW-18	Bone	0.02	0.05	0.077	0.108	0.076	0.019
	EW-22	Bone	0.018	0.046	0.085	0.121	0.079	0.012
	EW-24	Bone	0.021	0.03	0.074	0.109	0.08	0.014
	EW-3	Bone	0.019	0.043	0.091	0.121	0.083	0.016
	EW-7	Bone	0.015	0.05	0.068	0.111	0.079	0.012
	H-EMC-SS	Bone	0.021	0.058	0.082	0.163	0.107	0.034
	HOS	Bone	0.015	0.037	0.06	0.094	0.076	0.015
	HuO-3N1	Bone	0.019	0.04	0.065	0.119	0.076	0.016
	HuO9	Bone	0.01	0.035	0.074	0.099	0.081	0
	MG-63	Bone	0.017	0.047	0.076	0.1	0.072	0.016
	MHH-ES-1	Bone	0.012	0.047	0.084	0.123	0.102	0.017
	NOS-1	Bone	0.023	0.042	0.075	0.103	0.084	0.013
	NY	Bone	0.007	0.034	0.08	0.121	0.066	0.011
	Saos-2	Bone	0.015	0.034	0.085	0.106	0.09	0.015
	SCCH-196	Bone	0.021	0.057	0.087	0.157	0.112	0.026
	SJSA-1	Bone	0.003	0.036	0.078	0.099	0.082	0.011
	SK-ES-1	Bone	0.017	0.034	0.077	0.119	0.079	0.008
	SK-PN-DW	Bone	0.013	0.038	0.071	0.106	0.075	0.017
	TC-71	Bone	0.025	0.056	0.093	0.169	0.107	0.022
	U-2-OS	Bone	0.01	0.065	0.097	0.136	0.103	0.014
	U-CH2	Bone	0.009	0.032	0.08	0.121	0.077	0.01
	VA-ES-BJ	Bone	0.017	0.055	0.103	0.143	0.099	0.02
	AU565	Breast	0.016	0.054	0.084	0.132	0.084	0.016
	BT-20	Breast	0.009	0.037	0.081	0.126	0.084	0.018
	BT-483	Breast	0.007	0.033	0.061	0.094	0.077	0.011
	BT-549	Breast	0.034	0.021	0.048	0.022	0.074	0.016
	CAL-120	Breast	0.009	0.033	0.07	0.112	0.075	0.004
	CAL-148	Breast	0.007	0.041	0.072	0.114	0.076	0.008
	CAL-51	Breast	0.006	0.042	0.07	0.128	0.083	0.014
	CAL-85-1	Breast	0.003	0.03	0.071	0.12	0.069	0.017
	CAMA-1	Breast	0.011	0.046	0.059	0.114	0.081	0.007
	COLO-824	Breast	0.012	0.049	0.073	0.116	0.09	0.028
	DU-4475	Breast	0.017	0.051	0.071	0.099	0.075	0.014
	EFM-19	Breast	0.012	0.03	0.067	0.093	0.07	0.018
	EFM-192A	Breast	0.009	0.037	0.088	0.11	0.074	0.016
	EVSA-T	Breast	0.015	0.044	0.081	0.11	0.088	0.015
	HCC1143	Breast	0.024	0.053	0.093	0.154	0.098	0.021
	HCC1187	Breast	0.018	0.041	0.09	0.149	0.097	0.039
	HCC1395	Breast	0.004	0.038	0.065	0.103	0.07	0.009
	HCC1419	Breast	0.01	0.035	0.098	0.153	0.095	0.013
	HCC1428	Breast	0.011	0.035	0.058	0.093	0.073	0.008
	HCC1500	Breast	0.01	0.038	0.075	0.102	0.083	0.012
	HCC1569	Breast	0.01	0.063	0.072	0.144	0.093	0.031
	HCC1599	Breast	0.002	0.055	0.067	0.12	0.078	0.016
	HCC1806	Breast	0.016	0.051	0.101	0.168	0.095	0.028
	HCC1937	Breast	0.023	0.052	0.09	0.147	0.099	0.013
	HCC1954	Breast	0.015	0.052	0.09	0.14	0.091	0.026
	HCC202	Breast	0.016	0.031	0.084	0.093	0.083	0.011
	HCC2157	Breast	0.01	0.045	0.065	0.112	0.084	0.008
	HCC2218	Breast	0.013	0.041	0.062	0.132	0.088	0.017
	HCC70	Breast	0.02	0.056	0.076	0.137	0.101	0.016
	HDQ-P1	Breast	0.012	0.043	0.072	0.114	0.096	0.019
	Hs-578-T	Breast	0.009	0.046	0.095	0.134	0.091	0.011
	MCF7	Breast	0.045	0.018	0.05	0.019	0.077	0.014
	MDA-MB-157	Breast	0.004	0.042	0.074	0.117	0.077	0.013
	MDA-MB-231	Breast	0.04	0.019	0.045	0.023	0.06	0.015
	MDA-MB-330	Breast	0.013	0.044	0.108	0.178	0.104	0.016
	MDA-MB-361	Breast	0.004	0.045	0.07	0.102	0.063	0.01
	MDA-MB-415	Breast	0.01	0.053	0.08	0.141	0.099	0.005
	MDA-MB-435	Breast	0.051	0.02	0.045	0.018	0.068	0.016
	MDA-MB-453	Breast	0.008	0.041	0.068	0.113	0.066	0.01
	MDA-MB-468	Breast	0.038	0.02	0.051	0.02	0.071	0.017
	MFM-223	Breast	0.011	0.035	0.076	0.134	0.089	0.021
	MRK-nu-1	Breast	0.022	0.058	0.079	0.145	0.104	0.013
	OCUB-M	Breast	0.009	0.042	0.073	0.114	0.085	0.025
	T47D	Breast	0.036	0.018	0.041	0.019	0.071	0.019
	UACC-893	Breast	0.012	0.028	0.059	0.155	0.08	0.028
	YMB-1-E	Breast	0.014	0.043	0.052	0.117	0.072	0.014
	ZR-75-30	Breast	0.008	0.031	0.073	0.142	0.081	0.018
	42-MG-BA	CentralNervousSystem	0.012	0.029	0.068	0.13	0.08	0.007
	8-MG-BA	CentralNervousSystem	0.013	0.04	0.061	0.098	0.074	0.009
	A172	CentralNervousSystem	0.012	0.058	0.096	0.163	0.106	0.019
	ACN	CentralNervousSystem	0.025	0.066	0.097	0.16	0.105	0.025
	AM-38	CentralNervousSystem	0.021	0.053	0.08	0.173	0.094	0.024
	BE2-M17	CentralNervousSystem	0.012	0.044	0.078	0.127	0.084	0.012
	Becker	CentralNervousSystem	0.009	0.035	0.081	0.106	0.078	0.007
	CAS-1	CentralNervousSystem	0.021	0.045	0.076	0.113	0.085	0.011
	CCF-STTG1	CentralNervousSystem	0.018	0.05	0.093	0.151	0.104	0.005
	CHP-126	CentralNervousSystem	0.027	0.049	0.076	0.165	0.101	0.021
	CHP-134	CentralNervousSystem	0.016	0.052	0.076	0.134	0.094	0.024
	CHP-212	CentralNervousSystem	0.009	0.05	0.097	0.152	0.082	0.02
	D-245MG	CentralNervousSystem	0.029	0.069	0.101	0.195	0.11	0.054
	D-247MG	CentralNervousSystem	0.02	0.054	0.08	0.097	0.08	0.012
	D-263MG	CentralNervousSystem	0.016	0.047	0.096	0.112	0.091	0.015
	D-283MED	CentralNervousSystem	0.02	0.044	0.08	0.101	0.064	0.016
	D-336MG	CentralNervousSystem	0.02	0.041	0.093	0.132	0.088	0.028
	D-392MG	CentralNervousSystem	0.02	0.063	0.082	0.118	0.09	0.021
	D-423MG	CentralNervousSystem	0.01	0.043	0.076	0.138	0.077	0.013
	D-502MG	CentralNervousSystem	0.023	0.044	0.066	0.13	0.093	0.03
	D-542MG	CentralNervousSystem	0.021	0.053	0.08	0.114	0.095	0.019
	D-566MG	CentralNervousSystem	0.016	0.064	0.087	0.156	0.104	0.026
	Daoy	CentralNervousSystem	0.026	0.042	0.092	0.156	0.103	0.015
	DBTRG-05MG	CentralNervousSystem	0.012	0.053	0.065	0.14	0.097	0.018
	DK-MG	CentralNervousSystem	0.017	0.05	0.081	0.149	0.086	0.019
	GAMG	CentralNervousSystem	0.016	0.048	0.08	0.131	0.085	0.008
	GB-1	CentralNervousSystem	0.02	0.033	0.075	0.11	0.082	0.018
	GI-1	CentralNervousSystem	0.015	0.038	0.076	0.103	0.081	0.012
	GI-ME-N	CentralNervousSystem	0.026	0.066	0.1	0.146	0.107	0.023
	GMS-10	CentralNervousSystem	0.015	0.042	0.096	0.143	0.091	0.017
	GOTO	CentralNervousSystem	0.018	0.049	0.082	0.123	0.086	0.016
	H4	CentralNervousSystem	0.014	0.042	0.086	0.15	0.087	0.012
	Hs-683	CentralNervousSystem	0.009	0.043	0.074	0.147	0.089	0.015
	IMR-5	CentralNervousSystem	0.022	0.059	0.081	0.15	0.087	0.01
	KALS-1	CentralNervousSystem	0.011	0.048	0.084	0.123	0.08	0.012
	KELLY	CentralNervousSystem	0.015	0.051	0.089	0.148	0.095	0.015
	KINGS-1	CentralNervousSystem	0.014	0.047	0.1	0.126	0.088	0.014
	KNS-42	CentralNervousSystem	0.014	0.051	0.082	0.11	0.085	0.015
	KNS-81-FD	CentralNervousSystem	0.019	0.059	0.09	0.13	0.09	0.035
	KP-N-RT-BM-1	CentralNervousSystem	0.017	0.036	0.075	0.086	0.067	0.009
	KP-N-YN	CentralNervousSystem	0.013	0.045	0.08	0.15	0.094	0.014
	KP-N-YS	CentralNervousSystem	0.013	0.05	0.085	0.147	0.102	0.015
	KS-1	CentralNervousSystem	0.016	0.043	0.088	0.132	0.081	0.014
	LAN-6	CentralNervousSystem	0.018	0.047	0.074	0.159	0.084	0.013
	LN-229	CentralNervousSystem	0.004	0.037	0.075	0.133	0.093	0.013
	LN-405	CentralNervousSystem	0.014	0.039	0.098	0.143	0.091	0.023
	LNZTA3WT4	CentralNervousSystem	0.023	0.055	0.082	0.154	0.099	0.013
	M059J	CentralNervousSystem	0.018	0.038	0.072	0.125	0.085	0.006
	M059K	CentralNervousSystem	0.003	0.047	0.081	0.129	0.082	0.009
	MC-IXC	CentralNervousSystem	0.019	0.047	0.092	0.152	0.094	0.011
	MHH-NB-11	CentralNervousSystem	0.021	0.05	0.09	0.156	0.096	0.021
	MOG-G-CCM	CentralNervousSystem	0.014	0.041	0.087	0.132	0.07	0.012
	MOG-G-UVW	CentralNervousSystem	0.017	0.058	0.108	0.159	0.107	0.015
	NB1	CentralNervousSystem	0.022	0.066	0.09	0.153	0.108	0.014
	NB10	CentralNervousSystem	0.017	0.03	0.065	0.137	0.084	0.011
	NB12	CentralNervousSystem	0.018	0.036	0.091	0.201	0.074	0.023
	NB13	CentralNervousSystem	0.011	0.049	0.101	0.162	0.089	0.041
	NB14	CentralNervousSystem	0.03	0.038	0.084	0.173	0.091	0.035
	NB17	CentralNervousSystem	0.02	0.065	0.07	0.148	0.097	0.035
	NB4	CentralNervousSystem	0.009	0.022	0.066	0.146	0.11	0.012
	NB5	CentralNervousSystem	0.021	0.04	0.075	0.169	0.111	0.034
	NB6	CentralNervousSystem	0.017	0.037	0.061	0.138	0.086	0.01
	NB69	CentralNervousSystem	0.024	0.053	0.087	0.137	0.093	0.019
	NB7	CentralNervousSystem	0.018	0.052	0.077	0.152	0.09	0.021
	NBsusSR	CentralNervousSystem	0.019	0.04	0.084	0.133	0.094	0.027
	NH-12	CentralNervousSystem	0.017	0.044	0.082	0.113	0.076	0.01
	NMC-G1	CentralNervousSystem	0.019	0.05	0.073	0.126	0.087	0.017
	no-10	CentralNervousSystem	0.018	0.04	0.073	0.129	0.078	0.016
	no-11	CentralNervousSystem	0.013	0.046	0.075	0.117	0.082	0.017
	ONS-76	CentralNervousSystem	0.009	0.034	0.085	0.103	0.083	0.009
	PFSK-1	CentralNervousSystem	0.01	0.043	0.08	0.146	0.092	0.01
	SF126	CentralNervousSystem	0.026	0.052	0.097	0.147	0.101	0.017
	SF268	CentralNervousSystem	0.02	0.072	0.102	0.166	0.116	0.023
	SF295	CentralNervousSystem	0.047	0.023	0.049	0.024	0.059	0.015
	SF539	CentralNervousSystem	0.025	0.056	0.096	0.159	0.103	0.014
	SIMA	CentralNervousSystem	0.009	0.037	0.077	0.097	0.07	0.007
	SK-MG-1	CentralNervousSystem	0.023	0.051	0.077	0.109	0.089	0.011
	SK-N-DZ	CentralNervousSystem	0.021	0.048	0.085	0.143	0.09	0.022
	SK-N-SH	CentralNervousSystem	0.006	0.051	0.072	0.127	0.085	0.011
	SNB-19	CEntralNervousSystem	0.036	0.018	0.056	0.022	0.071	0.015
	SNB75	CentralNervousSystem	0.019	0.05	0.075	0.142	0.095	0.022
	SW1088	CentralNervousSystem	0.017	0.043	0.088	0.157	0.114	0.015
	SW1783	CentralNervousSystem	0.019	0.055	0.088	0.157	0.099	0.018
	TGW	CentralNervousSystem	0.014	0.051	0.092	0.151	0.091	0.017
	U-118-MG	CentralNervousSystem	0.017	0.05	0.089	0.158	0.095	0.017
	U-87-MG	CentralNervousSystem	0.008	0.047	0.086	0.159	0.12	0.01
	U251	CentralNervousSystem	0.027	0.027	0.069	0.081	0.078	0.015
	YH-13	CentralNervousSystem	0.022	0.04	0.084	0.141	0.095	0.015
	YKG-1	CentralNervousSystem	0.014	0.04	0.085	0.134	0.101	0.015
	BOKU	Cervix	0.03	0.063	0.097	0.157	0.092	0.012
	C-33-A	Cervix	0.031	0.061	0.084	0.165	0.111	0.014
	C-4-I	Cervix	0.024	0.057	0.103	0.148	0.103	0.02
	Ca-Ski	Cervix	0.03	0.057	0.107	0.168	0.106	0.024
	DoTc2-4510	Cervix	0.017	0.079	0.095	0.168	0.105	0.02
	HeLa	Cervix	0.017	0.055	0.083	0.142	0.094	0.017
	HT-3	Cervix	0.014	0.068	0.071	0.135	0.089	0.014
	ME-180	Cervix	0.029	0.062	0.085	0.158	0.105	0.013
	MS751	Cervix	0.025	0.07	0.1	0.166	0.111	0.02
	OMC-1	Cervix	0.026	0.061	0.092	0.148	0.101	0.02
	SiHa	Cervix	0.016	0.061	0.081	0.146	0.087	0.014
	SISO	Cervix	0.027	0.054	0.091	0.171	0.101	0.016
	SKG-IIIa	Cervix	0.032	0.067	0.084	0.152	0.096	0.019
	SW756	Cervix	0.029	0.056	0.069	0.131	0.089	0.017
	TC-YIK	Cervix	0.032	0.07	0.115	0.177	0.104	0.022
	COLO-684	Endometrium	0.018	0.046	0.079	0.131	0.088	0.04
	EN	Endometrium	0.026	0.062	0.095	0.18	0.127	0.037
	ESS-1	Endometrium	0.01	0.044	0.073	0.109	0.083	0.012
	HEC-1	Endometrium	0.011	0.049	0.082	0.141	0.087	0.02
	Ishikawa	Endometrium	0.026	0.071	0.086	0.153	0.085	0.023
	KLE	Endometrium	0.011	0.044	0.091	0.133	0.082	0.019
	MFE-280	Endometrium	0.011	0.059	0.094	0.19	0.101	0.028
	MFE-296	Endometrium	0.014	0.054	0.079	0.138	0.105	0.012
	MFE-319	Endometrium	0.016	0.035	0.072	0.147	0.101	0.013
	RL95-2	Endometrium	0.007	0.042	0.072	0.103	0.074	0.005
	SNG-M	Endometrium	0.012	0.049	0.089	0.163	0.099	0.01
	TOV-112D	Endometrium	0.023	0.045	0.089	0.143	0.097	0.016
	COLO-680N	Esophagus	0.009	0.038	0.099	0.117	0.087	0.015
	EC-GI-10	Esophagus	0.005	0.033	0.051	0.088	0.071	0.01
	ESO26	Esophagus	0.02	0.051	0.091	0.149	0.094	0.027
	ESO51	Esophagus	0.014	0.033	0.077	0.135	0.08	0.005
	FLO-1	Esophagus	0.008	0.039	0.086	0.134	0.089	0.006
	HCE-4	Esophagus	0.017	0.032	0.084	0.093	0.076	0.006
	HCE-7	Esophagus	0.009	0.052	0.079	0.131	0.088	0
	KYAE-1	Esophagus	0.017	0.066	0.095	0.159	0.102	0.013
	KYSE-140	Esophagus	0	0.026	0.059	0.095	0.078	0
	KYSE-150	Esophagus	0.002	0.042	0.058	0.098	0.072	0
	KYSE-180	Esophagus	0.014	0.043	0.057	0.104	0.076	0.008
	KYSE-220	Esophagus	0.012	0.034	0.062	0.087	0.068	0.013
	KYSE-270	Esophagus	0.016	0.045	0.06	0.09	0.067	0.004
	KYSE-410	Esophagus	0.006	0.041	0.063	0.1	0.067	0
	KYSE-450	Esophagus	0.015	0.04	0.061	0.084	0.07	0.008
	KYSE-50	Esophagus	0.013	0.042	0.079	0.097	0.083	0.004
	KYSE-510	Esophagus	0.013	0.05	0.092	0.098	0.082	0.008
	KYSE-520	Esophagus	0.011	0.038	0.062	0.078	0.062	0.009
	KYSE-70	Esophagus	0.013	0.038	0.079	0.092	0.071	0.013
	OACM5-1	Esophagus	0.021	0.065	0.081	0.153	0.101	0.005
	OACp4C	Esophagus	0.014	0.042	0.083	0.184	0.101	0.009
	OE19	Esophagus	0.014	0.035	0.066	0.105	0.078	0.005
	OE21	Esophagus	0.012	0.034	0.076	0.125	0.072	0.012
	OE33	Esophagus	0.015	0.045	0.07	0.123	0.087	0.009
	SK-GT-4	Esophagus	0.008	0.047	0.082	0.143	0.089	0.014
	T-T	Esophagus	0.018	0.042	0.09	0.16	0.103	0.012
	TE-1	Esophagus	0.002	0.029	0.055	0.096	0.082	0
	TE-10	Esophagus	0.004	0.039	0.059	0.082	0.072	0.005
	TE-11	Esophagus	0.005	0.04	0.074	0.091	0.07	0.004
	TE-12	Esophagus	0.005	0.038	0.088	0.103	0.08	0.003
	TE-15	Esophagus	0	0.034	0.085	0.095	0.063	0.005
	TE-4	Esophagus	0.019	0.052	0.104	0.157	0.088	0.016
	TE-5	Esophagus	0.011	0.033	0.076	0.093	0.076	0.007
	TE-6	Esophagus	0.016	0.027	0.07	0.095	0.064	0.003
	TE-8	Esophagus	0.012	0.035	0.065	0.094	0.067	0.009
	TE-9	Esophagus	0.008	0.024	0.084	0.085	0.068	0.012
	697	HaematopoieticandLymphoid	0.026	0.047	0.084	0.096	0.071	0.014
	A253	HaematopoieticandLymphoid	0.021	0.043	0.075	0.103	0.074	0.017
	A3-KAW	HaematopoieticandLymphoid	0.024	0.044	0.078	0.191	0.114	0.021
	A4-Fuk	HaematopoieticandLymphoid	0.02	0.052	0.076	0.127	0.089	0.016
	ALL-PO	HaematopoieticandLymphoid	0.033	0.054	0.069	0.106	0.083	0.013
	ALL-SIL	HaematopoieticandLymphoid	0.019	0.072	0.075	0.122	0.102	0.022
	AMO-1	HaematopoieticandLymphoid	0.007	0.055	0.077	0.138	0.093	0.013
	ARH-77	HaematopoieticandLymphoid	0.011	0.056	0.09	0.133	0.09	0.012
	ATN-1	HaematopoieticandLymphoid	0.012	0.041	0.07	0.116	0.079	0.006
	BALL-1	HaematopoieticandLymphoid	0.01	0.035	0.068	0.101	0.081	0.007
	BC-1	HaematopoieticandLymphoid	0.016	0.061	0.087	0.146	0.109	0.02
	BC-3	HaematopoieticandLymphoid	0.018	0.059	0.092	0.148	0.093	0.025
	BE-13	HaematopoieticandLymphoid	0.015	0.051	0.079	0.103	0.083	0.008
	BL-41	HaematopoieticandLymphoid	0.01	0.068	0.082	0.155	0.111	0.016
	BONNA-12	HaematopoieticandLymphoid	0.019	0.041	0.076	0.115	0.074	0.008
	BV-173	HaematopoieticandLymphoid	0.025	0.042	0.06	0.114	0.067	0.011
	CA46	HaematopoieticandLymphoid	0.017	0.065	0.091	0.162	0.09	0.027
	CCRF-CEM	HaematopoieticandLymphoid	0.028	0.026	0.077	0.087	0.087	0.016
	CESS	HaematopoieticandLymphoid	0.021	0.048	0.078	0.142	0.066	0.014
	CML-T1	HaematopoieticandLymphoid	0.019	0.047	0.095	0.14	0.099	0.011
	CRO-AP2	HaematopoieticandLymphoid	0.032	0.059	0.086	0.137	0.108	0.034
	CTB-1	HaematopoieticandLymphoid	0.017	0.045	0.077	0.093	0.085	0.018
	CTV-1	HaematopoieticandLymphoid	0.014	0.04	0.068	0.102	0.056	0.004
	Daudi	HaematopoieticandLymphoid	0.056	0.057	0.065	0.158	0.08	0.015
	DB	HaematopoieticandLymphoid	0.02	0.064	0.089	0.18	0.123	0.024
	DEL	HaematopoieticandLymphoid	0.01	0.046	0.069	0.122	0.073	0.009
	DG-75	HaematopoieticandLymphoid	0.016	0.038	0.082	0.115	0.07	0.01
	DND-41	HaematopoieticandLymphoid	0.021	0.068	0.107	0.148	0.102	0.013
	DOHH-2	HaematopoieticandLymphoid	0.114	0.046	0.077	0.111	0.089	0.008
	EB-3	HaematopoieticandLymphoid	0.018	0.071	0.104	0.145	0.104	0.025
	EB2	HaematopoieticandLymphoid	0.024	0.053	0.087	0.146	0.102	0.012
	EHEB	HaematopoieticandLymphoid	0.016	0.044	0.074	0.099	0.07	0.01
	EJM	HaematopoieticandLymphoid	0.018	0.048	0.09	0.142	0.1	0.014
	EM-2	HaematopoieticandLymphoid	0.022	0.06	0.079	0.161	0.098	0.023
	EoL-1	HaematopoieticandLymphoid	0.315	0.056	0.075	0.143	0.074	0.021
	Farage	HaematopoieticandLymphoid	0.026	0.058	0.082	0.144	0.103	0.016
	GA-10	HaematopoieticandLymphoid	0.014	0.058	0.082	0.117	0.103	0.018
	GR-ST	HaematopoieticandLymphoid	0.015	0.048	0.082	0.1	0.089	0.009
	GRANTA-519	HaematopoieticandLymphoid	0.009	0.037	0.075	0.099	0.091	0.008
	H3118	HaematopoieticandLymphoid	0.014	0.043	0.102	0.165	0.112	0.011
	H9	HaematopoieticandLymphoid	0.012	0.038	0.097	0.118	0.079	0.008
	HAL-01	HaematopoieticandLymphoid	0.049	0.062	0.081	0.149	0.082	0.011
	HC-1	HaematopoieticandLymphoid	0.011	0.056	0.078	0.151	0.104	0.012
	HD-MY-Z	HaematopoieticandLymphoid	0.023	0.053	0.076	0.118	0.082	0.007
	HH	HaematopoieticandLymphoid	0.026	0.054	0.09	0.156	0.113	0.013
	HL-60	HaematopoieticandLymphoid	0.048	0.019	0.043	0.02	0.072	0.016
	Hs-445	HaematopoieticandLymphoid	0.014	0.053	0.102	0.147	0.084	0.018
	HT	HaematopoieticandLymphoid	0.177	0.044	0.098	0.153	0.089	0.015
	I-9-2	HaematopoieticandLymphoid	0.015	0.032	0.056	0.106	0.074	0.01
	IM-9	HaematopoieticandLymphoid	0.022	0.06	0.101	0.158	0.106	0.017
	J-RT3-T3-5	HaematopoieticandLymphoid	0.017	0.045	0.092	0.118	0.069	0.013
	JEKO-1	HaematopoieticandLymphoid	0.025	0.07	0.075	0.14	0.101	0.027
	JiyoyeP-2003	HaematopoieticandLymphoid	0.017	0.065	0.084	0.156	0.094	0.018
	JJN-3	HaematopoieticandLymphoid	0.005	0.033	0.081	0.102	0.078	0.009
	JM1	HaematopoieticandLymphoid	0.002	0.028	0.077	0.134	0.061	0.006
	JSC-1	HaematopoieticandLymphoid	0.024	0.046	0.096	0.123	0.079	0.013
	JURL-MK1	HaematopoieticandLymphoid	0.014	0.031	0.081	0.098	0.087	0.017
	JVM-2	HaematopoieticandLymphoid	0.016	0.046	0.085	0.106	0.08	0.006
	JVM-3	HaematopoieticandLymphoid	0.017	0.039	0.075	0.12	0.077	0.008
	K-562	HaematopoieticandLymphoid	0.024	0.03	0.069	0.082	0.094	0.012
	K052	HaematopoieticandLymphoid	0.008	0.032	0.061	0.148	0.088	0.001
	KARPAS-1106P	HaematopoieticandLymphoid	0.01	0.06	0.083	0.142	0.105	0.019
	KARPAS-231	HaematopoieticandLymphoid	0.021	0.029	0.081	0.122	0.082	0.014
	KARPAS-299	HaematopoieticandLymphoid	0.007	0.047	0.07	0.129	0.084	0.015
	KARPAS-422	HaematopoieticandLymphoid	0.019	0.041	0.071	0.084	0.086	0.009
	KARPAS-45	HaematopoieticandLymphoid	0.015	0.051	0.082	0.117	0.079	0.007
	KARPAS-620	HaematopoieticandLymphoid	0.006	0.038	0.06	0.104	0.081	0.006
	KASUMI-1	HaematopoieticandLymphoid	0.012	0.043	0.086	0.111	0.065	0.012
	KCL-22	HaematopoieticandLymphoid	0.007	0.035	0.077	0.118	0.075	0.012
	KE-37	HaematopoieticandLymphoid	0.023	0.06	0.077	0.113	0.081	0.005
	KG-1	HaematopoieticandLymphoid	0.014	0.03	0.091	0.101	0.076	0.009
	KM-H2	HaematopoieticandLymphoid	0.017	0.064	0.09	0.154	0.109	0.017
	KMOE-2	HaematopoieticandLymphoid	0.01	0.039	0.072	0.1	0.075	0.013
	KMS-12-BM	HaematopoieticandLymphoid	0.005	0.037	0.066	0.093	0.073	0.015
	KO52	HaematopoieticandLymphoid	0.008	0.047	0.064	0.1	0.073	0.005
	KOPN-8	HaematopoieticandLymphoid	0.023	0.037	0.074	0.108	0.071	0.019
	KU812	HaematopoieticandLymphoid	0.011	0.028	0.055	0.103	0.075	0.01
	KY821	HaematopoieticandLymphoid	0.02	0.045	0.099	0.108	0.077	0.01
	L-1236	HaematopoieticandLymphoid	0.014	0.045	0.073	0.106	0.074	0.021
	L-363	HaematopoieticandLymphoid	0.006	0.039	0.069	0.105	0.066	0.014
	L-428	HaematopoieticandLymphoid	0.02	0.059	0.076	0.101	0.076	0.011
	L-540	HaematopoieticandLymphoid	0.015	0.043	0.086	0.098	0.085	0.009
	LAMA-84	HaematopoieticandLymphoid	0.02	0.032	0.067	0.085	0.081	0.015
	LC4-1	HaematopoieticandLymphoid	0.015	0.024	0.067	0.076	0.073	0.013
	LOUCY	HaematopoieticandLymphoid	0.003	0.039	0.067	0.08	0.059	0
	MC-CAR	HaematopoieticandLymphoid	0.02	0.059	0.083	0.15	0.091	0.011
	MC116	HaematopoieticandLymphoid	0.025	0.04	0.076	0.1	0.07	0.005
	ME-1	HaematopoieticandLymphoid	0.013	0.045	0.064	0.092	0.076	0.01
	MEC-1	HaematopoieticandLymphoid	0.017	0.046	0.084	0.097	0.073	0.016
	MEC-2	HaematopoieticandLymphoid	0.015	0.03	0.097	0.107	0.073	0.014
	MEG-01	HaematopoieticandLymphoid	0.012	0.033	0.067	0.114	0.062	0.013
	MHH-CALL-2	HaematopoieticandLymphoid	0.006	0.036	0.075	0.117	0.098	0.018
	MHH-CALL-4	HaematopoieticandLymphoid	0.025	0.059	0.085	0.162	0.1	0.006
	MHH-PREB-1	HaematopoieticandLymphoid	0.012	0.045	0.074	0.078	0.058	0.007
	ML-2	HaematopoieticandLymphoid	0.008	0.041	0.065	0.113	0.085	0.01
	MLMA	HaematopoieticandLymphoid	0.009	0.052	0.074	0.142	0.097	0.012
	MM1S	HaematopoieticandLymphoid	0.01	0.048	0.091	0.159	0.092	0.011
	MN-60	HaematopoieticandLymphoid	0.016	0.041	0.062	0.14	0.085	0.015
	Mo	HaematopoieticandLymphoid	0.027	0.04	0.086	0.145	0.077	0.015
	Mo-T	HaematopoieticandLymphoid	0.017	0.05	0.068	0.106	0.079	0.012
	MOLM-13	HaematopoieticandLymphoid	0.013	0.039	0.079	0.11	0.069	0.005
	MOLP-8	HaematopoieticandLymphoid	0.022	0.05	0.098	0.161	0.102	0.016
	MOLT-13	HaematopoieticandLymphoid	0.01	0.036	0.055	0.098	0.066	0.004
	MOLT-4	HaematopoieticandLymphoid	0.041	0.021	0.051	0.022	0.058	0.015
	MONO-MAC-1	HaematopoieticandLymphoid	0.013	0.038	0.083	0.126	0.081	0.012
	MONO-MAC-6	HaematopoieticandLymphoid	0.01	0.04	0.066	0.139	0.073	0.011
	MV-4-11	HaematopoieticandLymphoid	0.008	0.062	0.066	0.128	0.077	0.01
	MY-M12	HaematopoieticandLymphoid	0.016	0.036	0.064	0.092	0.068	0.011
	NALM-6	HaematopoieticandLymphoid	0.041	0.058	0.097	0.127	0.085	0.009
	NAMALWA	HaematopoieticandLymphoid	0.028	0.053	0.087	0.147	0.089	0.013
	NCI-H929	HaematopoieticandLymphoid	0.011	0.044	0.095	0.12	0.09	0.019
	NK-92MI	HaematopoieticandLymphoid	0.005	0.039	0.091	0.131	0.096	0.021
	NKM-1	HaematopoieticandLymphoid	0.013	0.063	0.077	0.118	0.08	0.014
	NOMO-1	HaematopoieticandLymphoid	0.015	0.044	0.094	0.111	0.078	0.009
	NU-DUL-1	HaematopoieticandLymphoid	0.008	0.038	0.076	0.105	0.088	0.028
	OCI-AML2	HaematopoieticandLymphoid	0.01	0.04	0.073	0.084	0.075	0.005
	OCI-AML3	HaematopoieticandLymphoid	0.018	0.046	0.053	0.119	0.086	0.014
	OCI-AML5	HaematopoieticandLymphoid	0.015	0.036	0.072	0.165	0.101	0.011
	OCI-LY-19	HaematopoieticandLymphoid	0.018	0.043	0.052	0.097	0.059	0.008
	OCI-M1	HaematopoieticandLymphoid	0.008	0.029	0.088	0.164	0.104	0.01
	P12-ICHIKAWA	HaematopoieticandLymphoid	0.019	0.04	0.071	0.095	0.072	0.013
	P30-OHK	HaematopoieticandLymphoid	0.021	0.062	0.077	0.155	0.092	0.016
	P31-FUJ	HaematopoieticandLymphoid	0.011	0.037	0.092	0.135	0.068	0.018
	P32-ISH	HaematopoieticandLymphoid	0.034	0.04	0.071	0.107	0.087	0.004
	PF-382	HaematopoieticandLymphoid	0.006	0.039	0.077	0.134	0.1	0.018
	PL-21	HaematopoieticandLymphoid	0.011	0.057	0.066	0.141	0.101	0.015
	QIMR-WIL	HaematopoieticandLymphoid	0.022	0.04	0.09	0.096	0.075	0.011
	Ramos-2G6-4C10	HaematopoieticandLymphoid	0.02	0.041	0.08	0.134	0.079	0.014
	RC-K8	HaematopoieticandLymphoid	0.017	0.032	0.094	0.16	0.106	0.014
	RCH-ACV	HaematopoieticandLymphoid	0.022	0.066	0.092	0.148	0.105	0.016
	REH	HaematopoieticandLymphoid	0.016	0.033	0.066	0.136	0.1	0.018
	RL	HaematopoieticandLymphoid	0.026	0.053	0.082	0.146	0.078	0.021
	ROS-50	HaematopoieticandLymphoid	0.011	0.046	0.097	0.116	0.077	0.009
	RPMI-6666	HaematopoieticandLymphoid	0.023	0.061	0.1	0.162	0.091	0.02
	RPMI-8226	HaematopoieticandLymphoid	0.065	0.018	0.046	0.021	0.074	0.015
	RPMI-8402	HaematopoieticandLymphoid	0.028	0.047	0.072	0.102	0.074	0.015
	RPMI-8866	HaematopoieticandLymphoid	0.019	0.033	0.071	0.133	0.079	0.017
	RS4-11	HaematopoieticandLymphoid	0.02	0.045	0.071	0.118	0.088	0.014
	SCC-3	HaematopoieticandLymphoid	0.016	0.049	0.086	0.144	0.086	0.015
	Sci-1	HaematopoieticandLymphoid	0.014	0.047	0.088	0.161	0.102	0.025
	SIG-M5	HaematopoieticandLymphoid	0.032	0.063	0.078	0.144	0.087	0.018
	SK-MM-2	HaematopoieticandLymphoid	0.013	0.037	0.092	0.135	0.084	0.01
	SKM-1	HaematopoieticandLymphoid	0.02	0.045	0.057	0.11	0.071	0.011
	SLVL	HaematopoieticandLymphoid	0.03	0.036	0.098	0.165	0.113	0.009
	SR	HaematopoieticandLymphoid	0.032	0.03	0.065	0.063	0.073	0.015
	ST486	HaematopoieticandLymphoid	0.02	0.04	0.072	0.1	0.072	0.017
	SU-DHL-1	HaematopoieticandLymphoid	0.019	0.056	0.08	0.14	0.091	0.011
	SU-DHL-10	HaematopoieticandLymphoid	0.015	0.028	0.088	0.143	0.107	0.007
	SU-DHL-16	HaematopoieticandLymphoid	0.013	0.037	0.087	0.113	0.062	0.012
	SU-DHL-4	HaematopoieticandLymphoid	0.005	0.038	0.098	0.1	0.08	0.014
	SU-DHL-5	HaematopoieticandLymphoid	0.025	0.056	0.075	0.155	0.096	0.015
	SU-DHL-6	HaematopoieticandLymphoid	0.016	0.076	0.093	0.161	0.109	0.02
	SU-DHL-8	HaematopoieticandLymphoid	0.025	0.043	0.083	0.122	0.085	0.023
	SUP-B15	HaematopoieticandLymphoid	0.017	0.054	0.065	0.12	0.089	0.008
	SUP-B8	HaematopoieticandLymphoid	0.006	0.042	0.057	0.129	0.073	0.014
	SUP-HD1	HaematopoieticandLymphoid	0.023	0.055	0.078	0.128	0.09	0.012
	SUP-M2	HaematopoieticandLymphoid	0.021	0.064	0.092	0.158	0.113	0.031
	SUP-T1	HaematopoieticandLymphoid	0.016	0.046	0.082	0.109	0.103	0.01
	THP-1	HaematopoieticandLymphoid	0.015	0.046	0.06	0.128	0.082	0.012
	TK	HaematopoieticandLymphoid	0.004	0.035	0.078	0.093	0.074	0.013
	TUR	HaematopoieticandLymphoid	0.014	0.046	0.073	0.121	0.072	0.015
	U-266	HaematopoieticandLymphoid	0.012	0.023	0.089	0.105	0.073	0.007
	U-698-M	HaematopoieticandLymphoid	0.013	0.046	0.088	0.1	0.074	0.013
	VAL	HaematopoieticandLymphoid	0.009	0.039	0.085	0.139	0.091	0.007
	WIL2-NS	HaematopoieticandLymphoid	0.016	0.043	0.092	0.155	0.109	0.017
	WSU-DLCL2	HaematopoieticandLymphoid	0.015	0.031	0.058	0.105	0.08	0.012
	WSU-NHL	HaematopoieticandLymphoid	0.017	0.036	0.076	0.125	0.07	0.006
	YT	HaematopoieticandLymphoid	0.007	0.039	0.068	0.103	0.079	0.01
	769-P	Kidney	0.015	0.034	0.067	0.085	0.084	0.001
	786-O	Kidney	0.024	0.033	0.076	0.091	0.092	0.017
	A498	Kidney	0.039	0.018	0.053	0.018	0.069	0.014
	A704	Kidney	0.014	0.052	0.083	0.113	0.078	0.017
	ACHN	Kidney	0.033	0.01	0.034	0.011	0.062	0.009
	BB65-RCC	Kidney	0.019	0.054	0.094	0.168	0.1	0.024
	BFTC-909	Kidney	0.018	0.04	0.077	0.107	0.064	0.017
	CAKI-1	Kidney	0.038	0.025	0.059	0.092	0.086	0.012
	CAL-54	Kidney	0.023	0.046	0.079	0.104	0.079	0.012
	HA7-RCC	Kidney	0.013	0.048	0.068	0.145	0.088	0.011
	KMRC-1	Kidney	0.016	0.037	0.08	0.118	0.073	0.012
	KMRC-20	Kidney	0.005	0.046	0.084	0.113	0.076	0.011
	LB1047-RCC	Kidney	0.013	0.041	0.084	0.105	0.069	0.012
	LB2241-RCC	Kidney	0.009	0.049	0.078	0.116	0.083	0.011
	LB996-RCC	Kidney	0.007	0.039	0.075	0.103	0.065	0.016
	NB(TU)1-10	Kidney	0.022	0.055	0.091	0.127	0.097	0.011
	NCC010	Kidney	0.02	0.051	0.077	0.146	0.104	0.014
	NCC021	Kidney	0.013	0.06	0.093	0.133	0.108	0.006
	OS-RC-2	Kidney	0	0.029	0.074	0.096	0.075	0.001
	RCC-AB	Kidney	0.015	0.039	0.11	0.157	0.11	0.01
	RCC-ER	Kidney	0.004	0.039	0.101	0.141	0.096	0.005
	RCC-FG2	Kidney	0.015	0.059	0.08	0.147	0.1	0.013
	RCC-JW	Kidney	0.008	0.066	0.089	0.16	0.117	0.015
	RCC-MF	Kidney	0.013	0.036	0.107	0.146	0.103	0.018
	RCC10RGB	Kidney	0.022	0.052	0.075	0.122	0.085	0.016
	RXF393	Kidney	0.035	0.027	0.064	0.066	0.073	0.015
	SK-NEP-1	Kidney	0.015	0.049	0.083	0.113	0.078	0.017
	SN12C	Kidney	0.031	0.031	0.071	0.089	0.081	0.014
	SW156	Kidney	0.015	0.05	0.087	0.123	0.087	0.011
	TK10	Kidney	0.034	0.028	0.075	0.057	0.069	0.016
	U031	kidney	0.023	0.032	0.062	0.087	0.079	0.018
	VMRC-RCZ	Kidney	0.018	0.062	0.088	0.148	0.103	0.013
	C2BBe1	LargeIntestine	0.013	0.044	0.074	0.119	0.074	0.01
	CaR-1	LargeIntestine	0.018	0.062	0.082	0.154	0.099	0.01
	CCK-81	LargeIntestine	0.018	0.048	0.101	0.109	0.077	0.013
	CL-11	LargeIntestine	0.015	0.045	0.066	0.106	0.08	0.016
	CL-40	LargeIntestine	0.023	0.055	0.099	0.156	0.083	0.016
	COLO-205	LargeIntestine	0.063	0.018	0.046	0.02	0.061	0.013
	COLO-320-HSR	LargeIntestine	0.011	0.042	0.083	0.085	0.073	0.016
	COLO-678	LargeIntestine	0.025	0.06	0.089	0.147	0.104	0.015
	COLO-741	LargeIntestine	0.013	0.061	0.093	0.164	0.107	0.011
	CW-2	LargeIntestine	0.01	0.037	0.095	0.108	0.075	0.012
	DIFI	LargeIntestine	0.005	0.064	0.09	0.176	0.11	0.015
	ECC4	LargeIntestine	0.018	0.041	0.07	0.108	0.082	0.006
	GP5d	LargeIntestine	0.015	0.034	0.087	0.102	0.07	0.013
	HCC-56	LargeIntestine	0.013	0.037	0.073	0.11	0.064	0.012
	HCC2998	LargeIntestine	0.001	0.043	0.085	0.136	0.086	0.02
	HCT-116	LargeIntestine	0.037	0.012	0.028	0.014	0.055	0.01
	HCT-15	LargeIntestine	0.035	0.019	0.041	0.028	0.065	0.014
	HT-115	LargeIntestine	0.012	0.042	0.066	0.11	0.093	0.015
	HT29	LargeIntestine	0.038	0.018	0.043	0.019	0.066	0.013
	HT55	LargeIntestine	0.014	0.045	0.071	0.116	0.091	0.013
	KM12	LargeIntestine	0.432	0.015	0.036	0.014	0.065	0.013
	LOVO	LargeIntestine	0.016	0.025	0.051	0.103	0.082	0.018
	LS-123	LargeIntestine	0.018	0.045	0.079	0.098	0.071	0.006
	LS-180	LargeIntestine	0.017	0.031	0.07	0.108	0.07	0.011
	LS-513	LargeIntestine	0.012	0.037	0.075	0.101	0.106	0.003
	MDST8	LargeIntestine	0.007	0.041	0.085	0.12	0.081	0.007
	NCI-H508	LargeIntestine	0.004	0.044	0.081	0.145	0.091	0.014
	NCI-H630	LargeIntestine	0.013	0.054	0.098	0.109	0.084	0.018
	NCI-H716	LargeIntestine	0.015	0.048	0.079	0.133	0.077	0.014
	NCI-H747	LargeIntestine	0.01	0.036	0.085	0.102	0.068	0.009
	RCM-1	LargeIntestine	0.012	0.043	0.068	0.111	0.08	0.019
	SNU-1040	LargeIntestine	0.004	0.048	0.084	0.14	0.097	0.018
	SNU-175	LargeIntestine	0.018	0.06	0.103	0.139	0.105	0.02
	SNU-283	LargeIntestine	0.014	0.053	0.105	0.138	0.096	0.022
	SNU-407	LargeIntestine	0.013	0.061	0.103	0.177	0.11	0.005
	SNU-61	LargeIntestine	0.011	0.057	0.08	0.129	0.103	0.016
	SNU-81	LargeIntestine	0.009	0.045	0.095	0.152	0.102	0.024
	SNU-C1	LargeIntestine	0.016	0.046	0.088	0.12	0.083	0.01
	SNU-C2B	LargeIntestine	0.016	0.044	0.07	0.114	0.093	0.02
	SNU-C5	LargeIntestine	0.017	0.058	0.082	0.138	0.085	0.016
	SW-48	LargeIntestine	0.013	0.017	0.055	0.117	0.068	0.014
	SW-620	LargeIntestine	0.05	0.018	0.058	0.02	0.078	0.014
	SW1116	LargeIntestine	0.006	0.032	0.079	0.108	0.071	0.004
	SW1463	LargeIntestine	0.012	0.033	0.079	0.113	0.066	0.009
	SW480	LargeIntestine	0.023	0.042	0.053	0.097	0.064	0.015
	SW948	LargeIntestine	0.022	0.045	0.075	0.132	0.086	0.031
	T84	LargeIntestine	0.016	0.056	0.1	0.15	0.1	0.019
	C3A	Liver	0.013	0.035	0.091	0.131	0.09	0.013
	Hep3B2.1-7	Liver	0.017	0.05	0.099	0.147	0.111	0.012
	HLE	Liver	0.012	0.042	0.097	0.148	0.08	0.02
	huH-1	Liver	0.011	0.036	0.081	0.109	0.092	0.007
	HuH-7	Liver	0.016	0.046	0.084	0.137	0.085	0.011
	JHH-1	Liver	0.017	0.029	0.083	0.133	0.083	0.01
	JHH-2	Liver	0.015	0.053	0.096	0.16	0.088	0.028
	JHH-4	Liver	0.016	0.048	0.095	0.174	0.075	0.029
	JHH-6	Liver	0.013	0.039	0.078	0.123	0.072	0.015
	JHH-7	Liver	0.017	0.038	0.082	0.143	0.087	0.011
	SK-HEP-1	Liver	0.01	0.04	0.106	0.137	0.09	0.02
	SNU-449	Liver	0.015	0.052	0.072	0.162	0.119	0.031
	SNU-475	Liver	0.018	0.062	0.104	0.163	0.106	0.02
	201T	Lung	0.015	0.043	0.058	0.091	0.063	0.007
	A427	Lung	0.001	0.028	0.069	0.13	0.076	0.011
	A549	Lung	0.055	0.022	0.053	0.021	0.074	0.015
	ABC-1	Lung	0.017	0.058	0.08	0.162	0.09	0.009
	BEN	Lung	0.017	0.034	0.081	0.139	0.087	0.014
	CAL-12T	Lung	0.008	0.043	0.073	0.097	0.076	0
	Calu-6	Lung	0.006	0.039	0.082	0.14	0.085	0.013
	ChaGo-K-1	Lung	0.009	0.041	0.08	0.131	0.081	0.001
	COLO-668	Lung	0.011	0.034	0.067	0.11	0.089	0.012
	COR-L105	Lung	0.006	0.034	0.076	0.126	0.087	0.018
	COR-L23	Lung	0.014	0.043	0.09	0.133	0.086	0.014
	COR-L279	Lung	0.021	0.069	0.1	0.141	0.098	0.02
	COR-L303	Lung	0.009	0.051	0.098	0.12	0.089	0.013
	COR-L311	Lung	0.006	0.044	0.084	0.153	0.106	0.011
	COR-L32	Lung	0.017	0.056	0.083	0.141	0.08	0.02
	COR-L321	Lung	0.016	0.059	0.075	0.149	0.109	0.012
	COR-L88	Lung	0.001	0.03	0.078	0.113	0.094	0.011
	COR-L95	Lung	0.01	0.041	0.085	0.134	0.084	0.016
	CPC-N	Lung	0.014	0.041	0.099	0.136	0.093	0.013
	DMS-273	Lung	0.023	0.056	0.084	0.147	0.104	0.008
	DMS-53	Lung	0.002	0.038	0.074	0.098	0.081	0.001
	DMS-79	Lung	0.025	0.066	0.089	0.15	0.104	0.019
	EBC-1	Lung	0.013	0.041	0.077	0.137	0.088	0.008
	EKVX	Lung	0.02	0.028	0.072	0.083	0.079	0.016
	EMC-BAC-1	Lung	0.028	0.065	0.101	0.164	0.105	0.019
	EMC-BAC-2	Lung	0.028	0.059	0.079	0.149	0.089	0.01
	EPLC-272H	Lung	0.006	0.04	0.079	0.116	0.08	0.008
	H3255	Lung	0.006	0.037	0.064	0.096	0.075	0.007
	HARA	Lung	0.002	0.044	0.081	0.114	0.079	0.008
	HCC-15	Lung	0.018	0.043	0.09	0.137	0.092	0.015
	HCC-33	Lung	0.017	0.038	0.098	0.175	0.111	0.011
	HCC-366	Lung	0.016	0.061	0.085	0.148	0.094	0.014
	HCC-44	Lung	0.001	0.035	0.074	0.105	0.095	0.007
	HCC-78	Lung	0.006	0.033	0.081	0.139	0.1	0.003
	HCC-827	Lung	0.008	0.038	0.087	0.115	0.085	0.004
	HOP-62	Lung	0.051	0.022	0.05	0.021	0.054	0.016
	HOP-92	Lung	0.025	0.023	0.071	0.073	0.079	0.011
	IA-LM	Lung	0.008	0.021	0.066	0.109	0.08	0.01
	IST-SL1	Lung	0.013	0.043	0.074	0.139	0.091	0.013
	IST-SL2	Lung	0.008	0.031	0.076	0.143	0.097	0.011
	KNS-62	Lung	0.007	0.04	0.073	0.142	0.095	0.007
	LB647-SCLC	Lung	0.015	0.041	0.078	0.121	0.085	0.012
	LC-1-sq	Lung	0.013	0.065	0.084	0.162	0.101	0.02
	LC-1F	Lung	0.014	0.046	0.085	0.131	0.093	0.011
	LC-2-ad	Lung	0.009	0.048	0.083	0.154	0.106	0.016
	LCLC-97TM1	Lung	0.007	0.027	0.06	0.082	0.053	0.003
	LK-2	Lung	0.011	0.03	0.076	0.088	0.066	0.005
	LOU-NH91	Lung	0.017	0.035	0.076	0.129	0.088	0.013
	LU-134-A	Lung	0.006	0.039	0.101	0.123	0.1	0.007
	LU-135	Lung	0.01	0.047	0.053	0.09	0.073	0.007
	LU-139	Lung	0.017	0.041	0.087	0.131	0.09	0.01
	LU-165	Lung	0.01	0.038	0.087	0.135	0.085	0.013
	LU-65	Lung	0.007	0.045	0.076	0.108	0.075	0.015
	LU-99A	Lung	0.014	0.043	0.086	0.123	0.071	0.02
	LXF-289	Lung	0.015	0.04	0.079	0.136	0.088	0.01
	MS-1	Lung	0.014	0.04	0.085	0.134	0.085	0.009
	NCI-H1048	Lung	0.015	0.071	0.084	0.152	0.107	0.019
	NCI-H1092	Lung	0.01	0.04	0.068	0.101	0.066	0.01
	NCI-H1105	Lung	0.01	0.038	0.063	0.095	0.074	0.005
	NCI-H1155	Lung	0.019	0.038	0.062	0.118	0.07	0.01
	NCI-H128	Lung	0.013	0.039	0.063	0.109	0.077	0.009
	NCI-H1304	Lung	0.011	0.042	0.072	0.12	0.074	0.017
	NCI-H1341	Lung	0.013	0.047	0.086	0.113	0.089	0.013
	NCI-H1355	Lung	0.013	0.039	0.076	0.14	0.081	0.008
	NCI-H1395	Lung	0.011	0.049	0.086	0.124	0.097	0.012
	NCI-H1417	Lung	0.018	0.041	0.091	0.147	0.073	0.009
	NCI-H1435	Lung	0.005	0.046	0.093	0.151	0.099	0.015
	NCI-H1436	Lung	0.01	0.052	0.077	0.135	0.098	0.013
	NCI-H1437	Lung	0.009	0.039	0.08	0.129	0.093	0.01
	NCI-H146	Lung	0.013	0.046	0.093	0.143	0.088	0.015
	NCI-H1563	Lung	0.022	0.058	0.088	0.149	0.094	0.009
	NCI-H1568	Lung	0	0.035	0.061	0.079	0.065	0
	NCI-H1573	Lung	0.007	0.04	0.077	0.106	0.072	0.006
	NCI-H1581	Lung	0.014	0.044	0.082	0.127	0.087	0.009
	NCI-H1623	Lung	0.012	0.039	0.085	0.129	0.091	0.009
	NCI-H1648	Lung	0.005	0.042	0.096	0.134	0.103	0.014
	NCI-H1650	Lung	0.013	0.043	0.086	0.155	0.096	0.004
	NCI-H1651	Lung	0.014	0.036	0.082	0.145	0.095	0.012
	NCI-H1666	Lung	0.004	0.038	0.066	0.152	0.092	0.013
	NCI-H1688	Lung	0.009	0.039	0.066	0.101	0.068	0.01
	NCI-H1693	Lung	0.008	0.053	0.081	0.139	0.095	0.012
	NCI-H1694	Lung	0.022	0.042	0.077	0.107	0.074	0.008
	NCI-H1703	Lung	0.005	0.04	0.091	0.124	0.105	0.017
	NCI-H1734	Lung	0.007	0.044	0.072	0.092	0.074	0
	NCI-H1755	Lung	0.009	0.036	0.079	0.104	0.091	0.007
	NCI-H1770	Lung	0.022	0.038	0.076	0.117	0.09	0.008
	NCI-H1781	Lung	0.009	0.045	0.086	0.136	0.084	0.019
	NCI-H1792	Lung	0.011	0.041	0.086	0.147	0.094	0.01
	NCI-H1793	Lung	0.007	0.028	0.083	0.097	0.07	0.007
	NCI-H1836	Lung	0.015	0.051	0.091	0.153	0.092	0.015
	NCI-H1838	Lung	0.009	0.053	0.078	0.147	0.088	0.017
	NCI-H1869	Lung	0.01	0.036	0.076	0.106	0.075	0.008
	NCI-H187	Lung	0.011	0.052	0.081	0.132	0.101	0.007
	NCI-H1876	Lung	0.031	0.065	0.096	0.14	0.091	0.015
	NCI-H1915	Lung	0.027	0.039	0.078	0.134	0.089	0.013
	NCI-H1944	Lung	0.005	0.034	0.077	0.096	0.075	0.009
	NCI-H196	Lung	0.003	0.039	0.088	0.14	0.082	0.016
	NCI-H1963	Lung	0.011	0.044	0.087	0.129	0.094	0.01
	NCI-H1993	Lung	0.014	0.049	0.081	0.082	0.064	0.009
	NCI-H2009	Lung	0.017	0.043	0.085	0.143	0.085	0.006
	NCI-H2023	Lung	0.016	0.05	0.093	0.137	0.097	0.017
	NCI-H2029	Lung	0.012	0.043	0.08	0.105	0.082	0.012
	NCI-H2030	Lung	0.016	0.041	0.072	0.142	0.09	0.02
	NCI-H2066	Lung	0.019	0.05	0.104	0.15	0.094	0.016
	NCI-H2081	Lung	0.011	0.035	0.067	0.096	0.067	0.007
	NCI-H2085	Lung	0.008	0.037	0.076	0.121	0.091	0.016
	NCI-H2087	Lung	0.009	0.027	0.066	0.095	0.06	0.01
	NCI-H209	Lung	0.006	0.033	0.072	0.111	0.064	0.013
	NCI-H211	Lung	0.005	0.031	0.063	0.145	0.089	0.014
	NCI-H2110	Lung	0.023	0.05	0.097	0.16	0.108	0.013
	NCI-H2122	Lung	0.009	0.039	0.101	0.142	0.09	0.008
	NCI-H2126	Lung	0.009	0.036	0.077	0.114	0.081	0.009
	NCI-H2135	Lung	0	0.036	0.05	0.087	0.072	0
	NCI-H2141	Lung	0.003	0.018	0.072	0.108	0.071	0.013
	NCI-H2170	Lung	0.011	0.035	0.093	0.147	0.088	0.014
	NCI-H2171	Lung	0.011	0.043	0.06	0.102	0.077	0.014
	NCI-H2172	Lung	0.001	0.033	0.065	0.102	0.073	0.012
	NCI-H2196	Lung	0.009	0.04	0.062	0.092	0.068	0.015
	NCI-H2227	Lung	0.023	0.056	0.084	0.173	0.099	0.022
	NCI-H2228	Lung	0.027	0.031	0.078	0.138	0.083	0.01
	NCI-H226	Lung	0.037	0.022	0.063	0.024	0.071	0.016
	NCI-H2291	Lung	0.016	0.038	0.088	0.116	0.077	0.012
	NCI-H23	Lung	0.035	0.018	0.065	0.022	0.083	0.015
	NCI-H2342	Lung	0.013	0.031	0.082	0.139	0.088	0.012
	NCI-H2347	Lung	0.008	0.04	0.082	0.137	0.092	0.012
	NCI-H2405	Lung	0.016	0.033	0.095	0.144	0.094	0.011
	NCI-H2444	Lung	0.01	0.045	0.088	0.143	0.103	0.005
	NCI-H250	Lung	0.024	0.06	0.089	0.156	0.105	0.015
	NCI-H292	Lung	0.014	0.039	0.091	0.12	0.094	0.009
	NCI-H3122	Lung	0.007	0.017	0.083	0.147	0.092	0.014
	NCI-H322M	Lung	0.026	0.028	0.068	0.089	0.088	0.012
	NCI-H345	Lung	0.026	0.058	0.087	0.16	0.1	0.014
	NCI-H358	Lung	0.008	0.031	0.079	0.134	0.079	0.007
	NCI-H378	Lung	0.006	0.03	0.076	0.089	0.07	0.013
	NCI-H446	Lung	0.006	0.027	0.078	0.14	0.079	0.012
	NCI-H460	Lung	0.054	0.019	0.036	0.019	0.037	0.018
	NCI-H510A	Lung	0.006	0.029	0.076	0.099	0.063	0.012
	NCI-H520	Lung	0.019	0.034	0.077	0.141	0.093	0.01
	NCI-H522	Lung	0.025	0.029	0.069	0.075	0.08	0.014
	NCI-H524	Lung	0.029	0.058	0.1	0.162	0.094	0.018
	NCI-H526	Lung	0.007	0.043	0.09	0.135	0.091	0.012
	NCI-H596	Lung	0.003	0.036	0.089	0.136	0.082	0.014
	NCI-H64	Lung	0.01	0.03	0.091	0.131	0.07	0.009
	NCI-H647	Lung	0.014	0.04	0.08	0.121	0.09	0.016
	NCI-H650	Lung	0.009	0.053	0.083	0.111	0.085	0.009
	NCI-H661	Lung	0.01	0.037	0.096	0.095	0.079	0.009
	NCI-H69	Lung	0.004	0.039	0.097	0.138	0.095	0.008
	NCI-H720	Lung	0.024	0.053	0.093	0.145	0.101	0.019
	NCI-H727	Lung	0.009	0.04	0.094	0.154	0.097	0.021
	NCI-H740	Lung	0.019	0.051	0.066	0.147	0.101	0.016
	NCI-H748	Lung	0.01	0.03	0.072	0.096	0.087	0.019
	NCI-H810	Lung	0.023	0.033	0.089	0.143	0.081	0.017
	NCI-H82	Lung	0.014	0.038	0.073	0.123	0.086	0.015
	NCI-H835	Lung	0.008	0.037	0.072	0.135	0.099	0.013
	NCI-H838	Lung	0.023	0.057	0.082	0.157	0.098	0.021
	NCI-H841	Lung	0.023	0.067	0.093	0.149	0.094	0.013
	NCI-H847	Lung	0.016	0.03	0.082	0.141	0.107	0.011
	RERF-LC-FM	Lung	0.007	0.044	0.081	0.088	0.074	0.011
	RERF-LC-KJ	Lung	0.012	0.029	0.074	0.118	0.079	0.017
	RERF-LC-MS	Lung	0.012	0.041	0.087	0.119	0.08	0.012
	RERF-LC-Sq1	Lung	0.011	0.036	0.072	0.095	0.075	0.011
	SBC-1	Lung	0.004	0.043	0.08	0.105	0.071	0.011
	SBC-3	Lung	0.015	0.052	0.086	0.126	0.074	0.02
	SBC-5	Lung	0.008	0.038	0.091	0.14	0.096	0.012
	SK-LU-1	Lung	0.012	0.041	0.077	0.079	0.075	0
	SK-MES-1	Lung	0.016	0.041	0.098	0.143	0.092	0.008
	SW1271	Lung	0.009	0.044	0.079	0.126	0.09	0.008
	SW1573	Lung	0.016	0.065	0.082	0.142	0.094	0.008
	SW900	Lung	0.015	0.041	0.084	0.145	0.092	0.007
	UMC-11	Lung	0.017	0.034	0.09	0.141	0.106	0.006
	VMRC-LCD	Lung	0.007	0.036	0.094	0.135	0.078	0.015
	A2780	Ovary	0.02	0.033	0.064	0.107	0.079	0.018
	Caov-3	Ovary	0.004	0.047	0.07	0.091	0.077	0.01
	Caov-4	Ovary	0.008	0.073	0.086	0.141	0.103	0.013
	DOV13	Ovary	0.012	0.035	0.067	0.114	0.067	0.008
	EFO-21	Ovary	0	0.023	0.061	0.087	0.08	0.006
	ES-2	Ovary	0.008	0.035	0.046	0.113	0.07	0.007
	FU-OV-1	Ovary	0.01	0.034	0.052	0.115	0.071	0.006
	Hey	Ovary	0.006	0.043	0.079	0.115	0.077	0.012
	IGROV-1	Ovary	0.047	0.017	0.045	0.019	0.053	0.016
	JHOS-2	Ovary	0.011	0.054	0.098	0.144	0.102	0.018
	JHOS-3	Ovary	0.033	0.063	0.109	0.161	0.108	0.016
	JHOS-4	Ovary	0.026	0.067	0.099	0.157	0.114	0.015
	KGN	Ovary	0	0.036	0.055	0.078	0.068	0.003
	KURAMOCHI	Ovary	0.01	0.04	0.066	0.115	0.085	0.009
	NCI-ADR-RES	Ovary	0.04	0.016	0.05	0.025	0.068	0.018
	OAW-28	Ovary	0.011	0.029	0.083	0.121	0.072	0.015
	OAW-42	Ovary	0.018	0.047	0.068	0.111	0.088	0.024
	OC-314	Ovary	0.007	0.035	0.068	0.1	0.069	0.012
	OV-17R	Ovary	0.03	0.055	0.094	0.139	0.102	0.015
	OV-56	Ovary	0.008	0.048	0.082	0.152	0.102	0.019
	OV-7	Ovary	0.023	0.049	0.091	0.153	0.121	0.016
	OV-90	Ovary	0.011	0.039	0.073	0.107	0.077	0.007
	OVCA420	Ovary	0.015	0.051	0.095	0.155	0.098	0.016
	OVCA433	Ovary	0.007	0.033	0.078	0.119	0.089	0.005
	OVCAR-3	Ovary	0.027	0.019	0.049	0.05	0.061	0.012
	OVCAR-4	Ovary	0.04	0.021	0.047	0.022	0.057	0.015
	OVCAR-5	Ovary	0.027	0.035	0.067	0.094	0.078	0.011
	OVCAR-8	Ovary	0.041	0.02	0.046	0.02	0.057	0.017
	OVISE	Ovary	0.012	0.041	0.069	0.095	0.074	0.013
	OVK-18	Ovary	0.016	0.035	0.064	0.115	0.077	0.01
	OVKATE	Ovary	0.009	0.036	0.06	0.113	0.078	0.013
	OVMIU	Ovary	0.001	0.037	0.064	0.075	0.072	0.003
	OVTOKO	Ovary	0.019	0.072	0.112	0.161	0.105	0.016
	PA-1	Ovary	0.013	0.038	0.075	0.103	0.063	0.012
	PEO1	Ovary	0.015	0.064	0.083	0.138	0.087	0.024
	RMG-I	Ovary	0.011	0.043	0.067	0.108	0.082	0.016
	SK-OV-3	Ovary	0.061	0.019	0.043	0.021	0.062	0.016
	SW626	Ovary	0.006	0.046	0.067	0.112	0.081	0.013
	TOV-21G	Ovary	0.005	0.038	0.093	0.102	0.083	0.012
	TYK-nu	Ovary	0.008	0.042	0.094	0.141	0.11	0.009
	UWB1.289	Ovary	0.022	0.05	0.082	0.162	0.099	0.02
	AsPC-1	Pancreas	0.022	0.048	0.091	0.153	0.1	0.011
	CAPAN-1	Pancreas	0.014	0.018	0.102	0.147	0.104	0.015
	Capan-2	Pancreas	0.019	0.064	0.098	0.155	0.092	0.018
	CFPAC-1	Pancreas	0.011	0.051	0.081	0.112	0.081	0.011
	DAN-G	Pancreas	0.021	0.037	0.088	0.172	0.111	0.01
	HPAC	Pancreas	0.024	0.063	0.076	0.136	0.1	0.019
	HPAF-II	Pancreas	0.026	0.047	0.079	0.158	0.101	0.023
	Hs-766T	Pancreas	0.009	0.036	0.095	0.15	0.104	0.013
	HuP-T3	Pancreas	0.009	0.04	0.062	0.12	0.081	0.011
	KP-1N	Pancreas	0.023	0.038	0.093	0.158	0.102	0.019
	KP-3	Pancreas	0.024	0.052	0.083	0.148	0.092	0.015
	KP-4	Pancreas	0.022	0.06	0.094	0.124	0.086	0.013
	MIA-PaCa-2	Pancreas	0.01	0.058	0.093	0.115	0.076	0.019
	MZ1-PC	Pancreas	0.017	0.046	0.091	0.132	0.092	0.019
	PA-TU-8902	Pancreas	0.018	0.053	0.067	0.15	0.099	0.018
	PA-TU-8988T	Pancreas	0.015	0.038	0.102	0.132	0.097	0.014
	PANC-02-03	Pancreas	0.04	0.053	0.077	0.174	0.101	0.029
	PANC-03-27	Pancreas	0.022	0.039	0.063	0.14	0.102	0.013
	PANC-04-03	Pancreas	0.011	0.066	0.097	0.158	0.108	0.012
	PANC-08-13	Pancreas	0.018	0.054	0.096	0.149	0.089	0.023
	PANC-10-05	Pancreas	0.015	0.053	0.074	0.107	0.081	0.019
	PL18	Pancreas	0.012	0.03	0.075	0.159	0.108	0.012
	PL4	Pancreas	0.003	0.038	0.06	0.091	0.057	0.014
	PSN1	Pancreas	0.012	0.036	0.085	0.098	0.079	0.009
	QGP-1	Pancreas	0.021	0.058	0.081	0.124	0.106	0.017
	SU8686	Pancreas	0.025	0.072	0.086	0.178	0.104	0.018
	SUIT-2	Pancreas	0.018	0.054	0.093	0.147	0.103	0.012
	JAR	Placenta	0.019	0.055	0.102	0.159	0.099	0.016
	JEG-3	Placenta	0.008	0.046	0.059	0.134	0.086	0.009
	H2369	Pleura	0.007	0.031	0.052	0.105	0.069	0.001
	H2373	Pleura	0.013	0.045	0.088	0.103	0.079	0.007
	H2461	Pleura	0.011	0.041	0.045	0.094	0.077	0.006
	H2591	Pleura	0.019	0.04	0.08	0.128	0.091	0.02
	H2595	Pleura	0.025	0.056	0.089	0.141	0.094	0.01
	H2722	Pleura	0.006	0.032	0.073	0.092	0.07	0
	H2731	Pleura	0.013	0.039	0.076	0.107	0.071	0.01
	H2795	Pleura	0.003	0.044	0.075	0.079	0.078	0.017
	H2803	Pleura	0.015	0.043	0.077	0.121	0.093	0.01
	H2804	Pleura	0.009	0.044	0.082	0.141	0.089	0.006
	H2810	Pleura	0.029	0.06	0.099	0.163	0.104	0.025
	H2818	Pleura	0.011	0.039	0.071	0.1	0.068	0.011
	H2869	Pleura	0.008	0.041	0.07	0.12	0.091	0.009
	H290	Pleura	0.013	0.045	0.071	0.14	0.102	0.018
	H513	Pleura	0.012	0.034	0.096	0.139	0.091	0.003
	IST-MES1	Pleura	0.014	0.049	0.071	0.129	0.089	0.015
	MPP-89	Pleura	0.014	0.032	0.086	0.142	0.087	0.012
	MSTO-211H	Pleura	0.01	0.052	0.095	0.113	0.093	0.018
	NCI-H2052	Pleura	0.007	0.03	0.055	0.07	0.065	0.006
	NCI-H2452	Pleura	0	0.041	0.082	0.121	0.09	0.015
	NCI-H28	Pleura	0.01	0.037	0.088	0.109	0.07	0.019
	22RV1	Prostate	0.005	0.05	0.078	0.146	0.092	0.011
	BPH-1	Prostate	0.014	0.041	0.093	0.155	0.085	0.03
	DU-145	Prostate	0.055	0.022	0.037	0.019	0.058	0.014
	NCI-H660	Prostate	0.02	0.054	0.102	0.155	0.104	0.016
	PC-3	Prostate	0.026	0.023	0.066	0.066	0.071	0.013
	PWR-1E	Prostate	0.024	0.073	0.074	0.13	0.094	0.012
	VCaP	Prostate	0.019	0.048	0.103	0.148	0.093	0.032
	HO-1-N-1	SalivaryGland	0.01	0.032	0.111	0.161	0.113	0.01
	451Lu	Skin	0.012	0.045	0.082	0.107	0.084	0.017
	A101D	Skin	0.01	0.045	0.076	0.121	0.087	0.018
	A2058	Skin	0.013	0.051	0.065	0.09	0.066	0.015
	A375	Skin	0.018	0.045	0.078	0.152	0.091	0.027
	A431	Skin	0.011	0.046	0.077	0.165	0.103	0.012
	CHL-1	Skin	0.009	0.051	0.07	0.108	0.076	0.008
	COLO-679	Skin	0.018	0.043	0.082	0.12	0.096	0.011
	COLO-792	Skin	0.014	0.043	0.08	0.105	0.084	0.016
	COLO-800	Skin	0.013	0.043	0.077	0.101	0.083	0.022
	COLO-829	Skin	0.016	0.044	0.078	0.117	0.073	0.032
	CP50-MEL-B	Skin	0.011	0.046	0.091	0.108	0.085	0.018
	CP66-MEL	Skin	0.013	0.029	0.064	0.092	0.065	0.003
	CP67-MEL	Skin	0.019	0.038	0.084	0.138	0.092	0.015
	DJM-1	Skin	0.013	0.046	0.067	0.097	0.067	0.008
	G-361	Skin	0.014	0.039	0.081	0.137	0.101	0.028
	G-MEL	Skin	0.013	0.052	0.066	0.136	0.094	0.027
	GAK	Skin	0	0.041	0.081	0.124	0.081	0.013
	HMV-II	Skin	0.015	0.046	0.08	0.142	0.097	0.016
	Hs-939-T	Skin	0.014	0.036	0.082	0.13	0.072	0.012
	Hs-940-T	Skin	0.018	0.061	0.074	0.153	0.109	0.018
	Hs-944-T	Skin	0.01	0.043	0.09	0.133	0.069	0.018
	HT-144	Skin	0.013	0.031	0.083	0.119	0.083	0.038
	IGR-1	Skin	0.021	0.044	0.088	0.118	0.092	0.025
	IPC-298	Skin	0.022	0.058	0.095	0.156	0.109	0.026
	IST-MEL1	Skin	0.019	0.06	0.082	0.163	0.092	0.033
	LB2518-MEL	Skin	0.026	0.045	0.083	0.136	0.092	0.013
	LB373-MEL-D	Skin	0.012	0.052	0.073	0.159	0.085	0.02
	LOX-IMVI	Skin	0.05	0.023	0.047	0.02	0.068	0.015
	M14	Skin	0.026	0.034	0.08	0.098	0.095	0.021
	MALME-3M	Skin	0.046	0.018	0.047	0.018	0.065	0.013
	MEL-HO	Skin	0.006	0.048	0.077	0.125	0.093	0.015
	MEL-JUSO	Skin	0.016	0.054	0.075	0.115	0.086	0.021
	Mewo	Skin	0.011	0.051	0.065	0.104	0.08	0.016
	MMAC-SF	Skin	0.019	0.047	0.074	0.111	0.086	0.013
	MZ2-MEL	Skin	0.01	0.047	0.087	0.122	0.079	0.016
	MZ7-mel	Skin	0.005	0.033	0.081	0.104	0.083	0
	RPMI-7951	Skin	0.012	0.049	0.087	0.14	0.088	0.021
	RVH-421	Skin	0.007	0.025	0.06	0.092	0.07	0.002
	SH-4	Skin	0.009	0.047	0.074	0.085	0.072	0.005
	SK-MEL-1	Skin	0.025	0.041	0.084	0.116	0.093	0.017
	SK-MEL-2	Skin	0.024	0.028	0.066	0.087	0.08	0.008
	SK-MEL-24	Skin	0.01	0.035	0.073	0.125	0.092	0.021
	SK-MEL-28	Skin	0.037	0.018	0.048	0.016	0.05	0.016
	SK-MEL-3	Skin	0.007	0.036	0.078	0.115	0.083	0.01
	SK-MEL-30	Skin	0.023	0.045	0.088	0.106	0.073	0.014
	SK-MEL-31	Skin	0.018	0.059	0.101	0.16	0.112	0.017
	SK-MEL-5	Skin	0.055	0.019	0.047	0.025	0.071	0.015
	UACC-257	Skin	0.376	0.018	0.047	0.017	0.068	0.015
	UACC-62	Skin	0.065	0.02	0.046	0.018	0.065	0.015
	WM-115	Skin	0.015	0.059	0.086	0.151	0.103	0.018
	WM-266-4	Skin	0.025	0.039	0.103	0.164	0.114	0.017
	WM1552C	Skin	0.02	0.046	0.086	0.126	0.089	0.035
	WM278	Skin	0.017	0.035	0.063	0.111	0.087	0.01
	WM35	Skin	0.018	0.032	0.072	0.11	0.074	0.003
	HUTU-80	SmallIntestine	0.032	0.04	0.079	0.151	0.098	0.018
	A204	SoftTissue	0.015	0.046	0.1	0.164	0.106	0.028
	CHSA8926	SoftTissue	0.028	0.063	0.08	0.15	0.1	0.016
	G-401	SoftTissue	0.011	0.04	0.076	0.097	0.081	0.009
	G-402	SoftTissue	0.012	0.045	0.085	0.109	0.087	0.014
	GCT	SoftTissue	0.022	0.051	0.096	0.144	0.098	0.018
	Hs-633T	SoftTissue	0.018	0.065	0.101	0.197	0.095	0.023
	HT-1080	SoftTissue	0.012	0.053	0.08	0.154	0.101	0.017
	KYM-1	SoftTissue	0.02	0.038	0.084	0.162	0.083	0.022
	MES-SA	SoftTissue	0.016	0.05	0.086	0.142	0.095	0.02
	MFH-ino	SoftTissue	0.015	0.06	0.091	0.135	0.091	0.021
	RD	SoftTissue	0.015	0.044	0.101	0.126	0.101	0.027
	RH-1	SoftTissue	0.008	0.04	0.07	0.129	0.082	0.013
	RH-18	SoftTissue	0.019	0.044	0.098	0.139	0.092	0.02
	RH-41	SoftTissue	0.012	0.053	0.085	0.147	0.098	0.019
	RKN	SoftTissue	0.014	0.049	0.084	0.146	0.101	0.021
	S-117	SoftTissue	0.022	0.055	0.083	0.141	0.089	0.021
	SJRH30	SoftTissue	0.018	0.051	0.07	0.138	0.099	0.02
	SK-LMS-1	SoftTissue	0.015	0.054	0.09	0.157	0.104	0.02
	SKN	SoftTissue	0.012	0.036	0.078	0.114	0.08	0.018
	SW684	SoftTissue	0.018	0.037	0.092	0.156	0.112	0.011
	SW872	SoftTissue	0.02	0.063	0.067	0.15	0.119	0.021
	SW982	SoftTissue	0.016	0.05	0.096	0.156	0.096	0.02
	TE-441-T	SoftTissue	0.015	0.042	0.078	0.144	0.076	0.024
	23132-87	Stomach	0.006	0.023	0.069	0.116	0.08	0.011
	AGS	Stomach	0.008	0.021	0.087	0.126	0.09	0.01
	ECC10	Stomach	0.013	0.043	0.077	0.122	0.087	0.01
	ECC12	Stomach	0.014	0.051	0.082	0.137	0.079	0.016
	FU97	Stomach	0.013	0.051	0.096	0.177	0.102	0.019
	GCIY	Stomach	0.012	0.036	0.085	0.118	0.09	0.015
	HGC-27	Stomach	0.017	0.044	0.095	0.154	0.095	0.016
	Hs746T	Stomach	0.023	0.053	0.09	0.155	0.106	0.016
	HSC-39	Stomach	0.007	0.053	0.073	0.132	0.091	0.011
	IM-95	Stomach	0.014	0.048	0.085	0.138	0.09	0.008
	KATOIII	Stomach	0.022	0.058	0.077	0.143	0.101	0.016
	MKN1	Stomach	0.009	0.044	0.076	0.129	0.072	0.01
	MKN28	Stomach	0.015	0.038	0.086	0.151	0.084	0.017
	MKN45	Stomach	0.025	0.053	0.096	0.149	0.097	0.014
	MKN7	Stomach	0.006	0.031	0.071	0.121	0.076	0.016
	NCI-N87	Stomach	0.013	0.045	0.083	0.124	0.076	0.015
	NCI-SNU-1	Stomach	0.005	0.042	0.077	0.115	0.08	0.008
	NCI-SNU-16	Stomach	0.013	0.057	0.089	0.16	0.108	0.021
	NCI-SNU-5	Stomach	0.017	0.048	0.092	0.165	0.098	0.011
	NUGC-3	Stomach	0.017	0.043	0.086	0.145	0.086	0.013
	NUGC-4	Stomach	0.007	0.055	0.075	0.146	0.119	0.007
	OCUM-1	Stomach	0.009	0.035	0.086	0.143	0.089	0.013
	RERF-GC-1B	Stomach	0.007	0.04	0.089	0.131	0.075	0.012
	RF-48	Stomach	0.023	0.044	0.078	0.138	0.085	0.013
	SCH	Stomach	0.012	0.05	0.077	0.133	0.09	0.017
	SK-GT-2	Stomach	0.02	0.051	0.096	0.147	0.092	0.018
	TGBC11TKB	Stomach	0.01	0.036	0.081	0.115	0.087	0.011
	NCCIT	Testis	0.025	0.042	0.069	0.139	0.085	0.017
	NEC8	Testis	0.047	0.063	0.091	0.133	0.103	0.013
	8305C	Thyroid	0.007	0.052	0.086	0.141	0.095	0.016
	8505C	Thyroid	0.025	0.051	0.081	0.147	0.092	0.009
	ASH-3	Thyroid	0.009	0.038	0.071	0.11	0.072	0.009
	BCPAP	Thyroid	0.022	0.051	0.086	0.139	0.087	0.018
	BHT-101	Thyroid	0.011	0.052	0.091	0.149	0.102	0.019
	CAL-62	Thyroid	0.021	0.065	0.086	0.14	0.092	0.013
	FTC-133	Thyroid	0.012	0.069	0.091	0.165	0.11	0.015
	HTC-C3	Thyroid	0.021	0.046	0.1	0.136	0.108	0.022
	IHH-4	Thyroid	0.025	0.056	0.099	0.156	0.111	0.033
	K5	Thyroid	0.024	0.056	0.1	0.146	0.106	0.011
	KMH-2	Thyroid	0.022	0.056	0.093	0.148	0.108	0.019
	ML-1	Thyroid	0.023	0.066	0.084	0.163	0.109	0.022
	RO82-W-1	Thyroid	0.024	0.047	0.097	0.133	0.09	0.014
	TT	Thyroid	0.018	0.064	0.086	0.144	0.099	0.015
	TT2609-C02	Thyroid	0.014	0.074	0.107	0.159	0.11	0.03
	BB30-HNC	UpperAerodigestiveTract	0.039	0.032	0.082	0.108	0.069	0.005
	BB49-HNC	UpperAerodigestiveTract	0.021	0.06	0.093	0.153	0.094	0.018
	BHY	UpperAerodigestiveTract	0.018	0.033	0.086	0.154	0.092	0.016
	BICR10	UpperAerodigestiveTract	0.009	0.041	0.086	0.102	0.067	0.012
	BICR22	UpperAerodigestiveTract	0.018	0.037	0.101	0.141	0.102	0.016
	BICR31	UpperAerodigestiveTract	0.023	0.052	0.122	0.143	0.092	0.021
	BICR78	UpperAerodigestiveTract	0.019	0.066	0.081	0.159	0.099	0.015
	Ca9-22	UpperAerodigestiveTract	0.024	0.077	0.08	0.154	0.103	0.015
	CAL-27	UpperAerodigestiveTract	0.018	0.043	0.097	0.158	0.101	0.02
	CAL-33	UpperAerodigestiveTract	0.021	0.074	0.089	0.159	0.104	0.013
	Detroit562	UpperAerodigestiveTract	0.011	0.027	0.097	0.159	0.105	0.011
	DOK	UpperAerodigestiveTract	0.018	0.044	0.088	0.145	0.096	0.011
	FADU	UpperAerodigestiveTract	0.02	0.077	0.094	0.15	0.099	0.015
	HN	UpperAerodigestiveTract	0.023	0.069	0.081	0.145	0.102	0.018
	HO-1-u-1	UpperAerodigestiveTract	0.014	0.037	0.097	0.157	0.108	0.01
	HSC-2	UpperAerodigestiveTract	0.013	0.063	0.094	0.193	0.113	0.031
	HSC-3	UpperAerodigestiveTract	0.012	0.039	0.089	0.132	0.1	0.009
	HSC-4	UpperAerodigestiveTract	0.022	0.052	0.077	0.139	0.091	0.014
	JHU-011	UpperAerodigestiveTract	0.024	0.067	0.09	0.14	0.098	0.018
	JHU-022	UpperAerodigestiveTract	0.014	0.044	0.101	0.165	0.121	0.011
	KON	UpperAerodigestiveTract	0.026	0.065	0.079	0.125	0.092	0.012
	KOSC-2	UpperAerodigestiveTract	0.009	0.065	0.08	0.137	0.089	0.024
	LB771-HNC	UpperAerodigestiveTract	0.018	0.054	0.072	0.135	0.095	0.016
	OSC-19	UpperAerodigestiveTract	0.018	0.065	0.083	0.156	0.098	0.018
	OSC-20	UpperAerodigestiveTract	0.024	0.047	0.101	0.197	0.106	0.018
	PCI-15A	UpperAerodigestiveTract	0.031	0.057	0.087	0.158	0.108	0.017
	PCI-30	UpperAerodigestiveTract	0.011	0.026	0.073	0.118	0.083	0.009
	PCI-38	UpperAerodigestiveTract	0.022	0.034	0.103	0.155	0.104	0.017
	PCI-4B	UpperAerodigestiveTract	0.029	0.058	0.078	0.133	0.098	0.013
	PCI-6A	UpperAerodigestiveTract	0.027	0.055	0.098	0.154	0.104	0.019
	PE-CA-PJ15	UpperAerodigestiveTract	0.026	0.076	0.082	0.155	0.104	0.016
	RPMI-2650	UpperAerodigestiveTract	0.018	0.036	0.092	0.154	0.107	0.014
	SACC-83	UpperAerodigestiveTract	0.011	0.057	0.087	0.158	0.099	0.017
	SAS	UpperAerodigestiveTract	0.02	0.048	0.091	0.175	0.116	0.019
	SAT	UpperAerodigestiveTract	0.01	0.046	0.074	0.091	0.068	0.011
	SCC-15	UpperAerodigestiveTract	0.017	0.05	0.089	0.155	0.11	0.016
	SCC-25	UpperAerodigestiveTract	0.022	0.051	0.095	0.136	0.092	0.015
	SCC-4	UpperAerodigestiveTract	0.019	0.065	0.08	0.147	0.102	0.012
	SCC-9	UpperAerodigestiveTract	0.021	0.071	0.08	0.15	0.104	0.019
	SKN-3	UpperAerodigestiveTract	0.002	0.018	0.08	0.149	0.101	0.002
	5637	UrinaryTract	0.024	0.066	0.084	0.145	0.1	0.014
	639-V	UrinaryTract	0.007	0.058	0.088	0.152	0.087	0.016
	647-V	UrinaryTract	0.014	0.061	0.083	0.131	0.101	0.026
	BFTC-905	UrinaryTract	0.013	0.054	0.086	0.157	0.114	0.016
	CAL-29	UrinaryTract	0.028	0.038	0.082	0.145	0.098	0.014
	DSH1	UrinaryTract	0.031	0.074	0.09	0.151	0.11	0.038
	HT-1197	UrinaryTract	0.025	0.06	0.098	0.157	0.091	0.009
	HT-1376	UrinaryTract	0.018	0.055	0.098	0.161	0.105	0.019
	J82	UrinaryTract	0.018	0.073	0.109	0.142	0.092	0.034
	KU-19-19	UrinaryTract	0.02	0.049	0.076	0.144	0.092	0.032
	LB831-BLC	UrinaryTract	0.02	0.05	0.096	0.147	0.116	0.009
	RT-112	UrinaryTract	0.018	0.054	0.087	0.128	0.088	0.008
	RT4	UrinaryTract	0.023	0.068	0.121	0.162	0.105	0.029
	SCaBER	UrinaryTract	0.02	0.052	0.081	0.145	0.096	0.023
	SW1710	UrinaryTract	0.024	0.051	0.09	0.139	0.116	0.013
	SW780	UrinaryTract	0.018	0.068	0.091	0.148	0.097	0.032
	T-24	UrinaryTract	0.021	0.081	0.104	0.142	0.107	0.03
	TCCSUP	UrinaryTract	0.013	0.046	0.091	0.157	0.099	0.036
	UM-UC-3	UrinaryTract	0.024	0.06	0.096	0.147	0.102	0.015
	VM-CUB-1	UrinaryTract	0.022	0.055	0.089	0.131	0.084	0.021
	CAL-39	Vulva	0.018	0.031	0.094	0.13	0.091	0.023
	SW954	Vulva	0.014	0.057	0.108	0.174	0.098	0.044
	SW962	Vulva	0.01	0.049	0.078	0.125	0.093	0.018

## Sheet: TYW2
	Dataset S3C: Methylation data of COSMIC cell lines project dataset for the TYW2 gene. Methylation data includes all CpG sites interrogated with the HumanMethylation450 beadarray (green=unmethylated; red=methylated), incluiding the annotation of the CpGs in terms of chromosome (CHR), location (MAPINFO) and affected gene (USCS REFGENE NAME).
			Methylation
	TargetID		cg09825146	cg26141173	cg11829072	cg25375711	cg26547947	cg22853986
	CHR		8
	MAPINFO		125462982	125463008	125463024	125463058	125463067	125463311
	NAME		TYW2
	Cell Line	Tissue
	SW13	AdrenalGland	0.11	0.037	0.039	0.047	0.024	0.049
	TASK1	AskinTumor	0.418	0.032	0.012	0.057	0.034	0.066
	EGI-1	BiliaryTract	0.098	0.042	0.015	0.052	0.035	0.075
	ETK-1	BiliaryTract	0.082	0.042	0.015	0.05	0.018	0.061
	HuCCT1	BiliaryTract	0.104	0.039	0	0.068	0.015	0.059
	TGBC1TKB	BiliaryTract	0.078	0.02	0.005	0.062	0.032	0.051
	TGBC24TKB	BiliaryTract	0.095	0.044	0.029	0.069	0.037	0.061
	A673	Bone	0.108	0.052	0.014	0.043	0.057	0.058
	CADO-ES1	Bone	0.111	0.046	0.006	0.076	0.036	0.072
	CAL-72	Bone	0.108	0.029	0.007	0.059	0.04	0.049
	CAL-78	Bone	0.122	0.037	0.001	0.062	0.031	0.073
	CS1	Bone	0.095	0.037	0.026	0.078	0.044	0.066
	ES1	Bone	0.094	0.035	0.009	0.06	0.038	0.05
	ES3	Bone	0.103	0.036	0.014	0.055	0.019	0.048
	ES4	Bone	0.102	0.04	0.022	0.052	0.037	0.05
	ES5	Bone	0.095	0.028	0.028	0.064	0.033	0.059
	ES6	Bone	0.913	0.663	0.957	0.503	0.594	0.877
	ES7	Bone	0.101	0.046	0.009	0.062	0.04	0.052
	ES8	Bone	0.075	0.031	0.01	0.06	0.04	0.04
	EW-1	Bone	0.099	0.034	0.025	0.069	0.041	0.063
	EW-11	Bone	0.093	0.028	0.019	0.05	0.038	0.051
	EW-12	Bone	0.087	0.035	0.012	0.07	0.028	0.057
	EW-13	Bone	0.074	0.033	0.006	0.057	0.032	0.057
	EW-16	Bone	0.101	0.043	0.011	0.054	0.018	0.052
	EW-18	Bone	0.083	0.032	0.01	0.06	0.031	0.06
	EW-22	Bone	0.095	0.03	0.014	0.062	0.034	0.056
	EW-24	Bone	0.074	0.037	0.016	0.063	0.026	0.054
	EW-3	Bone	0.106	0.043	0.014	0.051	0.022	0.062
	EW-7	Bone	0.114	0.026	0	0.064	0.024	0.053
	H-EMC-SS	Bone	0.09	0.044	0.008	0.074	0.034	0.068
	HOS	Bone	0.104	0.022	0	0.048	0.035	0.042
	HuO-3N1	Bone	0.176	0.283	0.264	0.14	0.222	0.269
	HuO9	Bone	0.082	0.042	0.024	0.057	0.018	0.059
	MG-63	Bone	0.107	0.04	0.008	0.065	0.04	0.056
	MHH-ES-1	Bone	0.093	0.032	0.009	0.063	0.041	0.061
	NOS-1	Bone	0.6	0.485	0.533	0.301	0.439	0.461
	NY	Bone	0.088	0.041	0.016	0.047	0.029	0.047
	Saos-2	Bone	0.101	0.037	0.016	0.06	0.03	0.053
	SCCH-196	Bone	0.114	0.052	0.009	0.068	0.053	0.068
	SJSA-1	Bone	0.082	0.043	0.009	0.05	0.04	0.054
	SK-ES-1	Bone	0.12	0.037	0.004	0.051	0.029	0.048
	SK-PN-DW	Bone	0.069	0.031	0.002	0.056	0.025	0.048
	TC-71	Bone	0.12	0.033	0.014	0.089	0.039	0.079
	U-2-OS	Bone	0.103	0.041	0.018	0.074	0.041	0.063
	U-CH2	Bone	0.078	0.036	0.015	0.054	0.035	0.044
	VA-ES-BJ	Bone	0.111	0.043	0.035	0.062	0.037	0.059
	AU565	Breast	0.081	0.027	0.012	0.066	0.036	0.059
	BT-20	Breast	0.302	0.022	0	0.038	0.022	0.045
	BT-483	Breast	0.083	0.024	0.007	0.047	0.024	0.048
	BT-549	Breast	0.051	0.022	0.018	0.021	0.018	0.037
	CAL-120	Breast	0.078	0.028	0.017	0.056	0.012	0.063
	CAL-148	Breast	0.112	0.049	0.013	0.057	0.015	0.044
	CAL-51	Breast	0.081	0.037	0.017	0.054	0.025	0.053
	CAL-85-1	Breast	0.084	0.028	0	0.054	0.022	0.058
	CAMA-1	Breast	0.071	0.03	0	0.056	0.014	0.049
	COLO-824	Breast	0.089	0.029	0.001	0.062	0.033	0.057
	DU-4475	Breast	1	0.971	1	0.812	0.981	0.94
	EFM-19	Breast	0.074	0.03	0.003	0.057	0.026	0.079
	EFM-192A	Breast	0.129	0.045	0.07	0.142	0.088	0.141
	EVSA-T	Breast	0.9	0.887	0.988	0.565	0.908	0.595
	HCC1143	Breast	0.097	0.036	0.009	0.068	0.031	0.071
	HCC1187	Breast	0.11	0.055	0.019	0.06	0.036	0.044
	HCC1395	Breast	0.063	0.028	0	0.059	0.032	0.057
	HCC1419	Breast	0.116	0.024	0.014	0.089	0.032	0.081
	HCC1428	Breast	0.073	0.029	0.013	0.056	0.017	0.052
	HCC1500	Breast	0.064	0.032	0.007	0.059	0.025	0.057
	HCC1569	Breast	0.093	0.025	0.008	0.061	0.031	0.056
	HCC1599	Breast	0.39	0.15	0.409	0.339	0.401	0.288
	HCC1806	Breast	0.089	0.043	0.006	0.059	0.031	0.093
	HCC1937	Breast	0.108	0.023	0.024	0.072	0.022	0.069
	HCC1954	Breast	0.334	0.356	0.383	0.321	0.356	0.278
	HCC202	Breast	0.08	0.026	0	0.065	0.021	0.057
	HCC2157	Breast	0.047	0	0.001	0.057	0.016	0.059
	HCC2218	Breast	0.091	0.031	0	0.06	0.029	0.053
	HCC70	Breast	0.101	0.035	0.007	0.068	0.029	0.262
	HDQ-P1	Breast	0.09	0.022	0.015	0.054	0.028	0.053
	Hs-578-T	Breast	0.099	0.037	0.002	0.077	0.029	0.057
	MCF7	Breast	0.049	0.02	0.017	0.026	0.018	0.096
	MDA-MB-157	Breast	0.086	0.044	0.004	0.057	0.051	0.048
	MDA-MB-231	Breast	0.089	0.057	0.037	0.028	0.035	0.047
	MDA-MB-330	Breast	0.421	0.386	0.453	0.404	0.413	0.328
	MDA-MB-361	Breast	0.077	0.037	0	0.06	0.03	0.049
	MDA-MB-415	Breast	0.091	0.037	0.015	0.055	0.024	0.049
	MDA-MB-435	Breast	0.039	0.022	0.019	0.022	0.023	0.023
	MDA-MB-453	Breast	0.123	0.094	0.191	0.21	0.158	0.377
	MDA-MB-468	Breast	0.068	0.026	0.03	0.029	0.024	0.032
	MFM-223	Breast	0.096	0.024	0.038	0.082	0.041	0.076
	MRK-nu-1	Breast	0.098	0.04	0.014	0.065	0.021	0.058
	OCUB-M	Breast	0.073	0.022	0.006	0.06	0.026	0.056
	T47D	Breast	0.043	0.025	0.018	0.022	0.021	0.045
	UACC-893	Breast	0.076	0.031	0	0.052	0.025	0.047
	YMB-1-E	Breast	0.093	0.028	0.002	0.058	0.027	0.043
	ZR-75-30	Breast	0.168	0.085	0.165	0.143	0.097	0.153
	42-MG-BA	CentralNervousSystem	0.08	0.022	0.011	0.053	0.017	0.054
	8-MG-BA	CentralNervousSystem	0.071	0.029	0	0.058	0.025	0.051
	A172	CentralNervousSystem	0.117	0.042	0	0.063	0.029	0.104
	ACN	CentralNervousSystem	0.114	0.037	0.021	0.079	0.042	0.061
	AM-38	CentralNervousSystem	0.256	0.101	0.06	0.106	0.097	0.421
	BE2-M17	CentralNervousSystem	0.075	0.024	0.018	0.049	0.014	0.049
	Becker	CentralNervousSystem	0.082	0.034	0.029	0.05	0.027	0.045
	CAS-1	CentralNervousSystem	0.077	0.034	0.001	0.055	0.015	0.062
	CCF-STTG1	CentralNervousSystem	0.116	0.044	0.013	0.065	0.038	0.068
	CHP-126	CentralNervousSystem	0.082	0.047	0.038	0.056	0.027	0.092
	CHP-134	CentralNervousSystem	0.09	0.031	0.001	0.056	0.04	0.048
	CHP-212	CentralNervousSystem	0.098	0.047	0.015	0.054	0.018	0.051
	D-245MG	CentralNervousSystem	0.312	0.477	0.514	0.521	0.539	0.551
	D-247MG	CentralNervousSystem	0.087	0.041	0.009	0.052	0.028	0.061
	D-263MG	CentralNervousSystem	0.094	0.035	0.015	0.066	0.055	0.066
	D-283MED	CentralNervousSystem	0.307	0.064	0.356	0.302	0.303	0.178
	D-336MG	CentralNervousSystem	0.094	0.045	0.021	0.057	0.038	0.053
	D-392MG	CentralNervousSystem	0.094	0.033	0.013	0.052	0.035	0.054
	D-423MG	CentralNervousSystem	0.092	0.041	0.007	0.056	0.036	0.051
	D-502MG	CentralNervousSystem	0.091	0.03	0.015	0.051	0.032	0.066
	D-542MG	CentralNervousSystem	0.106	0.037	0.017	0.057	0.026	0.064
	D-566MG	CentralNervousSystem	0.096	0.03	0.003	0.061	0.015	0.067
	Daoy	CentralNervousSystem	0.093	0.035	0.026	0.064	0.045	0.04
	DBTRG-05MG	CentralNervousSystem	0.094	0.034	0.006	0.07	0.033	0.059
	DK-MG	CentralNervousSystem	0.093	0.039	0.009	0.062	0.031	0.05
	GAMG	CentralNervousSystem	0.096	0.04	0.007	0.056	0.029	0.051
	GB-1	CentralNervousSystem	0.169	0.048	0.006	0.058	0.027	0.21
	GI-1	CentralNervousSystem	0.082	0.028	0.022	0.065	0.022	0.043
	GI-ME-N	CentralNervousSystem	0.15	0.046	0.013	0.069	0.038	0.066
	GMS-10	CentralNervousSystem	0.104	0.028	0.021	0.06	0.022	0.062
	GOTO	CentralNervousSystem	0.092	0.039	0.027	0.054	0.033	0.045
	H4	CentralNervousSystem	0.135	0.041	0	0.052	0.031	0.049
	Hs-683	CentralNervousSystem	0.125	0.044	0.003	0.053	0.017	0.058
	IMR-5	CentralNervousSystem	0.075	0.041	0.014	0.053	0.014	0.05
	KALS-1	CentralNervousSystem	0.125	0.047	0.022	0.051	0.031	0.047
	KELLY	CentralNervousSystem	0.117	0.042	0.021	0.063	0.03	0.049
	KINGS-1	CentralNervousSystem	0.083	0.029	0.018	0.049	0.026	0.053
	KNS-42	CentralNervousSystem	0.158	0.053	0	0.054	0.038	0.06
	KNS-81-FD	CentralNervousSystem	0.078	0.029	0.008	0.061	0.035	0.071
	KP-N-RT-BM-1	CentralNervousSystem	0.061	0.026	0	0.046	0.022	0.043
	KP-N-YN	CentralNervousSystem	0.095	0.037	0.005	0.059	0.027	0.057
	KP-N-YS	CentralNervousSystem	0.094	0.052	0.001	0.051	0.018	0.052
	KS-1	CentralNervousSystem	0.078	0.035	0.001	0.053	0.017	0.059
	LAN-6	CentralNervousSystem	0.081	0.032	0	0.05	0.02	0.044
	LN-229	CentralNervousSystem	0.079	0.028	0.025	0.052	0.023	0.061
	LN-405	CentralNervousSystem	0.114	0.051	0.026	0.061	0.026	0.05
	LNZTA3WT4	CentralNervousSystem	0.105	0.037	0.012	0.057	0.034	0.052
	M059J	CentralNervousSystem	0.09	0.027	0.019	0.058	0.015	0.051
	M059K	CentralNervousSystem	0.091	0.029	0.019	0.054	0.024	0.046
	MC-IXC	CentralNervousSystem	0.099	0.045	0.01	0.057	0.033	0.04
	MHH-NB-11	CentralNervousSystem	0.087	0.041	0.009	0.058	0.043	0.046
	MOG-G-CCM	CentralNervousSystem	0.097	0.039	0.015	0.054	0.028	0.127
	MOG-G-UVW	CentralNervousSystem	0.14	0.046	0.012	0.073	0.03	0.06
	NB1	CentralNervousSystem	0.103	0.042	0.04	0.064	0.044	0.058
	NB10	CentralNervousSystem	0.09	0.026	0.012	0.054	0.02	0.054
	NB12	CentralNervousSystem	0.154	0.064	0.041	0.058	0.074	0.11
	NB13	CentralNervousSystem	0.181	0.044	0.014	0.048	0.039	0.047
	NB14	CentralNervousSystem	0.11	0.048	0.019	0.053	0.022	0.059
	NB17	CentralNervousSystem	0.12	0.037	0.008	0.049	0.036	0.046
	NB4	CentralNervousSystem	0.13	0.054	0.034	0.051	0.027	0.078
	NB5	CentralNervousSystem	0.095	0.038	0.009	0.055	0.033	0.05
	NB6	CentralNervousSystem	0.067	0.039	0.025	0.049	0.018	0.044
	NB69	CentralNervousSystem	0.102	0.043	0.01	0.059	0.023	0.062
	NB7	CentralNervousSystem	0.107	0.035	0.037	0.063	0.034	0.057
	NBsusSR	CentralNervousSystem	0.115	0.032	0.005	0.05	0.042	0.048
	NH-12	CentralNervousSystem	0.082	0.044	0.012	0.043	0.027	0.049
	NMC-G1	CentralNervousSystem	0.145	0.029	0.022	0.053	0.032	0.051
	no-10	CentralNervousSystem	0.073	0.032	0	0.056	0.026	0.064
	no-11	CentralNervousSystem	0.09	0.032	0.004	0.057	0.026	0.061
	ONS-76	CentralNervousSystem	0.08	0.035	0.023	0.062	0.017	0.044
	PFSK-1	CentralNervousSystem	0.084	0.034	0.008	0.06	0.022	0.058
	SF126	CentralNervousSystem	0.1	0.045	0.011	0.052	0.04	0.104
	SF268	CentralNervousSystem	0.11	0.039	0.006	0.069	0.018	0.082
	SF295	CentralNervousSystem	0.046	0.025	0.018	0.024	0.022	0.022
	SF539	CentralNervousSystem	0.12	0.045	0.008	0.068	0.03	0.061
	SIMA	CentralNervousSystem	0.089	0.028	0.01	0.055	0.024	0.065
	SK-MG-1	CentralNervousSystem	0.076	0.026	0.004	0.044	0.028	0.05
	SK-N-DZ	CentralNervousSystem	0.097	0.043	0.013	0.058	0.034	0.051
	SK-N-SH	CentralNervousSystem	0.089	0.027	0.015	0.045	0.039	0.05
	SNB-19	CEntralNervousSystem	0.055	0.023	0.025	0.023	0.023	0.03
	SNB75	CentralNervousSystem	0.101	0.035	0.004	0.061	0.03	0.064
	SW1088	CentralNervousSystem	0.098	0.033	0.025	0.063	0.024	0.044
	SW1783	CentralNervousSystem	0.117	0.042	0.021	0.062	0.028	0.054
	TGW	CentralNervousSystem	0.09	0.034	0.003	0.059	0.031	0.06
	U-118-MG	CentralNervousSystem	0.124	0.083	0.012	0.057	0.03	0.066
	U-87-MG	CentralNervousSystem	0.128	0.031	0.011	0.069	0.022	0.057
	U251	CentralNervousSystem	0.08	0.031	0.023	0.042	0.03	0.042
	YH-13	CentralNervousSystem	0.077	0.039	0.013	0.062	0.029	0.065
	YKG-1	CentralNervousSystem	0.098	0.037	0.007	0.063	0.014	0.059
	BOKU	Cervix	0.096	0.029	0.024	0.057	0.033	0.068
	C-33-A	Cervix	0.096	0.037	0.014	0.062	0.045	0.055
	C-4-I	Cervix	0.111	0.037	0.014	0.072	0.038	0.057
	Ca-Ski	Cervix	0.099	0.045	0.007	0.07	0.044	0.078
	DoTc2-4510	Cervix	0.12	0.046	0.028	0.059	0.034	0.075
	HeLa	Cervix	0.09	0.045	0.014	0.063	0.04	0.067
	HT-3	Cervix	0.097	0.043	0	0.073	0.042	0.187
	ME-180	Cervix	0.096	0.042	0.004	0.066	0.034	0.077
	MS751	Cervix	0.118	0.04	0.012	0.069	0.044	0.059
	OMC-1	Cervix	0.259	0.397	0.535	0.39	0.563	0.5
	SiHa	Cervix	0.16	0.087	0.056	0.067	0.036	0.269
	SISO	Cervix	0.478	0.355	0.464	0.303	0.342	0.376
	SKG-IIIa	Cervix	0.148	0.043	0.024	0.067	0.036	0.073
	SW756	Cervix	0.165	0.055	0.027	0.084	0.057	0.517
	TC-YIK	Cervix	0.666	0.51	0.62	0.426	0.599	0.654
	COLO-684	Endometrium	0.12	0.042	0.006	0.053	0.027	0.054
	EN	Endometrium	0.099	0.045	0.017	0.07	0.044	0.053
	ESS-1	Endometrium	0.105	0.035	0.012	0.05	0.025	0.046
	HEC-1	Endometrium	0.589	0.636	0.918	0.618	0.731	0.882
	Ishikawa	Endometrium	0.114	0.032	0.035	0.08	0.055	0.131
	KLE	Endometrium	0.107	0.043	0.029	0.047	0.022	0.039
	MFE-280	Endometrium	0.105	0.012	0.007	0.059	0.039	0.064
	MFE-296	Endometrium	0.099	0.03	0.024	0.062	0.023	0.048
	MFE-319	Endometrium	0.068	0.03	0.019	0.05	0.023	0.053
	RL95-2	Endometrium	0.198	0.495	0.462	0.43	0.488	0.376
	SNG-M	Endometrium	0.091	0.045	0.012	0.064	0.034	0.054
	TOV-112D	Endometrium	0.743	0.299	0.69	0.583	0.673	0.604
	COLO-680N	Esophagus	0.09	0.035	0.007	0.065	0.024	0.053
	EC-GI-10	Esophagus	0.08	0.025	0.011	0.047	0.017	0.064
	ESO26	Esophagus	0.105	0.032	0	0.069	0.031	0.066
	ESO51	Esophagus	0.082	0.032	0	0.058	0.015	0.056
	FLO-1	Esophagus	0.085	0.028	0.009	0.061	0.024	0.048
	HCE-4	Esophagus	0.082	0.019	0.02	0.07	0.015	0.057
	HCE-7	Esophagus	0.095	0.039	0.019	0.061	0.025	0.062
	KYAE-1	Esophagus	0.381	0.464	0.268	0.093	0.083	0.338
	KYSE-140	Esophagus	0.077	0.018	0	0.051	0.014	0.059
	KYSE-150	Esophagus	0.051	0.028	0.019	0.039	0.019	0.046
	KYSE-180	Esophagus	0.138	0.02	0.008	0.054	0.007	0.07
	KYSE-220	Esophagus	0.056	0.023	0.004	0.045	0.018	0.056
	KYSE-270	Esophagus	0.078	0.03	0	0.056	0.019	0.054
	KYSE-410	Esophagus	0.116	0.112	0.061	0.087	0.04	0.268
	KYSE-450	Esophagus	0.062	0.028	0.018	0.055	0.023	0.061
	KYSE-50	Esophagus	0.251	0.316	0.402	0.349	0.4	0.419
	KYSE-510	Esophagus	0.077	0.035	0.023	0.063	0.027	0.062
	KYSE-520	Esophagus	0.719	0.463	0.532	0.429	0.51	0.838
	KYSE-70	Esophagus	0.084	0.033	0.002	0.05	0.028	0.077
	OACM5-1	Esophagus	0.088	0.034	0.008	0.078	0.041	0.063
	OACp4C	Esophagus	0.095	0.034	0.006	0.072	0.027	0.054
	OE19	Esophagus	0.089	0.028	0.016	0.057	0.015	0.04
	OE21	Esophagus	0.073	0.03	0.018	0.052	0.026	0.059
	OE33	Esophagus	0.08	0.039	0	0.052	0.034	0.087
	SK-GT-4	Esophagus	0.094	0.046	0.003	0.065	0.038	0.066
	T-T	Esophagus	0.101	0.029	0.016	0.074	0.025	0.064
	TE-1	Esophagus	0.06	0.015	0.006	0.06	0.021	0.039
	TE-10	Esophagus	0.211	0.009	0	0.05	0.027	0.054
	TE-11	Esophagus	0.071	0.038	0.007	0.047	0.03	0.047
	TE-12	Esophagus	0.075	0.023	0.006	0.056	0.028	0.048
	TE-15	Esophagus	0.085	0.038	0	0.039	0.018	0.042
	TE-4	Esophagus	0.102	0.034	0.024	0.06	0.036	0.068
	TE-5	Esophagus	0.087	0.018	0.006	0.053	0.021	0.051
	TE-6	Esophagus	0.082	0.024	0	0.049	0.03	0.051
	TE-8	Esophagus	0.119	0.237	0.28	0.281	0.275	0.177
	TE-9	Esophagus	0.064	0.022	0.001	0.054	0.014	0.05
	697	HaematopoieticandLymphoid	0.098	0.039	0.018	0.058	0.028	0.377
	A253	HaematopoieticandLymphoid	0.794	0.115	0.472	0.359	0.373	0.308
	A3-KAW	HaematopoieticandLymphoid	0.211	0.051	0.004	0.075	0.041	0.068
	A4-Fuk	HaematopoieticandLymphoid	0.196	0.131	0.249	0.197	0.426	0.581
	ALL-PO	HaematopoieticandLymphoid	0.106	0.04	0.004	0.05	0.026	0.368
	ALL-SIL	HaematopoieticandLymphoid	0.111	0.035	0.024	0.07	0.031	0.18
	AMO-1	HaematopoieticandLymphoid	0.102	0.042	0	0.049	0.027	0.053
	ARH-77	HaematopoieticandLymphoid	0.089	0.037	0.02	0.071	0.038	0.059
	ATN-1	HaematopoieticandLymphoid	0.098	0.036	0	0.06	0.023	0.051
	BALL-1	HaematopoieticandLymphoid	0.251	0.169	0.085	0.074	0.035	0.441
	BC-1	HaematopoieticandLymphoid	0.089	0.033	0.001	0.086	0.027	0.066
	BC-3	HaematopoieticandLymphoid	0.118	0.044	0.008	0.07	0.019	0.134
	BE-13	HaematopoieticandLymphoid	0.753	0.602	0.706	0.644	0.668	0.608
	BL-41	HaematopoieticandLymphoid	0.108	0.039	0	0.061	0.029	0.105
	BONNA-12	HaematopoieticandLymphoid	0.081	0.035	0.003	0.052	0.028	0.045
	BV-173	HaematopoieticandLymphoid	0.159	0.299	0.38	0.362	0.373	0.403
	CA46	HaematopoieticandLymphoid	0.239	0.133	0.062	0.074	0.065	0.583
	CCRF-CEM	HaematopoieticandLymphoid	0.109	0.046	0.041	0.112	0.041	0.202
	CESS	HaematopoieticandLymphoid	0.103	0.043	0.017	0.067	0.028	0.066
	CML-T1	HaematopoieticandLymphoid	0.201	0.225	0.318	0.306	0.25	0.393
	CRO-AP2	HaematopoieticandLymphoid	0.068	0.036	0.003	0.065	0.035	0.054
	CTB-1	HaematopoieticandLymphoid	0.083	0.029	0.013	0.049	0.025	0.082
	CTV-1	HaematopoieticandLymphoid	0.051	0.03	0	0.062	0.029	0.043
	Daudi	HaematopoieticandLymphoid	0.145	0.055	0.005	0.05	0.038	0.336
	DB	HaematopoieticandLymphoid	0.119	0.044	0.003	0.059	0.037	0.062
	DEL	HaematopoieticandLymphoid	0.058	0.024	0	0.054	0.027	0.047
	DG-75	HaematopoieticandLymphoid	0.086	0.033	0.005	0.047	0.018	0.047
	DND-41	HaematopoieticandLymphoid	0.934	0.806	0.973	0.561	0.849	0.919
	DOHH-2	HaematopoieticandLymphoid	0.089	0.043	0.006	0.054	0.024	0.291
	EB-3	HaematopoieticandLymphoid	0.138	0.036	0.026	0.053	0.044	0.354
	EB2	HaematopoieticandLymphoid	0.134	0.048	0.006	0.053	0.037	0.074
	EHEB	HaematopoieticandLymphoid	0.087	0.03	0.013	0.061	0.015	0.05
	EJM	HaematopoieticandLymphoid	0.129	0.037	0.016	0.066	0.019	0.071
	EM-2	HaematopoieticandLymphoid	0.109	0.035	0.002	0.073	0.031	0.084
	EoL-1	HaematopoieticandLymphoid	0.068	0.029	0.021	0.058	0.031	0.149
	Farage	HaematopoieticandLymphoid	0.117	0.046	0.022	0.059	0.043	0.055
	GA-10	HaematopoieticandLymphoid	0.094	0.043	0.013	0.053	0.028	0.208
	GR-ST	HaematopoieticandLymphoid	0.077	0.036	0	0.056	0.029	0.069
	GRANTA-519	HaematopoieticandLymphoid	0.089	0.029	0	0.053	0.017	0.063
	H3118	HaematopoieticandLymphoid	0.141	0.038	0.009	0.075	0.029	0.056
	H9	HaematopoieticandLymphoid	0.073	0.028	0.007	0.054	0.022	0.059
	HAL-01	HaematopoieticandLymphoid	0.302	0.167	0.107	0.09	0.045	0.623
	HC-1	HaematopoieticandLymphoid	0.307	0.042	0.004	0.049	0.024	0.071
	HD-MY-Z	HaematopoieticandLymphoid	0.077	0.032	0.009	0.061	0.028	0.06
	HH	HaematopoieticandLymphoid	0.113	0.028	0.003	0.072	0.033	0.106
	HL-60	HaematopoieticandLymphoid	0.089	0.031	0.023	0.03	0.023	0.033
	Hs-445	HaematopoieticandLymphoid	0.113	0.044	0.018	0.073	0.033	0.108
	HT	HaematopoieticandLymphoid	0.105	0.039	0.022	0.064	0.027	0.07
	I-9-2	HaematopoieticandLymphoid	0.078	0.028	0.021	0.051	0.029	0.086
	IM-9	HaematopoieticandLymphoid	0.112	0.055	0.02	0.061	0.045	0.049
	J-RT3-T3-5	HaematopoieticandLymphoid	0.078	0.025	0.02	0.055	0.036	0.076
	JEKO-1	HaematopoieticandLymphoid	0.136	0.04	0.011	0.065	0.03	0.132
	JiyoyeP-2003	HaematopoieticandLymphoid	0.118	0.036	0.004	0.072	0.03	0.051
	JJN-3	HaematopoieticandLymphoid	0.085	0.027	0.004	0.058	0.023	0.047
	JM1	HaematopoieticandLymphoid	0.048	0.018	0	0.065	0.022	0.086
	JSC-1	HaematopoieticandLymphoid	0.082	0.032	0	0.051	0.025	0.044
	JURL-MK1	HaematopoieticandLymphoid	0.094	0.036	0.011	0.082	0.034	0.063
	JVM-2	HaematopoieticandLymphoid	0.05	0.034	0.001	0.059	0.025	0.055
	JVM-3	HaematopoieticandLymphoid	0.106	0.033	0.014	0.058	0.022	0.055
	K-562	HaematopoieticandLymphoid	0.077	0.033	0.019	0.056	0.017	0.047
	K052	HaematopoieticandLymphoid	0.089	0.02	0.005	0.058	0.021	0.064
	KARPAS-1106P	HaematopoieticandLymphoid	0.108	0.041	0.008	0.067	0.04	0.123
	KARPAS-231	HaematopoieticandLymphoid	0.064	0.036	0.004	0.051	0.026	0.28
	KARPAS-299	HaematopoieticandLymphoid	0.096	0.034	0.004	0.058	0.035	0.074
	KARPAS-422	HaematopoieticandLymphoid	0.094	0.04	0.006	0.051	0.029	0.066
	KARPAS-45	HaematopoieticandLymphoid	0.094	0.025	0.02	0.049	0.029	0.335
	KARPAS-620	HaematopoieticandLymphoid	0.092	0.025	0.013	0.061	0.016	0.044
	KASUMI-1	HaematopoieticandLymphoid	0.623	0.529	0.605	0.605	0.617	0.559
	KCL-22	HaematopoieticandLymphoid	0.081	0.026	0.004	0.065	0.029	0.079
	KE-37	HaematopoieticandLymphoid	0.092	0.029	0.034	0.061	0.042	0.067
	KG-1	HaematopoieticandLymphoid	0.095	0.038	0.012	0.058	0.035	0.059
	KM-H2	HaematopoieticandLymphoid	0.127	0.041	0.001	0.07	0.031	0.058
	KMOE-2	HaematopoieticandLymphoid	0.071	0.038	0	0.056	0.026	0.048
	KMS-12-BM	HaematopoieticandLymphoid	0.11	0.029	0.003	0.054	0.017	0.107
	KO52	HaematopoieticandLymphoid	0.071	0.031	0.014	0.056	0.018	0.063
	KOPN-8	HaematopoieticandLymphoid	0.09	0.039	0.026	0.056	0.04	0.13
	KU812	HaematopoieticandLymphoid	0.07	0.033	0.003	0.042	0.029	0.046
	KY821	HaematopoieticandLymphoid	0.07	0.038	0.019	0.066	0.029	0.057
	L-1236	HaematopoieticandLymphoid	0.107	0.038	0.005	0.064	0.033	0.165
	L-363	HaematopoieticandLymphoid	0.077	0.034	0.016	0.05	0.03	0.052
	L-428	HaematopoieticandLymphoid	0.088	0.032	0	0.063	0.025	0.054
	L-540	HaematopoieticandLymphoid	0.101	0.033	0.001	0.044	0.024	0.065
	LAMA-84	HaematopoieticandLymphoid	0.085	0.028	0.011	0.052	0.026	0.056
	LC4-1	HaematopoieticandLymphoid	0.092	0.041	0.003	0.044	0.015	0.167
	LOUCY	HaematopoieticandLymphoid	0.243	0.42	0.537	0.525	0.552	0.482
	MC-CAR	HaematopoieticandLymphoid	0.122	0.044	0.039	0.078	0.044	0.177
	MC116	HaematopoieticandLymphoid	0.063	0.032	0	0.041	0.015	0.067
	ME-1	HaematopoieticandLymphoid	0.076	0.031	0	0.054	0.036	0.055
	MEC-1	HaematopoieticandLymphoid	0.1	0.033	0.002	0.051	0.025	0.07
	MEC-2	HaematopoieticandLymphoid	0.063	0.036	0.01	0.052	0.026	0.057
	MEG-01	HaematopoieticandLymphoid	0.077	0.03	0.013	0.06	0.033	0.042
	MHH-CALL-2	HaematopoieticandLymphoid	0.107	0.034	0.017	0.052	0.024	0.45
	MHH-CALL-4	HaematopoieticandLymphoid	0.105	0.058	0.003	0.055	0.031	0.061
	MHH-PREB-1	HaematopoieticandLymphoid	0.101	0.016	0	0.044	0.022	0.239
	ML-2	HaematopoieticandLymphoid	0.105	0.115	0.149	0.134	0.094	0.571
	MLMA	HaematopoieticandLymphoid	0.098	0.038	0	0.063	0.023	0.065
	MM1S	HaematopoieticandLymphoid	0.122	0.044	0.021	0.06	0.038	0.069
	MN-60	HaematopoieticandLymphoid	0.104	0.033	0.036	0.084	0.047	0.547
	Mo	HaematopoieticandLymphoid	0.077	0.036	0.024	0.056	0.041	0.047
	Mo-T	HaematopoieticandLymphoid	0.1	0.027	0.02	0.056	0.031	0.054
	MOLM-13	HaematopoieticandLymphoid	0.077	0.018	0.002	0.074	0.03	0.062
	MOLP-8	HaematopoieticandLymphoid	0.237	0.111	0.056	0.089	0.065	0.163
	MOLT-13	HaematopoieticandLymphoid	0.099	0.022	0	0.047	0.018	0.049
	MOLT-4	HaematopoieticandLymphoid	0.052	0.022	0.022	0.043	0.021	0.035
	MONO-MAC-1	HaematopoieticandLymphoid	0.085	0.036	0.027	0.056	0.041	0.055
	MONO-MAC-6	HaematopoieticandLymphoid	0.078	0.027	0.017	0.063	0.021	0.066
	MV-4-11	HaematopoieticandLymphoid	0.075	0.029	0	0.062	0.02	0.072
	MY-M12	HaematopoieticandLymphoid	0.264	0.351	0.19	0.174	0.093	0.516
	NALM-6	HaematopoieticandLymphoid	0.687	0.522	0.625	0.548	0.288	0.728
	NAMALWA	HaematopoieticandLymphoid	0.116	0.003	0.011	0.049	0.032	0.154
	NCI-H929	HaematopoieticandLymphoid	0.114	0.039	0.027	0.055	0.032	0.058
	NK-92MI	HaematopoieticandLymphoid	0.095	0.042	0.004	0.062	0.024	0.063
	NKM-1	HaematopoieticandLymphoid	0.399	0.099	0.482	0.442	0.473	0.583
	NOMO-1	HaematopoieticandLymphoid	0.089	0.037	0.019	0.062	0.023	0.055
	NU-DUL-1	HaematopoieticandLymphoid	0.112	0.033	0.017	0.054	0.032	0.069
	OCI-AML2	HaematopoieticandLymphoid	0.086	0.026	0.003	0.05	0.018	0.052
	OCI-AML3	HaematopoieticandLymphoid	0.091	0.026	0.006	0.059	0.016	0.051
	OCI-AML5	HaematopoieticandLymphoid	0.108	0.03	0.012	0.068	0.021	0.075
	OCI-LY-19	HaematopoieticandLymphoid	0.076	0.022	0.002	0.041	0.014	0.048
	OCI-M1	HaematopoieticandLymphoid	0.094	0.034	0.005	0.072	0.034	0.051
	P12-ICHIKAWA	HaematopoieticandLymphoid	0.083	0.041	0.008	0.049	0.033	0.061
	P30-OHK	HaematopoieticandLymphoid	0.129	0.035	0.002	0.059	0.044	0.086
	P31-FUJ	HaematopoieticandLymphoid	0.118	0.115	0.044	0.088	0.043	0.558
	P32-ISH	HaematopoieticandLymphoid	0.095	0.028	0	0.045	0.012	0.072
	PF-382	HaematopoieticandLymphoid	0.384	0.327	0.562	0.428	0.497	0.531
	PL-21	HaematopoieticandLymphoid	0.11	0.029	0.008	0.061	0.029	0.203
	QIMR-WIL	HaematopoieticandLymphoid	0.087	0.035	0.006	0.057	0.038	0.07
	Ramos-2G6-4C10	HaematopoieticandLymphoid	0.108	0.04	0.018	0.058	0.041	0.059
	RC-K8	HaematopoieticandLymphoid	0.108	0.032	0	0.069	0.034	0.066
	RCH-ACV	HaematopoieticandLymphoid	0.562	0.455	0.548	0.448	0.485	0.912
	REH	HaematopoieticandLymphoid	0.108	0.029	0.01	0.052	0.025	0.122
	RL	HaematopoieticandLymphoid	0.121	0.062	0	0.128	0.079	0.235
	ROS-50	HaematopoieticandLymphoid	0.132	0.049	0.007	0.048	0.032	0.062
	RPMI-6666	HaematopoieticandLymphoid	0.117	0.049	0.025	0.07	0.031	0.06
	RPMI-8226	HaematopoieticandLymphoid	0.048	0.025	0.018	0.022	0.023	0.027
	RPMI-8402	HaematopoieticandLymphoid	0.081	0.035	0.018	0.051	0.029	0.088
	RPMI-8866	HaematopoieticandLymphoid	0.078	0.028	0	0.061	0.021	0.194
	RS4-11	HaematopoieticandLymphoid	0.262	0.137	0.143	0.131	0.071	0.556
	SCC-3	HaematopoieticandLymphoid	0.2	0.07	0.034	0.079	0.072	0.089
	Sci-1	HaematopoieticandLymphoid	0.231	0.064	0.016	0.08	0.043	0.459
	SIG-M5	HaematopoieticandLymphoid	0.085	0.031	0.003	0.064	0.028	0.045
	SK-MM-2	HaematopoieticandLymphoid	0.084	0.032	0.012	0.071	0.029	0.04
	SKM-1	HaematopoieticandLymphoid	0.082	0.026	0.02	0.067	0.03	0.073
	SLVL	HaematopoieticandLymphoid	0.096	0.033	0.016	0.07	0.017	0.063
	SR	HaematopoieticandLymphoid	0.07	0.03	0.012	0.043	0.023	0.037
	ST486	HaematopoieticandLymphoid	0.41	0.588	0.57	0.388	0.604	0.812
	SU-DHL-1	HaematopoieticandLymphoid	0.119	0.051	0	0.044	0.024	0.075
	SU-DHL-10	HaematopoieticandLymphoid	0.107	0.024	0.02	0.064	0.035	0.06
	SU-DHL-16	HaematopoieticandLymphoid	0.092	0.028	0.008	0.046	0.024	0.082
	SU-DHL-4	HaematopoieticandLymphoid	0.082	0.033	0.002	0.058	0.02	0.075
	SU-DHL-5	HaematopoieticandLymphoid	0.087	0.041	0	0.067	0.036	0.189
	SU-DHL-6	HaematopoieticandLymphoid	0.113	0.037	0.003	0.064	0.025	0.073
	SU-DHL-8	HaematopoieticandLymphoid	0.1	0.037	0.007	0.055	0.038	0.294
	SUP-B15	HaematopoieticandLymphoid	0.159	0.071	0.112	0.095	0.064	0.581
	SUP-B8	HaematopoieticandLymphoid	0.071	0.018	0.006	0.063	0.011	0.055
	SUP-HD1	HaematopoieticandLymphoid	0.091	0.043	0.001	0.062	0.027	0.054
	SUP-M2	HaematopoieticandLymphoid	0.12	0.037	0.01	0.069	0.064	0.078
	SUP-T1	HaematopoieticandLymphoid	0.081	0.033	0.014	0.057	0.026	0.054
	THP-1	HaematopoieticandLymphoid	0.064	0.029	0.005	0.055	0.021	0.062
	TK	HaematopoieticandLymphoid	0.1	0.039	0	0.053	0.017	0.061
	TUR	HaematopoieticandLymphoid	0.324	0.2	0.357	0.316	0.317	0.47
	U-266	HaematopoieticandLymphoid	0.098	0.041	0.009	0.054	0.049	0.043
	U-698-M	HaematopoieticandLymphoid	0.282	0.428	0.43	0.311	0.287	0.527
	VAL	HaematopoieticandLymphoid	0.108	0.028	0.022	0.074	0.018	0.131
	WIL2-NS	HaematopoieticandLymphoid	0.113	0.033	0.002	0.065	0.04	0.061
	WSU-DLCL2	HaematopoieticandLymphoid	0.087	0.016	0.007	0.035	0.019	0.035
	WSU-NHL	HaematopoieticandLymphoid	0.109	0.05	0.029	0.066	0.023	0.104
	YT	HaematopoieticandLymphoid	0.083	0.032	0	0.052	0.024	0.049
	769-P	Kidney	0.083	0.036	0.033	0.085	0.031	0.062
	786-O	Kidney	0.128	0.036	0.045	0.059	0.042	0.287
	A498	Kidney	0.06	0.023	0.017	0.024	0.022	0.055
	A704	Kidney	0.11	0.048	0.019	0.063	0.028	0.058
	ACHN	Kidney	NA	0.015	0.025	0.018	0.018	0.027
	BB65-RCC	Kidney	0.095	0.047	0.004	0.053	0.041	0.197
	BFTC-909	Kidney	0.089	0.039	0.002	0.064	0.038	0.064
	CAKI-1	Kidney	0.169	0.022	0.011	0.048	0.02	0.046
	CAL-54	Kidney	0.12	0.043	0.015	0.054	0.029	0.099
	HA7-RCC	Kidney	0.11	0.049	0.021	0.06	0.024	0.061
	KMRC-1	Kidney	0.095	0.044	0.011	0.054	0.037	0.058
	KMRC-20	Kidney	0.104	0.05	0.029	0.042	0.032	0.044
	LB1047-RCC	Kidney	0.089	0.052	0.07	0.107	0.045	0.093
	LB2241-RCC	Kidney	0.861	0.819	0.908	0.752	0.92	0.865
	LB996-RCC	Kidney	0.086	0.049	0.028	0.05	0.028	0.058
	NB(TU)1-10	Kidney	0.121	0.038	0.027	0.058	0.022	0.045
	NCC010	Kidney	0.145	0.039	0.032	0.063	0.034	0.068
	NCC021	Kidney	0.085	0.031	0.006	0.057	0.027	0.055
	OS-RC-2	Kidney	0.068	0.033	0	0.045	0.019	0.045
	RCC-AB	Kidney	0.111	0.035	0.031	0.078	0.029	0.062
	RCC-ER	Kidney	0.1	0.017	0.007	0.052	0.018	0.049
	RCC-FG2	Kidney	0.124	0.044	0.012	0.051	0.034	0.061
	RCC-JW	Kidney	0.095	0.044	0.045	0.063	0.045	0.068
	RCC-MF	Kidney	0.115	0.042	0.014	0.069	0.03	0.062
	RCC10RGB	Kidney	0.098	0.028	0.018	0.054	0.031	0.051
	RXF393	Kidney	0.081	0.03	0.013	0.04	0.025	0.036
	SK-NEP-1	Kidney	0.099	0.038	0.022	0.053	0.04	0.046
	SN12C	Kidney	0.318	0.033	0.01	0.054	0.025	0.063
	SW156	Kidney	0.135	0.04	0.008	0.066	0.041	0.075
	TK10	Kidney	0.157	0.033	0.105	0.101	0.088	0.352
	U031	kidney	0.077	0.029	0.017	0.047	0.02	0.065
	VMRC-RCZ	Kidney	0.083	0.035	0.019	0.059	0.016	0.05
	C2BBe1	LargeIntestine	0.125	0.038	0.03	0.054	0.034	0.059
	CaR-1	LargeIntestine	0.098	0.043	0.007	0.06	0.042	0.077
	CCK-81	LargeIntestine	0.12	0.042	0.034	0.059	0.034	0.313
	CL-11	LargeIntestine	0.261	0.08	0.072	0.074	0.055	0.491
	CL-40	LargeIntestine	0.64	0.501	0.884	0.527	0.583	0.918
	COLO-205	LargeIntestine	0.054	0.025	0.016	0.025	0.02	0.025
	COLO-320-HSR	LargeIntestine	0.089	0.03	0.017	0.057	0.029	0.044
	COLO-678	LargeIntestine	0.289	0.352	0.312	0.362	0.347	0.518
	COLO-741	LargeIntestine	0.115	0.05	0.011	0.061	0.034	0.053
	CW-2	LargeIntestine	0.312	0.4	0.355	0.133	0.217	0.374
	DIFI	LargeIntestine	0.104	0.039	0	0.074	0.035	0.067
	ECC4	LargeIntestine	0.079	0.033	0.028	0.045	0.019	0.035
	GP5d	LargeIntestine	0.08	0.037	0.019	0.046	0.028	0.05
	HCC-56	LargeIntestine	0.084	0.037	0.015	0.047	0.026	0.05
	HCC2998	LargeIntestine	0.106	0.048	0	0.053	0.036	0.039
	HCT-116	LargeIntestine	0.046	0.013	0.013	0.013	0.013	0.027
	HCT-15	LargeIntestine	0.174	0.049	0.194	0.026	0.099	0.502
	HT-115	LargeIntestine	0.087	0.035	0.01	0.043	0.028	0.459
	HT29	LargeIntestine	0.94	0.965	0.982	0.024	0.969	0.858
	HT55	LargeIntestine	0.069	0.036	0.029	0.054	0.028	0.047
	KM12	LargeIntestine	0.954	0.965	0.987	0.022	0.986	0.933
	LOVO	LargeIntestine	0.071	0.026	0.023	0.043	0.025	0.024
	LS-123	LargeIntestine	0.078	0.028	0.003	0.059	0.024	0.052
	LS-180	LargeIntestine	0.072	0.047	0.019	0.053	0.039	0.067
	LS-513	LargeIntestine	0.595	0.438	0.516	0.439	0.391	0.46
	MDST8	LargeIntestine	0.087	0.035	0.005	0.044	0.018	0.05
	NCI-H508	LargeIntestine	0.097	0.027	0.003	0.062	0	0.058
	NCI-H630	LargeIntestine	0.095	0.041	0.002	0.047	0.029	0.049
	NCI-H716	LargeIntestine	0.064	0.037	0.006	0.056	0.025	0.04
	NCI-H747	LargeIntestine	0.079	0.038	0.002	0.056	0.027	0.069
	RCM-1	LargeIntestine	0.096	0.037	0.007	0.057	0.035	0.05
	SNU-1040	LargeIntestine	0.349	0.406	0.565	0.566	0.58	0.503
	SNU-175	LargeIntestine	0.308	0.484	0.51	0.358	0.587	0.481
	SNU-283	LargeIntestine	0.313	0.466	0.566	0.532	0.553	0.494
	SNU-407	LargeIntestine	0.587	0.236	0.482	0.282	0.298	0.486
	SNU-61	LargeIntestine	0.118	0.082	0.021	0.099	0.033	0.212
	SNU-81	LargeIntestine	0.823	0.55	0.534	0.232	0.179	0.915
	SNU-C1	LargeIntestine	0.081	0.044	0.012	0.068	0.033	0.138
	SNU-C2B	LargeIntestine	0.114	0.051	0.045	0.069	0.07	0.511
	SNU-C5	LargeIntestine	0.094	0.036	0	0.063	0.039	0.058
	SW-48	LargeIntestine	0.949	0.776	0.981	0.563	0.953	0.947
	SW-620	LargeIntestine	0.046	0.022	0.02	0.023	0.023	0.029
	SW1116	LargeIntestine	0.076	0.025	0	0.047	0.016	0.043
	SW1463	LargeIntestine	0.076	0.025	0.002	0.05	0.023	0.072
	SW480	LargeIntestine	0.084	0.022	0.021	0.036	0.036	0.032
	SW948	LargeIntestine	0.082	0.036	0.012	0.048	0.029	0.06
	T84	LargeIntestine	0.11	0.029	0.01	0.065	0.038	0.058
	C3A	Liver	0.657	0.137	0.164	0.074	0.046	0.903
	Hep3B2.1-7	Liver	0.143	0.036	0.006	0.066	0.025	0.09
	HLE	Liver	0.336	0.041	0.004	0.077	0.021	0.055
	huH-1	Liver	0.119	0.038	0.012	0.059	0.017	0.037
	HuH-7	Liver	0.073	0.038	0.002	0.06	0.031	0.049
	JHH-1	Liver	0.08	0.039	0	0.054	0.028	0.047
	JHH-2	Liver	0.14	0.072	0.008	0.062	0.059	0.032
	JHH-4	Liver	0.135	0.059	0.021	0.045	0.044	0.065
	JHH-6	Liver	0.084	0.045	0.005	0.056	0.033	0.056
	JHH-7	Liver	0.241	0.33	0.35	0.295	0.292	0.452
	SK-HEP-1	Liver	0.105	0.04	0.022	0.052	0.034	0.059
	SNU-449	Liver	0.104	0.035	0	0.073	0.03	0.058
	SNU-475	Liver	0.096	0.046	0.002	0.064	0.044	0.062
	201T	Lung	0.059	0.033	0.006	0.053	0.027	0.056
	A427	Lung	0.088	0.035	0	0.044	0.008	0.054
	A549	Lung	0.058	0.028	0.02	0.021	0.021	0.027
	ABC-1	Lung	0.09	0.036	0	0.066	0.024	0.052
	BEN	Lung	0.072	0.034	0.005	0.063	0.02	0.049
	CAL-12T	Lung	0.087	0.023	0.013	0.048	0.022	0.048
	Calu-6	Lung	0.078	0.028	0.004	0.066	0.03	0.049
	ChaGo-K-1	Lung	0.08	0.028	0.014	0.052	0.026	0.056
	COLO-668	Lung	0.09	0.033	0.006	0.058	0.014	0.039
	COR-L105	Lung	0.096	0.031	0.017	0.067	0.024	0.077
	COR-L23	Lung	0.09	0.039	0.006	0.061	0.02	0.062
	COR-L279	Lung	0.122	0.044	0.013	0.051	0.03	0.052
	COR-L303	Lung	0.112	0.04	0.008	0.061	0.039	0.057
	COR-L311	Lung	0.107	0.037	0.007	0.066	0.031	0.047
	COR-L32	Lung	0.113	0.035	0.021	0.052	0.034	0.059
	COR-L321	Lung	0.108	0.033	0.013	0.07	0.044	0.053
	COR-L88	Lung	0.102	0.033	0	0.073	0.023	0.057
	COR-L95	Lung	0.101	0.041	0.016	0.06	0.03	0.057
	CPC-N	Lung	0.1	0.029	0.024	0.048	0.032	0.043
	DMS-273	Lung	0.114	0.034	0.009	0.062	0.033	0.052
	DMS-53	Lung	0.092	0.02	0.018	0.05	0.019	0.042
	DMS-79	Lung	0.1	0.037	0.021	0.065	0.047	0.062
	EBC-1	Lung	0.591	0.231	0.17	0.08	0.082	0.595
	EKVX	Lung	0.07	0.028	0.019	0.049	0.025	0.037
	EMC-BAC-1	Lung	0.098	0.041	0.006	0.066	0.024	0.06
	EMC-BAC-2	Lung	0.102	0.031	0.012	0.059	0.018	0.054
	EPLC-272H	Lung	0.07	0.024	0.01	0.047	0.036	0.047
	H3255	Lung	0.086	0.017	0	0.053	0.016	0.062
	HARA	Lung	0.092	0.023	0.008	0.058	0.021	0.073
	HCC-15	Lung	0.122	0.053	0.021	0.061	0.02	0.049
	HCC-33	Lung	0.085	0.045	0.026	0.065	0.028	0.055
	HCC-366	Lung	0.835	0.576	0.57	0.332	0.292	0.654
	HCC-44	Lung	0.092	0.015	0	0.057	0.017	0.05
	HCC-78	Lung	0.102	0.025	0	0.067	0.027	0.063
	HCC-827	Lung	0.087	0.033	0	0.056	0.023	0.048
	HOP-62	Lung	0.046	0.025	0.019	0.023	0.021	0.022
	HOP-92	Lung	0.061	0.025	0.009	0.044	0.022	0.045
	IA-LM	Lung	0.136	0.091	0.058	0.231	0.109	0.381
	IST-SL1	Lung	0.119	0.023	0.023	0.068	0.027	0.053
	IST-SL2	Lung	0.084	0.038	0	0.079	0.023	0.063
	KNS-62	Lung	0.082	0.034	0.01	0.069	0.018	0.053
	LB647-SCLC	Lung	0.104	0.028	0.016	0.052	0.022	0.058
	LC-1-sq	Lung	0.097	0.042	0.003	0.068	0.034	0.068
	LC-1F	Lung	0.087	0.034	0.002	0.063	0.029	0.051
	LC-2-ad	Lung	0.124	0.018	0.014	0.084	0.029	0.064
	LCLC-97TM1	Lung	0.051	0.023	0	0.046	0.015	0.052
	LK-2	Lung	0.063	0.039	0.016	0.047	0.02	0.038
	LOU-NH91	Lung	0.094	0.026	0.005	0.047	0.025	0.049
	LU-134-A	Lung	0.081	0.031	0.007	0.068	0.021	0.056
	LU-135	Lung	0.082	0.039	0	0.043	0.037	0.045
	LU-139	Lung	0.105	0.029	0.016	0.069	0.024	0.048
	LU-165	Lung	0.093	0.032	0.003	0.071	0.031	0.05
	LU-65	Lung	0.112	0.042	0.008	0.056	0.037	0.076
	LU-99A	Lung	0.096	0.035	0	0.073	0.026	0.057
	LXF-289	Lung	0.085	0.035	0.012	0.067	0.027	0.06
	MS-1	Lung	0.115	0.033	0.007	0.063	0.018	0.055
	NCI-H1048	Lung	0.095	0.041	0.036	0.066	0.034	0.059
	NCI-H1092	Lung	0.064	0.036	0.013	0.062	0.036	0.059
	NCI-H1105	Lung	0.08	0.016	0	0.05	0.025	0.046
	NCI-H1155	Lung	0.069	0.038	0.021	0.067	0.029	0.046
	NCI-H128	Lung	0.086	0.033	0.016	0.054	0.025	0.052
	NCI-H1304	Lung	0.123	0.038	0.023	0.031	0.038	0.031
	NCI-H1341	Lung	0.086	0.027	0.027	0.053	0.023	0.054
	NCI-H1355	Lung	0.078	0.033	0.021	0.057	0.024	0.065
	NCI-H1395	Lung	0.087	0.026	0.028	0.059	0.023	0.055
	NCI-H1417	Lung	0.125	0.039	0.01	0.072	0.039	0.049
	NCI-H1435	Lung	0.102	0.031	0.018	0.069	0.031	0.065
	NCI-H1436	Lung	0.093	0.039	0.029	0.075	0.03	0.058
	NCI-H1437	Lung	0.089	0.032	0.007	0.067	0.024	0.058
	NCI-H146	Lung	0.098	0.027	0.008	0.07	0.025	0.054
	NCI-H1563	Lung	0.091	0.038	0.014	0.059	0.028	0.064
	NCI-H1568	Lung	0.052	0.022	0	0.058	0.023	0.058
	NCI-H1573	Lung	0.085	0.027	0.015	0.06	0.017	0.056
	NCI-H1581	Lung	0.076	0.045	0.025	0.059	0.026	0.051
	NCI-H1623	Lung	0.073	0.029	0.012	0.063	0.035	0.049
	NCI-H1648	Lung	0.086	0.041	0	0.072	0.022	0.058
	NCI-H1650	Lung	0.092	0.048	0.005	0.067	0.024	0.07
	NCI-H1651	Lung	0.08	0.029	0.013	0.066	0.021	0.052
	NCI-H1666	Lung	0.112	0.027	0	0.061	0.038	0.054
	NCI-H1688	Lung	0.083	0.026	0.013	0.063	0.024	0.059
	NCI-H1693	Lung	0.095	0.03	0.02	0.065	0.019	0.048
	NCI-H1694	Lung	0.057	0.037	0.019	0.052	0.024	0.048
	NCI-H1703	Lung	0.091	0.035	0.016	0.071	0.028	0.052
	NCI-H1734	Lung	0.071	0.029	0.008	0.045	0.024	0.05
	NCI-H1755	Lung	0.096	0.032	0.019	0.064	0.031	0.041
	NCI-H1770	Lung	0.139	0.049	0.023	0.061	0.037	0.049
	NCI-H1781	Lung	0.103	0.034	0.004	0.069	0.026	0.067
	NCI-H1792	Lung	0.627	0.475	0.556	0.425	0.574	0.493
	NCI-H1793	Lung	0.077	0.033	0.024	0.051	0.011	0.062
	NCI-H1836	Lung	0.11	0.041	0.025	0.067	0.036	0.063
	NCI-H1838	Lung	0.094	0.038	0	0.074	0.024	0.05
	NCI-H1869	Lung	0.08	0.034	0.003	0.051	0.019	0.061
	NCI-H187	Lung	0.107	0.023	0	0.07	0.031	0.05
	NCI-H1876	Lung	0.104	0.024	0.02	0.054	0.036	0.057
	NCI-H1915	Lung	0.117	0.037	0.007	0.054	0.022	0.102
	NCI-H1944	Lung	0.091	0.024	0.022	0.053	0.026	0.061
	NCI-H196	Lung	0.082	0.019	0.019	0.067	0.027	0.039
	NCI-H1963	Lung	0.079	0.043	0.01	0.045	0.032	0.05
	NCI-H1993	Lung	0.379	0.301	0.357	0.352	0.355	0.292
	NCI-H2009	Lung	0.077	0.027	0.004	0.065	0.021	0.05
	NCI-H2023	Lung	0.088	0.029	0.01	0.063	0.017	0.057
	NCI-H2029	Lung	0.089	0.038	0.006	0.053	0.036	0.061
	NCI-H2030	Lung	0.094	0.037	0.02	0.061	0.023	0.059
	NCI-H2066	Lung	0.107	0.04	0.03	0.066	0.027	0.051
	NCI-H2081	Lung	0.071	0.026	0.002	0.035	0.014	0.046
	NCI-H2085	Lung	0.088	0.034	0.017	0.054	0.023	0.054
	NCI-H2087	Lung	0.046	0.027	0	0.049	0.018	0.051
	NCI-H209	Lung	0.08	0.034	0.026	0.061	0.03	0.055
	NCI-H211	Lung	0.085	0.028	0.001	0.09	0.027	0.059
	NCI-H2110	Lung	0.143	0.047	0.004	0.062	0.032	0.047
	NCI-H2122	Lung	0.089	0.032	0.008	0.059	0.012	0.048
	NCI-H2126	Lung	0.295	0.029	0.008	0.054	0.016	0.073
	NCI-H2135	Lung	0.084	0.025	0	0.038	0.014	0.162
	NCI-H2141	Lung	0.093	0.024	0.03	0.048	0.013	0.039
	NCI-H2170	Lung	0.089	0.023	0.006	0.063	0.028	0.043
	NCI-H2171	Lung	0.086	0.039	0.029	0.056	0.046	0.06
	NCI-H2172	Lung	0.091	0.02	0.014	0.057	0.015	0.051
	NCI-H2196	Lung	0.077	0.027	0.002	0.051	0.011	0.05
	NCI-H2227	Lung	0.105	0.049	0.026	0.066	0.029	0.061
	NCI-H2228	Lung	0.093	0.047	0.004	0.064	0.023	0.322
	NCI-H226	Lung	0.057	0.024	0.026	0.025	0.02	0.038
	NCI-H2291	Lung	0.068	0.03	0.017	0.059	0.047	0.09
	NCI-H23	Lung	0.051	0.019	0.017	0.029	0.018	0.027
	NCI-H2342	Lung	0.091	0.034	0.006	0.078	0.037	0.07
	NCI-H2347	Lung	0.082	0.028	0.016	0.06	0.018	0.066
	NCI-H2405	Lung	0.081	0.029	0.018	0.06	0.017	0.052
	NCI-H2444	Lung	0.116	0.037	0.001	0.074	0.02	0.063
	NCI-H250	Lung	0.124	0.042	0.031	0.068	0.035	0.067
	NCI-H292	Lung	0.129	0.036	0.001	0.056	0.023	0.059
	NCI-H3122	Lung	0.087	0.032	0.022	0.058	0.013	0.061
	NCI-H322M	Lung	0.077	0.026	0.013	0.047	0.025	0.04
	NCI-H345	Lung	0.084	0.033	0.016	0.07	0.036	0.072
	NCI-H358	Lung	0.075	0.03	0.008	0.073	0.016	0.063
	NCI-H378	Lung	0.082	0.024	0.016	0.051	0.027	0.062
	NCI-H446	Lung	0.072	0.034	0.007	0.055	0.035	0.037
	NCI-H460	Lung	0.076	0.033	0.025	0.025	0.034	0.03
	NCI-H510A	Lung	0.101	0.037	0.001	0.042	0.042	0.04
	NCI-H520	Lung	0.106	0.03	0.003	0.071	0.035	0.051
	NCI-H522	Lung	0.081	0.023	0.025	0.037	0.02	0.043
	NCI-H524	Lung	0.113	0.046	0.011	0.058	0.042	0.046
	NCI-H526	Lung	0.077	0.039	0.012	0.066	0.035	0.039
	NCI-H596	Lung	0.072	0.028	0.017	0.068	0.024	0.071
	NCI-H64	Lung	0.079	0.035	0.031	0.056	0.027	0.05
	NCI-H647	Lung	0.111	0.037	0.029	0.053	0.041	0.05
	NCI-H650	Lung	0.087	0.04	0.003	0.054	0.019	0.056
	NCI-H661	Lung	0.08	0.032	0.007	0.052	0.017	0.038
	NCI-H69	Lung	0.092	0.034	0.014	0.064	0.027	0.053
	NCI-H720	Lung	0.106	0.052	0.018	0.069	0.044	0.056
	NCI-H727	Lung	0.092	0.044	0.021	0.072	0.025	0.052
	NCI-H740	Lung	0.097	0.026	0.019	0.055	0.029	0.058
	NCI-H748	Lung	0.107	0.026	0.004	0.047	0.017	0.036
	NCI-H810	Lung	0.127	0.034	0.018	0.066	0.018	0.049
	NCI-H82	Lung	0.082	0.031	0.018	0.056	0.02	0.051
	NCI-H835	Lung	0.122	0.025	0.026	0.065	0.021	0.061
	NCI-H838	Lung	0.106	0.041	0.022	0.069	0.029	0.066
	NCI-H841	Lung	0.102	0.033	0	0.065	0.031	0.051
	NCI-H847	Lung	0.088	0.029	0.027	0.066	0.03	0.051
	RERF-LC-FM	Lung	0.121	0.026	0.002	0.055	0.027	0.06
	RERF-LC-KJ	Lung	0.096	0.035	0.006	0.054	0.029	0.05
	RERF-LC-MS	Lung	0.076	0.032	0.012	0.062	0.017	0.062
	RERF-LC-Sq1	Lung	0.241	0.035	0.002	0.063	0.047	0.057
	SBC-1	Lung	0.089	0.028	0.011	0.071	0.017	0.047
	SBC-3	Lung	0.099	0.032	0.019	0.056	0.042	0.055
	SBC-5	Lung	0.085	0.028	0.014	0.056	0.023	0.057
	SK-LU-1	Lung	0.096	0.04	0.02	0.047	0.024	0.15
	SK-MES-1	Lung	0.093	0.032	0	0.064	0.024	0.056
	SW1271	Lung	0.117	0.025	0.027	0.044	0.025	0.058
	SW1573	Lung	0.088	0.029	0.021	0.064	0.027	0.071
	SW900	Lung	0.09	0.014	0.015	0.07	0.031	0.059
	UMC-11	Lung	0.089	0.03	0.013	0.068	0.018	0.049
	VMRC-LCD	Lung	0.176	0.035	0.02	0.079	0.04	0.038
	A2780	Ovary	0.122	0.024	0	0.045	0.035	0.039
	Caov-3	Ovary	0.084	0.02	0	0.042	0.02	0.04
	Caov-4	Ovary	0.098	0.045	0.027	0.066	0.045	0.073
	DOV13	Ovary	0.082	0.035	0.009	0.055	0.031	0.043
	EFO-21	Ovary	0.09	0.02	0.011	0.058	0.019	0.053
	ES-2	Ovary	0.098	0.021	0.017	0.051	0.017	0.054
	FU-OV-1	Ovary	0.069	0.025	0	0.057	0.026	0.045
	Hey	Ovary	0.097	0.036	0.007	0.057	0.032	0.24
	IGROV-1	Ovary	0.043	0.023	0.019	0.021	0.02	0.022
	JHOS-2	Ovary	0.098	0.038	0	0.066	0.05	0.076
	JHOS-3	Ovary	0.112	0.043	0.003	0.079	0.041	0.067
	JHOS-4	Ovary	0.166	0.052	0.026	0.095	0.05	0.08
	KGN	Ovary	0.093	0.017	0.011	0.046	0.02	0.051
	KURAMOCHI	Ovary	0.079	0.02	0.005	0.064	0.019	0.047
	NCI-ADR-RES	Ovary	0.881	0.657	0.728	0.028	0.765	0.717
	OAW-28	Ovary	0.06	0.029	0.002	0.038	0.028	0.083
	OAW-42	Ovary	0.084	0.033	0.032	0.053	0.026	0.087
	OC-314	Ovary	0.067	0.029	0.007	0.044	0.014	0.044
	OV-17R	Ovary	0.105	0.027	0.007	0.063	0.02	0.056
	OV-56	Ovary	0.11	0.032	0.005	0.069	0.019	0.048
	OV-7	Ovary	0.093	0.035	0.007	0.058	0.037	0.068
	OV-90	Ovary	0.089	0.034	0.001	0.042	0.022	0.037
	OVCA420	Ovary	0.102	0.127	0.003	0.082	0.042	0.053
	OVCA433	Ovary	0.09	0.026	0.031	0.06	0.01	0.061
	OVCAR-3	Ovary	0.065	0.031	0.016	0.033	0.026	0.036
	OVCAR-4	Ovary	0.047	0.025	0.029	0.029	0.03	0.034
	OVCAR-5	Ovary	0.146	0.029	0.016	0.047	0.019	0.046
	OVCAR-8	Ovary	0.822	0.555	0.557	0.026	0.611	0.561
	OVISE	Ovary	0.932	0.899	0.998	0.644	0.957	0.912
	OVK-18	Ovary	0.322	0.372	0.481	0.374	0.526	0.517
	OVKATE	Ovary	0.091	0.028	0.004	0.055	0.01	0.05
	OVMIU	Ovary	0.437	0.602	0.691	0.482	0.725	0.643
	OVTOKO	Ovary	0.106	0.044	0.017	0.065	0.034	0.068
	PA-1	Ovary	0.057	0.034	0.018	0.047	0.024	0.05
	PEO1	Ovary	0.097	0.038	0	0.069	0.037	0.07
	RMG-I	Ovary	0.552	0.441	0.551	0.387	0.501	0.464
	SK-OV-3	Ovary	0.038	0.021	0.022	0.03	0.021	0.029
	SW626	Ovary	0.093	0.023	0	0.048	0.027	0.052
	TOV-21G	Ovary	0.1	0.034	0.005	0.055	0.042	0.062
	TYK-nu	Ovary	0.1	0.039	0.002	0.055	0.028	0.057
	UWB1.289	Ovary	0.102	0.036	0.019	0.072	0.04	0.07
	AsPC-1	Pancreas	0.11	0.053	0.013	0.056	0.034	0.068
	CAPAN-1	Pancreas	0.084	0.036	0.028	0.072	0.026	0.062
	Capan-2	Pancreas	0.109	0.051	0.021	0.06	0.031	0.074
	CFPAC-1	Pancreas	0.082	0.032	0.019	0.048	0.03	0.035
	DAN-G	Pancreas	0.109	0.035	0.026	0.07	0.028	0.064
	HPAC	Pancreas	0.117	0.039	0.008	0.068	0.037	0.056
	HPAF-II	Pancreas	0.113	0.051	0.007	0.053	0.028	0.063
	Hs-766T	Pancreas	0.105	0.027	0.022	0.079	0.033	0.076
	HuP-T3	Pancreas	0.102	0.035	0.006	0.072	0.032	0.068
	KP-1N	Pancreas	0.108	0.04	0.016	0.071	0.026	0.058
	KP-3	Pancreas	0.109	0.039	0.033	0.07	0.029	0.059
	KP-4	Pancreas	0.093	0.037	0.007	0.06	0.033	0.044
	MIA-PaCa-2	Pancreas	0.083	0.05	0.014	0.05	0.035	0.048
	MZ1-PC	Pancreas	0.115	0.041	0.007	0.065	0.032	0.059
	PA-TU-8902	Pancreas	0.548	0.227	0.48	0.276	0.384	0.664
	PA-TU-8988T	Pancreas	0.115	0.033	0.025	0.066	0.025	0.064
	PANC-02-03	Pancreas	0.094	0.044	0.001	0.07	0.038	0.08
	PANC-03-27	Pancreas	0.107	0.048	0.015	0.059	0.025	0.074
	PANC-04-03	Pancreas	0.127	0.032	0	0.073	0.031	0.074
	PANC-08-13	Pancreas	0.174	0.294	0.235	0.111	0.164	0.212
	PANC-10-05	Pancreas	0.418	0.681	0.617	0.369	0.673	0.732
	PL18	Pancreas	0.096	0.043	0.009	0.079	0.023	0.061
	PL4	Pancreas	0.078	0.04	0.008	0.051	0.025	0.054
	PSN1	Pancreas	0.094	0.032	0.007	0.055	0.03	0.052
	QGP-1	Pancreas	0.083	0.039	0	0.048	0.026	0.05
	SU8686	Pancreas	0.146	0.044	0.025	0.082	0.033	0.052
	SUIT-2	Pancreas	0.102	0.037	0.004	0.062	0.044	0.054
	JAR	Placenta	0.134	0.039	0.003	0.071	0.018	0.061
	JEG-3	Placenta	0.096	0.015	0	0.034	0.022	0.045
	H2369	Pleura	0.074	0.028	0.016	0.041	0.021	0.053
	H2373	Pleura	0.069	0.025	0.026	0.049	0.026	0.047
	H2461	Pleura	0.078	0.033	0.024	0.058	0.028	0.114
	H2591	Pleura	0.102	0.034	0.011	0.053	0.024	0.053
	H2595	Pleura	0.109	0.039	0.017	0.056	0.028	0.062
	H2722	Pleura	0.063	0.025	0.004	0.055	0.021	0.058
	H2731	Pleura	0.066	0.04	0.001	0.048	0.025	0.056
	H2795	Pleura	0.098	0.028	0.005	0.052	0.026	0.05
	H2803	Pleura	0.096	0.043	0.004	0.042	0.029	0.061
	H2804	Pleura	0.083	0.035	0.021	0.066	0.029	0.063
	H2810	Pleura	0.102	0.04	0	0.071	0.023	0.067
	H2818	Pleura	0.068	0.04	0	0.04	0.028	0.049
	H2869	Pleura	0.124	0.025	0	0.062	0.013	0.053
	H290	Pleura	0.076	0.036	0.018	0.064	0.022	0.049
	H513	Pleura	0.117	0.027	0	0.071	0.018	0.065
	IST-MES1	Pleura	0.086	0.033	0.032	0.072	0.017	0.104
	MPP-89	Pleura	0.1	0.041	0.007	0.068	0.018	0.061
	MSTO-211H	Pleura	0.099	0.044	0.005	0.065	0.027	0.066
	NCI-H2052	Pleura	0.072	0.042	0	0.055	0.029	0.077
	NCI-H2452	Pleura	0.089	0.025	0.005	0.053	0.026	0.05
	NCI-H28	Pleura	0.102	0.048	0.026	0.053	0.043	0.061
	22RV1	Prostate	0.094	0.027	0.015	0.059	0.016	0.052
	BPH-1	Prostate	0.113	0.038	0.002	0.055	0.042	0.05
	DU-145	Prostate	0.041	0.027	0.017	0.024	0.022	0.028
	NCI-H660	Prostate	0.11	0.039	0.032	0.068	0.03	0.087
	PC-3	Prostate	0.108	0.028	0.02	0.036	0.029	0.135
	PWR-1E	Prostate	0.124	0.042	0.041	0.083	0.037	0.143
	VCaP	Prostate	0.111	0.044	0.009	0.062	0.018	0.066
	HO-1-N-1	SalivaryGland	0.104	0.039	0.01	0.077	0.021	0.057
	451Lu	Skin	0.092	0.033	0.017	0.061	0.033	0.06
	A101D	Skin	0.084	0.038	0.025	0.049	0.017	0.033
	A2058	Skin	0.088	0.02	0	0.047	0.021	0.058
	A375	Skin	0.09	0.038	0.014	0.055	0.026	0.044
	A431	Skin	0.107	0.03	0	0.054	0.022	0.051
	CHL-1	Skin	0.12	0.025	0.049	0.089	0.031	0.148
	COLO-679	Skin	0.137	0.038	0.008	0.044	0.032	0.042
	COLO-792	Skin	0.681	0.203	0.409	0.229	0.249	0.336
	COLO-800	Skin	0.083	0.03	0.006	0.062	0.028	0.045
	COLO-829	Skin	0.088	0.036	0.019	0.054	0.036	0.052
	CP50-MEL-B	Skin	0.118	0.034	0.02	0.06	0.032	0.053
	CP66-MEL	Skin	0.079	0.037	0.012	0.049	0.018	0.044
	CP67-MEL	Skin	0.097	0.035	0.003	0.083	0.037	0.06
	DJM-1	Skin	0.074	0.036	0.016	0.063	0.031	0.163
	G-361	Skin	0.09	0.032	0.019	0.057	0.029	0.055
	G-MEL	Skin	0.083	0.035	0.033	0.052	0.037	0.053
	GAK	Skin	0.101	0.042	0	0.056	0.014	0.056
	HMV-II	Skin	0.082	0.035	0.008	0.052	0.038	0.05
	Hs-939-T	Skin	0.081	0.031	0.004	0.052	0.025	0.04
	Hs-940-T	Skin	0.119	0.037	0.016	0.071	0.038	0.098
	Hs-944-T	Skin	0.187	0.026	0.033	0.043	0.039	0.06
	HT-144	Skin	0.088	0.027	0.02	0.052	0.035	0.051
	IGR-1	Skin	0.097	0.027	0.028	0.053	0.03	0.053
	IPC-298	Skin	0.085	0.034	0.026	0.067	0.036	0.061
	IST-MEL1	Skin	0.078	0.031	0.012	0.053	0.024	0.044
	LB2518-MEL	Skin	0.09	0.036	0.022	0.053	0.034	0.045
	LB373-MEL-D	Skin	0.108	0.041	0.004	0.042	0.031	0.045
	LOX-IMVI	Skin	0.035	0.022	0.015	0.028	0.019	0.028
	M14	Skin	0.1	0.035	0.018	0.05	0.026	0.042
	MALME-3M	Skin	0.046	0.023	0.023	0.032	0.02	0.028
	MEL-HO	Skin	0.089	0.022	0	0.056	0.01	0.058
	MEL-JUSO	Skin	0.092	0.035	0.009	0.058	0.034	0.043
	Mewo	Skin	0.089	0.039	0	0.048	0.028	0.055
	MMAC-SF	Skin	0.067	0.033	0.001	0.046	0.017	0.052
	MZ2-MEL	Skin	0.066	0.033	0.016	0.047	0.03	0.046
	MZ7-mel	Skin	0.074	0.042	0.013	0.068	0.018	0.065
	RPMI-7951	Skin	0.088	0.034	0.036	0.056	0.025	0.05
	RVH-421	Skin	0.052	0.032	0.018	0.048	0.025	0.052
	SH-4	Skin	0.081	0.023	0	0.052	0.019	0.054
	SK-MEL-1	Skin	0.079	0.03	0.002	0.064	0.027	0.05
	SK-MEL-2	Skin	0.073	0.033	0.012	0.034	0.025	0.04
	SK-MEL-24	Skin	0.084	0.033	0.008	0.056	0.027	0.049
	SK-MEL-28	Skin	0.043	0.021	0.023	0.026	0.021	0.027
	SK-MEL-3	Skin	0.071	0.015	0.022	0.044	0.026	0.053
	SK-MEL-30	Skin	0.086	0.042	0.028	0.055	0.027	0.043
	SK-MEL-31	Skin	0.104	0.043	0.036	0.071	0.037	0.044
	SK-MEL-5	Skin	0.038	0.023	0.018	0.025	0.019	0.028
	UACC-257	Skin	0.051	0.021	0.023	0.024	0.018	0.039
	UACC-62	Skin	0.046	0.021	0.018	0.022	0.023	0.031
	WM-115	Skin	0.091	0.036	0.009	0.065	0.036	0.064
	WM-266-4	Skin	0.12	0.036	0	0.076	0.022	0.066
	WM1552C	Skin	0.084	0.029	0.017	0.05	0.023	0.054
	WM278	Skin	0.056	0.03	0.008	0.05	0.014	0.05
	WM35	Skin	0.08	0.029	0	0.05	0.024	0.062
	HUTU-80	SmallIntestine	0.33	0.458	0.507	0.397	0.521	0.452
	A204	SoftTissue	0.118	0.053	0.015	0.06	0.025	0.054
	CHSA8926	SoftTissue	0.091	0.036	0.025	0.064	0.03	0.062
	G-401	SoftTissue	0.083	0.037	0.033	0.045	0.047	0.044
	G-402	SoftTissue	0.097	0.045	0.001	0.055	0.038	0.051
	GCT	SoftTissue	0.116	0.045	0.016	0.07	0.029	0.061
	Hs-633T	SoftTissue	0.262	0.081	0.011	0.057	0.074	0.07
	HT-1080	SoftTissue	0.107	0.04	0.007	0.063	0.028	0.054
	KYM-1	SoftTissue	0.102	0.025	0.009	0.05	0.027	0.05
	MES-SA	SoftTissue	0.099	0.047	0	0.064	0.036	0.053
	MFH-ino	SoftTissue	0.105	0.04	0.023	0.071	0.033	0.073
	RD	SoftTissue	0.155	0.053	0.009	0.056	0.04	0.112
	RH-1	SoftTissue	0.074	0.038	0.007	0.063	0.018	0.044
	RH-18	SoftTissue	0.096	0.036	0.006	0.051	0.022	0.045
	RH-41	SoftTissue	0.083	0.046	0.02	0.062	0.034	0.033
	RKN	SoftTissue	0.105	0.036	0.015	0.059	0.035	0.058
	S-117	SoftTissue	0.11	0.027	0.007	0.059	0.036	0.073
	SJRH30	SoftTissue	0.09	0.051	0.01	0.045	0.023	0.071
	SK-LMS-1	SoftTissue	0.12	0.044	0.024	0.058	0.025	0.071
	SKN	SoftTissue	0.092	0.037	0.019	0.053	0.035	0.051
	SW684	SoftTissue	0.094	0.042	0.008	0.065	0.028	0.114
	SW872	SoftTissue	0.1	0.031	0.023	0.065	0.034	0.051
	SW982	SoftTissue	0.116	0.043	0.007	0.067	0.034	0.069
	TE-441-T	SoftTissue	0.073	0.032	0	0.056	0.021	0.057
	23132-87	Stomach	0.588	0.549	0.437	0.132	0.134	0.316
	AGS	Stomach	0.092	0.023	0	0.042	0.041	0.073
	ECC10	Stomach	0.268	0.452	0.48	0.457	0.543	0.366
	ECC12	Stomach	0.089	0.037	0.014	0.065	0.024	0.056
	FU97	Stomach	0.075	0.042	0.016	0.066	0.03	0.051
	GCIY	Stomach	0.085	0.037	0.014	0.067	0.022	0.05
	HGC-27	Stomach	0.576	0.548	0.571	0.442	0.593	0.477
	Hs746T	Stomach	0.103	0.036	0.002	0.074	0.033	0.14
	HSC-39	Stomach	0.103	0.036	0.026	0.055	0.039	0.17
	IM-95	Stomach	0.881	0.673	0.408	0.107	0.151	0.807
	KATOIII	Stomach	0.634	0.499	0.557	0.336	0.481	0.433
	MKN1	Stomach	0.131	0.037	0.001	0.059	0.009	0.051
	MKN28	Stomach	0.221	0.456	0.471	0.425	0.544	0.431
	MKN45	Stomach	0.123	0.033	0.021	0.064	0.028	0.061
	MKN7	Stomach	0.086	0.031	0	0.056	0.024	0.055
	NCI-N87	Stomach	0.09	0.038	0.003	0.061	0.017	0.059
	NCI-SNU-1	Stomach	0.099	0.044	0	0.056	0.025	0.045
	NCI-SNU-16	Stomach	0.121	0.043	0.013	0.056	0.03	0.055
	NCI-SNU-5	Stomach	0.085	0.04	0.006	0.079	0.026	0.054
	NUGC-3	Stomach	0.094	0.026	0	0.068	0.024	0.056
	NUGC-4	Stomach	0.131	0.031	0	0.052	0.026	0.062
	OCUM-1	Stomach	0.101	0.034	0	0.069	0.014	0.067
	RERF-GC-1B	Stomach	0.08	0.038	0.002	0.051	0.023	0.038
	RF-48	Stomach	0.104	0.034	0.004	0.056	0.032	0.061
	SCH	Stomach	0.087	0.039	0.002	0.059	0.03	0.047
	SK-GT-2	Stomach	0.093	0.038	0	0.062	0.02	0.058
	TGBC11TKB	Stomach	0.331	0.356	0.437	0.246	0.459	0.261
	NCCIT	Testis	0.073	0.044	0	0.041	0.027	0.056
	NEC8	Testis	0.088	0.034	0.03	0.062	0.029	0.066
	8305C	Thyroid	0.149	0.039	0.017	0.078	0.039	0.068
	8505C	Thyroid	0.091	0.049	0.002	0.064	0.034	0.067
	ASH-3	Thyroid	0.11	0.028	0.007	0.06	0.013	0.083
	BCPAP	Thyroid	0.148	0.04	0.037	0.066	0.027	0.058
	BHT-101	Thyroid	0.116	0.036	0.018	0.089	0.032	0.08
	CAL-62	Thyroid	0.096	0.036	0	0.059	0.031	0.081
	FTC-133	Thyroid	0.091	0.039	0.023	0.07	0.01	0.059
	HTC-C3	Thyroid	0.113	0.046	0.003	0.075	0.027	0.055
	IHH-4	Thyroid	0.14	0.036	0.011	0.069	0.042	0.074
	K5	Thyroid	0.096	0.035	0.008	0.08	0.03	0.164
	KMH-2	Thyroid	0.094	0.043	0.001	0.068	0.032	0.064
	ML-1	Thyroid	0.098	0.015	0.007	0.057	0.033	0.07
	RO82-W-1	Thyroid	0.123	0.041	0.03	0.065	0.042	0.092
	TT	Thyroid	0.096	0.032	0	0.074	0.035	0.068
	TT2609-C02	Thyroid	0.14	0.044	0.001	0.072	0.046	0.091
	BB30-HNC	UpperAerodigestiveTract	0.081	0.012	0.002	0.048	0.018	0.051
	BB49-HNC	UpperAerodigestiveTract	0.09	0.044	0.008	0.066	0.024	0.064
	BHY	UpperAerodigestiveTract	0.105	0.033	0.003	0.067	0.027	0.07
	BICR10	UpperAerodigestiveTract	0.086	0.031	0.001	0.067	0.025	0.056
	BICR22	UpperAerodigestiveTract	0.105	0.04	0.002	0.066	0.025	0.075
	BICR31	UpperAerodigestiveTract	0.112	0.038	0.02	0.065	0.011	0.063
	BICR78	UpperAerodigestiveTract	0.152	0.059	0.03	0.067	0.041	0.477
	Ca9-22	UpperAerodigestiveTract	0.104	0.038	0.002	0.078	0.048	0.05
	CAL-27	UpperAerodigestiveTract	0.104	0.039	0.024	0.048	0.014	0.089
	CAL-33	UpperAerodigestiveTract	0.48	0.57	0.615	0.199	0.652	0.628
	Detroit562	UpperAerodigestiveTract	0.105	0.029	0.008	0.073	0.023	0.097
	DOK	UpperAerodigestiveTract	0.1	0.04	0.004	0.065	0.02	0.061
	FADU	UpperAerodigestiveTract	0.094	0.038	0.002	0.066	0.043	0.142
	HN	UpperAerodigestiveTract	0.136	0.035	0.003	0.065	0.034	0.09
	HO-1-u-1	UpperAerodigestiveTract	0.087	0.026	0.015	0.066	0.023	0.059
	HSC-2	UpperAerodigestiveTract	0.098	0.067	0.012	0.066	0.042	0.086
	HSC-3	UpperAerodigestiveTract	0.112	0.035	0.025	0.066	0.028	0.084
	HSC-4	UpperAerodigestiveTract	0.09	0.029	0.019	0.046	0.03	0.051
	JHU-011	UpperAerodigestiveTract	0.109	0.038	0	0.063	0.033	0.067
	JHU-022	UpperAerodigestiveTract	0.114	0.045	0.029	0.069	0.034	0.072
	KON	UpperAerodigestiveTract	0.097	0.043	0.034	0.067	0.041	0.055
	KOSC-2	UpperAerodigestiveTract	0.123	0.05	0.008	0.059	0.03	0.362
	LB771-HNC	UpperAerodigestiveTract	0.098	0.041	0.023	0.04	0.025	0.04
	OSC-19	UpperAerodigestiveTract	0.123	0.039	0.004	0.059	0.039	0.087
	OSC-20	UpperAerodigestiveTract	0.682	0.47	0.504	0.246	0.361	0.546
	PCI-15A	UpperAerodigestiveTract	0.111	0.037	0.02	0.078	0.033	0.068
	PCI-30	UpperAerodigestiveTract	0.63	0.124	0.641	0.321	0.556	0.499
	PCI-38	UpperAerodigestiveTract	0.111	0.03	0.02	0.078	0.023	0.074
	PCI-4B	UpperAerodigestiveTract	0.099	0.032	0.006	0.069	0.043	0.076
	PCI-6A	UpperAerodigestiveTract	0.106	0.033	0.01	0.067	0.037	0.36
	PE-CA-PJ15	UpperAerodigestiveTract	0.091	0.039	0.029	0.057	0.038	0.052
	RPMI-2650	UpperAerodigestiveTract	0.115	0.033	0.031	0.065	0.019	0.055
	SACC-83	UpperAerodigestiveTract	0.14	0.043	0.006	0.064	0.042	0.335
	SAS	UpperAerodigestiveTract	0.405	0.54	0.598	0.505	0.67	0.615
	SAT	UpperAerodigestiveTract	0.068	0.03	0	0.052	0.026	0.043
	SCC-15	UpperAerodigestiveTract	0.087	0.027	0.018	0.077	0.022	0.065
	SCC-25	UpperAerodigestiveTract	0.129	0.042	0.028	0.072	0.045	0.056
	SCC-4	UpperAerodigestiveTract	0.118	0.047	0.021	0.063	0.053	0.058
	SCC-9	UpperAerodigestiveTract	0.1	0.04	0.005	0.064	0.034	0.064
	SKN-3	UpperAerodigestiveTract	0.118	0.023	0.009	0.072	0.025	0.063
	5637	UrinaryTract	0.116	0.034	0.015	0.057	0.034	0.055
	639-V	UrinaryTract	0.14	0.037	0.006	0.068	0.036	0.156
	647-V	UrinaryTract	0.104	0.05	0.006	0.068	0.034	0.065
	BFTC-905	UrinaryTract	0.102	0.042	0.006	0.065	0.035	0.05
	CAL-29	UrinaryTract	0.108	0.032	0.004	0.061	0.019	0.063
	DSH1	UrinaryTract	0.135	0.047	0.012	0.073	0.043	0.06
	HT-1197	UrinaryTract	0.091	0.03	0.003	0.061	0.026	0.062
	HT-1376	UrinaryTract	0.122	0.033	0.028	0.085	0.039	0.061
	J82	UrinaryTract	0.148	0.043	0.01	0.075	0.044	0.094
	KU-19-19	UrinaryTract	0.103	0.03	0.01	0.067	0.028	0.058
	LB831-BLC	UrinaryTract	0.109	0.056	0.03	0.077	0.034	0.069
	RT-112	UrinaryTract	0.099	0.051	0.006	0.061	0.031	0.058
	RT4	UrinaryTract	0.147	0.047	0.009	0.064	0.048	0.068
	SCaBER	UrinaryTract	0.12	0.036	0.001	0.069	0.039	0.067
	SW1710	UrinaryTract	0.09	0.037	0.009	0.074	0.022	0.093
	SW780	UrinaryTract	0.209	0.042	0.031	0.064	0.057	0.047
	T-24	UrinaryTract	0.149	0.036	0.011	0.057	0.038	0.074
	TCCSUP	UrinaryTract	0.11	0.033	0.01	0.06	0.049	0.065
	UM-UC-3	UrinaryTract	0.086	0.034	0.005	0.077	0.041	0.064
	VM-CUB-1	UrinaryTract	0.109	0.043	0.002	0.065	0.035	0.065
	CAL-39	Vulva	0.102	0.037	0.012	0.066	0.024	0.07
	SW954	Vulva	0.138	0.076	0.038	0.064	0.034	0.467
	SW962	Vulva	0.092	0.034	0.017	0.044	0.027	0.064

## Sheet: TYW3
	Dataset S3D: Methylation data of COSMIC cell lines project dataset for the TYW3 gene. Methylation data includes all CpG sites interrogated with the HumanMethylation450 beadarray (green=unmethylated; red=methylated), incluiding the annotation of the CpGs in terms of chromosome (CHR), location (MAPINFO) and affected gene (USCS REFGENE NAME).
	TargetID		cg10128416	cg21906852	cg09502221	cg07399417	cg26855724	cg02709834	cg26690034	cg26752657	cg21535942	cg00121533	cg04250926
	CHR
	MAPINFO		75198403	75198582	75198600	75198769	75198818	75198841	75198964	75199076	75199100	75199117	75199496
	NAME		TYW3
	Cell Line	Tissue
	SW13	AdrenalGland	0.074	0.041	0.017	0.037	0.049	0.026	0.014	0.07	0.059	0.035	0.095
	TASK1	AskinTumor	0.077	0.042	0.013	0.048	0.051	0.003	0.008	0.08	0.048	0.048	0.07
	EGI-1	BiliaryTract	0.064	0.045	0.018	0.031	0.049	0.022	0.012	0.078	0.058	0.054	0.122
	ETK-1	BiliaryTract	0.065	0.042	0.008	0.028	0.046	0.021	0.002	0.075	0.07	0.048	0.092
	HuCCT1	BiliaryTract	0.06	0.054	0.009	0.036	0.051	0.032	0.004	0.088	0.091	0.056	0.128
	TGBC1TKB	BiliaryTract	0.07	0.043	0.015	0.015	0.046	0.015	0.012	0.071	0.069	0.043	0.052
	TGBC24TKB	BiliaryTract	0.075	0.053	0.016	0.071	0.055	0.028	0.02	0.075	0.071	0.031	0.127
	A673	Bone	0.08	0.046	0.023	NA	0.042	0.017	0.014	0.075	0.07	0.077	0.168
	CADO-ES1	Bone	0.089	0.054	0.017	0.036	0.065	0.039	0.027	0.093	0.12	0.053	0.108
	CAL-72	Bone	0.076	0.047	0.015	0.056	0.054	0.027	0.015	0.079	0.09	0.06	0.049
	CAL-78	Bone	0.078	0.058	0.027	0.037	0.06	0.029	0.019	0.237	0.079	0.068	0.073
	CS1	Bone	0.1	0.055	0.024	0.041	0.049	0.042	0.013	0.071	0.098	0.045	0.072
	ES1	Bone	0.059	0.04	0.011	0.029	0.041	0.03	0.012	0.065	0.066	0.048	0.12
	ES3	Bone	0.103	0.048	0.018	0.029	0.047	0.014	0.007	0.067	0.062	0.036	0.058
	ES4	Bone	0.057	0.043	0.014	0.029	0.041	0.024	0.003	0.083	0.066	0.055	0.084
	ES5	Bone	0.076	0.049	0	0.034	0.042	0.018	0.011	0.072	0.064	0.051	0.101
	ES6	Bone	0.065	0.037	0.007	0.03	0.053	0.008	0.007	0.062	0.037	0.045	0.087
	ES7	Bone	0.068	0.037	0.018	0.045	0.042	0.017	0.014	0.059	0.062	0.038	0.094
	ES8	Bone	0.058	0.029	0.017	0.032	0.052	0.001	0.007	0.05	0.05	0.041	0.094
	EW-1	Bone	0.071	0.038	0.014	0.024	0.042	0.026	0.012	0.094	0.07	0.054	0.068
	EW-11	Bone	0.061	0.046	0.01	0.013	0.039	0.025	0.002	0.056	0.061	0.045	0.105
	EW-12	Bone	0.061	0.04	0.009	0.057	0.046	0.02	0.013	0.067	0.057	0.062	0.087
	EW-13	Bone	0.348	0.438	0.458	0.462	0.549	0.545	0.439	0.461	0.608	0.569	0.587
	EW-16	Bone	0.073	0.041	0.026	0.055	0.049	0.025	0.012	0.086	0.068	0.057	0.078
	EW-18	Bone	0.065	0.05	0.015	0.033	0.041	0.019	0.016	0.071	0.077	0.03	0.09
	EW-22	Bone	0.066	0.05	0.022	0.029	0.044	0.025	0.012	0.077	0.063	0.056	0.088
	EW-24	Bone	0.08	0.057	0.004	0.039	0.045	0.032	0.006	0.059	0.05	0.145	0.075
	EW-3	Bone	0.063	0.045	0.037	0.021	0.043	0.03	0.011	0.059	0.074	0.066	0.057
	EW-7	Bone	0.067	0.033	0.009	0.034	0.025	0.021	0.013	0.066	0.062	0.037	0.092
	H-EMC-SS	Bone	0.074	0.056	0.014	0.042	0.067	0.043	0.011	0.065	0.121	0.043	0.077
	HOS	Bone	0.067	0.041	0	0.02	0.039	0.031	0.008	0.057	0.066	0.045	0.093
	HuO-3N1	Bone	0.06	0.046	0.016	0.031	0.042	0.014	0.009	0.066	0.065	0.045	0.039
	HuO9	Bone	0.062	0.03	0.009	0	0.041	0.021	0.01	0.076	0.065	0.034	0.062
	MG-63	Bone	0.08	0.124	0.032	0.039	0.051	0.024	0.012	0.071	0.079	0.068	0.105
	MHH-ES-1	Bone	0.08	0.057	0.024	0.035	0.053	0.037	0.015	0.089	0.079	0.067	0.094
	NOS-1	Bone	0.062	0.05	0.013	0.043	0.042	0.023	0.012	0.074	0.068	0.049	0.074
	NY	Bone	0.065	0.048	0.014	0.026	0.048	0.023	0.007	0.09	0.064	0.038	0.066
	Saos-2	Bone	0.072	0.054	0.008	0.035	0.048	0.023	0.016	0.077	0.074	0.054	0.054
	SCCH-196	Bone	0.103	0.073	0.031	0.058	0.063	0.023	0.024	0.088	0.101	0.067	0.108
	SJSA-1	Bone	0.06	0.044	0.014	0.024	0.044	0.018	0.008	0.071	0.068	0.061	0.091
	SK-ES-1	Bone	0.064	0.038	0.009	0.05	0.045	0.024	0.002	0.073	0.058	0.04	0.11
	SK-PN-DW	Bone	0.07	0.043	0.009	0.022	0.053	0.027	0.007	0.052	0.065	0.045	0.08
	TC-71	Bone	0.085	0.054	0.019	0.047	0.051	0.031	0.017	0.084	0.099	0.061	0.077
	U-2-OS	Bone	0.083	0.054	0.024	0.049	0.059	0.039	0.012	0.087	0.092	0.062	0.101
	U-CH2	Bone	0.061	0.037	0.008	0.042	0.04	0.003	0.004	0.071	0.11	0.041	0.123
	VA-ES-BJ	Bone	0.067	0.064	0.009	0.036	0.065	0.039	0.009	0.084	0.09	0.054	0.05
	AU565	Breast	0.062	0.044	0.017	0.028	0.044	0.012	0.006	0.069	0.063	0.036	0.043
	BT-20	Breast	0.197	0.036	0	0.019	0.037	0.019	0.002	0.056	0.059	0.045	0.059
	BT-483	Breast	0.07	0.027	0.003	0.026	0.032	0.014	0.001	0.058	0.046	0.027	0.107
	BT-549	Breast	0.064	0.026	0.022	0.034	0.025	0.023	0.016	0.045	0.027	0.025	0.071
	CAL-120	Breast	0.152	0.075	0.019	0.022	0.04	0.023	0	0.071	0.07	0.041	0.066
	CAL-148	Breast	0.062	0.037	0.005	0.045	0.032	0.02	0.008	0.049	0.044	0.044	0.091
	CAL-51	Breast	0.048	0.04	0.001	0.015	0.038	0.021	0.011	0.06	0.067	0.043	0.065
	CAL-85-1	Breast	0.073	0.048	0.016	0.037	0.042	0.011	0.013	0.055	0.05	0.047	0.078
	CAMA-1	Breast	0.077	0.039	0.009	0.045	0.051	0.02	0.008	0.066	0.063	0.051	0.088
	COLO-824	Breast	0.079	0.055	0.018	0.014	0.057	0.024	0.007	0.085	0.078	0.053	0.063
	DU-4475	Breast	0.064	0.029	0.005	0.034	0.041	0.027	0.01	0.067	0.064	0.029	0.078
	EFM-19	Breast	0.06	0.044	0.022	0.031	0.041	0.019	0.004	0.071	0.047	0.046	0.071
	EFM-192A	Breast	0.057	0.041	0.008	0	0.039	0.013	0.004	0.057	0.048	0.051	0.058
	EVSA-T	Breast	0.253	0.326	0.3	0.12	0.068	0.032	0.004	0.073	0.073	0.058	0.066
	HCC1143	Breast	0.109	0.084	0.078	0.038	0.061	0.037	0.017	0.096	0.08	0.065	0.087
	HCC1187	Breast	0.094	0.057	0.018	0.034	0.068	0.035	0.008	0.086	0.075	0.056	0.089
	HCC1395	Breast	0.046	0.025	0.023	0.028	0.031	0.012	0.008	0.038	0.044	0.047	0.102
	HCC1419	Breast	0.123	0.06	0.024	0.025	0.057	0.029	0.013	0.08	0.051	0.066	0.1
	HCC1428	Breast	0.058	0.033	0	0.043	0.023	0.012	0	0.056	0.055	0.039	0.11
	HCC1500	Breast	0.065	0.036	0.012	0.03	0.043	0.017	0	0.065	0.077	0.046	0.066
	HCC1569	Breast	0.059	0.037	0.02	0.031	0.044	0.017	0.006	0.067	0.073	0.031	0.07
	HCC1599	Breast	0.132	0.212	0.131	0.065	0.055	0.023	0.002	0.07	0.057	0.05	0.083
	HCC1806	Breast	0.101	0.041	0.012	0.059	0.065	0.021	0.014	0.08	0.067	0.043	0.098
	HCC1937	Breast	0.294	0.25	0.104	0.054	0.061	0.032	0.018	0.085	0.11	0.057	0.147
	HCC1954	Breast	0.07	0.037	0.014	0.037	0.053	0.018	0.005	0.072	0.057	0.046	0.096
	HCC202	Breast	0.053	0.036	0.005	0.026	0.043	0.018	0.002	0.068	0.06	0.043	0.055
	HCC2157	Breast	0.049	0.04	0.007	0.018	0.048	0.023	0.004	0.064	0.061	0.031	0.058
	HCC2218	Breast	0.069	0.043	0.01	0.022	0.05	0.022	0.001	0.066	0.06	0.033	0.072
	HCC70	Breast	0.074	0.051	0.011	0.033	0.048	0.028	0.011	0.087	0.075	0.044	0.061
	HDQ-P1	Breast	0.056	0.036	0.012	0.04	0.04	0.026	0.002	0.064	0.052	0.052	0.087
	Hs-578-T	Breast	0.095	0.052	0.023	0.026	0.046	0.039	0.011	0.082	0.094	0.058	0.05
	MCF7	Breast	0.048	0.024	0.037	0.045	0.028	0.027	0.024	0.03	0.027	0.03	0.116
	MDA-MB-157	Breast	0.065	0.036	0.009	0.045	0.045	0.025	0.014	0.063	0.048	0.037	0.061
	MDA-MB-231	Breast	0.05	0.021	0.024	0.04	0.019	0.023	0.016	0.045	0.032	0.026	0.062
	MDA-MB-330	Breast	0.791	0.883	0.938	0.074	0.066	0.027	0.028	0.091	0.083	0.051	0.12
	MDA-MB-361	Breast	0.145	0.081	0.032	0.024	0.045	0.015	0.007	0.067	0.056	0.038	0.123
	MDA-MB-415	Breast	0.083	0.059	0.01	0.026	0.046	0.034	0.006	0.071	0.055	0.045	0.062
	MDA-MB-435	Breast	0.04	0.027	0.029	0.051	0.024	0.022	0.02	0.041	0.019	0.025	0.083
	MDA-MB-453	Breast	0.057	0.029	0.008	0.034	0.038	0.028	0.003	0.059	0.047	0.039	0.087
	MDA-MB-468	Breast	0.052	0.033	0.023	0.038	0.025	0.019	0.017	0.061	0.028	0.026	0.043
	MFM-223	Breast	0.219	0.25	0.167	0.043	0.042	0.013	0.006	0.062	0.058	0.04	0.11
	MRK-nu-1	Breast	0.08	0.065	0.015	0.049	0.064	0.056	0	0.066	0.124	0.035	0.094
	OCUB-M	Breast	0.063	0.043	0.016	0.013	0.035	0.013	0.002	0.067	0.051	0.041	0.078
	T47D	Breast	0.046	0.019	0.026	0.036	0.022	0.026	0.023	0.035	0.026	0.025	0.095
	UACC-893	Breast	0.102	0.076	0.035	0.01	0.054	0.025	0.003	0.065	0.06	0.04	0.053
	YMB-1-E	Breast	0.061	0.035	0.017	0.03	0.051	0.024	0.012	0.056	0.042	0.042	0.12
	ZR-75-30	Breast	0.07	0.037	0.01	0.035	0.049	0.025	0.006	0.067	0.058	0.083	0.087
	42-MG-BA	CentralNervousSystem	0.065	0.046	0.018	0.026	0.04	0.015	0	0.069	0.073	0.046	0.051
	8-MG-BA	CentralNervousSystem	0.054	0.044	0.002	0.034	0.044	0.018	0.003	0.073	0.058	0.038	0.047
	A172	CentralNervousSystem	0.092	0.051	0.012	0.015	0.076	0.022	0.011	0.102	0.103	0.065	0.091
	ACN	CentralNervousSystem	0.09	0.064	0.028	0.056	0.056	0.037	0.016	0.098	0.129	0.049	0.101
	AM-38	CentralNervousSystem	0.108	0.082	0.025	0.033	0.05	0.024	0.009	0.561	0.092	0.063	0.1
	BE2-M17	CentralNervousSystem	0.084	0.048	0.019	0.014	0.045	0.022	0.008	0.083	0.046	0.039	0.083
	Becker	CentralNervousSystem	0.063	0.056	0.02	0.032	0.05	0.014	0.011	0.075	0.059	0.044	0.059
	CAS-1	CentralNervousSystem	0.065	0.046	0.021	0.036	0.046	0.021	0.009	0.059	0.052	0.051	0.098
	CCF-STTG1	CentralNervousSystem	0.079	0.049	0.016	0.021	0.053	0.027	0.01	0.096	0.101	0.056	0.077
	CHP-126	CentralNervousSystem	0.093	0.046	0.021	0.028	0.053	0.035	0.011	0.073	0.095	0.044	0.114
	CHP-134	CentralNervousSystem	0.69	0.479	0.517	0.524	0.538	0.563	0.452	0.452	0.617	0.579	0.613
	CHP-212	CentralNervousSystem	0.06	0.048	0.022	0.053	0.047	0.018	0.034	0.067	0.077	0.038	0.115
	D-245MG	CentralNervousSystem	0.089	0.071	0.026	0.031	0.077	0.033	0.017	0.106	0.113	0.068	0.094
	D-247MG	CentralNervousSystem	0.065	0.031	0.012	0.04	0.041	0.022	0.002	0.069	0.067	0.044	0.056
	D-263MG	CentralNervousSystem	0.069	0.055	0.021	0.036	0.057	0.026	0.016	0.081	0.074	0.062	0.092
	D-283MED	CentralNervousSystem	0.072	0.042	0.017	0.023	0.04	0.029	0.013	0.067	0.062	0.044	0.066
	D-336MG	CentralNervousSystem	0.079	0.05	0.022	0.032	0.054	0.021	0.005	0.072	0.064	0.062	0.05
	D-392MG	CentralNervousSystem	0.064	0.043	0.013	0.032	0.048	0.04	0.011	0.096	0.072	0.047	0.085
	D-423MG	CentralNervousSystem	0.062	0.046	0.024	0.057	0.051	0.024	0.011	0.078	0.047	0.039	0.064
	D-502MG	CentralNervousSystem	0.066	0.037	0.01	0.035	0.057	0.025	0.01	0.077	0.071	0.054	0.078
	D-542MG	CentralNervousSystem	0.075	0.045	0.013	0.023	0.05	0.031	0.009	0.076	0.072	0.041	0.087
	D-566MG	CentralNervousSystem	0.082	0.06	0.007	0.029	0.05	0.038	0.005	0.083	0.106	0.051	0.087
	Daoy	CentralNervousSystem	0.077	0.061	0.015	0.044	0.053	0.036	0.009	0.078	0.064	0.051	0.07
	DBTRG-05MG	CentralNervousSystem	0.075	0.046	0.018	0.045	0.055	0.022	0.013	0.079	0.055	0.039	0.094
	DK-MG	CentralNervousSystem	0.072	0.045	0.012	0.033	0.052	0.025	0.015	0.071	0.064	0.057	0.083
	GAMG	CentralNervousSystem	0.073	0.043	0.018	0.044	0.043	0.021	0.002	0.066	0.063	0.054	0.093
	GB-1	CentralNervousSystem	0.07	0.052	0.008	0.041	0.043	0.01	0.001	0.078	0.054	0.05	0.044
	GI-1	CentralNervousSystem	0.059	0.037	0.009	0.04	0.041	0.018	0.01	0.08	0.049	0.041	0.038
	GI-ME-N	CentralNervousSystem	0.104	0.061	0.02	0.049	0.071	0.044	0.022	0.091	0.123	0.076	0.107
	GMS-10	CentralNervousSystem	0.101	0.056	0.025	0.051	0.049	0.022	0.01	0.07	0.068	0.044	0.096
	GOTO	CentralNervousSystem	0.076	0.043	0.009	0.033	0.036	0.026	0.011	0.069	0.081	0.049	0.106
	H4	CentralNervousSystem	0.142	0.098	0.02	0.02	0.046	0.02	0	0.062	0.071	0.052	0.057
	Hs-683	CentralNervousSystem	0.069	0.04	0.016	0.028	0.044	0.017	0.003	0.074	0.06	0.048	0.062
	IMR-5	CentralNervousSystem	0.073	0.045	0.022	0.021	0.048	0.03	0.007	0.074	0.07	0.05	0.048
	KALS-1	CentralNervousSystem	0.066	0.051	0.013	0.03	0.043	0.015	0.014	0.079	0.078	0.045	0.114
	KELLY	CentralNervousSystem	0.073	0.053	0.025	0.044	0.041	0.02	0.018	0.063	0.064	0.056	0.105
	KINGS-1	CentralNervousSystem	0.073	0.043	0.012	0.027	0.046	0.026	0.005	0.091	0.058	0.055	0.079
	KNS-42	CentralNervousSystem	0.064	0.056	0.008	0.024	0.046	0.026	0.004	0.065	0.071	0.042	0.078
	KNS-81-FD	CentralNervousSystem	0.172	0.055	0.007	0.04	0.04	0.021	0.01	0.085	0.072	0.052	0.059
	KP-N-RT-BM-1	CentralNervousSystem	0.055	0.04	0.006	0.005	0.04	0.018	0.009	0.058	0.065	0.046	0.083
	KP-N-YN	CentralNervousSystem	0.066	0.064	0.02	NA	0.043	0.045	0.016	0.072	0.077	0.047	0.08
	KP-N-YS	CentralNervousSystem	0.071	0.049	0.009	0.035	0.044	0.018	0.011	0.073	0.064	0.052	0.091
	KS-1	CentralNervousSystem	0.061	0.036	0.017	0.033	0.053	0.021	0.004	0.059	0.045	0.058	0.087
	LAN-6	CentralNervousSystem	0.076	0.041	0.012	0.021	0.059	0.022	0.007	0.059	0.055	0.052	0.078
	LN-229	CentralNervousSystem	0.061	0.048	0.026	0.04	0.043	0.024	0	0.073	0.047	0.049	0.065
	LN-405	CentralNervousSystem	0.073	0.046	0.021	0.04	0.044	0.032	0.012	0.079	0.06	0.051	0.099
	LNZTA3WT4	CentralNervousSystem	0.087	0.056	0.012	0.028	0.045	0.035	0.008	0.077	0.114	0.057	0.061
	M059J	CentralNervousSystem	0.098	0.039	0.012	0.028	0.041	0.03	0.009	0.064	0.054	0.064	0.068
	M059K	CentralNervousSystem	0.066	0.047	0.016	0.03	0.049	0.017	0.017	0.074	0.069	0.042	0.04
	MC-IXC	CentralNervousSystem	0.073	0.047	0.017	0.035	0.054	0.022	0.01	0.075	0.052	0.05	0.058
	MHH-NB-11	CentralNervousSystem	0.084	0.055	0.028	0.036	0.055	0.032	0.02	0.083	0.071	0.066	0.085
	MOG-G-CCM	CentralNervousSystem	0.066	0.049	0.017	0.035	0.044	0.028	0.012	0.08	0.054	0.055	0.065
	MOG-G-UVW	CentralNervousSystem	0.084	0.072	0.022	0.027	0.053	0.04	0.016	0.087	0.098	0.062	0.088
	NB1	CentralNervousSystem	0.087	0.067	0.029	0.051	0.067	0.028	0.013	0.066	0.091	0.054	0.109
	NB10	CentralNervousSystem	0.084	0.057	0.023	0.033	0.044	0.024	0.01	0.062	0.066	0.044	0.123
	NB12	CentralNervousSystem	0.048	0.059	0.041	0.089	0.087	0.022	0.021	0.067	0.061	0.053	0.067
	NB13	CentralNervousSystem	0.082	0.049	0.018	0.064	0.058	0.028	0.018	0.083	0.074	0.057	0.092
	NB14	CentralNervousSystem	0.066	0.048	0.014	0.042	0.049	0.018	0.019	0.063	0.061	0.054	0.086
	NB17	CentralNervousSystem	0.075	0.08	0.017	0.124	0.05	0.046	0.028	0.07	0.076	0.067	0.148
	NB4	CentralNervousSystem	0.075	0.047	0.013	0.039	0.082	0.01	0.011	0.135	0.054	0.069	0.154
	NB5	CentralNervousSystem	0.07	0.055	0.021	0.039	0.049	0.027	0.015	0.065	0.05	0.063	0.143
	NB6	CentralNervousSystem	0.058	0.046	0.025	0.022	0.046	0.017	0.007	0.061	0.062	0.042	0.111
	NB69	CentralNervousSystem	0.069	0.05	0.028	0.055	0.044	0.027	0.009	0.067	0.062	0.059	0.092
	NB7	CentralNervousSystem	0.063	0.042	0.009	0.045	0.057	0.028	0.008	0.076	0.06	0.045	0.058
	NBsusSR	CentralNervousSystem	0.075	0.063	0.009	0.051	0.058	0.023	0.018	0.076	0.069	0.039	0.089
	NH-12	CentralNervousSystem	0.063	0.05	0.021	0.027	0.039	0.023	0.008	0.061	0.06	0.051	0.099
	NMC-G1	CentralNervousSystem	0.064	0.042	0.014	0.004	0.028	0.032	0.009	0.065	0.061	0.034	0.08
	no-10	CentralNervousSystem	0.063	0.043	0.013	0.031	0.039	0.026	0.003	0.085	0.076	0.04	0.059
	no-11	CentralNervousSystem	0.067	0.041	0.005	0.017	0.037	0.033	0.004	0.071	0.086	0.225	0.039
	ONS-76	CentralNervousSystem	0.07	0.052	0.008	0.034	0.038	0.011	0.007	0.07	0.047	0.047	0.053
	PFSK-1	CentralNervousSystem	0.113	0.066	0.014	0.046	0.04	0.018	0.014	0.065	0.069	0.057	0.06
	SF126	CentralNervousSystem	0.251	0.135	0.139	0.039	0.048	0.033	0.013	0.1	0.11	0.091	0.089
	SF268	CentralNervousSystem	0.09	0.059	0.014	0.038	0.064	0.044	0.014	0.099	0.107	0.08	0.069
	SF295	CentralNervousSystem	0.099	0.026	0.023	0.047	0.028	0.027	0.017	0.05	0.027	0.029	0.064
	SF539	CentralNervousSystem	0.079	0.063	0.021	0.027	0.055	0.036	0.015	0.08	0.106	0.068	0.094
	SIMA	CentralNervousSystem	0.076	0.052	0.025	0.038	0.041	0.019	0.005	0.07	0.054	0.046	0.084
	SK-MG-1	CentralNervousSystem	0.054	0.045	0.016	0.03	0.037	0.031	0.008	0.071	0.059	0.049	0.057
	SK-N-DZ	CentralNervousSystem	0.222	0.047	0.017	0.024	0.044	0.026	0.008	0.087	0.058	0.041	0.084
	SK-N-SH	CentralNervousSystem	0.068	0.049	0.024	0.033	0.05	0.028	0.011	0.065	0.059	0.049	0.073
	SNB-19	CEntralNervousSystem	0.048	0.024	0.023	0.036	0.022	0.019	0.017	0.046	0.035	0.031	0.057
	SNB75	CentralNervousSystem	0.097	0.042	0.017	0.039	0.052	0.032	0.01	0.081	0.064	0.052	0.082
	SW1088	CentralNervousSystem	0.17	0.153	0.221	0.374	0.412	0.446	0.354	0.3	0.379	0.33	0.168
	SW1783	CentralNervousSystem	0.07	0.047	0.008	0.034	0.055	0.02	0.005	0.069	0.074	0.057	0.096
	TGW	CentralNervousSystem	0.107	0.065	0.02	0.03	0.043	0.029	0.011	0.081	0.098	0.047	0.07
	U-118-MG	CentralNervousSystem	0.299	NA	NA	0.414	0.288	NA	0.177	0.347	0.117	0.117	NA
	U-87-MG	CentralNervousSystem	0.097	0.057	0.02	0	0.059	0.034	0.009	0.096	0.106	0.067	0.069
	U251	CentralNervousSystem	0.061	0.04	0.018	0.032	0.036	0.022	0.013	0.06	0.046	0.042	0.069
	YH-13	CentralNervousSystem	0.063	0.05	0.013	0.046	0.057	0.028	0.008	0.074	0.065	0.05	0.076
	YKG-1	CentralNervousSystem	0.062	0.043	0.021	0.028	0.047	0.033	0.006	0.067	0.061	0.061	0.084
	BOKU	Cervix	0.094	0.053	0.021	0.021	0.042	0.05	0.015	0.081	0.149	0.054	0.074
	C-33-A	Cervix	0.076	0.053	0.023	0.025	0.05	0.033	0.012	0.084	0.109	0.052	0.107
	C-4-I	Cervix	0.131	0.073	0.017	0.049	0.058	0.035	0.02	0.099	0.126	0.061	0.091
	Ca-Ski	Cervix	0.174	0.076	0.039	0.064	0.067	0.064	0.025	0.071	0.118	0.049	0.1
	DoTc2-4510	Cervix	0.104	0.06	0.026	0.046	0.056	0.046	0.02	0.077	0.106	0.057	0.06
	HeLa	Cervix	0.08	0.053	0.016	0.049	0.057	0.038	0.013	0.075	0.106	0.057	0.079
	HT-3	Cervix	0.104	0.062	0.018	0.037	0.056	0.052	0.026	0.088	0.116	0.052	0.122
	ME-180	Cervix	0.233	0.057	0.018	0.039	0.048	0.045	0.012	0.073	0.106	0.05	0.094
	MS751	Cervix	0.087	0.07	0.018	0.04	0.061	0.049	0.017	0.081	0.13	0.069	0.118
	OMC-1	Cervix	0.113	0.061	0.013	0.039	0.051	0.044	0.01	0.083	0.099	0.056	0.094
	SiHa	Cervix	0.393	0.124	0.132	0.029	0.054	0.039	0.013	0.073	0.093	0.051	0.092
	SISO	Cervix	0.064	0.061	0.01	0.019	0.053	0.04	0.014	0.093	0.12	0.041	0.081
	SKG-IIIa	Cervix	0.09	0.066	0.013	0.033	0.056	0.039	0.021	0.083	0.113	0.059	0.093
	SW756	Cervix	0.108	0.055	0.014	0.034	0.044	0.022	0.013	0.078	0.088	0.053	0.079
	TC-YIK	Cervix	0.087	0.063	0.019	0.028	0.054	0.035	0.012	0.086	0.118	0.055	0.076
	COLO-684	Endometrium	0.076	0.048	0.011	0.041	0.048	0.025	0.02	0.075	0.064	0.053	0.093
	EN	Endometrium	0.077	0.059	0.02	0.055	0.055	0.03	0.019	0.08	0.067	0.062	0.128
	ESS-1	Endometrium	0.07	0.04	0.014	0.03	0.044	0.023	0.015	0.071	0.048	0.036	0.087
	HEC-1	Endometrium	0.059	0.043	0.009	0.033	0.044	0.025	0.011	0.069	0.072	0.045	0.092
	Ishikawa	Endometrium	0.084	0.05	0.005	0.045	0.044	0.038	0.011	0.078	0.126	0.046	0.073
	KLE	Endometrium	0.113	0.041	0.025	0.029	0.053	0.026	0.013	0.068	0.055	0.043	0.092
	MFE-280	Endometrium	0.08	0.056	0.009	0.036	0.06	0.028	0.013	0.098	0.069	0.059	0.083
	MFE-296	Endometrium	0.072	0.057	0.022	0.045	0.049	0.043	0.017	0.082	0.107	0.055	0.057
	MFE-319	Endometrium	0.097	0.044	0.023	0.024	0.048	0.022	0.014	0.065	0.073	0.048	0.072
	RL95-2	Endometrium	0.149	0.05	0.015	0.02	0.049	0.014	0.012	0.073	0.053	0.047	0.079
	SNG-M	Endometrium	0.076	0.048	0.025	0.034	0.053	0.036	0.015	0.08	0.098	0.057	0.081
	TOV-112D	Endometrium	0.077	0.056	0.024	0.036	0.056	0.056	0.022	0.077	0.09	0.053	0.115
	COLO-680N	Esophagus	0.08	0.032	0.014	0.017	0.042	0.021	0.005	0.075	0.06	0.047	0.135
	EC-GI-10	Esophagus	0.097	0.04	0.005	0.014	0.043	0.019	0.016	0.059	0.066	0.033	0.022
	ESO26	Esophagus	0.083	0.054	0.01	0.018	0.052	0.048	0.009	0.076	0.134	0.061	0.109
	ESO51	Esophagus	0.072	0.058	0.013	0.019	0.049	0.009	0.008	0.065	0.045	0.047	0.056
	FLO-1	Esophagus	0.149	0.059	0.028	0.023	0.066	0.031	0	0.086	0.124	0.046	0.08
	HCE-4	Esophagus	0.044	0.027	0	0.024	0.031	0.01	0.001	0.052	0.051	0.038	0.168
	HCE-7	Esophagus	0.08	0.055	0.011	0.019	0.044	0.03	0.004	0.078	0.087	0.044	0.112
	KYAE-1	Esophagus	0.068	0.045	0.017	0.035	0.057	0.041	0.023	0.079	0.086	0.056	0.131
	KYSE-140	Esophagus	0.051	0.038	0.016	0	0.046	0.017	0	0.074	0.051	0.03	0.094
	KYSE-150	Esophagus	0.115	0.045	0.019	0	0.025	0.012	0	0.059	0.037	0.031	0.065
	KYSE-180	Esophagus	0.068	0.039	0.016	0.039	0.036	0.018	0.002	0.062	0.067	0.035	0.099
	KYSE-220	Esophagus	0.335	0.193	0.142	0.033	0.047	0.02	0	0.07	0.056	0.054	0.06
	KYSE-270	Esophagus	0.062	0.038	0.013	0.028	0.045	0.024	0	0.071	0.068	0.047	0.068
	KYSE-410	Esophagus	0.23	0.037	0	0.03	0.037	0.021	0.002	0.055	0.055	0.034	0.061
	KYSE-450	Esophagus	0.062	0.044	0.012	0.006	0.036	0.026	0.001	0.067	0.06	0.045	0.011
	KYSE-50	Esophagus	0.059	0.031	0.001	0	0.039	0.018	0.004	0.055	0.062	0.059	0.103
	KYSE-510	Esophagus	0.068	0.05	0.006	0.03	0.035	0.01	0.01	0.071	0.066	0.047	0.086
	KYSE-520	Esophagus	0.067	0.044	0.001	0.03	0.042	0.014	0.004	0.076	0.069	0.073	0.077
	KYSE-70	Esophagus	0.141	0.036	0.022	0.019	0.046	0.022	0.012	0.063	0.055	0.065	0.177
	OACM5-1	Esophagus	0.078	0.057	0.019	0.032	0.055	0.039	0.001	0.07	0.125	0.041	0.062
	OACp4C	Esophagus	0.074	0.067	0.019	0.031	0.051	0.028	0.008	0.108	0.044	0.055	0.09
	OE19	Esophagus	0.066	0.044	0.004	0.027	0.041	0.027	0.008	0.074	0.05	0.042	0.083
	OE21	Esophagus	0.106	0.05	0.023	0.036	0.046	0.028	0.004	0.062	0.074	0.048	0.083
	OE33	Esophagus	0.059	0.021	0.005	0.017	0.035	0.026	0.006	0.067	0.066	0.04	0.041
	SK-GT-4	Esophagus	0.087	0.056	0.011	0.021	0.054	0.029	0.014	0.085	0.084	0.051	0.099
	T-T	Esophagus	0.076	0.045	0.024	0.027	0.05	0.037	0.008	0.076	0.058	0.054	0.113
	TE-1	Esophagus	0.059	0.032	0.015	0.028	0.017	0.02	0	0.098	0.057	0.04	0
	TE-10	Esophagus	0.045	0.029	0.001	0	0.037	0.008	0	0.047	0.064	0.044	0.06
	TE-11	Esophagus	0.156	0.037	0.028	0.022	0.024	0.006	0	0.051	0.056	0.018	0.055
	TE-12	Esophagus	0.063	0.039	0.009	0.018	0.041	0.025	0	0.067	0.067	0.036	0.085
	TE-15	Esophagus	0.07	0.041	0.02	0.023	0.049	0.019	0.007	0.061	0.059	0.046	0.038
	TE-4	Esophagus	0.189	0.053	0.029	0.046	0.051	0.034	0.015	0.086	0.086	0.038	0.089
	TE-5	Esophagus	0.276	0.04	0.011	0.024	0.048	0.022	0.008	0.073	0.058	0.041	0.069
	TE-6	Esophagus	0.061	0.038	0.006	0.021	0.041	0.029	0	0.077	0.055	0.029	0.043
	TE-8	Esophagus	0.055	0.036	0.013	0.012	0.043	0.027	0.015	0.071	0.05	0.046	0.082
	TE-9	Esophagus	0.067	0.037	0.011	0.015	0.032	0.015	0.008	0.052	0.042	0.033	0.087
	697	HaematopoieticandLymphoid	0.389	0.142	0.062	0.038	0.048	0.026	0.013	0.07	0.073	0.046	0.153
	A253	HaematopoieticandLymphoid	0.115	0.047	0.023	0.039	0.037	0.051	0.014	0.082	0.113	0.048	0.082
	A3-KAW	HaematopoieticandLymphoid	0.087	0.068	0.015	0.032	0.059	0.028	0.01	0.094	0.12	0.05	0.084
	A4-Fuk	HaematopoieticandLymphoid	0.182	0.067	0.025	0.043	0.042	0.023	0.016	0.078	0.068	0.036	0.072
	ALL-PO	HaematopoieticandLymphoid	0.426	0.323	0.28	0.078	0.069	0.032	0.005	0.074	0.093	0.088	0.081
	ALL-SIL	HaematopoieticandLymphoid	0.076	0.071	0.063	0.038	0.051	0.045	0.019	0.091	0.122	0.07	0.121
	AMO-1	HaematopoieticandLymphoid	0.069	0.047	0.01	0	0.047	0.027	0.01	0.065	0.081	0.029	0.065
	ARH-77	HaematopoieticandLymphoid	0.074	0.065	0.014	0.042	0.053	0.038	0.011	0.088	0.101	0.066	0.063
	ATN-1	HaematopoieticandLymphoid	0.067	0.049	0.014	0.045	0.047	0.026	0.012	0.075	0.1	0.071	0.092
	BALL-1	HaematopoieticandLymphoid	0.053	0.037	0.01	0.012	0.035	0.016	0.008	0.063	0.058	0.048	0.069
	BC-1	HaematopoieticandLymphoid	0.292	0.375	0.25	0.571	0.553	0.586	0.482	0.422	0.639	0.598	0.279
	BC-3	HaematopoieticandLymphoid	0.08	0.066	0.012	0.041	0.045	0.037	0.017	0.08	0.102	0.051	0.079
	BE-13	HaematopoieticandLymphoid	0.073	0.043	0.02	0.021	0.045	0.023	0.01	0.061	0.076	0.052	0.068
	BL-41	HaematopoieticandLymphoid	0.274	0.067	0.022	0.028	0.054	0.023	0.016	0.078	0.133	0.08	0.119
	BONNA-12	HaematopoieticandLymphoid	0.058	0.043	0.002	0.025	0.04	0.025	0.002	0.061	0.067	0.065	0.031
	BV-173	HaematopoieticandLymphoid	0.283	0.091	0.055	0.028	0.041	0.024	0	0.064	0.085	0.051	0.067
	CA46	HaematopoieticandLymphoid	0.178	0.067	0.068	0.05	0.054	0.034	0.018	0.135	0.162	0.252	0.129
	CCRF-CEM	HaematopoieticandLymphoid	0.082	0.041	0.023	0.035	0.044	0.033	0.017	0.068	0.073	0.052	0.096
	CESS	HaematopoieticandLymphoid	0.075	0.051	0.016	0.033	0.06	0.027	0.013	0.077	0.115	0.057	0.096
	CML-T1	HaematopoieticandLymphoid	0.323	0.175	0.156	0.07	0.053	0.033	0.008	0.116	0.086	0.074	0.094
	CRO-AP2	HaematopoieticandLymphoid	0.133	0.044	0.025	0.033	0.069	0.034	0.017	0.079	0.085	0.068	0.099
	CTB-1	HaematopoieticandLymphoid	0.079	0.042	0.017	0.031	0.042	0.018	0.007	0.065	0.07	0.054	0.066
	CTV-1	HaematopoieticandLymphoid	0.061	0.034	0.005	0.014	0.035	0.018	0	0.07	0.058	0.033	0.061
	Daudi	HaematopoieticandLymphoid	0.465	0.046	0.028	0.027	0.049	0.043	0.013	0.074	0.092	0.071	0.071
	DB	HaematopoieticandLymphoid	0.086	0.048	0.009	0.042	0.062	0.035	0.005	0.076	0.11	0.076	0.106
	DEL	HaematopoieticandLymphoid	0.054	0.039	0.017	0.022	0.043	0.02	0.006	0.079	0.06	0.046	0.053
	DG-75	HaematopoieticandLymphoid	0.076	0.043	0.018	0.036	0.037	0.034	0.006	0.065	0.056	0.056	0.071
	DND-41	HaematopoieticandLymphoid	0.091	0.066	0.037	0.032	0.048	0.068	0.017	0.083	0.105	0.056	0.121
	DOHH-2	HaematopoieticandLymphoid	0.175	0.051	0.081	0.017	0.055	0.026	0.028	0.188	0.229	0.324	0.114
	EB-3	HaematopoieticandLymphoid	0.121	0.061	0.038	0.041	0.053	0.043	0.02	0.392	0.369	0.367	0.097
	EB2	HaematopoieticandLymphoid	0.093	0.06	0.016	0.02	0.061	0.035	0.009	0.089	0.115	0.05	0.056
	EHEB	HaematopoieticandLymphoid	0.066	0.05	0.013	0.024	0.042	0.022	0.009	0.085	0.061	0.043	0.056
	EJM	HaematopoieticandLymphoid	0.086	0.071	0.026	0.036	0.062	0.02	0.01	0.107	0.074	0.045	0.06
	EM-2	HaematopoieticandLymphoid	0.072	0.049	0.013	0.03	0.05	0.041	0.01	0.077	0.132	0.055	0.044
	EoL-1	HaematopoieticandLymphoid	0.095	0.056	0.102	0.021	0.04	0.023	0.014	0.07	0.068	0.068	0.13
	Farage	HaematopoieticandLymphoid	0.077	0.059	0.035	0.03	0.052	0.041	0.018	0.08	0.12	0.048	0.07
	GA-10	HaematopoieticandLymphoid	0.115	0.076	0.031	0.077	0.073	0.046	0.032	0.088	0.118	0.081	0.112
	GR-ST	HaematopoieticandLymphoid	0.061	0.042	0.021	0.025	0.059	0.02	0.013	0.069	0.068	0.056	0.055
	GRANTA-519	HaematopoieticandLymphoid	0.063	0.039	0	0.019	0.036	0.016	0.001	0.067	0.047	0.046	0.085
	H3118	HaematopoieticandLymphoid	0.097	0.055	0.02	0.026	0.053	0.032	0.016	0.079	0.048	0.047	0.109
	H9	HaematopoieticandLymphoid	0.079	0.055	0.022	0.025	0.043	0.018	0.011	0.066	0.069	0.046	0.055
	HAL-01	HaematopoieticandLymphoid	0.106	0.059	0.033	0.046	0.058	0.034	0.016	0.08	0.112	0.056	0.122
	HC-1	HaematopoieticandLymphoid	0.074	0.054	0.006	0.025	0.044	0.028	0.006	0.087	0.098	0.045	0.074
	HD-MY-Z	HaematopoieticandLymphoid	0.067	0.036	0.015	0.013	0.041	0.018	0.005	0.069	0.064	0.048	0.063
	HH	HaematopoieticandLymphoid	0.089	0.084	0.041	0.025	0.066	0.043	0.012	0.08	0.124	0.068	0.118
	HL-60	HaematopoieticandLymphoid	0.074	0.029	0.03	0.048	0.021	0.024	0.017	0.047	0.026	0.031	0.098
	Hs-445	HaematopoieticandLymphoid	0.075	0.06	0.018	0.032	0.052	0.021	0.013	0.091	0.072	0.053	0.071
	HT	HaematopoieticandLymphoid	0.164	0.061	0.034	0.035	0.058	0.036	0.021	0.086	0.081	0.074	0.088
	I-9-2	HaematopoieticandLymphoid	0.066	0.044	0.016	0.014	0.052	0.028	0.007	0.062	0.071	0.062	0.069
	IM-9	HaematopoieticandLymphoid	0.078	0.058	0.017	0.031	0.057	0.035	0.014	0.075	0.12	0.051	0.062
	J-RT3-T3-5	HaematopoieticandLymphoid	0.102	0.05	0.018	0.025	0.042	0.034	0.015	0.069	0.053	0.048	0.089
	JEKO-1	HaematopoieticandLymphoid	0.08	0.051	0.014	0.041	0.064	0.028	0.005	0.067	0.114	0.053	0.089
	JiyoyeP-2003	HaematopoieticandLymphoid	0.093	0.059	0.011	0.051	0.05	0.043	0.01	0.074	0.097	0.053	0.075
	JJN-3	HaematopoieticandLymphoid	0.059	0.047	0.015	0.032	0.034	0.02	0.013	0.074	0.049	0.036	0.056
	JM1	HaematopoieticandLymphoid	0.12	0.076	0.044	0.026	0.051	0.012	0.001	0.076	0.032	0.05	0.104
	JSC-1	HaematopoieticandLymphoid	0.225	0.049	0.022	0.034	0.047	0.027	0.015	0.086	0.059	0.037	0.071
	JURL-MK1	HaematopoieticandLymphoid	0.063	0.051	0.017	0.027	0.047	0.024	0.006	0.06	0.049	0.027	0.095
	JVM-2	HaematopoieticandLymphoid	0.049	0.04	0.013	0.03	0.043	0.031	0.01	0.067	0.063	0.042	0.073
	JVM-3	HaematopoieticandLymphoid	0.062	0.038	0.014	0.024	0.044	0.026	0.013	0.072	0.064	0.054	0.067
	K-562	HaematopoieticandLymphoid	0.059	0.039	0.021	0.031	0.035	0.029	0.009	0.054	0.064	0.039	0.081
	K052	HaematopoieticandLymphoid	0.091	0.055	0.007	0.043	0.048	0.026	0.005	0.079	0.043	0.056	0.071
	KARPAS-1106P	HaematopoieticandLymphoid	0.094	0.059	0.019	0.04	0.06	0.037	0.038	0.065	0.091	0.058	0.075
	KARPAS-231	HaematopoieticandLymphoid	0.103	0.044	0.027	0.05	0.049	0.029	0.016	0.09	0.071	0.059	0.093
	KARPAS-299	HaematopoieticandLymphoid	0.121	0.076	0.026	0.036	0.055	0.033	0.01	0.081	0.079	0.042	0.099
	KARPAS-422	HaematopoieticandLymphoid	0.065	0.04	0.016	0.026	0.041	0.024	0.009	0.06	0.066	0.038	0.075
	KARPAS-45	HaematopoieticandLymphoid	0.358	0.391	0.473	0.061	0.07	0.045	0.016	0.083	0.103	0.068	0.127
	KARPAS-620	HaematopoieticandLymphoid	0.091	0.038	0.014	0.024	0.047	0.02	0.009	0.061	0.051	0.036	0.097
	KASUMI-1	HaematopoieticandLymphoid	0.073	0.048	0.021	0.036	0.039	0.02	0.005	0.063	0.07	0.045	0.087
	KCL-22	HaematopoieticandLymphoid	0.059	0.038	0.009	0.019	0.038	0.02	0.008	0.062	0.064	0.043	0.016
	KE-37	HaematopoieticandLymphoid	0.194	0.154	0.04	0.039	0.047	0.023	0.007	0.056	0.086	0.05	0.059
	KG-1	HaematopoieticandLymphoid	0.065	0.035	0.018	0.037	0.045	0.009	0.011	0.065	0.068	0.046	0.059
	KM-H2	HaematopoieticandLymphoid	0.1	0.052	0.026	0.034	0.064	0.045	0.015	0.095	0.126	0.065	0.108
	KMOE-2	HaematopoieticandLymphoid	0.074	0.044	0.007	0.007	0.044	0.036	0.004	0.057	0.046	0.037	0.088
	KMS-12-BM	HaematopoieticandLymphoid	0.065	0.042	0.021	0.02	0.037	0.024	0.002	0.062	0.054	0.045	0.058
	KO52	HaematopoieticandLymphoid	0.076	0.04	0.014	0.036	0.043	0.017	0.003	0.073	0.048	0.055	0.085
	KOPN-8	HaematopoieticandLymphoid	0.197	0.043	0.022	0.024	0.06	0.031	0.01	0.083	0.17	0.131	0.095
	KU812	HaematopoieticandLymphoid	0.06	0.03	0.012	0.03	0.045	0.019	0.002	0.056	0.049	0.049	0.055
	KY821	HaematopoieticandLymphoid	0.058	0.035	0.019	0.028	0.04	0.02	0.011	0.062	0.068	0.053	0.069
	L-1236	HaematopoieticandLymphoid	0.06	0.035	0.011	0.029	0.053	0.034	0.006	0.063	0.077	0.052	0.066
	L-363	HaematopoieticandLymphoid	0.296	0.176	0.096	0.029	0.03	0.015	0.004	0.06	0.052	0.044	0.069
	L-428	HaematopoieticandLymphoid	0.061	0.043	0.012	0.028	0.039	0.031	0.002	0.071	0.078	0.034	0.056
	L-540	HaematopoieticandLymphoid	0.429	0.058	0.005	0.034	0.046	0.019	0.007	0.069	0.053	0.048	0.099
	LAMA-84	HaematopoieticandLymphoid	0.067	0.034	0.012	0.029	0.044	0.017	0.005	0.071	0.065	0.043	0.062
	LC4-1	HaematopoieticandLymphoid	0.115	0.034	0.007	0.017	0.046	0.021	0	0.091	0.102	0.185	0.017
	LOUCY	HaematopoieticandLymphoid	0.059	0.05	0.035	0.034	0.029	0.016	0.001	0.07	0.055	0.053	0.107
	MC-CAR	HaematopoieticandLymphoid	0.076	0.064	0.026	0.04	0.058	0.042	0.014	0.077	0.116	0.054	0.076
	MC116	HaematopoieticandLymphoid	0.246	0.196	0.26	0.119	0.145	0.055	0.298	0.329	0.379	0.527	0.273
	ME-1	HaematopoieticandLymphoid	0.07	0.039	0.007	0.02	0.045	0.019	0.004	0.06	0.08	0.039	0.052
	MEC-1	HaematopoieticandLymphoid	0.059	0.049	0.005	0.026	0.048	0.022	0.012	0.07	0.061	0.05	0.06
	MEC-2	HaematopoieticandLymphoid	0.065	0.052	0.017	0.032	0.047	0.023	0.008	0.067	0.057	0.045	0.067
	MEG-01	HaematopoieticandLymphoid	0.052	0.036	0.014	0.024	0.038	0.018	0	0.077	0.051	0.041	0.088
	MHH-CALL-2	HaematopoieticandLymphoid	0.079	0.045	0.024	0.04	0.039	0.031	0.003	0.067	0.05	0.066	0.131
	MHH-CALL-4	HaematopoieticandLymphoid	0.104	0.093	0.029	0.025	0.058	0.034	0.018	0.092	0.124	0.083	0.236
	MHH-PREB-1	HaematopoieticandLymphoid	0.715	0.552	0.816	0.543	0.567	0.598	0.443	0.497	0.626	0.622	0.18
	ML-2	HaematopoieticandLymphoid	0.088	0.049	0.005	0.029	0.043	0.029	0.009	0.058	0.057	0.033	0.137
	MLMA	HaematopoieticandLymphoid	0.142	0.063	0.026	0.051	0.055	0.028	0.015	0.086	0.108	0.06	0.047
	MM1S	HaematopoieticandLymphoid	0.15	0.105	0.034	0.036	0.05	0.028	0.015	0.093	0.103	0.068	0.089
	MN-60	HaematopoieticandLymphoid	0.175	0.061	0.017	0.059	0.095	0.031	0.01	0.106	0.069	0.053	0.077
	Mo	HaematopoieticandLymphoid	0.085	0.055	0.017	0.032	0.056	0.036	0.016	0.076	0.112	0.048	0.088
	Mo-T	HaematopoieticandLymphoid	0.073	0.043	0.004	0.035	0.053	0.013	0.01	0.068	0.07	0.04	0.014
	MOLM-13	HaematopoieticandLymphoid	0.061	0.049	0.008	0.026	0.059	0.024	0.012	0.073	0.057	0.044	0.076
	MOLP-8	HaematopoieticandLymphoid	0.073	0.047	0.008	0.058	0.059	0.024	0.009	0.09	0.101	0.046	0.118
	MOLT-13	HaematopoieticandLymphoid	0.106	0.054	0.058	0.008	0.051	0.035	0	0.061	0.063	0.041	0.047
	MOLT-4	HaematopoieticandLymphoid	0.113	0.022	0.027	0.041	0.022	0.024	0.018	0.035	0.03	0.022	0.079
	MONO-MAC-1	HaematopoieticandLymphoid	0.066	0.041	0.025	0.024	0.054	0.014	0.014	0.059	0.065	0.05	0.064
	MONO-MAC-6	HaematopoieticandLymphoid	0.064	0.042	0.01	0.022	0.047	0.03	0.008	0.064	0.049	0.043	0.085
	MV-4-11	HaematopoieticandLymphoid	0.091	0.04	0	0.002	0.045	0.033	0.007	0.061	0.077	0.065	0.082
	MY-M12	HaematopoieticandLymphoid	0.089	0.035	0.003	0.024	0.034	0.016	0.007	0.067	0.045	0.037	0.098
	NALM-6	HaematopoieticandLymphoid	0.411	0.054	0.04	0.063	0.089	0.041	0.001	0.085	0.152	0.136	0.12
	NAMALWA	HaematopoieticandLymphoid	0.126	0.052	0.034	0.036	0.054	0.033	0.005	0.075	0.119	0.071	0.104
	NCI-H929	HaematopoieticandLymphoid	0.078	0.057	0.032	0.039	0.053	0.026	0.015	0.084	0.082	0.059	0.069
	NK-92MI	HaematopoieticandLymphoid	0.154	0.116	0.056	0.032	0.051	0.015	0.012	0.09	0.046	0.054	0.147
	NKM-1	HaematopoieticandLymphoid	0.061	0.053	0.024	0.019	0.043	0.013	0.004	0.062	0.067	0.042	0.098
	NOMO-1	HaematopoieticandLymphoid	0.049	0.045	0.008	0.027	0.034	0.02	0	0.065	0.06	0.045	0.065
	NU-DUL-1	HaematopoieticandLymphoid	0.07	0.042	0.021	0.029	0.058	0.024	0.011	0.082	0.067	0.074	0.093
	OCI-AML2	HaematopoieticandLymphoid	0.148	0.075	0.029	0.032	0.042	0.01	0.004	0.057	0.049	0.041	0.091
	OCI-AML3	HaematopoieticandLymphoid	0.054	0.035	0.004	0.011	0.045	0.021	0	0.058	0.063	0.048	0.076
	OCI-AML5	HaematopoieticandLymphoid	0.08	0.082	0.12	0.005	0.051	0.016	0.009	0.078	0.044	0.05	0.109
	OCI-LY-19	HaematopoieticandLymphoid	0.068	0.031	0.015	0.016	0.024	0.014	0.009	0.04	0.058	0.039	0.052
	OCI-M1	HaematopoieticandLymphoid	0.08	0.045	0.021	0.026	0.042	0.009	0.022	0.081	0.036	0.049	0.123
	P12-ICHIKAWA	HaematopoieticandLymphoid	0.1	0.051	0.023	0.027	0.04	0.03	0	0.067	0.108	0.094	0.091
	P30-OHK	HaematopoieticandLymphoid	0.081	0.053	0.009	0.048	0.065	0.037	0.011	0.093	0.111	0.046	0.119
	P31-FUJ	HaematopoieticandLymphoid	0.086	0.038	0.016	0.029	0.041	0.019	0.012	0.065	0.057	0.072	0.122
	P32-ISH	HaematopoieticandLymphoid	0.083	0.052	0.021	0.039	0.049	0.015	0.008	0.101	0.078	0.049	0.058
	PF-382	HaematopoieticandLymphoid	0.093	0.075	0.04	0.018	0.043	0.025	0.006	0.081	0.088	0.055	0.07
	PL-21	HaematopoieticandLymphoid	0.077	0.047	0.014	0.022	0.039	0.035	0.007	0.078	0.108	0.054	0.082
	QIMR-WIL	HaematopoieticandLymphoid	0.059	0.045	0.013	0.025	0.043	0.031	0.012	0.063	0.07	0.041	0.074
	Ramos-2G6-4C10	HaematopoieticandLymphoid	0.097	0.04	0.032	0.058	0.047	0.024	0.01	0.072	0.076	0.047	0.168
	RC-K8	HaematopoieticandLymphoid	0.081	0.063	0.028	0.045	0.062	0.033	0.014	0.082	0.056	0.057	0.118
	RCH-ACV	HaematopoieticandLymphoid	0.101	0.059	0.02	0.034	0.067	0.037	0.01	0.099	0.105	0.068	0.122
	REH	HaematopoieticandLymphoid	0.071	0.04	0.005	0.031	0.051	0.013	0.005	0.073	0.06	0.059	0.093
	RL	HaematopoieticandLymphoid	0.094	0.141	0.017	0.047	0.054	0.053	0.012	0.07	0.126	0.054	0.108
	ROS-50	HaematopoieticandLymphoid	0.116	0.045	0.009	0.037	0.064	0.016	0.013	0.073	0.07	0.056	0.052
	RPMI-6666	HaematopoieticandLymphoid	0.376	0.495	0.344	0.601	0.587	0.604	0.528	0.515	0.664	0.638	0.637
	RPMI-8226	HaematopoieticandLymphoid	0.048	0.022	0.032	0.065	0.025	0.025	0.02	0.045	0.026	0.029	0.129
	RPMI-8402	HaematopoieticandLymphoid	0.129	0.073	0.062	0.025	0.038	0.026	0.007	0.146	0.182	0.112	0.118
	RPMI-8866	HaematopoieticandLymphoid	0.053	0.041	0.019	0.015	0.041	0.023	0.001	0.062	0.072	0.048	0.077
	RS4-11	HaematopoieticandLymphoid	0.105	0.031	0.022	0.02	0.042	0.016	0.003	0.076	0.07	0.057	0.108
	SCC-3	HaematopoieticandLymphoid	0.092	0.069	0.001	0.054	0.068	0.03	0.005	0.076	0.094	0.043	0.124
	Sci-1	HaematopoieticandLymphoid	0.086	0.063	0.032	0.039	0.068	0.028	0.018	0.092	0.093	0.08	0.091
	SIG-M5	HaematopoieticandLymphoid	0.073	0.043	0.004	0.016	0.047	0.027	0.023	0.075	0.145	0.038	0.121
	SK-MM-2	HaematopoieticandLymphoid	0.061	0.043	0.019	0.036	0.043	0.014	0.008	0.085	0.055	0.041	0.056
	SKM-1	HaematopoieticandLymphoid	0.062	0.037	0.016	0.037	0.044	0.023	0.008	0.061	0.048	0.045	0.08
	SLVL	HaematopoieticandLymphoid	0.078	0.058	0.016	0.031	0.054	0.02	0.01	0.094	0.038	0.068	0.094
	SR	HaematopoieticandLymphoid	0.657	0.084	0.037	0.042	0.032	0.025	0.014	0.054	0.048	0.032	0.088
	ST486	HaematopoieticandLymphoid	0.276	0.31	0.132	0.035	0.043	0.032	0.011	0.086	0.112	0.3	0.153
	SU-DHL-1	HaematopoieticandLymphoid	0.284	0.15	0.045	0.021	0.057	0.042	0	0.068	0.11	0.059	0.063
	SU-DHL-10	HaematopoieticandLymphoid	0.143	0.058	0.027	0.021	0.051	0.027	0.013	0.051	0.056	0.05	0.06
	SU-DHL-16	HaematopoieticandLymphoid	0.075	0.05	0.025	0.042	0.06	0.035	0.013	0.071	0.189	0.242	0.084
	SU-DHL-4	HaematopoieticandLymphoid	0.118	0.081	0.04	0.043	0.044	0.031	0.012	0.098	0.134	0.088	0.063
	SU-DHL-5	HaematopoieticandLymphoid	0.164	0.26	0.178	0.048	0.06	0.035	0.071	0.09	0.11	0.058	0.126
	SU-DHL-6	HaematopoieticandLymphoid	0.225	0.052	0.019	0.027	0.047	0.037	0.017	0.081	0.133	0.058	0.075
	SU-DHL-8	HaematopoieticandLymphoid	0.081	0.039	0.023	0.026	0.061	0.01	0.013	0.083	0.069	0.07	0.085
	SUP-B15	HaematopoieticandLymphoid	0.128	0.038	0.009	0.017	0.04	0.03	0.011	0.065	0.07	0.074	0.064
	SUP-B8	HaematopoieticandLymphoid	0.086	0.069	0.042	0.015	0.053	0.032	0.046	0.054	0.068	0.12	0.071
	SUP-HD1	HaematopoieticandLymphoid	0.077	0.04	0.01	0.033	0.056	0.039	0.012	0.073	0.107	0.053	0.07
	SUP-M2	HaematopoieticandLymphoid	0.199	0.066	0.038	0.053	0.066	0.031	0.016	0.075	0.124	0.052	0.1
	SUP-T1	HaematopoieticandLymphoid	0.632	0.219	0.142	0.037	0.064	0.03	0.003	0.101	0.065	0.058	0.123
	THP-1	HaematopoieticandLymphoid	0.117	0.046	0.004	0.018	0.04	0.019	0	0.07	0.045	0.042	0.093
	TK	HaematopoieticandLymphoid	0.109	0.09	0.159	0.029	0.045	0.012	0.008	0.056	0.052	0.064	0.095
	TUR	HaematopoieticandLymphoid	0.15	0.072	0.018	0.028	0.038	0.021	0.008	0.085	0.063	0.042	0.076
	U-266	HaematopoieticandLymphoid	0.058	0.041	0.009	0.037	0.049	0.018	0.005	0.062	0.048	0.033	0.067
	U-698-M	HaematopoieticandLymphoid	0.472	0.19	0.145	0.045	0.052	0.031	0.007	0.072	0.045	0.052	0.074
	VAL	HaematopoieticandLymphoid	0.124	0.059	0.019	0.03	0.049	0.02	0.018	0.089	0.058	0.086	0.044
	WIL2-NS	HaematopoieticandLymphoid	0.077	0.061	0.021	0.022	0.056	0.022	0.01	0.081	0.058	0.048	0.082
	WSU-DLCL2	HaematopoieticandLymphoid	0.063	0.032	0.01	0.025	0.025	0.044	0.009	0.057	0.091	0.031	0.047
	WSU-NHL	HaematopoieticandLymphoid	0.08	0.037	0.026	0.033	0.044	0.017	0.002	0.068	0.06	0.054	0.106
	YT	HaematopoieticandLymphoid	0.394	0.099	0.009	0.011	0.035	0.017	0.009	0.083	0.052	0.036	0.061
	769-P	Kidney	0.05	0.041	0.015	0.004	0.031	0.018	0.003	0.058	0.052	0.038	0.099
	786-O	Kidney	0.056	0.04	0.024	0.038	0.037	0.029	0.01	0.059	0.062	0.052	0.079
	A498	Kidney	0.042	0.025	0.024	0.039	0.022	0.023	0.017	0.032	0.026	0.022	0.097
	A704	Kidney	0.058	0.04	0.016	0.047	0.046	0.023	0.012	0.074	0.065	0.049	0.093
	ACHN	Kidney	0.033	0.016	0.022	0.033	0.014	0.019	0.013	0.031	0.011	0.018	0.086
	BB65-RCC	Kidney	0.071	0.053	0.009	0.025	0.047	0.04	0.012	0.073	0.113	0.061	0.082
	BFTC-909	Kidney	0.066	0.045	0.019	0.034	0.043	0.036	0.009	0.087	0.046	0.05	0.1
	CAKI-1	Kidney	0.06	0.043	0.025	0.035	0.041	0.026	0.009	0.057	0.067	0.049	0.121
	CAL-54	Kidney	0.063	0.039	0.008	0.034	0.045	0.016	0.016	0.083	0.059	0.049	0.066
	HA7-RCC	Kidney	0.057	0.038	0.008	0.038	0.047	0.022	0.008	0.073	0.048	0.048	0.151
	KMRC-1	Kidney	0.07	0.038	0.012	0.042	0.049	0.02	0.015	0.075	0.062	0.055	0.07
	KMRC-20	Kidney	0.056	0.041	0.016	0.035	0.051	0.011	0.006	0.063	0.041	0.035	0.085
	LB1047-RCC	Kidney	0.071	0.048	0.017	0.025	0.048	0.022	0.011	0.068	0.067	0.048	0.067
	LB2241-RCC	Kidney	0.059	0.044	0.013	0.048	0.044	0.03	0.014	0.064	0.072	0.047	0.121
	LB996-RCC	Kidney	0.058	0.042	0.021	0.036	0.041	0.02	0.009	0.109	0.064	0.05	0.08
	NB(TU)1-10	Kidney	0.077	0.056	0.012	0.03	0.054	0.039	0.011	0.08	0.094	0.056	0.059
	NCC010	Kidney	0.07	0.056	0.012	0.04	0.049	0.039	0.016	0.083	0.095	0.088	0.077
	NCC021	Kidney	0.061	0.037	0.013	0.027	0.036	0.013	0.013	0.056	0.082	0.044	0.076
	OS-RC-2	Kidney	0.051	0.048	0.009	0.013	0.038	0.003	0	0.072	0.051	0.048	0.06
	RCC-AB	Kidney	0.085	0.059	0.021	0.031	0.058	0.017	0.008	0.09	0.054	0.071	0.128
	RCC-ER	Kidney	0.07	0.043	0.016	0.012	0.046	0.019	0.002	0.083	0.043	0.047	0.04
	RCC-FG2	Kidney	0.076	0.054	0.012	0.029	0.053	0.032	0.007	0.07	0.111	0.04	0.093
	RCC-JW	Kidney	0.071	0.074	0.019	0.036	0.055	0.038	0.003	0.076	0.114	0.065	0.054
	RCC-MF	Kidney	0.073	0.063	0.029	0.033	0.055	0.031	0.007	0.078	0.041	0.057	0.082
	RCC10RGB	Kidney	0.056	0.039	0.012	0.041	0.037	0.024	0.011	0.058	0.071	0.033	0.065
	RXF393	Kidney	0.046	0.038	0.027	0.041	0.032	0.021	0.02	0.058	0.052	0.041	0.077
	SK-NEP-1	Kidney	0.061	0.048	0.018	0.025	0.049	0.028	0.018	0.074	0.069	0.044	0.13
	SN12C	Kidney	0.074	0.042	0.03	0.037	0.037	0.029	0.02	0.054	0.055	0.043	0.127
	SW156	Kidney	0.053	0.035	0.018	0.041	0.049	0.024	0.008	0.059	0.078	0.051	0.062
	TK10	Kidney	0.048	0.031	0.016	0.041	0.032	0.023	0.012	0.053	0.05	0.038	0.078
	U031	kidney	0.054	0.034	0.028	0.036	0.033	0.031	0.014	0.06	0.06	0.037	0.085
	VMRC-RCZ	Kidney	0.082	0.055	0.019	0.031	0.063	0.04	0.004	0.075	0.119	0.059	0.097
	C2BBe1	LargeIntestine	0.053	0.039	0.01	0.035	0.057	0.024	0.02	0.074	0.04	0.043	0.197
	CaR-1	LargeIntestine	0.083	0.057	0.018	0.021	0.054	0.031	0.002	0.098	0.107	0.05	0.073
	CCK-81	LargeIntestine	0.068	0.043	0.005	0.042	0.034	0.033	0.007	0.063	0.06	0.036	0.111
	CL-11	LargeIntestine	0.101	0.052	0.021	0.032	0.044	0.027	0.008	0.059	0.067	0.053	0.091
	CL-40	LargeIntestine	0.077	0.054	0.019	0.039	0.048	0.053	0.007	0.077	0.099	0.057	0.088
	COLO-205	LargeIntestine	0.044	0.025	0.034	0.063	0.024	0.029	0.023	0.041	0.033	0.029	0.159
	COLO-320-HSR	LargeIntestine	0.064	0.037	0.012	0.025	0.039	0.024	0.004	0.063	0.053	0.04	0.054
	COLO-678	LargeIntestine	0.205	0.101	0.353	0.042	0.058	0.04	0.006	0.092	0.091	0.063	0.169
	COLO-741	LargeIntestine	0.075	0.059	0.021	0.018	0.054	0.017	0.014	0.077	0.098	0.052	0.091
	CW-2	LargeIntestine	0.045	0.032	0.012	0.03	0.036	0.019	0.002	0.054	0.058	0.034	0.062
	DIFI	LargeIntestine	0.094	0.057	0.027	0.047	0.052	0.031	0.01	0.082	0.095	0.055	0.112
	ECC4	LargeIntestine	0.273	0.138	0.072	0.032	0.05	0.019	0.011	0.08	0.055	0.056	0.082
	GP5d	LargeIntestine	0.108	0.168	0.426	0.027	0.044	0.023	0.01	0.061	0.065	0.052	0.088
	HCC-56	LargeIntestine	0.067	0.037	0.019	0.034	0.047	0.029	0.005	0.063	0.077	0.069	0.112
	HCC2998	LargeIntestine	0.063	0.043	0.012	0.032	0.059	0.014	0.011	0.074	0.08	0.049	0.094
	HCT-116	LargeIntestine	0.04	0.023	0.017	0.037	0.013	0.014	0.015	0.036	0.019	0.02	0.071
	HCT-15	LargeIntestine	0.045	0.024	0.025	0.035	0.026	0.024	0.018	0.04	0.046	0.027	0.076
	HT-115	LargeIntestine	0.055	0.042	0.008	0.026	0.037	0.027	0.011	0.066	0.051	0.033	0.077
	HT29	LargeIntestine	0.04	0.023	0.022	0.038	0.023	0.022	0.018	0.034	0.036	0.033	0.079
	HT55	LargeIntestine	0.061	0.043	0.012	0.03	0.054	0.024	0.009	0.071	0.048	0.057	0.134
	KM12	LargeIntestine	0.273	0.371	0.469	0.432	0.404	0.474	0.231	0.291	0.347	0.328	0.179
	LOVO	LargeIntestine	0.068	0.033	0.034	0.033	0.041	0.027	0.021	0.047	0.03	0.03	0.07
	LS-123	LargeIntestine	0.069	0.03	0.025	0.039	0.041	0.019	0.009	0.063	0.056	0.04	0.124
	LS-180	LargeIntestine	0.064	0.039	0.017	0.034	0.044	0.028	0.012	0.064	0.05	0.039	0.096
	LS-513	LargeIntestine	0.068	0.034	0.006	0.051	0.045	0.021	0.011	0.072	0.055	0.036	0.1
	MDST8	LargeIntestine	0.07	0.034	0.021	0.027	0.042	0.021	0.009	0.081	0.054	0.043	0.086
	NCI-H508	LargeIntestine	0.058	0.043	0.003	0.019	0.054	0.013	0.002	0.065	0.035	0.023	0.08
	NCI-H630	LargeIntestine	0.067	0.047	0.013	0.022	0.037	0.017	0.014	0.067	0.047	0.066	0.092
	NCI-H716	LargeIntestine	0.061	0.038	0.014	0.033	0.036	0.025	0.003	0.065	0.066	0.05	0.077
	NCI-H747	LargeIntestine	0.056	0.052	0.006	0.04	0.042	0.005	0.018	0.073	0.058	0.052	0.142
	RCM-1	LargeIntestine	0.058	0.039	0.007	0.032	0.043	0.021	0.015	0.06	0.061	0.045	0.094
	SNU-1040	LargeIntestine	0.082	0.053	0.015	0.029	0.05	0.03	0.015	0.077	0.106	0.055	0.078
	SNU-175	LargeIntestine	0.085	0.06	0.015	0.038	0.056	0.035	0.014	0.085	0.114	0.051	0.068
	SNU-283	LargeIntestine	0.153	0.188	0.311	0.054	0.104	0.057	0.02	0.095	0.095	0.072	0.143
	SNU-407	LargeIntestine	0.093	0.064	0.024	0.043	0.055	0.048	0.004	0.092	0.111	0.058	0.083
	SNU-61	LargeIntestine	0.073	0.056	0.021	0.026	0.055	0.028	0.01	0.074	0.095	0.044	0.112
	SNU-81	LargeIntestine	0.374	0.217	0.136	0.054	0.069	0.042	0.017	0.083	0.099	0.065	0.095
	SNU-C1	LargeIntestine	0.07	0.037	0.015	0.006	0.063	0.019	0.008	0.058	0.051	0.033	0.063
	SNU-C2B	LargeIntestine	0.083	0.08	0.057	0.049	0.068	0.029	0.064	0.075	0.066	0.077	0.093
	SNU-C5	LargeIntestine	0.083	0.052	0.028	0.022	0.057	0.041	0.009	0.08	0.092	0.05	0.083
	SW-48	LargeIntestine	0.041	0.02	0.023	0.035	0.021	0.024	0.018	0.029	0.023	0.026	0.096
	SW-620	LargeIntestine	0.046	0.023	0.028	0.05	0.021	0.024	0.018	0.031	0.031	0.025	0.091
	SW1116	LargeIntestine	0.052	0.045	0.005	0.016	0.034	0.022	0	0.062	0.047	0.037	0.081
	SW1463	LargeIntestine	0.062	0.031	0.018	0.017	0.039	0.03	0.002	0.06	0.058	0.041	0.076
	SW480	LargeIntestine	0.056	0.027	0.031	0.045	0.043	0.031	0.021	0.045	0.079	0.047	0.108
	SW948	LargeIntestine	0.057	0.04	0	0.033	0.041	0.014	0.01	0.059	0.075	0.042	0.09
	T84	LargeIntestine	0.085	0.051	0.014	0.038	0.061	0.04	0.022	0.075	0.091	0.043	0.084
	C3A	Liver	0.057	0.047	0.013	0.029	0.055	0.019	0.01	0.067	0.038	0.044	0.083
	Hep3B2.1-7	Liver	0.084	0.051	0.013	0.013	0.055	0.025	0.007	0.079	0.098	0.054	0.087
	HLE	Liver	0.069	0.045	0.018	0.037	0.051	0.025	0.013	0.072	0.06	0.043	0.087
	huH-1	Liver	0.06	0.046	0.016	0.027	0.042	0.022	0.013	0.065	0.057	0.039	0.078
	HuH-7	Liver	0.055	0.045	0.005	0.036	0.039	0.019	0.003	0.072	0.061	0.039	0.101
	JHH-1	Liver	0.052	0.042	0.008	0.063	0.037	0.011	0.006	0.068	0.049	0.041	0.134
	JHH-2	Liver	0.067	0.044	0.005	0.064	0.074	0.024	0.023	0.077	0.069	0.055	0.058
	JHH-4	Liver	0.061	0.051	0.018	0.054	0.05	0.03	0.024	0.073	0.056	0.047	0.119
	JHH-6	Liver	0.062	0.041	0.011	0.041	0.054	0.02	0.002	0.059	0.05	0.054	0.087
	JHH-7	Liver	0.074	0.044	0.015	0.029	0.051	0.026	0.009	0.065	0.051	0.065	0.071
	SK-HEP-1	Liver	0.075	0.041	0.018	0.054	0.047	0.021	0.012	0.077	0.057	0.063	0.112
	SNU-449	Liver	0.085	0.053	0.006	0.048	0.049	0.04	0.013	0.095	0.098	0.067	0.076
	SNU-475	Liver	0.082	0.065	0.028	0.029	0.053	0.043	0.013	0.08	0.126	0.061	0.092
	201T	Lung	0.05	0.037	0.007	0.018	0.04	0.004	0.008	0.054	0.05	0.027	0.048
	A427	Lung	0.086	0.045	0.007	0.018	0.055	0.037	0	0.074	0.042	0.038	0.056
	A549	Lung	0.04	0.029	0.03	0.055	0.029	0.024	0.02	0.042	0.035	0.03	0.148
	ABC-1	Lung	0.43	0.098	0.021	0.026	0.051	0.038	0	0.063	0.127	0.051	0.071
	BEN	Lung	0.171	0.125	0.086	0.055	0.058	0.014	0.014	0.066	0.052	0.058	0.101
	CAL-12T	Lung	0.059	0.047	0	0.013	0.035	0.007	0	0.058	0.078	0.042	0.065
	Calu-6	Lung	0.069	0.046	0.012	0.018	0.05	0.026	0.008	0.077	0.052	0.04	0.091
	ChaGo-K-1	Lung	0.095	0.056	0.032	0.028	0.048	0.024	0.005	0.064	0.047	0.035	0.12
	COLO-668	Lung	0.071	0.041	0.015	0.03	0.045	0.022	0.004	0.077	0.057	0.056	0.058
	COR-L105	Lung	0.063	0.039	0.03	0.049	0.074	0.027	0.021	0.079	0.068	0.071	0.143
	COR-L23	Lung	0.096	0.066	0.016	0.03	0.05	0.034	0.005	0.068	0.052	0.046	0.111
	COR-L279	Lung	0.129	0.079	0.027	0.037	0.057	0.048	0.018	0.084	0.113	0.089	0.057
	COR-L303	Lung	0.077	0.055	0.026	0.036	0.055	0.041	0.017	0.076	0.075	0.045	0.107
	COR-L311	Lung	0.076	0.051	0.042	0.034	0.054	0.033	0.003	0.075	0.081	0.048	0.098
	COR-L32	Lung	0.431	0.278	0.508	0.075	0.059	0.046	0.021	0.072	0.135	0.061	0.11
	COR-L321	Lung	0.147	0.076	0.036	0.041	0.059	0.038	0.016	0.079	0.128	0.071	0.08
	COR-L88	Lung	0.142	0.058	0.027	0.036	0.052	0.017	0.002	0.075	0.042	0.05	0.084
	COR-L95	Lung	0.331	0.166	0.096	0.042	0.054	0.02	0.015	0.085	0.063	0.054	0.074
	CPC-N	Lung	0.062	0.052	0.027	0.037	0.051	0.024	0.012	0.077	0.054	0.053	0.081
	DMS-273	Lung	0.093	0.059	0.011	0.026	0.065	0.04	0.013	0.075	0.098	0.05	0.099
	DMS-53	Lung	0.067	0.045	0.007	0.017	0.032	0.007	0.001	0.049	0.063	0.033	0.071
	DMS-79	Lung	0.123	0.075	0.028	0.047	0.052	0.043	0.014	0.098	0.128	0.06	0.07
	EBC-1	Lung	0.063	0.045	0.017	0.051	0.047	0.024	0.007	0.079	0.059	0.055	0.06
	EKVX	Lung	0.06	0.04	0.02	0.033	0.039	0.024	0.014	0.068	0.048	0.05	0.076
	EMC-BAC-1	Lung	0.079	0.057	0.029	0.031	0.041	0.039	0.012	0.076	0.112	0.054	0.067
	EMC-BAC-2	Lung	0.074	0.061	0.026	0.02	0.063	0.045	0.01	0.075	0.12	0.057	0.075
	EPLC-272H	Lung	0.152	0.038	0.003	0.019	0.039	0.017	0	0.078	0.059	0.046	0.073
	H3255	Lung	0.123	0.051	0.021	0.014	0.031	0.01	0.007	0.066	0.065	0.035	0.059
	HARA	Lung	0.176	0.041	0.011	0.02	0.051	0.009	0	0.055	0.066	0.038	0.112
	HCC-15	Lung	0.078	0.054	0.012	0.026	0.066	0.019	0.006	0.08	0.099	0.061	0.081
	HCC-33	Lung	0.119	0.08	0.025	0.03	0.053	0.016	0.005	0.085	0.057	0.071	0.087
	HCC-366	Lung	0.082	0.05	0.021	0.028	0.051	0.022	0.013	0.09	0.097	0.035	0.091
	HCC-44	Lung	0.06	0.042	0.004	0.015	0.055	0	0.001	0.072	0.067	0.045	0.065
	HCC-78	Lung	0.075	0.054	0	0.015	0.06	0.019	0	0.077	0.041	0.038	0.065
	HCC-827	Lung	0.089	0.063	0.014	0.025	0.052	0.022	0	0.072	0.054	0.055	0.076
	HOP-62	Lung	0.055	0.027	0.041	0.051	0.021	0.028	0.02	0.041	0.029	0.026	0.117
	HOP-92	Lung	0.059	0.041	0.022	0.029	0.035	0.015	0.012	0.057	0.04	0.036	0.069
	IA-LM	Lung	0.064	0.038	0.016	0.028	0.045	0.019	0.003	0.066	0.044	0.054	0.12
	IST-SL1	Lung	0.247	0.371	0.345	0.078	0.072	0.028	0.029	0.084	0.064	0.077	0.093
	IST-SL2	Lung	0.102	0.055	0.024	0.022	0.048	0.03	0.001	0.061	0.06	0.048	0.095
	KNS-62	Lung	0.069	0.042	0.016	0.032	0.045	0.016	0	0.067	0.056	0.035	0.078
	LB647-SCLC	Lung	0.072	0.049	0.016	0.025	0.045	0.02	0.011	0.073	0.06	0.054	0.066
	LC-1-sq	Lung	0.081	0.065	0.022	0.022	0.056	0.045	0.013	0.085	0.111	0.064	0.112
	LC-1F	Lung	0.059	0.046	0.015	0.036	0.042	0.03	0.003	0.068	0.063	0.047	0.142
	LC-2-ad	Lung	0.086	0.056	0.018	0.039	0.056	0.024	0.013	0.078	0.056	0.05	0.087
	LCLC-97TM1	Lung	0.051	0.04	0.003	0.025	0.036	0.022	0.004	0.057	0.047	0.035	0.099
	LK-2	Lung	0.056	0.034	0.01	0.025	0.053	0.021	0.014	0.051	0.046	0.047	0.114
	LOU-NH91	Lung	0.073	0.036	0.015	0.021	0.047	0.021	0.011	0.062	0.048	0.065	0.075
	LU-134-A	Lung	0.246	0.095	0.05	0.02	0.041	0.028	0.004	0.079	0.052	0.036	0.066
	LU-135	Lung	0.321	0.273	0.351	0.023	0.046	0.021	0.009	0.072	0.083	0.061	0.071
	LU-139	Lung	0.411	0.153	0.08	0.032	0.045	0.034	0.004	0.077	0.074	0.05	0.086
	LU-165	Lung	0.078	0.046	0.019	0.043	0.049	0.018	0.017	0.08	0.057	0.067	0.08
	LU-65	Lung	0.066	0.028	0.017	0.044	0.04	0.025	0.009	0.064	0.084	0.05	0.097
	LU-99A	Lung	0.068	0.045	0.016	0.024	0.046	0.024	0.011	0.078	0.059	0.044	0.065
	LXF-289	Lung	0.063	0.048	0.02	0.042	0.051	0.017	0.009	0.065	0.073	0.051	0.104
	MS-1	Lung	0.08	0.054	0.023	0.02	0.054	0.025	0.014	0.078	0.058	0.05	0.072
	NCI-H1048	Lung	0.139	0.071	0.04	0.036	0.064	0.041	0.011	0.086	0.094	0.058	0.117
	NCI-H1092	Lung	0.127	0.05	0.023	0.044	0.041	0.023	0.012	0.063	0.056	0.039	0.108
	NCI-H1105	Lung	0.108	0.052	0	0.004	0.042	0.016	0	0.07	0.072	0.044	0.117
	NCI-H1155	Lung	0.061	0.038	0.015	0.029	0.047	0.022	0.011	0.066	0.063	0.044	0.103
	NCI-H128	Lung	0.074	0.053	0.01	0.027	0.046	0.014	0	0.08	0.052	0.09	0.099
	NCI-H1304	Lung	0.076	0.051	0.011	0.025	0.046	0.021	0.005	0.089	0.062	0.05	0.071
	NCI-H1341	Lung	0.135	0.116	0.027	0.038	0.039	0.028	0.016	0.091	0.067	0.055	0.094
	NCI-H1355	Lung	0.068	0.053	0.029	0.036	0.045	0.015	0.01	0.074	0.064	0.061	0.088
	NCI-H1395	Lung	0.068	0.051	0.021	0.017	0.049	0.026	0.011	0.068	0.057	0.05	0.072
	NCI-H1417	Lung	0.104	0.044	0.021	0.041	0.05	0.018	0.009	0.066	0.096	0.053	0.106
	NCI-H1435	Lung	0.246	0.303	0.237	0.425	0.362	0.219	0.311	0.299	0.434	0.379	0.236
	NCI-H1436	Lung	0.116	0.102	0.022	0.043	0.055	0.017	0.011	0.083	0.093	0.053	0.066
	NCI-H1437	Lung	0.067	0.049	0.007	0.045	0.065	0.032	0.012	0.072	0.052	0.056	0.063
	NCI-H146	Lung	0.086	0.049	0.016	0.015	0.057	0.014	0.007	0.077	0.054	0.054	0.058
	NCI-H1563	Lung	0.095	0.049	0.01	0.021	0.045	0.04	0.004	0.067	0.112	0.052	0.101
	NCI-H1568	Lung	0.075	0.031	0	0.038	0.041	0.028	0	0.06	0.06	0.085	0.043
	NCI-H1573	Lung	0.064	0.05	0.003	0.019	0.05	0.014	0.008	0.071	0.058	0.04	0.084
	NCI-H1581	Lung	0.068	0.045	0.012	0.029	0.045	0.015	0.01	0.049	0.059	0.042	0.079
	NCI-H1623	Lung	0.066	0.059	0.019	0.028	0.049	0.034	0.004	0.078	0.055	0.059	0.095
	NCI-H1648	Lung	0.072	0.055	0.013	0.023	0.058	0.022	0.011	0.076	0.046	0.048	0.133
	NCI-H1650	Lung	0.115	0.04	0.023	0.04	0.05	0.025	0.008	0.077	0.058	0.056	0.079
	NCI-H1651	Lung	0.071	0.045	0.005	0.022	0.044	0.018	0.001	0.064	0.062	0.041	0.074
	NCI-H1666	Lung	0.065	0.04	0.01	0.047	0.063	0.022	0.013	0.069	0.046	0.056	0.102
	NCI-H1688	Lung	0.053	0.036	0.01	0.03	0.047	0.018	0.008	0.061	0.053	0.044	0.066
	NCI-H1693	Lung	0.095	0.069	0.04	0.067	0.073	0.049	0.032	0.097	0.115	0.115	0.121
	NCI-H1694	Lung	0.102	0.053	0.019	0.016	0.044	0.025	0.004	0.064	0.064	0.046	0.086
	NCI-H1703	Lung	0.066	0.044	0.018	0.045	0.063	0.021	0.015	0.063	0.055	0.045	0.097
	NCI-H1734	Lung	0.105	0.036	0.001	0.007	0.042	0.015	0	0.062	0.048	0.038	0.059
	NCI-H1755	Lung	0.067	0.043	0.012	0.014	0.043	0.007	0.008	0.07	0.051	0.049	0.07
	NCI-H1770	Lung	0.081	0.05	0.013	0.035	0.053	0.027	0.014	0.073	0.058	0.048	0.088
	NCI-H1781	Lung	0.126	0.048	0.017	0.036	0.047	0.03	0.015	0.068	0.06	0.044	0.157
	NCI-H1792	Lung	0.06	0.05	0.011	0.03	0.051	0.02	0.003	0.07	0.053	0.042	0.07
	NCI-H1793	Lung	0.066	0.045	0.007	0.038	0.044	0.027	0.005	0.064	0.074	0.036	0.097
	NCI-H1836	Lung	0.091	0.06	0.02	0.035	0.056	0.028	0.016	0.079	0.104	0.058	0.083
	NCI-H1838	Lung	0.062	0.049	0.011	0.041	0.041	0.019	0	0.085	0.06	0.055	0.098
	NCI-H1869	Lung	0.06	0.049	0.018	0.027	0.041	0.016	0.004	0.078	0.048	0.042	0.092
	NCI-H187	Lung	0.328	0.077	0.03	0.027	0.051	0.034	0.009	0.081	0.102	0.039	0.08
	NCI-H1876	Lung	0.088	0.062	0.004	0.029	0.056	0.041	0.011	0.074	0.116	0.045	0.085
	NCI-H1915	Lung	0.081	0.056	0.019	0.028	0.056	0.021	0.012	0.082	0.058	0.069	0.062
	NCI-H1944	Lung	0.055	0.038	0.012	0.027	0.039	0.02	0.006	0.062	0.049	0.038	0.067
	NCI-H196	Lung	0.068	0.048	0.012	0.019	0.049	0.011	0.006	0.081	0.048	0.047	0.086
	NCI-H1963	Lung	0.107	0.115	0.044	0.006	0.05	0.019	0.009	0.066	0.062	0.046	0.077
	NCI-H1993	Lung	0.073	0.061	0.024	0.033	0.044	0.017	0.005	0.075	0.052	0.046	0.084
	NCI-H2009	Lung	0.39	0.496	0.582	0.578	0.603	0.625	0.551	0.55	0.638	0.595	0.528
	NCI-H2023	Lung	0.077	0.046	0.017	0.028	0.051	0.028	0.008	0.067	0.056	0.055	0.076
	NCI-H2029	Lung	0.206	0.116	0.051	0.041	0.065	0.028	0.012	0.075	0.059	0.067	0.097
	NCI-H2030	Lung	0.072	0.046	0.022	0.027	0.063	0.025	0.009	0.082	0.062	0.063	0.097
	NCI-H2066	Lung	0.184	0.223	0.182	0.306	0.316	0.246	0.217	0.226	0.477	0.381	0.192
	NCI-H2081	Lung	0.204	0.05	0.018	0.02	0.035	0.018	0.003	0.062	0.062	0.029	0.071
	NCI-H2085	Lung	0.071	0.05	0.015	0.023	0.052	0.026	0.005	0.065	0.059	0.043	0.089
	NCI-H2087	Lung	0.053	0.04	0.024	0.017	0.037	0.015	0.005	0.059	0.068	0.137	0.02
	NCI-H209	Lung	0.074	0.049	0.031	0.028	0.055	0.018	0.007	0.073	0.054	0.045	0.064
	NCI-H211	Lung	0.071	0.048	0.027	0.027	0.058	0.026	0.009	0.074	0.063	0.049	0.092
	NCI-H2110	Lung	0.081	0.054	0.031	0.034	0.054	0.034	0.013	0.081	0.091	0.05	0.084
	NCI-H2122	Lung	0.07	0.042	0.013	0.02	0.048	0.032	0.003	0.067	0.065	0.047	0.078
	NCI-H2126	Lung	0.075	0.046	0.02	0.035	0.046	0.019	0.007	0.077	0.048	0.05	0.086
	NCI-H2135	Lung	0.055	0.039	0	0.001	0.042	0.013	0	0.059	0.073	0.03	0.045
	NCI-H2141	Lung	0.143	0.043	0.008	0.051	0.031	0.016	0.014	0.058	0.045	0.031	0.098
	NCI-H2170	Lung	0.201	0.087	0.031	0.039	0.048	0.021	0.01	0.073	0.05	0.046	0.106
	NCI-H2171	Lung	0.201	0.093	0.059	0.029	0.042	0.028	0.012	0.072	0.07	0.052	0.077
	NCI-H2172	Lung	0.069	0.045	0.014	0.021	0.044	0.02	0.005	0.068	0.056	0.044	0.081
	NCI-H2196	Lung	0.293	0.419	0.575	0.516	0.511	0.57	0.494	0.5	0.596	0.509	0.497
	NCI-H2227	Lung	0.079	0.054	0.025	0.028	0.059	0.035	0.008	0.081	0.108	0.054	0.071
	NCI-H2228	Lung	0.184	0.273	0.306	0.519	0.627	0.663	0.508	0.549	0.672	0.641	0.637
	NCI-H226	Lung	0.213	0.026	0.027	0.037	0.024	0.02	0.018	0.035	0.029	0.027	0.068
	NCI-H2291	Lung	0.067	0.045	0.016	0.034	0.052	0.027	0.011	0.075	0.047	0.059	0.097
	NCI-H23	Lung	0.049	0.027	0.022	0.035	0.023	0.022	0.018	0.049	0.031	0.024	0.077
	NCI-H2342	Lung	0.159	0.11	0.094	0.041	0.053	0.007	0.018	0.071	0.059	0.043	0.085
	NCI-H2347	Lung	0.069	0.042	0.009	0.019	0.052	0.017	0	0.07	0.048	0.055	0.088
	NCI-H2405	Lung	0.072	0.049	0.008	0.032	0.047	0.024	0.007	0.074	0.044	0.041	0.066
	NCI-H2444	Lung	0.087	0.049	0	0.037	0.051	0.016	0.011	0.074	0.064	0.06	0.11
	NCI-H250	Lung	0.205	0.134	0.081	0.035	0.06	0.032	0.007	0.075	0.125	0.058	0.067
	NCI-H292	Lung	0.08	0.046	0.014	0.045	0.041	0.029	0.013	0.067	0.052	0.065	0.063
	NCI-H3122	Lung	0.308	0.093	0.049	0.039	0.047	0.018	0.007	0.067	0.053	0.043	0.096
	NCI-H322M	Lung	0.121	0.075	0.034	0.04	0.035	0.027	0.015	0.055	0.042	0.043	0.093
	NCI-H345	Lung	0.16	0.095	0.051	0.035	0.053	0.034	0.015	0.084	0.099	0.067	0.09
	NCI-H358	Lung	0.076	0.049	0.032	0.018	0.06	0.01	0.003	0.086	0.061	0.055	0.113
	NCI-H378	Lung	0.179	0.15	0.041	0.033	0.054	0.012	0.002	0.07	0.073	0.039	0.084
	NCI-H446	Lung	0.08	0.047	0.016	0.021	0.045	0.02	0.004	0.071	0.048	0.051	0.079
	NCI-H460	Lung	0.052	0.028	0.074	0.054	0.026	0.025	0.023	0.04	0.029	0.029	0.077
	NCI-H510A	Lung	0.062	0.04	0.01	0.039	0.041	0.015	0.005	0.065	0.042	0.04	0.052
	NCI-H520	Lung	0.074	0.051	0.02	0.029	0.075	0.035	0.019	0.074	0.061	0.065	0.313
	NCI-H522	Lung	0.073	0.035	0.017	0.03	0.037	0.023	0.011	0.052	0.045	0.042	0.086
	NCI-H524	Lung	0.071	0.053	0.019	0.038	0.063	0.041	0.016	0.077	0.117	0.045	0.068
	NCI-H526	Lung	0.072	0.043	0.02	0.041	0.048	0.025	0.017	0.075	0.052	0.042	0.077
	NCI-H596	Lung	0.075	0.041	0.017	0.03	0.043	0.006	0.002	0.081	0.063	0.048	0.047
	NCI-H64	Lung	0.125	0.063	0.051	0.028	0.048	0.018	0.006	0.076	0.055	0.064	0.077
	NCI-H647	Lung	0.077	0.051	0.019	0.039	0.047	0.024	0.016	0.072	0.06	0.053	0.106
	NCI-H650	Lung	0.054	0.042	0.019	0.034	0.049	0.024	0.007	0.067	0.05	0.043	0.087
	NCI-H661	Lung	0.078	0.044	0.022	0.037	0.056	0.022	0.014	0.072	0.059	0.057	0.076
	NCI-H69	Lung	0.099	0.063	0.024	0.032	0.052	0.018	0.017	0.072	0.066	0.05	0.08
	NCI-H720	Lung	0.11	0.069	0.052	0.04	0.052	0.045	0.02	0.077	0.111	0.047	0.085
	NCI-H727	Lung	0.072	0.054	0.017	0.025	0.05	0.01	0.016	0.083	0.052	0.051	0.092
	NCI-H740	Lung	0.129	0.063	0.036	0.023	0.056	0.031	0.007	0.083	0.103	0.077	0.087
	NCI-H748	Lung	0.071	0.056	0.015	0.019	0.042	0.006	0.005	0.065	0.064	0.044	0.065
	NCI-H810	Lung	0.105	0.084	0.035	0.035	0.071	0.026	0.015	0.078	0.066	0.061	0.103
	NCI-H82	Lung	0.072	0.062	0.011	0.036	0.086	0.043	0.014	0.079	0.063	0.06	0.079
	NCI-H835	Lung	0.172	0.088	0.055	0.026	0.06	0.02	0.014	0.078	0.045	0.074	0.08
	NCI-H838	Lung	0.065	0.053	0.011	0.031	0.058	0.023	0.005	0.078	0.111	0.053	0.047
	NCI-H841	Lung	0.074	0.053	0.011	0.03	0.058	0.039	0.007	0.074	0.133	0.046	0.068
	NCI-H847	Lung	0.115	0.069	0.025	0.018	0.059	0.045	0.004	0.085	0.109	0.06	0.082
	RERF-LC-FM	Lung	0.069	0.028	0	0.035	0.039	0.01	0.005	0.067	0.064	0.051	0.07
	RERF-LC-KJ	Lung	0.075	0.06	0.012	0.032	0.048	0.026	0.007	0.093	0.065	0.064	0.032
	RERF-LC-MS	Lung	0.061	0.045	0.016	0.046	0.052	0.021	0.013	0.077	0.045	0.048	0.073
	RERF-LC-Sq1	Lung	0.142	0.056	0.026	0.026	0.037	0.015	0	0.07	0.055	0.051	0.108
	SBC-1	Lung	0.187	0.068	0.028	0.025	0.038	0.024	0.001	0.07	0.061	0.049	0.074
	SBC-3	Lung	0.069	0.045	0.012	0.023	0.048	0.032	0.007	0.066	0.074	0.046	0.065
	SBC-5	Lung	0.067	0.046	0.013	0.036	0.046	0.012	0.004	0.063	0.051	0.043	0.133
	SK-LU-1	Lung	0.055	0.043	0.014	0.012	0.041	0.004	0.006	0.067	0.056	0.054	0.085
	SK-MES-1	Lung	0.065	0.048	0.011	0.034	0.053	0.021	0.012	0.073	0.053	0.041	0.087
	SW1271	Lung	0.128	0.052	0.021	0.054	0.052	0.011	0	0.075	0.051	0.045	0.115
	SW1573	Lung	0.076	0.058	0.012	0.025	0.053	0.037	0.015	0.076	0.13	0.041	0.051
	SW900	Lung	0.067	0.045	0.007	0.029	0.058	0.016	0.003	0.065	0.057	0.05	0.064
	UMC-11	Lung	0.179	0.066	0.031	0.027	0.045	0.002	0.011	0.077	0.047	0.041	0.108
	VMRC-LCD	Lung	0.09	0.051	0.016	0.053	0.055	0.025	0.007	0.077	0.059	0.062	0.082
	A2780	Ovary	0.058	0.038	0.005	0.029	0.031	0.014	0	0.055	0.07	0.038	0.131
	Caov-3	Ovary	0.073	0.041	0.006	0.004	0.04	0.031	0	0.057	0.06	0.032	0.024
	Caov-4	Ovary	0.09	0.062	0.022	0.027	0.051	0.024	0.007	0.077	0.109	0.067	0.102
	DOV13	Ovary	0.055	0.037	0.022	0.025	0.045	0.01	0.011	0.079	0.049	0.051	0.091
	EFO-21	Ovary	0.057	0.025	0.006	0.021	0.036	0.017	0	0.066	0.051	0.04	0.088
	ES-2	Ovary	0.102	0.052	0.01	0.024	0.046	0.019	0.001	0.06	0.062	0.036	0.043
	FU-OV-1	Ovary	0.063	0.039	0.018	0.007	0.034	0.018	0	0.065	0.057	0.027	0.055
	Hey	Ovary	0.092	0.039	0.014	0.042	0.054	0.005	0.005	0.076	0.048	0.042	0.031
	IGROV-1	Ovary	0.042	0.02	0.024	0.047	0.024	0.025	0.017	0.038	0.027	0.022	0.064
	JHOS-2	Ovary	0.105	0.06	0.022	0.028	0.052	0.023	0.005	0.088	0.107	0.056	0.098
	JHOS-3	Ovary	0.086	0.06	0.019	0.028	0.062	0.042	0.016	0.094	0.126	0.066	0.1
	JHOS-4	Ovary	0.075	0.056	0.017	0.032	0.055	0.048	0.017	0.078	0.139	0.052	0.078
	KGN	Ovary	0.051	0.04	0	0.035	0.035	0.008	0.003	0.06	0.052	0.043	0.105
	KURAMOCHI	Ovary	0.056	0.036	0.015	0	0.039	0.018	0.002	0.069	0.045	0.039	0.092
	NCI-ADR-RES	Ovary	0.047	0.022	0.03	0.04	0.02	0.023	0.019	0.045	0.024	0.025	0.078
	OAW-28	Ovary	0.059	0.037	0.002	0.03	0.043	0.02	0.003	0.059	0.081	0.068	0.068
	OAW-42	Ovary	0.059	0.044	0.017	0.014	0.036	0.014	0.008	0.059	0.067	0.03	0.068
	OC-314	Ovary	0.057	0.045	0.01	0.004	0.039	0.019	0.004	0.052	0.061	0.036	0.061
	OV-17R	Ovary	0.075	0.063	0.014	0.031	0.048	0.042	0.007	0.081	0.137	0.05	0.043
	OV-56	Ovary	0.079	0.056	0.016	0.04	0.051	0.029	0.019	0.074	0.083	0.057	0.092
	OV-7	Ovary	0.094	0.061	0.015	0.022	0.06	0.045	0.012	0.084	0.103	0.053	0.083
	OV-90	Ovary	0.061	0.043	0.008	0.042	0.044	0.021	0.011	0.06	0.044	0.038	0.083
	OVCA420	Ovary	0.074	0.064	0.015	0.056	0.059	0.034	0.014	0.087	0.111	0.051	0.085
	OVCA433	Ovary	0.089	0.049	0.01	0.014	0.038	0.006	0	0.07	0.041	0.053	0.104
	OVCAR-3	Ovary	0.054	0.029	0.021	0.034	0.03	0.023	0.014	0.048	0.043	0.027	0.073
	OVCAR-4	Ovary	0.048	0.023	0.017	0.04	0.018	0.019	0.019	0.038	0.031	0.032	0.052
	OVCAR-5	Ovary	0.062	0.039	0.021	0.048	0.034	0.031	0.011	0.194	0.067	0.039	0.115
	OVCAR-8	Ovary	0.058	0.034	0.026	0.041	0.023	0.023	0.019	0.058	0.027	0.031	0.063
	OVISE	Ovary	0.056	0.046	0.008	0.006	0.045	0.027	0.001	0.061	0.062	0.027	0.076
	OVK-18	Ovary	0.056	0.04	0.006	0.034	0.036	0.017	0.008	0.065	0.042	0.041	0.056
	OVKATE	Ovary	0.06	0.036	0.032	0.004	0.054	0.011	0.003	0.083	0.063	0.049	0.092
	OVMIU	Ovary	0.059	0.028	0.007	0.031	0.038	0.013	0	0.051	0.05	0.044	0.098
	OVTOKO	Ovary	0.079	0.059	0.017	0.056	0.054	0.039	0.02	0.079	0.121	0.057	0.117
	PA-1	Ovary	0.05	0.043	0.014	0.033	0.046	0.021	0.008	0.064	0.051	0.035	0.058
	PEO1	Ovary	0.08	0.053	0.017	0.027	0.053	0.048	0.007	0.084	0.12	0.063	0.065
	RMG-I	Ovary	0.054	0.048	0.006	0.019	0.043	0.016	0	0.079	0.071	0.038	0.061
	SK-OV-3	Ovary	0.046	0.026	0.035	0.061	0.023	0.027	0.02	0.043	0.028	0.029	0.185
	SW626	Ovary	0.173	0.125	0.034	0.06	0.056	0.015	0.013	0.293	0.155	0.073	0.125
	TOV-21G	Ovary	0.057	0.046	0.009	0.027	0.046	0.015	0.008	0.05	0.044	0.042	0.068
	TYK-nu	Ovary	0.082	0.048	0.014	0.043	0.052	0.03	0.012	0.079	0.094	0.048	0.115
	UWB1.289	Ovary	0.073	0.059	0.017	0.033	0.058	0.043	0.017	0.09	0.118	0.058	0.085
	AsPC-1	Pancreas	0.067	0.046	0.007	0.027	0.06	0.033	0.013	0.073	0.104	0.051	0.07
	CAPAN-1	Pancreas	0.081	0.057	0.023	0.017	0.05	0.024	0.008	0.065	0.04	0.048	0.078
	Capan-2	Pancreas	0.072	0.044	0.029	0.029	0.054	0.034	0.015	0.071	0.11	0.101	0.134
	CFPAC-1	Pancreas	0.072	0.043	0	0.024	0.066	0.026	0.002	0.057	0.057	0.041	0.071
	DAN-G	Pancreas	0.079	0.055	0.02	0.033	0.06	0.012	0.017	0.079	0.044	0.055	0.135
	HPAC	Pancreas	0.101	0.059	0.015	0.03	0.048	0.039	0.017	0.083	0.104	0.067	0.088
	HPAF-II	Pancreas	0.069	0.056	0.013	0.026	0.053	0.036	0.005	0.075	0.111	0.06	0.071
	Hs-766T	Pancreas	0.109	0.062	0.025	0.034	0.058	0.017	0.01	0.079	0.037	0.06	0.083
	HuP-T3	Pancreas	0.06	0.044	0.003	0.023	0.04	0.018	0.013	0.062	0.042	0.045	0.103
	KP-1N	Pancreas	0.083	0.06	0.035	0.031	0.051	0.019	0.008	0.082	0.035	0.049	0.082
	KP-3	Pancreas	0.075	0.062	0.016	0.028	0.048	0.032	0.011	0.081	0.109	0.06	0.073
	KP-4	Pancreas	0.067	0.05	0.025	0.029	0.045	0.007	0.02	0.065	0.079	0.044	0.131
	MIA-PaCa-2	Pancreas	0.058	0.035	0.01	0.055	0.048	0.038	0.015	0.078	0.071	0.048	0.091
	MZ1-PC	Pancreas	0.077	0.048	0.012	0.024	0.053	0.017	0.024	0.085	0.075	0.05	0.138
	PA-TU-8902	Pancreas	0.081	0.055	0.02	0.035	0.049	0.033	0.02	0.08	0.1	0.065	0.105
	PA-TU-8988T	Pancreas	0.072	0.045	0.026	0.022	0.053	0.011	0.013	0.074	0.047	0.066	0.196
	PANC-02-03	Pancreas	0.082	0.052	0.028	0.031	0.059	0.051	0.014	0.069	0.125	0.054	0.091
	PANC-03-27	Pancreas	0.082	0.052	0.017	0.054	0.052	0.012	0.012	0.08	0.036	0.061	0.119
	PANC-04-03	Pancreas	0.107	0.078	0.015	0.054	0.056	0.045	0.012	0.094	0.116	0.083	0.13
	PANC-08-13	Pancreas	0.078	0.055	0.023	0.049	0.055	0.023	0.016	0.079	0.103	0.062	0.094
	PANC-10-05	Pancreas	0.08	0.036	0.018	0.042	0.046	0.032	0.003	0.11	0.311	0.1	0.137
	PL18	Pancreas	0.07	0.054	0.021	0.03	0.054	0.028	0.009	0.078	0.036	0.056	0.111
	PL4	Pancreas	0.05	0.047	0.005	0.044	0.041	0.022	0	0.059	0.061	0.045	0.081
	PSN1	Pancreas	0.068	0.048	0.013	0.048	0.043	0.027	0.009	0.075	0.07	0.052	0.052
	QGP-1	Pancreas	0.285	0.248	0.137	0.03	0.054	0.044	0.011	0.08	0.104	0.054	0.066
	SU8686	Pancreas	0.084	0.063	0.015	0.051	0.064	0.037	0.014	0.094	0.122	0.056	0.094
	SUIT-2	Pancreas	0.074	0.068	0.011	0.029	0.047	0.037	0.007	0.074	0.09	0.051	0.079
	JAR	Placenta	0.073	0.06	0.017	0.04	0.056	0.033	0.017	0.077	0.09	0.048	0.156
	JEG-3	Placenta	0.089	0.054	0.007	0.028	0.037	0.028	0.003	0.052	0.096	0.039	0.104
	H2369	Pleura	0.249	0.323	0.331	0.542	0.525	0.549	0.479	0.448	0.521	0.511	0.539
	H2373	Pleura	0.053	0.042	0.016	0.013	0.041	0.017	0.005	0.073	0.063	0.053	0.062
	H2461	Pleura	0.059	0.037	0	0.028	0.051	0.017	0.013	0.065	0.054	0.03	0.096
	H2591	Pleura	0.063	0.041	0.014	0.046	0.045	0.02	0.01	0.055	0.04	0.039	0.145
	H2595	Pleura	0.167	0.078	0.065	0.028	0.053	0.039	0.01	0.077	0.107	0.052	0.051
	H2722	Pleura	0.07	0.037	0.001	0.015	0.045	0.013	0	0.08	0.048	0.035	0.064
	H2731	Pleura	0.316	0.134	0.082	0.023	0.045	0.026	0.008	0.079	0.06	0.064	0.086
	H2795	Pleura	0.087	0.044	0.02	0.019	0.045	0.02	0.011	0.066	0.077	0.033	0.075
	H2803	Pleura	0.136	0.058	0.022	0.04	0.051	0.039	0.015	0.076	0.063	0.062	0.139
	H2804	Pleura	0.121	0.056	0.016	0.032	0.041	0.015	0	0.075	0.052	0.055	0.07
	H2810	Pleura	0.075	0.049	0.014	0.033	0.055	0.04	0.015	0.079	0.107	0.048	0.079
	H2818	Pleura	0.064	0.042	0.008	0.035	0.048	0.017	0.007	0.072	0.049	0.027	0.068
	H2869	Pleura	0.063	0.044	0.003	0.011	0.054	0.028	0	0.073	0.063	0.049	0.1
	H290	Pleura	0.055	0.041	0.009	0.038	0.045	0.013	0.011	0.058	0.05	0.041	0.133
	H513	Pleura	0.066	0.053	0.013	0.009	0.06	0.009	0.015	0.072	0.061	0.049	0.068
	IST-MES1	Pleura	0.087	0.04	0.027	0.025	0.044	0.019	0.006	0.075	0.06	0.057	0.086
	MPP-89	Pleura	0.07	0.038	0.019	0.035	0.052	0.016	0.009	0.074	0.048	0.048	0.094
	MSTO-211H	Pleura	0.116	0.056	0.024	0.029	0.056	0.02	0	0.072	0.067	0.059	0.056
	NCI-H2052	Pleura	0.068	0.036	0.004	0.006	0.042	0.023	0	0.056	0.05	0.049	0.054
	NCI-H2452	Pleura	0.056	0.045	0.014	0.057	0.052	0.028	0.013	0.08	0.053	0.045	0.102
	NCI-H28	Pleura	0.068	0.05	0.02	0.044	0.045	0.026	0.018	0.064	0.073	0.039	0.105
	22RV1	Prostate	0.087	0.053	0.019	0.03	0.048	0.022	0	0.072	0.094	0.055	0.074
	BPH-1	Prostate	0.069	0.051	0.015	0.066	0.065	0.017	0.02	0.066	0.057	0.055	0.105
	DU-145	Prostate	0.032	0.023	0.025	0.055	0.021	0.025	0.018	0.026	0.034	0.029	0.102
	NCI-H660	Prostate	0.103	0.061	0.023	0.037	0.057	0.038	0.018	0.072	0.107	0.071	0.138
	PC-3	Prostate	0.137	0.037	0.021	0.049	0.032	0.018	0.016	0.089	0.039	0.043	0.095
	PWR-1E	Prostate	0.085	0.05	0.017	0.042	0.062	0.029	0.006	0.076	0.087	0.047	0.094
	VCaP	Prostate	0.147	0.054	0.04	0.066	0.054	0.023	0.028	0.079	0.056	0.045	0.109
	HO-1-N-1	SalivaryGland	0.083	0.058	0.015	0.025	0.057	0.023	0.009	0.089	0.044	0.052	0.079
	451Lu	Skin	0.058	0.041	0.01	0.016	0.041	0.019	0.01	0.065	0.068	0.044	0.11
	A101D	Skin	0.139	0.05	0.009	0.03	0.047	0.018	0.003	0.066	0.063	0.038	0.076
	A2058	Skin	0.061	0.037	0.001	0.021	0.038	0.021	0.009	0.062	0.045	0.049	0.066
	A375	Skin	0.068	0.039	0.008	0.037	0.048	0.022	0.013	0.081	0.068	0.054	0.044
	A431	Skin	0.085	0.05	0.009	0.041	0.048	0.026	0.011	0.085	0.083	0.055	0.062
	CHL-1	Skin	0.07	0.053	0.008	0.032	0.043	0.017	0.001	0.067	0.078	0.035	0.09
	COLO-679	Skin	0.057	0.038	0.025	0.029	0.054	0.019	0	0.067	0.063	0.045	0.102
	COLO-792	Skin	0.066	0.038	0.005	0.038	0.048	0.017	0.016	0.067	0.059	0.042	0.06
	COLO-800	Skin	0.065	0.043	0.012	0.034	0.044	0.027	0.009	0.064	0.077	0.034	0.057
	COLO-829	Skin	0.072	0.049	0.012	0.04	0.045	0.021	0.015	0.056	0.072	0.037	0.112
	CP50-MEL-B	Skin	0.064	0.047	0.024	0.018	0.05	0.025	0.009	0.07	0.064	0.037	0.096
	CP66-MEL	Skin	0.062	0.04	0.004	0.009	0.036	0.016	0.005	0.064	0.046	0.03	0.074
	CP67-MEL	Skin	0.056	0.038	0.019	0.043	0.045	0.02	0.014	0.073	0.074	0.064	0.05
	DJM-1	Skin	0.065	0.038	0.002	0.024	0.039	0.025	0.006	0.076	0.058	0.036	0.043
	G-361	Skin	0.067	0.04	0.01	0.038	0.055	0.033	0.014	0.08	0.053	0.04	0.052
	G-MEL	Skin	0.06	0.044	0.015	0.03	0.05	0.022	0.01	0.074	0.06	0.041	0.148
	GAK	Skin	0.06	0.033	0.011	0.047	0.044	0.015	0.011	0.065	0.05	0.032	0.083
	HMV-II	Skin	0.064	0.044	0.016	0.032	0.053	0.034	0.012	0.076	0.076	0.035	0.091
	Hs-939-T	Skin	0.061	0.034	0.003	0.031	0.036	0.014	0.01	0.068	0.052	0.036	0.096
	Hs-940-T	Skin	0.092	0.06	0.019	0.048	0.062	0.038	0.01	0.093	0.111	0.057	0.084
	Hs-944-T	Skin	0.062	0.043	0.015	0.039	0.049	0.035	0.015	0.077	0.072	0.048	0.072
	HT-144	Skin	0.069	0.041	0.003	0.001	0.064	0.01	0.007	0.067	0.049	0.047	0.049
	IGR-1	Skin	0.059	0.046	0.013	0.037	0.046	0.036	0.013	0.068	0.065	0.03	0.084
	IPC-298	Skin	0.077	0.063	0.007	0.036	0.062	0.032	0.01	0.08	0.107	0.064	0.076
	IST-MEL1	Skin	0.145	0.054	0.024	0.025	0.047	0.03	0.005	0.079	0.069	0.051	0.094
	LB2518-MEL	Skin	0.098	0.037	0.014	0.024	0.043	0.022	0.007	0.061	0.062	0.038	0.084
	LB373-MEL-D	Skin	0.106	0.05	0.014	0.038	0.053	0.018	0.007	0.071	0.05	0.049	0.104
	LOX-IMVI	Skin	0.06	0.025	0.023	0.05	0.026	0.026	0.018	0.038	0.028	0.029	0.069
	M14	Skin	0.06	0.042	0.024	0.043	0.046	0.026	0.023	0.065	0.09	0.059	0.071
	MALME-3M	Skin	0.044	0.024	0.019	0.046	0.023	0.022	0.015	0.048	0.025	0.019	0.102
	MEL-HO	Skin	0.066	0.041	0.012	0.012	0.05	0.024	0	0.079	0.071	0.035	0.069
	MEL-JUSO	Skin	0.076	0.043	0.01	0.018	0.044	0.033	0.009	0.064	0.083	0.042	0.074
	Mewo	Skin	0.059	0.045	0.008	0.015	0.045	0.024	0.005	0.072	0.075	0.041	0.044
	MMAC-SF	Skin	0.052	0.031	0.021	0.033	0.044	0.021	0.005	0.061	0.063	0.035	0.075
	MZ2-MEL	Skin	0.065	0.045	0.013	0.044	0.042	0.032	0.015	0.058	0.061	0.05	0.087
	MZ7-mel	Skin	0.049	0.033	0.016	0.018	0.043	0.012	0.007	0.069	0.053	0.04	0.053
	RPMI-7951	Skin	0.064	0.046	0.014	0.044	0.053	0.028	0.006	0.072	0.074	0.05	0.087
	RVH-421	Skin	0.059	0.05	0	0.022	0.031	0.025	0	0.053	0.049	0.036	0.048
	SH-4	Skin	0.062	0.035	0	0.046	0.044	0.013	0.009	0.053	0.058	0.029	0.06
	SK-MEL-1	Skin	0.136	0.34	0.342	0.323	0.483	0.433	0.379	0.419	0.487	0.479	0.191
	SK-MEL-2	Skin	0.069	0.043	0.026	0.038	0.038	0.027	0.01	0.057	0.062	0.036	0.101
	SK-MEL-24	Skin	0.086	0.056	0.02	0.024	0.041	0.028	0.002	0.065	0.061	0.042	0.096
	SK-MEL-28	Skin	0.051	0.029	0.019	0.037	0.025	0.019	0.015	0.042	0.029	0.022	0.055
	SK-MEL-3	Skin	0.067	0.038	0.025	0.023	0.042	0.017	0	0.083	0.058	0.041	0.066
	SK-MEL-30	Skin	0.062	0.052	0.016	0.035	0.04	0.025	0.013	0.075	0.071	0.037	0.091
	SK-MEL-31	Skin	0.087	0.046	0.019	0.042	0.059	0.026	0.003	0.074	0.103	0.057	0.131
	SK-MEL-5	Skin	0.038	0.023	0.031	0.055	0.029	0.025	0.02	0.044	0.03	0.029	0.132
	UACC-257	Skin	0.241	0.074	0.041	0.376	0.454	0.53	0.373	0.431	0.476	0.423	0.208
	UACC-62	Skin	0.075	0.026	0.038	0.065	0.024	0.027	0.022	0.036	0.029	0.024	0.135
	WM-115	Skin	0.116	0.061	0.03	0.032	0.045	0.038	0.014	0.086	0.097	0.061	0.078
	WM-266-4	Skin	0.087	0.059	0.004	0.035	0.061	0.019	0.015	0.1	0.092	0.07	0.087
	WM1552C	Skin	0.061	0.054	0.013	0.026	0.047	0.009	0.01	0.07	0.056	0.046	0.106
	WM278	Skin	0.055	0.045	0.015	0.029	0.036	0.021	0.005	0.07	0.06	0.012	0.061
	WM35	Skin	0.054	0.04	0.001	0.015	0.043	0.032	0.007	0.057	0.061	0.036	0.091
	HUTU-80	SmallIntestine	0.076	0.052	0.004	0.033	0.052	0.043	0.014	0.078	0.104	0.047	0.082
	A204	SoftTissue	0.077	0.05	0.019	0.039	0.056	0.025	0.022	0.07	0.056	0.047	0.091
	CHSA8926	SoftTissue	0.077	0.054	0.02	0.031	0.053	0.03	0.013	0.085	0.112	0.053	0.082
	G-401	SoftTissue	0.061	0.047	0.007	0.024	0.053	0.021	0.014	0.064	0.067	0.041	0.098
	G-402	SoftTissue	0.064	0.037	0.006	0.03	0.055	0.02	0.009	0.075	0.053	0.042	0.11
	GCT	SoftTissue	0.078	0.059	0.026	0.031	0.053	0.036	0.009	0.086	0.099	0.068	0.076
	Hs-633T	SoftTissue	0.068	0.058	0.04	0.073	0.096	0.032	0.033	0.103	0.116	0.072	0.197
	HT-1080	SoftTissue	0.098	0.057	0.018	0.037	0.05	0.034	0.008	0.083	0.089	0.057	0.085
	KYM-1	SoftTissue	0.067	0.048	0.011	0.04	0.044	0.017	0.014	0.066	0.061	0.05	0.099
	MES-SA	SoftTissue	0.073	0.064	0.018	0.039	0.058	0.042	0.012	0.077	0.103	0.065	0.087
	MFH-ino	SoftTissue	0.072	0.052	0.021	0.046	0.054	0.034	0.006	0.081	0.083	0.047	0.063
	RD	SoftTissue	0.095	0.069	0.023	0.066	0.062	0.028	0.02	0.082	0.063	0.052	0.107
	RH-1	SoftTissue	0.066	0.038	0.026	0.028	0.049	0.018	0.008	0.075	0.069	0.051	0.061
	RH-18	SoftTissue	0.066	0.048	0.014	0.045	0.05	0.029	0.018	0.065	0.066	0.042	0.092
	RH-41	SoftTissue	0.066	0.043	0.015	0.045	0.046	0.025	0.012	0.068	0.066	0.048	0.098
	RKN	SoftTissue	0.072	0.053	0.009	0.027	0.058	0.048	0.014	0.078	0.093	0.049	0.069
	S-117	SoftTissue	0.13	0.062	0.026	0.043	0.057	0.03	0.01	0.098	0.117	0.068	0.07
	SJRH30	SoftTissue	0.072	0.044	0.017	0.046	0.057	0.024	0.017	0.069	0.059	0.055	0.104
	SK-LMS-1	SoftTissue	0.102	0.062	0.018	0.024	0.045	0.034	0.014	0.086	0.089	0.062	0.086
	SKN	SoftTissue	0.059	0.042	0.014	0.014	0.043	0.012	0.004	0.068	0.05	0.031	0.066
	SW684	SoftTissue	0.132	0.082	0.043	0.033	0.05	0.029	0.014	0.084	0.105	0.047	0.138
	SW872	SoftTissue	0.079	0.057	0.012	0.035	0.052	0.03	0.008	0.083	0.087	0.047	0.097
	SW982	SoftTissue	0.104	0.055	0.007	0.016	0.058	0.038	0.003	0.101	0.088	0.068	0.091
	TE-441-T	SoftTissue	0.064	0.038	0.011	0.02	0.046	0.023	0.006	0.06	0.057	0.046	0.085
	23132-87	Stomach	0.064	0.041	0.003	0.018	0.043	0.021	0.01	0.062	0.035	0.046	0.084
	AGS	Stomach	0.073	0.052	0.023	0.034	0.04	0.011	0.002	0.068	0.033	0.05	0.078
	ECC10	Stomach	0.058	0.042	0.011	0.017	0.045	0.024	0.014	0.063	0.05	0.03	0.102
	ECC12	Stomach	0.064	0.053	0.026	0.035	0.048	0.022	0.01	0.073	0.034	0.055	0.087
	FU97	Stomach	0.071	0.051	0.021	0.032	0.048	0.023	0.009	0.071	0.063	0.055	0.121
	GCIY	Stomach	0.064	0.05	0.013	0.039	0.05	0.027	0.01	0.069	0.056	0.056	0.084
	HGC-27	Stomach	0.082	0.054	0.021	0.03	0.054	0.024	0.02	0.069	0.06	0.062	0.12
	Hs746T	Stomach	0.081	0.055	0.02	0.036	0.06	0.027	0.014	0.072	0.066	0.058	0.077
	HSC-39	Stomach	0.059	0.056	0.004	0.02	0.047	0.031	0.001	0.066	0.094	0.038	0.047
	IM-95	Stomach	0.07	0.044	0.008	0.049	0.056	0.031	0.011	0.075	0.061	0.039	0.088
	KATOIII	Stomach	0.069	0.044	0.021	0.027	0.047	0.035	0.018	0.074	0.09	0.057	0.077
	MKN1	Stomach	0.071	0.053	0.004	0.041	0.042	0.025	0.009	0.069	0.047	0.045	0.098
	MKN28	Stomach	0.068	0.051	0.015	0.05	0.057	0.015	0.017	0.067	0.074	0.055	0.2
	MKN45	Stomach	0.077	0.052	0.023	0.045	0.051	0.026	0.016	0.079	0.075	0.044	0.102
	MKN7	Stomach	0.083	0.062	0.012	0.023	0.046	0.039	0.004	0.079	0.054	0.057	0.05
	NCI-N87	Stomach	0.063	0.043	0.02	0.034	0.052	0.016	0.017	0.068	0.056	0.058	0.096
	NCI-SNU-1	Stomach	0.065	0.041	0.006	0.022	0.044	0.02	0.004	0.068	0.054	0.047	0.059
	NCI-SNU-16	Stomach	0.071	0.059	0.016	0.042	0.053	0.038	0.01	0.087	0.121	0.059	0.07
	NCI-SNU-5	Stomach	0.051	0.051	0.02	0.034	0.049	0.026	0.011	0.067	0.05	0.06	0.129
	NUGC-3	Stomach	0.072	0.044	0.027	0.042	0.04	0.027	0.01	0.066	0.054	0.05	0.113
	NUGC-4	Stomach	0.081	0.053	0.033	0.053	0.054	0.033	0.011	0.076	0.097	0.041	0.095
	OCUM-1	Stomach	0.075	0.05	0.004	0.023	0.061	0.012	0.001	0.072	0.038	0.077	0.089
	RERF-GC-1B	Stomach	0.07	0.047	0.004	0.027	0.056	0.032	0	0.063	0.049	0.054	0.105
	RF-48	Stomach	0.063	0.038	0	0.043	0.044	0.019	0.011	0.069	0.061	0.048	0.063
	SCH	Stomach	0.068	0.045	0.018	0.057	0.045	0.027	0.013	0.069	0.066	0.05	0.102
	SK-GT-2	Stomach	0.079	0.055	0.017	0.043	0.039	0.027	0.012	0.08	0.096	0.056	0.025
	TGBC11TKB	Stomach	0.06	0.046	0.01	0.041	0.045	0.017	0.015	0.068	0.066	0.048	0.088
	NCCIT	Testis	0.065	0.057	0.013	0.027	0.047	0.03	0.014	0.075	0.071	0.055	0.072
	NEC8	Testis	0.076	0.077	0.004	0.029	0.061	0.057	0.002	0.074	0.119	0.053	0.061
	8305C	Thyroid	0.095	0.065	0.026	0.041	0.061	0.047	0.008	0.096	0.103	0.055	0.087
	8505C	Thyroid	0.09	0.061	0.023	0.03	0.055	0.032	0.017	0.079	0.118	0.048	0.09
	ASH-3	Thyroid	0.099	0.053	0.004	0.007	0.04	0.028	0.003	0.07	0.041	0.045	0.062
	BCPAP	Thyroid	0.109	0.06	0.017	0.011	0.056	0.037	0.013	0.081	0.122	0.058	0.081
	BHT-101	Thyroid	0.075	0.07	0.016	0.035	0.058	0.043	0.011	0.095	0.113	0.061	0.059
	CAL-62	Thyroid	0.089	0.052	0.025	0.042	0.053	0.05	0.009	0.074	0.094	0.052	0.114
	FTC-133	Thyroid	0.114	0.053	0.025	0.044	0.056	0.039	0.018	0.077	0.116	0.05	0.06
	HTC-C3	Thyroid	0.088	0.055	0.03	0.041	0.055	0.038	0.012	0.087	0.11	0.08	0.056
	IHH-4	Thyroid	0.088	0.066	0.02	0.06	0.069	0.058	0.025	0.101	0.131	0.069	0.103
	K5	Thyroid	0.115	0.059	0.019	0.042	0.056	0.026	0.01	0.093	0.119	0.055	0.091
	KMH-2	Thyroid	0.241	0.167	0.277	0.047	0.05	0.053	0.016	0.077	0.108	0.077	0.115
	ML-1	Thyroid	0.072	0.068	0.022	0.031	0.053	0.04	0.005	0.095	0.115	0.058	0.096
	RO82-W-1	Thyroid	0.082	0.049	0.01	0.035	0.054	0.036	0.013	0.089	0.11	0.054	0.076
	TT	Thyroid	0.082	0.049	0.015	0.041	0.052	0.015	0.008	0.059	0.094	0.055	0.09
	TT2609-C02	Thyroid	0.273	0.18	0.302	0.436	0.486	0.445	0.406	0.393	0.546	0.502	0.407
	BB30-HNC	UpperAerodigestiveTract	0.07	0.042	0.03	0.028	0.049	0.01	0.005	0.062	0.036	0.031	0.074
	BB49-HNC	UpperAerodigestiveTract	0.256	0.054	0.023	0.015	0.061	0.047	0.018	0.083	0.114	0.056	0.051
	BHY	UpperAerodigestiveTract	0.092	0.054	0.039	0.047	0.051	0.014	0.003	0.08	0.037	0.055	0.086
	BICR10	UpperAerodigestiveTract	0.062	0.035	0.015	0.033	0.035	0.028	0.008	0.065	0.052	0.043	0.068
	BICR22	UpperAerodigestiveTract	0.091	0.055	0.022	0.024	0.046	0.021	0.006	0.081	0.044	0.051	0.092
	BICR31	UpperAerodigestiveTract	0.173	0.052	0.021	0.049	0.06	0.057	0.002	0.09	0.11	0.079	0.103
	BICR78	UpperAerodigestiveTract	0.093	0.065	0.024	0.042	0.05	0.037	0.02	0.09	0.101	0.054	0.061
	Ca9-22	UpperAerodigestiveTract	0.073	0.052	0.015	0.025	0.056	0.033	0.02	0.074	0.123	0.066	0.103
	CAL-27	UpperAerodigestiveTract	0.14	0.049	0	0.039	0.053	0.025	0.009	0.079	0.067	0.048	0.082
	CAL-33	UpperAerodigestiveTract	0.084	0.048	0.018	0.035	0.053	0.035	0.008	0.073	0.108	0.052	0.108
	Detroit562	UpperAerodigestiveTract	0.078	0.054	0.019	0.037	0.056	0.017	0.013	0.083	0.049	0.046	0.109
	DOK	UpperAerodigestiveTract	0.081	0.067	0.03	0.035	0.057	0.011	0.016	0.086	0.047	0.058	0.073
	FADU	UpperAerodigestiveTract	0.089	0.055	0.016	0.035	0.056	0.041	0.013	0.073	0.121	0.055	0.101
	HN	UpperAerodigestiveTract	0.083	0.061	0.01	0.026	0.049	0.051	0.014	0.073	0.11	0.042	0.038
	HO-1-u-1	UpperAerodigestiveTract	0.07	0.053	0.021	0.022	0.05	0.011	0.004	0.077	0.054	0.041	0.127
	HSC-2	UpperAerodigestiveTract	0.247	0.077	0.033	0.029	0.078	0.041	0.014	0.099	0.119	0.065	0.076
	HSC-3	UpperAerodigestiveTract	0.098	0.055	0.029	0.044	0.052	0.019	0.01	0.099	0.054	0.052	0.105
	HSC-4	UpperAerodigestiveTract	0.057	0.046	0.019	0.025	0.043	0.033	0.014	0.062	0.097	0.043	0.069
	JHU-011	UpperAerodigestiveTract	0.17	0.328	0.266	0.032	0.045	0.047	0.005	0.074	0.115	0.041	0.067
	JHU-022	UpperAerodigestiveTract	0.463	0.458	0.461	0.079	0.061	0.01	0.01	0.091	0.048	0.06	0.123
	KON	UpperAerodigestiveTract	0.078	0.059	0.025	0.026	0.052	0.042	0.013	0.063	0.123	0.049	0.123
	KOSC-2	UpperAerodigestiveTract	0.085	0.055	0.008	0.047	0.047	0.038	0.019	0.07	0.111	0.048	0.082
	LB771-HNC	UpperAerodigestiveTract	0.055	0.04	0.008	0.029	0.038	0.056	0.008	0.05	0.083	0.018	0.084
	OSC-19	UpperAerodigestiveTract	0.078	0.051	0.019	0.049	0.062	0.045	0.013	0.08	0.115	0.048	0.113
	OSC-20	UpperAerodigestiveTract	0.081	0.056	0.024	0.032	0.057	0.03	0.012	0.071	0.04	0.053	0.132
	PCI-15A	UpperAerodigestiveTract	0.1	0.048	0.021	0.036	0.054	0.041	0.005	0.081	0.135	0.063	0.076
	PCI-30	UpperAerodigestiveTract	0.072	0.042	0.007	0.029	0.047	0.029	0.013	0.056	0.035	0.049	0.09
	PCI-38	UpperAerodigestiveTract	0.11	0.062	0.031	0.045	0.052	0.021	0.02	0.071	0.049	0.058	0.121
	PCI-4B	UpperAerodigestiveTract	0.093	0.056	0.035	0.028	0.05	0.047	0.013	0.135	0.125	0.063	0.1
	PCI-6A	UpperAerodigestiveTract	0.079	0.063	0.017	0.053	0.06	0.062	0.017	0.077	0.117	0.057	0.138
	PE-CA-PJ15	UpperAerodigestiveTract	0.143	0.083	0.063	0.037	0.052	0.052	0.023	0.082	0.131	0.059	0.108
	RPMI-2650	UpperAerodigestiveTract	0.077	0.052	0.002	0.034	0.05	0.028	0.003	0.07	0.058	0.061	0.069
	SACC-83	UpperAerodigestiveTract	0.273	0.068	0.033	0.034	0.051	0.035	0.008	0.081	0.101	0.063	0.088
	SAS	UpperAerodigestiveTract	0.083	0.064	0.023	0.05	0.063	0.029	0.012	0.086	0.043	0.073	0.143
	SAT	UpperAerodigestiveTract	0.064	0.027	0.005	0.027	0.053	0.025	0.01	0.065	0.059	0.035	0.035
	SCC-15	UpperAerodigestiveTract	0.13	0.068	0.016	0.045	0.055	0.021	0.003	0.072	0.044	0.037	0.106
	SCC-25	UpperAerodigestiveTract	0.066	0.051	0.011	0.031	0.06	0.045	0.018	0.083	0.111	0.067	0.121
	SCC-4	UpperAerodigestiveTract	0.071	0.053	0.015	0.037	0.064	0.059	0.013	0.066	0.109	0.058	0.141
	SCC-9	UpperAerodigestiveTract	0.072	0.049	0.019	0.04	0.049	0.031	0.014	0.082	0.093	0.053	0.085
	SKN-3	UpperAerodigestiveTract	0.088	0.056	0.018	0.013	0.053	0.013	0.002	0.084	0.039	0.048	0.037
	5637	UrinaryTract	0.076	0.054	0.011	0.04	0.049	0.037	0.014	0.084	0.092	0.074	0.091
	639-V	UrinaryTract	0.093	0.067	0.008	0.024	0.059	0.043	0.009	0.077	0.114	0.057	0.087
	647-V	UrinaryTract	0.082	0.052	0.03	0.036	0.054	0.049	0.009	0.073	0.101	0.065	0.077
	BFTC-905	UrinaryTract	0.071	0.051	0.019	0.045	0.055	0.041	0.012	0.084	0.107	0.054	0.088
	CAL-29	UrinaryTract	0.087	0.063	0.02	0.016	0.048	0.048	0.014	0.087	0.113	0.059	0.065
	DSH1	UrinaryTract	0.082	0.061	0.022	0.068	0.059	0.038	0.018	0.085	0.118	0.061	0.099
	HT-1197	UrinaryTract	0.082	0.049	0.019	0.036	0.052	0.041	0.014	0.084	0.11	0.046	0.106
	HT-1376	UrinaryTract	0.09	0.067	0.027	0.06	0.071	0.039	0.019	0.096	0.106	0.068	0.069
	J82	UrinaryTract	0.079	0.056	0.024	0.104	0.072	0.032	0.015	0.08	0.12	0.059	0.119
	KU-19-19	UrinaryTract	0.079	0.061	0.014	0.047	0.056	0.041	0.012	0.073	0.109	0.058	0.108
	LB831-BLC	UrinaryTract	0.08	0.065	0.025	0.036	0.048	0.043	0.017	0.084	0.126	0.059	0.072
	RT-112	UrinaryTract	0.174	0.079	0.04	0.036	0.063	0.03	0.012	0.077	0.11	0.063	0.065
	RT4	UrinaryTract	0.088	0.067	0.037	0.065	0.071	0.044	0.025	0.081	0.134	0.066	0.116
	SCaBER	UrinaryTract	0.085	0.052	0.023	0.044	0.05	0.044	0.009	0.094	0.109	0.051	0.064
	SW1710	UrinaryTract	0.078	0.061	0.018	0.039	0.054	0.045	0.004	0.089	0.11	0.065	0.071
	SW780	UrinaryTract	0.098	0.054	0.026	0.057	0.064	0.04	0.023	0.082	0.128	0.061	0.09
	T-24	UrinaryTract	0.436	0.388	0.567	0.643	0.637	0.717	0.611	0.61	0.715	0.617	0.714
	TCCSUP	UrinaryTract	0.089	0.061	0.019	0.042	0.061	0.041	0.013	0.077	0.104	0.07	0.083
	UM-UC-3	UrinaryTract	0.122	0.084	0.028	0.039	0.052	0.043	0.012	0.081	0.11	0.047	0.073
	VM-CUB-1	UrinaryTract	0.077	0.068	0.021	0.045	0.102	0.068	0.032	0.083	0.13	0.083	0.103
	CAL-39	Vulva	0.085	0.051	0.03	0.027	0.056	0.027	0.013	0.075	0.073	0.052	0.109
	SW954	Vulva	0.104	0.076	0.094	0.076	0.05	0.026	0.018	0.095	0.074	0.059	0.094
	SW962	Vulva	0.09	0.048	0.021	0.036	0.05	0.031	0.016	0.083	0.066	0.053	0.107

## Sheet: TYW4
	Dataset S3E: Methylation data of COSMIC cell lines project dataset for the TYW4 gene. Methylation data includes all CpG sites interrogated with the HumanMethylation450 beadarray (green=unmethylated; red=methylated), incluiding the annotation of the CpGs in terms of chromosome (CHR), location (MAPINFO) and affected gene (USCS REFGENE NAME).
	TargetID		cg13568334	cg23340666	cg12024304	cg10678701	cg10547729	cg20272507	cg17120637	cg27139077	cg26910465	cg03050687	cg25415508
	CHR
	MAPINFO		43623139	43623097	43623077	43622988	43622947	43622808	43622733	43622721	43622671	43622655	43622653
	NAME		TYW4
	Cell Line	Tissue
	SW13	AdrenalGland	0.029	0.095	0.046	0.022	0.051	0.007	0.048	0.017	0.045	0.003	0.108
	TASK1	AskinTumor	0.044	0.099	0.053	0.027	0.064	0.003	0.029	0.008	0.05	0.006	0.103
	EGI-1	BiliaryTract	0.295	0.418	0.246	0.03	0.067	0.014	0.052	0.018	0.042	0	0.118
	ETK-1	BiliaryTract	0.126	0.401	0.146	0.024	0.062	0.012	0.055	0.022	0.1	0.003	0.12
	HuCCT1	BiliaryTract	0.215	0.457	0.197	0.084	0.094	0.016	0.083	0.022	0.134	0.143	0.27
	TGBC1TKB	BiliaryTract	0.049	0.124	0.068	0.026	0.057	0.002	0.04	0.015	0.04	0	0.104
	TGBC24TKB	BiliaryTract	0.062	0.43	0.109	0.032	0.08	0.012	0.056	0.032	0.063	0.006	0.128
	A673	Bone	0.044	0.114	0.066	0.026	0.065	0.029	0.06	0.029	0.047	0.012	0.125
	CADO-ES1	Bone	0.057	0.126	0.088	0.043	0.072	0.024	0.066	0.025	0.048	0.003	0.116
	CAL-72	Bone	0.067	0.176	0.074	0.026	0.047	0.011	0.042	0.018	0.043	0.006	0.111
	CAL-78	Bone	0.053	0.103	0.059	0.041	0.072	0.008	0.073	0.019	0.059	0.003	0.121
	CS1	Bone	0.297	0.546	0.497	0.247	0.558	0.153	0.277	0.387	0.189	0.421	0.617
	ES1	Bone	0.049	0.123	0.062	0.025	0.052	0.007	0.041	0.023	0.033	0.001	0.103
	ES3	Bone	0.026	0.066	0.08	0.026	0.056	0.008	0.041	0.014	0.043	0.002	0.099
	ES4	Bone	0.03	0.078	0.039	0.016	0.048	0.011	0.056	0.028	0.04	0.005	0.1
	ES5	Bone	0.035	0.13	0.064	0.033	0.073	0.007	0.04	0.014	0.041	0.005	0.099
	ES6	Bone	0.041	0.112	0.028	0.019	0.05	0.004	0.043	0.011	0.031	0.004	0.075
	ES7	Bone	0.196	0.701	0.406	0.06	0.137	0.017	0.051	0.022	0.05	0.009	0.107
	ES8	Bone	0.047	0.107	0.063	0.02	0.052	0.012	0.038	0.016	0.042	0.004	0.106
	EW-1	Bone	0.051	0.119	0.094	0.049	0.104	0.01	0.044	0.012	0.043	0	0.101
	EW-11	Bone	0.048	0.096	0.051	0.024	0.057	0.004	0.06	0.015	0.045	0.005	0.103
	EW-12	Bone	0.05	0.14	0.065	0.042	0.052	0.009	0.048	0.011	0.045	0.002	0.106
	EW-13	Bone	0.049	0.115	0.089	0.033	0.066	0.006	0.046	0.019	0.053	0.002	0.108
	EW-16	Bone	0.045	0.128	0.064	0.022	0.057	0.012	0.052	0.017	0.061	0.006	0.094
	EW-18	Bone	0.043	0.188	0.071	0.028	0.052	0.012	0.045	0.022	0.042	0.002	0.105
	EW-22	Bone	0.042	0.125	0.066	0.026	0.049	0.012	0.042	0.02	0.045	0.009	0.096
	EW-24	Bone	0.05	0.1	0.067	0.033	0.106	0.004	0.05	0.014	0.041	0.006	0.093
	EW-3	Bone	0.062	0.077	0.087	0.031	0.059	0.007	0.039	0.017	0.054	0.01	0.109
	EW-7	Bone	0.047	0.077	0.043	0.03	0.051	0.009	0.042	0.019	0.042	0.002	0.087
	H-EMC-SS	Bone	0.585	0.718	0.575	0.526	0.553	0.037	0.085	0.044	0.121	0.089	0.19
	HOS	Bone	0.051	0.094	0.055	0.016	0.062	0.008	0.061	0.021	0.038	0.004	0.091
	HuO-3N1	Bone	0.046	0.055	0.042	0.018	0.043	0.001	0.054	0.022	0.034	0	0.113
	HuO9	Bone	0.043	0.061	0.033	0.016	0.045	0.003	0.05	0	0.038	0	0.087
	MG-63	Bone	0.04	0.082	0.056	0.026	0.073	0.009	0.047	0.017	0.049	0.007	0.113
	MHH-ES-1	Bone	0.06	0.102	0.072	0.025	0.05	0.015	0.059	0.029	0.049	0	0.124
	NOS-1	Bone	0.051	0.074	0.042	0.034	0.073	0.013	0.045	0.02	0.042	0.012	0.115
	NY	Bone	0.043	0.08	0.037	0.031	0.067	0.011	0.034	0.02	0.044	0	0.113
	Saos-2	Bone	0.036	0.079	0.058	0.039	0.061	0.012	0.041	0.022	0.038	0.006	0.121
	SCCH-196	Bone	0.063	0.094	0.235	0.052	0.112	0.025	0.082	0.035	0.069	0.015	0.132
	SJSA-1	Bone	0.076	0.377	0.124	0.031	0.068	0.013	0.054	0.015	0.046	0.009	0.105
	SK-ES-1	Bone	0.075	0.307	0.245	0.03	0.058	0.008	0.041	0.014	0.034	0.004	0.095
	SK-PN-DW	Bone	0.041	0.083	0.046	0.013	0.049	0.004	0.04	0.012	0.046	0.004	0.099
	TC-71	Bone	0.056	0.133	0.065	0.025	0.06	0.024	0.061	0.029	0.075	0.01	0.141
	U-2-OS	Bone	0.046	0.095	0.065	0.037	0.067	0.009	0.055	0.014	0.076	0.003	0.13
	U-CH2	Bone	0.031	0.082	0.044	0.018	0.048	0.006	0.04	0.006	0.039	0.003	0.092
	VA-ES-BJ	Bone	0.056	0.194	0.087	0.051	0.06	0.02	0.046	0.026	0.059	0.004	0.136
	AU565	Breast	0.033	0.23	0.054	0.026	0.059	0.003	0.047	0.02	0.053	0	0.112
	BT-20	Breast	0.292	0.41	0.366	0.019	0.045	0.007	0.03	0.016	0.051	0.001	0.086
	BT-483	Breast	0.034	0.508	0.189	0.018	0.052	0.007	0.052	0.008	0.038	0	0.089
	BT-549	Breast	0.178	0.757	0.933	0.213	0.482	0.028	0.508	0.071	0.065	0.018	0.034
	CAL-120	Breast	0.038	0.082	0.065	0.017	0.054	0	0.036	0.001	0.069	0	0.097
	CAL-148	Breast	0.038	0.116	0.06	0.007	0.059	0.004	0.042	0.014	0.05	0.003	0.109
	CAL-51	Breast	0.493	0.616	0.423	0.18	0.369	0.533	0.505	0.437	0.394	0.501	0.569
	CAL-85-1	Breast	0.025	0.084	0.049	0.03	0.055	0.003	0.042	0.019	0.037	0.004	0.09
	CAMA-1	Breast	0.027	0.086	0.041	0.018	0.057	0.008	0.046	0.019	0.085	0	0.087
	COLO-824	Breast	0.108	0.212	0.122	0.039	0.094	0.005	0.047	0.022	0.07	0	0.099
	DU-4475	Breast	0.046	0.056	0.033	0.027	0.054	0.006	0.035	0.007	0.038	0	0.089
	EFM-19	Breast	0.048	0.068	0.044	0.017	0.053	0.004	0.044	0.023	0.057	0.003	0.093
	EFM-192A	Breast	0.029	0.054	0.027	0.006	0.041	0.002	0.051	0.006	0.062	0	0.086
	EVSA-T	Breast	0.039	0.173	0.043	0.026	0.043	0	0.029	0.016	0.054	0	0.084
	HCC1143	Breast	0.044	0.06	0.047	0.042	0.067	0.019	0.052	0.028	0.102	0.004	0.124
	HCC1187	Breast	0.059	0.144	0.042	0.025	0.044	0.006	0.053	0.022	0.077	0.008	0.133
	HCC1395	Breast	0.034	0.06	0.047	0.016	0.036	0.01	0.045	0.013	0.033	0.006	0.07
	HCC1419	Breast	0.044	0.084	0.061	0.033	0.059	0.004	0.047	0.019	0.052	0	0.123
	HCC1428	Breast	0.02	0.116	0.074	0.009	0.037	0.001	0.029	0.006	0.051	0.002	0.069
	HCC1500	Breast	0.063	0.843	0.206	0.005	0.052	0.007	0.041	0.01	0.03	0	0.081
	HCC1569	Breast	0.048	0.042	0.042	0.025	0.042	0.011	0.04	0.022	0.078	0.002	0.094
	HCC1599	Breast	0.453	0.756	0.594	0.354	0.564	0.011	0.074	0.016	0.12	0.013	0.187
	HCC1806	Breast	0.038	0.117	0.064	0.027	0.061	0.015	0.049	0.043	0.121	0.006	0.126
	HCC1937	Breast	0.137	0.389	0.296	0.082	0.314	0.018	0.085	0.025	0.079	0.005	0.145
	HCC1954	Breast	0.572	0.918	0.619	0.409	0.748	0.559	0.27	0.1	0.207	0.255	0.297
	HCC202	Breast	0.039	0.091	0.035	0.018	0.035	0.017	0.035	0.018	0.038	0	0.087
	HCC2157	Breast	0.054	0.531	0.31	0.009	0.045	0.008	0.049	0.023	0.062	0	0.088
	HCC2218	Breast	0.042	0.23	0.129	0.034	0.052	0.004	0.039	0.027	0.082	0.002	0.111
	HCC70	Breast	0.049	0.506	0.132	0.024	0.055	0.003	0.033	0.028	0.112	0.007	0.113
	HDQ-P1	Breast	0.028	0.053	0.034	0.022	0.053	0.003	0.03	0.018	0.056	0.004	0.093
	Hs-578-T	Breast	0.054	0.084	0.061	0.034	0.056	0.012	0.065	0.011	0.058	0	0.131
	MCF7	Breast	0.035	0.073	0.034	0.026	0.035	0.016	0.041	0.019	0.02	0.01	0.032
	MDA-MB-157	Breast	0.595	0.692	0.42	0.228	0.515	0.016	0.057	0.024	0.047	0.002	0.092
	MDA-MB-231	Breast	0.059	0.815	0.358	0.026	0.025	0.015	0.025	0.019	0.023	0.011	0.037
	MDA-MB-330	Breast	0.241	0.904	0.397	0.044	0.067	0.014	0.053	0.023	0.064	0.004	0.132
	MDA-MB-361	Breast	0.442	0.575	0.181	0.054	0.079	0.009	0.04	0.024	0.05	0.002	0.094
	MDA-MB-415	Breast	0.049	0.535	0.412	0.028	0.061	0.006	0.05	0.014	0.04	0	0.088
	MDA-MB-435	Breast	0.032	0.053	0.023	0.021	0.027	0.016	0.035	0.018	0.025	0.012	0.024
	MDA-MB-453	Breast	0.032	0.16	0.061	0.013	0.059	0.003	0.05	0.013	0.04	0.002	0.098
	MDA-MB-468	Breast	0.031	0.061	0.033	0.026	0.038	0.017	0.036	0.02	0.026	0.011	0.034
	MFM-223	Breast	0.04	0.362	0.064	0.024	0.059	0.01	0.035	0.035	0.089	0.001	0.105
	MRK-nu-1	Breast	0.045	0.152	0.067	0.032	0.071	0.03	0.052	0.026	0.068	0.001	0.12
	OCUB-M	Breast	0.028	0.068	0.038	0.022	0.054	0.006	0.044	0.03	0.072	0.009	0.094
	T47D	Breast	0.029	0.295	0.184	0.022	0.044	0.015	0.024	0.018	0.024	0.011	0.026
	UACC-893	Breast	0.054	0.306	0.182	0.029	0.057	0.004	0.056	0.028	0.081	0.023	0.104
	YMB-1-E	Breast	0.046	0.136	0.054	0.033	0.054	0.002	0.046	0.015	0.066	0.007	0.099
	ZR-75-30	Breast	0.055	0.583	0.167	0.036	0.096	0.008	0.044	0.023	0.099	0	0.092
	42-MG-BA	CentralNervousSystem	0.031	0.251	0.088	0.02	0.041	0.006	0.055	0.007	0.046	0.001	0.085
	8-MG-BA	CentralNervousSystem	0.031	0.05	0.028	0	0.054	0.006	0.037	0.01	0.051	0	0.099
	A172	CentralNervousSystem	0.064	0.241	0.185	0.034	0.061	0.014	0.058	0.02	0.09	0	0.121
	ACN	CentralNervousSystem	0.056	0.085	0.053	0.036	0.07	0.032	0.064	0.03	0.054	0.011	0.127
	AM-38	CentralNervousSystem	0.052	0.123	0.077	0.032	0.058	0.005	0.071	0.029	0.115	0.005	0.102
	BE2-M17	CentralNervousSystem	0.039	0.077	0.04	0.024	0.058	0	0.052	0.012	0.054	0.005	0.132
	Becker	CentralNervousSystem	0.029	0.058	0.067	0.026	0.048	0.012	0.044	0.007	0.048	0	0.096
	CAS-1	CentralNervousSystem	0.049	0.066	0.056	0.01	0.061	0.006	0.03	0.016	0.049	0.002	0.111
	CCF-STTG1	CentralNervousSystem	0.045	0.129	0.083	0.037	0.061	0.021	0.051	0.031	0.063	0	0.103
	CHP-126	CentralNervousSystem	0.06	0.188	0.057	0.029	0.066	0.013	0.047	0.042	0.092	0.003	0.098
	CHP-134	CentralNervousSystem	0.047	0.191	0.062	0.033	0.059	0.008	0.049	0.021	0.057	0.001	0.106
	CHP-212	CentralNervousSystem	0.08	0.401	0.162	0.041	0.069	0.012	0.064	0.019	0.076	0.011	0.129
	D-245MG	CentralNervousSystem	0.075	0.125	0.072	0.046	0.065	0.015	0.065	0.062	0.08	0.002	0.139
	D-247MG	CentralNervousSystem	0.04	0.085	0.06	0.028	0.049	0.006	0.041	0.013	0.061	0	0.112
	D-263MG	CentralNervousSystem	0.059	0.129	0.157	0.038	0.053	0.009	0.049	0.027	0.047	0.002	0.094
	D-283MED	CentralNervousSystem	0.288	0.493	0.313	0.292	0.34	0.046	0.095	0.023	0.104	0.009	0.121
	D-336MG	CentralNervousSystem	0.059	0.096	0.069	0.04	0.057	0.007	0.045	0.023	0.098	0.015	0.12
	D-392MG	CentralNervousSystem	0.047	0.073	0.041	0.031	0.05	0.011	0.055	0.017	0.082	0.002	0.088
	D-423MG	CentralNervousSystem	0.054	0.123	0.04	0.03	0.055	0	0.06	0.011	0.07	0.004	0.122
	D-502MG	CentralNervousSystem	0.057	0.068	0.062	0.03	0.057	0.01	0.062	0.031	0.097	0.009	0.099
	D-542MG	CentralNervousSystem	0.04	0.11	0.063	0.028	0.058	0.008	0.058	0.017	0.052	0.003	0.109
	D-566MG	CentralNervousSystem	0.1	0.126	0.059	0.031	0.062	0.019	0.068	0.027	0.071	0.003	0.13
	Daoy	CentralNervousSystem	0.041	0.093	0.05	0.044	0.042	0.006	0.059	0.014	0.051	0.005	0.113
	DBTRG-05MG	CentralNervousSystem	0.073	0.097	0.059	0.027	0.066	0.01	0.064	0.032	0.05	0.009	0.129
	DK-MG	CentralNervousSystem	0.087	0.235	0.095	0.032	0.044	0.006	0.059	0.031	0.048	0.004	0.114
	GAMG	CentralNervousSystem	0.038	0.139	0.218	0.026	0.055	0.007	0.046	0.013	0.052	0.001	0.118
	GB-1	CentralNervousSystem	0.053	0.382	0.276	0.03	0.057	0.001	0.052	0.017	0.044	0.001	0.103
	GI-1	CentralNervousSystem	0.224	0.399	0.218	0.159	0.307	0.022	0.075	0.026	0.209	0.068	0.258
	GI-ME-N	CentralNervousSystem	0.058	0.313	0.129	0.033	0.088	0.027	0.063	0.043	0.067	0.009	0.139
	GMS-10	CentralNervousSystem	0.058	0.098	0.051	0.037	0.064	0.006	0.056	0.01	0.088	0.008	0.123
	GOTO	CentralNervousSystem	0.051	0.092	0.06	0.036	0.061	0.016	0.055	0.014	0.06	0.003	0.105
	H4	CentralNervousSystem	0.105	0.371	0.223	0.022	0.05	0.007	0.052	0.012	0.046	0.002	0.116
	Hs-683	CentralNervousSystem	0.066	0.104	0.047	0.025	0.058	0.012	0.062	0.009	0.042	0.001	0.144
	IMR-5	CentralNervousSystem	0.054	0.13	0.075	0.027	0.059	0.008	0.051	0.026	0.089	0.01	0.115
	KALS-1	CentralNervousSystem	0.043	0.091	0.064	0.026	0.059	0.012	0.064	0.017	0.067	0.005	0.108
	KELLY	CentralNervousSystem	0.042	0.101	0.067	0.027	0.058	0.009	0.057	0.014	0.116	0.005	0.126
	KINGS-1	CentralNervousSystem	0.07	0.138	0.101	0.029	0.081	0.008	0.063	0.011	0.086	0.008	0.116
	KNS-42	CentralNervousSystem	0.061	0.326	0.132	0.035	0.076	0.005	0.056	0.011	0.064	0.003	0.123
	KNS-81-FD	CentralNervousSystem	0.042	0.253	0.108	0.026	0.069	0.007	0.056	0.026	0.079	0	0.11
	KP-N-RT-BM-1	CentralNervousSystem	0.038	0.321	0.049	0.012	0.051	0.006	0.034	0.018	0.039	0	0.087
	KP-N-YN	CentralNervousSystem	0.056	0.102	0.06	0.028	0.056	0.014	0.047	0.026	0.049	0.002	0.104
	KP-N-YS	CentralNervousSystem	0.04	0.1	0.06	0.032	0.05	0.009	0.057	0.017	0.101	0.004	0.117
	KS-1	CentralNervousSystem	0.033	0.116	0.045	0.027	0.06	0.003	0.05	0.015	0.068	0.004	0.121
	LAN-6	CentralNervousSystem	0.038	0.072	0.05	0.019	0.047	0.006	0.049	0.016	0.079	0.006	0.114
	LN-229	CentralNervousSystem	0.021	0.094	0.049	0.02	0.051	0.01	0.066	0.003	0.059	0.004	0.109
	LN-405	CentralNervousSystem	0.055	0.132	0.056	0.021	0.061	0.006	0.053	0.014	0.044	0.006	0.13
	LNZTA3WT4	CentralNervousSystem	0.035	0.085	0.043	0.036	0.06	0.019	0.047	0.036	0.06	0.003	0.099
	M059J	CentralNervousSystem	0.047	0.116	0.057	0.023	0.052	0.002	0.057	0.021	0.038	0.004	0.084
	M059K	CentralNervousSystem	0.042	0.063	0.052	0.022	0.053	0.003	0.04	0.013	0.053	0.002	0.123
	MC-IXC	CentralNervousSystem	0.043	0.111	0.068	0.036	0.065	0.013	0.06	0.021	0.045	0.005	0.122
	MHH-NB-11	CentralNervousSystem	0.061	0.228	0.088	0.03	0.054	0.003	0.066	0.031	0.053	0.007	0.136
	MOG-G-CCM	CentralNervousSystem	0.035	0.086	0.068	0.022	0.056	0.009	0.047	0.023	0.05	0.003	0.094
	MOG-G-UVW	CentralNervousSystem	0.05	0.36	0.089	0.037	0.067	0.007	0.058	0.027	0.048	0.001	0.138
	NB1	CentralNervousSystem	0.065	0.081	0.064	0.048	0.069	0.02	0.063	0.028	0.055	0.005	0.125
	NB10	CentralNervousSystem	0.04	0.075	0.044	0.019	0.053	0.004	0.057	0.027	0.105	0.005	0.118
	NB12	CentralNervousSystem	0.042	0.215	0.067	0.021	0.127	0.024	0.061	0.028	0.045	0.005	0.136
	NB13	CentralNervousSystem	0.046	0.097	0.047	0.033	0.052	0.011	0.065	0.027	0.074	0.005	0.15
	NB14	CentralNervousSystem	0.055	0.077	0.053	0.023	0.056	0.008	0.044	0.03	0.128	0.014	0.115
	NB17	CentralNervousSystem	0.061	0.117	0.06	0.012	0.073	0.027	0.037	0.023	0.075	0.011	0.119
	NB4	CentralNervousSystem	0.05	0.108	0.074	0.02	0.05	0.001	0.061	0.024	0.063	0.003	0.105
	NB5	CentralNervousSystem	0.044	0.063	0.054	0.039	0.062	0.012	0.065	0.03	0.119	0.014	0.142
	NB6	CentralNervousSystem	0.028	0.071	0.052	0.019	0.045	0.012	0.051	0.018	0.057	0.002	0.116
	NB69	CentralNervousSystem	0.036	0.079	0.045	0.032	0.056	0.006	0.052	0.02	0.049	0.011	0.104
	NB7	CentralNervousSystem	0.044	0.052	0.042	0.037	0.05	0.015	0.056	0.024	0.078	0.009	0.139
	NBsusSR	CentralNervousSystem	0.061	0.111	0.056	0.041	0.075	0.002	0.049	0.02	0.047	0.005	0.126
	NH-12	CentralNervousSystem	0.036	0.102	0.048	0.03	0.051	0.012	0.049	0.024	0.038	0.002	0.099
	NMC-G1	CentralNervousSystem	0.058	0.098	0.054	0.014	0.063	0.001	0.044	0.029	0.054	0	0.092
	no-10	CentralNervousSystem	0.021	0.349	0.057	0.022	0.05	0.007	0.046	0.026	0.082	0.001	0.106
	no-11	CentralNervousSystem	0.066	0.101	0.056	0.024	0.051	0.001	0.051	0.013	0.045	0	0.094
	ONS-76	CentralNervousSystem	0.029	0.078	0.036	0.018	0.047	0.006	0.033	0.008	0.037	0	0.1
	PFSK-1	CentralNervousSystem	0.059	0.161	0.115	0.021	0.085	0.009	0.048	0.024	0.047	0.002	0.12
	SF126	CentralNervousSystem	0.122	0.413	0.212	0.04	0.066	0.018	0.05	0.038	0.064	0.006	0.119
	SF268	CentralNervousSystem	0.064	0.42	0.134	0.048	0.06	0.023	0.068	0.025	0.085	0.006	0.134
	SF295	CentralNervousSystem	0.036	0.119	0.032	0.032	0.03	0.02	0.029	0.022	0.021	0.011	0.026
	SF539	CentralNervousSystem	0.044	0.224	0.077	0.035	0.081	0.014	0.071	0.018	0.088	0.005	0.138
	SIMA	CentralNervousSystem	0.105	0.17	0.095	0.02	0.051	0.003	0.037	0.006	0.044	0.003	0.078
	SK-MG-1	CentralNervousSystem	0.054	0.046	0.039	0.038	0.053	0.01	0.046	0.014	0.047	0	0.096
	SK-N-DZ	CentralNervousSystem	0.059	0.085	0.052	0.029	0.053	0.01	0.054	0.017	0.078	0.004	0.135
	SK-N-SH	CentralNervousSystem	0.044	0.078	0.05	0.032	0.053	0.007	0.053	0.016	0.042	0.002	0.113
	SNB-19	CEntralNervousSystem	0.034	0.175	0.046	0.02	0.035	0.014	0.037	0.018	0.022	0.011	0.023
	SNB75	CentralNervousSystem	0.108	0.129	0.063	0.03	0.064	0.013	0.063	0.017	0.08	0.016	0.114
	SW1088	CentralNervousSystem	0.151	0.064	0.054	0.021	0.045	0.019	0.066	0.02	0.046	0.003	0.11
	SW1783	CentralNervousSystem	0.051	0.146	0.057	0.025	0.065	0.011	0.065	0.013	0.05	0.011	0.13
	TGW	CentralNervousSystem	0.044	0.121	0.079	0.034	0.072	0.009	0.053	0.021	0.049	0	0.116
	U-118-MG	CentralNervousSystem	0.035	0.09	0.049	0.025	0.064	0.009	0.067	0.024	0.05	0.004	0.121
	U-87-MG	CentralNervousSystem	0.063	0.096	0.078	0.029	0.069	0.011	0.071	0.034	0.09	0.003	0.136
	U251	CentralNervousSystem	0.034	0.11	0.066	0.031	0.054	0.009	0.053	0.016	0.049	0.009	0.081
	YH-13	CentralNervousSystem	0.08	0.589	0.352	0.025	0.066	0.006	0.045	0.019	0.088	0.007	0.113
	YKG-1	CentralNervousSystem	0.045	0.106	0.068	0.034	0.063	0.009	0.056	0.013	0.069	0.002	0.117
	BOKU	Cervix	0.086	0.14	0.088	0.028	0.061	0.026	0.066	0.034	0.065	0	0.132
	C-33-A	Cervix	0.057	0.133	0.081	0.035	0.084	0.023	0.06	0.03	0.133	0.011	0.126
	C-4-I	Cervix	0.05	0.124	0.09	0.041	0.059	0.031	0.068	0.031	0.061	0.006	0.127
	Ca-Ski	Cervix	0.188	0.362	0.263	0.045	0.072	0.016	0.066	0.062	0.07	0.007	0.14
	DoTc2-4510	Cervix	0.044	0.107	0.049	0.047	0.065	0.023	0.078	0.03	0.043	0.004	0.128
	HeLa	Cervix	0.039	0.074	0.042	0.035	0.073	0.026	0.052	0.031	0.059	0.011	0.144
	HT-3	Cervix	0.61	0.791	0.459	0.046	0.067	0.022	0.06	0.029	0.056	0.004	0.13
	ME-180	Cervix	0.054	0.143	0.061	0.027	0.074	0.02	0.068	0.045	0.095	0.015	0.133
	MS751	Cervix	0.049	0.165	0.063	0.024	0.063	0.029	0.061	0.035	0.102	0.01	0.131
	OMC-1	Cervix	0.044	0.065	0.058	0.029	0.062	0.008	0.054	0.034	0.074	0.006	0.12
	SiHa	Cervix	0.374	0.661	0.208	0.029	0.072	0.025	0.061	0.033	0.093	0.005	0.129
	SISO	Cervix	0.054	0.078	0.043	0.023	0.066	0.019	0.066	0.023	0.062	0.004	0.132
	SKG-IIIa	Cervix	0.047	0.372	0.078	0.042	0.06	0.023	0.055	0.026	0.049	0.006	0.124
	SW756	Cervix	0.076	0.111	0.096	0.034	0.064	0.007	0.048	0.018	0.056	0.001	0.106
	TC-YIK	Cervix	0.053	0.099	0.06	0.044	0.056	0.02	0.062	0.027	0.075	0.005	0.135
	COLO-684	Endometrium	0.056	0.089	0.055	0.022	0.046	0.012	0.048	0.038	0.06	0.004	0.096
	EN	Endometrium	0.055	0.114	0.052	0.047	0.064	0.027	0.052	0.034	0.109	0.009	0.138
	ESS-1	Endometrium	0.045	0.098	0.05	0.017	0.057	0.006	0.05	0.015	0.04	0.001	0.086
	HEC-1	Endometrium	0.912	0.94	0.928	0.927	0.947	0.99	0.894	0.972	0.893	0.998	0.937
	Ishikawa	Endometrium	0.093	0.453	0.174	0.025	0.089	0.013	0.057	0.023	0.056	0	0.133
	KLE	Endometrium	0.037	0.072	0.035	0.032	0.052	0.011	0.034	0.018	0.065	0.007	0.106
	MFE-280	Endometrium	0.127	0.908	0.674	0.033	0.061	0.012	0.038	0.033	0.1	0.006	0.11
	MFE-296	Endometrium	0.083	0.547	0.244	0.04	0.081	0.014	0.046	0.018	0.048	0.016	0.114
	MFE-319	Endometrium	0.543	0.552	0.477	0.513	0.53	0.537	0.514	0.472	0.414	0.464	0.544
	RL95-2	Endometrium	0.889	0.954	0.86	0.585	0.893	0.99	0.84	0.859	0.84	0.998	0.95
	SNG-M	Endometrium	0.314	0.575	0.366	0.031	0.064	0.017	0.059	0.018	0.061	0	0.133
	TOV-112D	Endometrium	0.4	0.671	0.454	0.372	0.521	0.129	0.18	0.055	0.153	0.147	0.301
	COLO-680N	Esophagus	0.058	0.081	0.049	0.011	0.055	0.001	0.055	0.013	0.039	0	0.083
	EC-GI-10	Esophagus	0.312	0.938	0.451	0.017	0.131	0.005	0.043	0.008	0.029	0	0.077
	ESO26	Esophagus	0.071	0.409	0.132	0.026	0.064	0.035	0.061	0.029	0.056	0	0.119
	ESO51	Esophagus	0.622	0.89	0.418	0.318	0.805	1	0.89	0.828	0.598	1	0.951
	FLO-1	Esophagus	0.136	0.161	0.087	0.023	0.07	0.027	0.046	0.027	0.058	0.006	0.12
	HCE-4	Esophagus	0.057	0.089	0.07	0.023	0.053	0.015	0.046	0.013	0.043	0	0.088
	HCE-7	Esophagus	0.064	0.33	0.178	0.039	0.059	0.013	0.052	0.013	0.05	0.003	0.112
	KYAE-1	Esophagus	0.065	0.073	0.074	0.049	0.066	0.014	0.048	0.021	0.041	0.006	0.124
	KYSE-140	Esophagus	0.245	0.074	0.033	0.001	0.044	0	0.035	0.006	0.033	0	0.079
	KYSE-150	Esophagus	0.028	0.153	0.052	0	0.052	0.004	0.051	0.014	0.031	0	0.07
	KYSE-180	Esophagus	0.033	0.096	0.033	0.021	0.041	0.007	0.056	0.023	0.061	0.001	0.097
	KYSE-220	Esophagus	0.058	0.425	0.106	0.018	0.047	0	0.04	0.027	0.046	0	0.093
	KYSE-270	Esophagus	0.025	0.043	0.03	0.017	0.032	0.002	0.037	0.01	0.038	0	0.072
	KYSE-410	Esophagus	0.21	0.329	0.105	0.004	0.042	0	0.03	0	0.04	0	0.086
	KYSE-450	Esophagus	0.054	0.301	0.077	0.015	0.048	0.008	0.042	0.002	0.04	0	0.074
	KYSE-50	Esophagus	0.041	0.362	0.161	0.013	0.058	0.01	0.047	0.013	0.043	0.003	0.095
	KYSE-510	Esophagus	0.072	0.384	0.131	0.027	0.048	0.012	0.03	0.011	0.039	0.001	0.088
	KYSE-520	Esophagus	0.054	0.103	0.046	0.016	0.05	0.004	0.044	0.013	0.041	0.01	0.08
	KYSE-70	Esophagus	0.183	0.501	0.192	0.026	0.047	0.004	0.039	0.007	0.03	0	0.091
	OACM5-1	Esophagus	0.068	0.074	0.044	0.025	0.069	0.024	0.067	0.034	0.071	0.01	0.117
	OACp4C	Esophagus	0.051	0.103	0.078	0.028	0.062	0.01	0.06	0.018	0.047	0.001	0.117
	OE19	Esophagus	0.048	0.441	0.11	0.035	0.056	0.009	0.051	0.011	0.043	0	0.092
	OE21	Esophagus	0.039	0.36	0.299	0.032	0.048	0.008	0.047	0.012	0.036	0.001	0.095
	OE33	Esophagus	0.045	0.124	0.066	0.012	0.044	0.011	0.046	0.019	0.045	0.001	0.097
	SK-GT-4	Esophagus	0.065	0.129	0.066	0.036	0.052	0.01	0.049	0.016	0.048	0.001	0.104
	T-T	Esophagus	0.05	0.131	0.063	0.029	0.063	0.014	0.06	0.014	0.052	0	0.117
	TE-1	Esophagus	0.011	0.017	0.019	0.003	0.042	0.001	0.033	0.013	0.042	0	0.07
	TE-10	Esophagus	0.036	0.057	0.052	0.017	0.04	0	0.04	0.006	0.04	0	0.074
	TE-11	Esophagus	0.033	0.266	0.079	0.029	0.06	0	0.042	0.011	0.039	0	0.079
	TE-12	Esophagus	0.046	0.128	0.045	0.028	0.047	0.003	0.059	0.011	0.047	0.008	0.101
	TE-15	Esophagus	0.027	0.062	0.042	0.022	0.041	0	0.051	0.013	0.043	0	0.084
	TE-4	Esophagus	0.068	0.522	0.256	0.034	0.061	0.013	0.059	0.027	0.092	0.008	0.141
	TE-5	Esophagus	0.056	0.608	0.256	0.033	0.047	0	0.046	0.006	0.038	0	0.076
	TE-6	Esophagus	0.061	0.133	0.036	0.025	0.045	0.005	0.034	0.003	0.046	0	0.08
	TE-8	Esophagus	0.025	0.043	0.038	0.024	0.055	0.005	0.044	0.018	0.042	0	0.084
	TE-9	Esophagus	0.08	0.891	0.274	0.025	0.049	0.011	0.04	0.028	0.041	0.003	0.091
	697	HaematopoieticandLymphoid	0.52	0.921	0.66	0.463	0.503	0.013	0.052	0.02	0.052	0.009	0.121
	A253	HaematopoieticandLymphoid	0.048	0.29	0.08	0.022	0.045	0.027	0.043	0.028	0.04	0.009	0.093
	A3-KAW	HaematopoieticandLymphoid	0.063	0.078	0.051	0.047	0.081	0.016	0.064	0.049	0.118	0.001	0.136
	A4-Fuk	HaematopoieticandLymphoid	0.167	0.465	0.183	0.543	0.889	0.226	0.296	0.17	0.739	0.996	0.933
	ALL-PO	HaematopoieticandLymphoid	0.364	0.417	0.354	0.353	0.35	0.379	0.307	0.315	0.291	0.336	0.337
	ALL-SIL	HaematopoieticandLymphoid	0.106	0.213	0.083	0.044	0.069	0.015	0.045	0.034	0.055	0.007	0.127
	AMO-1	HaematopoieticandLymphoid	0.22	0.708	0.337	0.102	0.263	0.015	0.053	0.018	0.063	0.002	0.108
	ARH-77	HaematopoieticandLymphoid	0.045	0.084	0.061	0.033	0.068	0.027	0.056	0.019	0.061	0.004	0.117
	ATN-1	HaematopoieticandLymphoid	0.108	0.391	0.147	0.273	0.461	0.443	0.33	0.266	0.416	0.474	0.548
	BALL-1	HaematopoieticandLymphoid	0.12	0.184	0.131	0.35	0.353	0.422	0.434	0.448	0.421	0.422	0.514
	BC-1	HaematopoieticandLymphoid	0.042	0.288	0.103	0.035	0.057	0.015	0.054	0.031	0.068	0.007	0.117
	BC-3	HaematopoieticandLymphoid	0.025	0.121	0.087	0.035	0.054	0.012	0.076	0.027	0.081	0.008	0.131
	BE-13	HaematopoieticandLymphoid	0.432	0.506	0.486	0.423	0.477	0.236	0.247	0.06	0.308	0.202	0.31
	BL-41	HaematopoieticandLymphoid	0.075	0.169	0.163	0.033	0.114	0.015	0.073	0.029	0.072	0.039	0.175
	BONNA-12	HaematopoieticandLymphoid	0.03	0.045	0.029	0.051	0.044	0.004	0.053	0.011	0.058	0	0.106
	BV-173	HaematopoieticandLymphoid	0.429	0.462	0.173	0.031	0.082	0.034	0.094	0.051	0.268	0.309	0.363
	CA46	HaematopoieticandLymphoid	0.337	0.463	0.373	0.087	0.135	0.049	0.129	0.068	0.265	0.427	0.433
	CCRF-CEM	HaematopoieticandLymphoid	0.042	0.126	0.065	0.035	0.058	0.016	0.049	0.025	0.05	0.009	0.078
	CESS	HaematopoieticandLymphoid	0.036	0.304	0.094	0.027	0.053	0.016	0.057	0.034	0.057	0.007	0.126
	CML-T1	HaematopoieticandLymphoid	0.055	0.416	0.141	0.031	0.064	0.022	0.063	0.014	0.052	0	0.119
	CRO-AP2	HaematopoieticandLymphoid	0.076	0.136	0.076	0.053	0.132	0.591	0.464	0.179	0.462	0.475	0.573
	CTB-1	HaematopoieticandLymphoid	0.503	0.93	0.914	0.335	0.537	0.516	0.486	0.404	0.383	0.406	0.494
	CTV-1	HaematopoieticandLymphoid	0.046	0.037	0.038	0.009	0.045	0.001	0.033	0.021	0.06	0	0.075
	Daudi	HaematopoieticandLymphoid	0.046	0.225	0.06	0.021	0.057	0.028	0.043	0.049	0.041	0	0.1
	DB	HaematopoieticandLymphoid	0.045	0.115	0.053	0.033	0.065	0.013	0.056	0.03	0.089	0.003	0.118
	DEL	HaematopoieticandLymphoid	0.04	0.089	0.037	0.019	0.05	0.01	0.043	0.027	0.059	0.005	0.096
	DG-75	HaematopoieticandLymphoid	0.03	0.079	0.08	0.026	0.05	0.004	0.052	0.014	0.05	0.005	0.092
	DND-41	HaematopoieticandLymphoid	0.049	0.107	0.061	0.03	0.063	0.03	0.061	0.02	0.056	0.004	0.113
	DOHH-2	HaematopoieticandLymphoid	0.084	0.49	0.413	0.025	0.066	0.012	0.057	0.04	0.082	0.01	0.138
	EB-3	HaematopoieticandLymphoid	0.051	0.594	0.428	0.027	0.055	0.02	0.049	0.046	0.057	0.003	0.121
	EB2	HaematopoieticandLymphoid	0.034	0.083	0.047	0.031	0.058	0.019	0.056	0.034	0.055	0.004	0.117
	EHEB	HaematopoieticandLymphoid	0.032	0.061	0.045	0.029	0.06	0.002	0.045	0.02	0.057	0	0.123
	EJM	HaematopoieticandLymphoid	0.056	0.175	0.085	0.026	0.065	0.012	0.065	0.02	0.055	0	0.137
	EM-2	HaematopoieticandLymphoid	0.052	0.094	0.06	0.031	0.061	0.019	0.056	0.055	0.087	0.007	0.139
	EoL-1	HaematopoieticandLymphoid	0.062	0.102	0.105	0.032	0.079	0.006	0.053	0.017	0.046	0.013	0.138
	Farage	HaematopoieticandLymphoid	0.052	0.185	0.077	0.026	0.063	0.025	0.054	0.036	0.057	0.002	0.128
	GA-10	HaematopoieticandLymphoid	0.088	0.276	0.151	0.05	0.075	0.024	0.097	0.027	0.126	0.084	0.222
	GR-ST	HaematopoieticandLymphoid	0.225	0.376	0.374	0.338	0.387	0.469	0.202	0.108	0.352	0.396	0.437
	GRANTA-519	HaematopoieticandLymphoid	0.053	0.555	0.228	0.033	0.054	0.007	0.039	0.011	0.051	0.003	0.09
	H3118	HaematopoieticandLymphoid	0.055	0.074	0.057	0.036	0.058	0.006	0.076	0.019	0.057	0.009	0.142
	H9	HaematopoieticandLymphoid	0.045	0.157	0.075	0.025	0.06	0.008	0.052	0.015	0.048	0	0.081
	HAL-01	HaematopoieticandLymphoid	0.227	0.306	0.207	0.243	0.29	0.326	0.22	0.168	0.368	0.491	0.547
	HC-1	HaematopoieticandLymphoid	0.039	0.084	0.068	0.021	0.05	0.012	0.065	0.008	0.05	0.006	0.113
	HD-MY-Z	HaematopoieticandLymphoid	0.042	0.122	0.051	0.032	0.059	0.012	0.041	0.031	0.047	0.002	0.12
	HH	HaematopoieticandLymphoid	0.054	0.133	0.092	0.027	0.052	0.027	0.048	0.047	0.054	0.003	0.127
	HL-60	HaematopoieticandLymphoid	0.04	0.266	0.104	0.028	0.068	0.014	0.036	0.016	0.049	0.012	0.027
	Hs-445	HaematopoieticandLymphoid	0.038	0.07	0.058	0.035	0.065	0.008	0.053	0.02	0.06	0.001	0.132
	HT	HaematopoieticandLymphoid	0.043	0.108	0.083	0.04	0.066	0.016	0.055	0.02	0.057	0.003	0.121
	I-9-2	HaematopoieticandLymphoid	0.037	0.078	0.054	0.021	0.062	0.009	0.034	0.013	0.038	0.002	0.087
	IM-9	HaematopoieticandLymphoid	0.054	0.277	0.247	0.033	0.069	0.022	0.046	0.022	0.047	0.008	0.104
	J-RT3-T3-5	HaematopoieticandLymphoid	0.036	0.068	0.051	0.043	0.048	0.01	0.059	0.024	0.069	0.003	0.104
	JEKO-1	HaematopoieticandLymphoid	0.107	0.138	0.135	0.033	0.071	0.023	0.067	0.03	0.049	0.009	0.136
	JiyoyeP-2003	HaematopoieticandLymphoid	0.038	0.082	0.059	0.028	0.069	0.017	0.058	0.028	0.072	0.009	0.12
	JJN-3	HaematopoieticandLymphoid	0.037	0.047	0.042	0.02	0.048	0.003	0.045	0.021	0.043	0.001	0.099
	JM1	HaematopoieticandLymphoid	0.079	0.555	0.331	0.06	0.141	0.003	0.045	0.01	0.049	0.006	0.162
	JSC-1	HaematopoieticandLymphoid	0.036	0.111	0.184	0.015	0.038	0.01	0.051	0.03	0.054	0.001	0.1
	JURL-MK1	HaematopoieticandLymphoid	0.038	0.062	0.038	0.011	0.043	0.003	0.045	0.015	0.043	0.005	0.111
	JVM-2	HaematopoieticandLymphoid	0.044	0.051	0.046	0.025	0.048	0	0.053	0.018	0.058	0.002	0.091
	JVM-3	HaematopoieticandLymphoid	0.045	0.074	0.057	0.03	0.05	0.002	0.058	0.013	0.078	0.003	0.117
	K-562	HaematopoieticandLymphoid	0.036	0.069	0.04	0.03	0.05	0.018	0.047	0.017	0.042	0.006	0.079
	K052	HaematopoieticandLymphoid	0.365	0.542	0.238	0.532	0.559	0.411	0.208	0.045	0.245	0.496	0.544
	KARPAS-1106P	HaematopoieticandLymphoid	0.056	0.204	0.105	0.042	0.062	0.013	0.053	0.021	0.047	0.004	0.129
	KARPAS-231	HaematopoieticandLymphoid	0.086	0.302	0.167	0.067	0.109	0.025	0.07	0.027	0.194	0.182	0.276
	KARPAS-299	HaematopoieticandLymphoid	0.092	0.518	0.208	0.042	0.078	0.016	0.066	0.018	0.078	0.046	0.174
	KARPAS-422	HaematopoieticandLymphoid	0.047	0.394	0.113	0.026	0.061	0.006	0.048	0.013	0.046	0.004	0.117
	KARPAS-45	HaematopoieticandLymphoid	0.138	0.186	0.093	0.023	0.066	0.01	0.05	0.017	0.036	0.002	0.082
	KARPAS-620	HaematopoieticandLymphoid	0.034	0.068	0.074	0.027	0.053	0.006	0.051	0.005	0.071	0.003	0.094
	KASUMI-1	HaematopoieticandLymphoid	0.917	0.965	0.924	0.931	0.943	0.779	0.648	0.408	0.43	0.433	0.566
	KCL-22	HaematopoieticandLymphoid	0.055	0.305	0.134	0.033	0.074	0.008	0.05	0.011	0.052	0	0.1
	KE-37	HaematopoieticandLymphoid	0.04	0.082	0.058	0.023	0.049	0.009	0.037	0.017	0.044	0	0.096
	KG-1	HaematopoieticandLymphoid	0.185	0.406	0.229	0.213	0.351	0.017	0.083	0.022	0.095	0.041	0.174
	KM-H2	HaematopoieticandLymphoid	0.274	0.44	0.197	0.269	0.403	0.523	0.419	0.409	0.399	0.432	0.511
	KMOE-2	HaematopoieticandLymphoid	0.913	0.939	0.849	0.578	0.906	0.984	0.787	0.886	0.854	0.991	0.933
	KMS-12-BM	HaematopoieticandLymphoid	0.044	0.098	0.056	0.028	0.055	0.006	0.037	0.016	0.045	0.006	0.122
	KO52	HaematopoieticandLymphoid	0.357	0.565	0.271	0.561	0.535	0.425	0.189	0.055	0.256	0.446	0.543
	KOPN-8	HaematopoieticandLymphoid	0.043	0.107	0.163	0.03	0.055	0.016	0.057	0.031	0.047	0.004	0.102
	KU812	HaematopoieticandLymphoid	0.029	0.051	0.039	0.03	0.047	0.008	0.048	0.017	0.051	0.001	0.117
	KY821	HaematopoieticandLymphoid	0.032	0.066	0.039	0.013	0.048	0.006	0.051	0.013	0.044	0	0.109
	L-1236	HaematopoieticandLymphoid	0.05	0.21	0.112	0.032	0.048	0.014	0.049	0.02	0.06	0.003	0.096
	L-363	HaematopoieticandLymphoid	0.03	0.108	0.073	0.025	0.046	0.007	0.042	0.012	0.048	0.005	0.078
	L-428	HaematopoieticandLymphoid	0.031	0.062	0.07	0.036	0.057	0.014	0.043	0.02	0.035	0.001	0.089
	L-540	HaematopoieticandLymphoid	0.025	0.112	0.068	0.021	0.043	0.007	0.04	0.019	0.043	0	0.089
	LAMA-84	HaematopoieticandLymphoid	0.118	0.16	0.143	0.04	0.084	0.011	0.035	0.01	0.062	0.006	0.108
	LC4-1	HaematopoieticandLymphoid	0.091	0.128	0.099	0.032	0.062	0.007	0.025	0.009	0.035	0	0.072
	LOUCY	HaematopoieticandLymphoid	0.019	0.202	0.073	0	0.042	0.006	0.042	0.011	0.061	0	0.058
	MC-CAR	HaematopoieticandLymphoid	0.04	0.575	0.509	0.022	0.062	0.017	0.045	0.024	0.047	0.001	0.13
	MC116	HaematopoieticandLymphoid	0.017	0.092	0.102	0.024	0.05	0.007	0.033	0.016	0.04	0.001	0.092
	ME-1	HaematopoieticandLymphoid	0.071	0.51	0.16	0.023	0.091	0.011	0.04	0.011	0.057	0.001	0.094
	MEC-1	HaematopoieticandLymphoid	0.059	0.096	0.062	0.028	0.059	0.012	0.055	0.028	0.052	0.004	0.116
	MEC-2	HaematopoieticandLymphoid	0.045	0.092	0.087	0.031	0.059	0.013	0.047	0.017	0.05	0.002	0.107
	MEG-01	HaematopoieticandLymphoid	0.032	0.076	0.04	0.024	0.048	0.005	0.039	0.004	0.051	0.001	0.066
	MHH-CALL-2	HaematopoieticandLymphoid	0.039	0.104	0.079	0.031	0.061	0.01	0.057	0.01	0.052	0.004	0.107
	MHH-CALL-4	HaematopoieticandLymphoid	0.072	0.185	0.141	0.055	0.076	0.022	0.078	0.035	0.089	0.077	0.206
	MHH-PREB-1	HaematopoieticandLymphoid	0.06	0.444	0.143	0.026	0.06	0.012	0.027	0.029	0.034	0.001	0.067
	ML-2	HaematopoieticandLymphoid	0.048	0.105	0.059	0.018	0.042	0.004	0.045	0.009	0.048	0	0.11
	MLMA	HaematopoieticandLymphoid	0.048	0.079	0.057	0.028	0.062	0.015	0.058	0.021	0.049	0	0.123
	MM1S	HaematopoieticandLymphoid	0.055	0.085	0.077	0.043	0.073	0.008	0.055	0.014	0.049	0.004	0.13
	MN-60	HaematopoieticandLymphoid	0.032	0.067	0.05	0.027	0.044	0.012	0.03	0.036	0.095	0.001	0.131
	Mo	HaematopoieticandLymphoid	0.032	0.097	0.056	0.029	0.063	0.026	0.053	0.043	0.046	0.006	0.102
	Mo-T	HaematopoieticandLymphoid	0.046	0.065	0.046	0.014	0.061	0.011	0.058	0.015	0.06	0.005	0.106
	MOLM-13	HaematopoieticandLymphoid	0.047	0.06	0.058	0.019	0.054	0.012	0.039	0.025	0.056	0.003	0.084
	MOLP-8	HaematopoieticandLymphoid	0.051	0.105	0.063	0.035	0.072	0.022	0.054	0.023	0.067	0.044	0.124
	MOLT-13	HaematopoieticandLymphoid	0.057	0.13	0.077	0.02	0.066	0.009	0.042	0.011	0.041	0.001	0.085
	MOLT-4	HaematopoieticandLymphoid	0.02	0.06	0.03	0.022	0.03	0.015	0.036	0.018	0.023	0.012	0.026
	MONO-MAC-1	HaematopoieticandLymphoid	0.034	0.06	0.047	0.02	0.047	0.016	0.044	0.022	0.056	0.003	0.083
	MONO-MAC-6	HaematopoieticandLymphoid	0.04	0.073	0.042	0.031	0.051	0.012	0.047	0.033	0.076	0.006	0.085
	MV-4-11	HaematopoieticandLymphoid	0.028	0.339	0.109	0.008	0.051	0.007	0.042	0.023	0.075	0	0.121
	MY-M12	HaematopoieticandLymphoid	0.614	0.919	0.382	0.312	0.446	0.458	0.202	0.106	0.379	0.475	0.526
	NALM-6	HaematopoieticandLymphoid	0.554	0.859	0.718	0.604	0.582	0.618	0.61	0.552	0.474	0.537	0.59
	NAMALWA	HaematopoieticandLymphoid	0.037	0.175	0.169	0.03	0.06	0.029	0.057	0.034	0.052	0	0.08
	NCI-H929	HaematopoieticandLymphoid	0.049	0.477	0.23	0.029	0.058	0.01	0.051	0.012	0.044	0	0.108
	NK-92MI	HaematopoieticandLymphoid	0.043	0.104	0.058	0.043	0.06	0.003	0.061	0.01	0.064	0.004	0.115
	NKM-1	HaematopoieticandLymphoid	0.057	0.066	0.064	0.018	0.051	0.007	0.047	0.025	0.065	0.004	0.096
	NOMO-1	HaematopoieticandLymphoid	0.034	0.095	0.255	0.035	0.071	0.004	0.045	0.025	0.047	0.004	0.087
	NU-DUL-1	HaematopoieticandLymphoid	0.034	0.111	0.058	0.034	0.057	0	0.061	0.019	0.054	0	0.103
	OCI-AML2	HaematopoieticandLymphoid	0.056	0.088	0.048	0.018	0.042	0.004	0.05	0.016	0.041	0	0.101
	OCI-AML3	HaematopoieticandLymphoid	0.048	0.079	0.033	0.022	0.031	0.003	0.052	0.019	0.072	0	0.092
	OCI-AML5	HaematopoieticandLymphoid	0.034	0.091	0.167	0.02	0.059	0.007	0.06	0.028	0.08	0.003	0.118
	OCI-LY-19	HaematopoieticandLymphoid	0.104	0.239	0.109	0.275	0.555	0.122	0.189	0.083	0.285	0.537	0.591
	OCI-M1	HaematopoieticandLymphoid	0.046	0.091	0.046	0.032	0.073	0.017	0.057	0.022	0.045	0.01	0.107
	P12-ICHIKAWA	HaematopoieticandLymphoid	0.05	0.517	0.152	0.024	0.052	0.011	0.033	0.014	0.038	0.001	0.073
	P30-OHK	HaematopoieticandLymphoid	0.043	0.132	0.069	0.042	0.068	0.027	0.073	0.032	0.069	0.003	0.134
	P31-FUJ	HaematopoieticandLymphoid	0.043	0.082	0.052	0.021	0.051	0.014	0.048	0.021	0.076	0.002	0.088
	P32-ISH	HaematopoieticandLymphoid	0.037	0.079	0.118	0.029	0.058	0.001	0.059	0.014	0.085	0.001	0.126
	PF-382	HaematopoieticandLymphoid	0.047	0.288	0.111	0.019	0.053	0.01	0.065	0.022	0.04	0	0.117
	PL-21	HaematopoieticandLymphoid	0.079	0.504	0.182	0.03	0.057	0.017	0.042	0.03	0.046	0	0.114
	QIMR-WIL	HaematopoieticandLymphoid	0.041	0.112	0.042	0.023	0.051	0.011	0.035	0.017	0.051	0.006	0.092
	Ramos-2G6-4C10	HaematopoieticandLymphoid	0.04	0.696	0.808	0.019	0.048	0.015	0.051	0.031	0.064	0	0.101
	RC-K8	HaematopoieticandLymphoid	0.875	0.928	0.835	0.497	0.864	0.938	0.834	0.557	0.484	0.806	0.862
	RCH-ACV	HaematopoieticandLymphoid	0.328	0.112	0.12	0.069	0.186	0.022	0.076	0.015	0.063	0.01	0.102
	REH	HaematopoieticandLymphoid	0.031	0.127	0.064	0.03	0.053	0.007	0.042	0.031	0.093	0.006	0.102
	RL	HaematopoieticandLymphoid	0.096	0.119	0.077	0.054	0.085	0.04	0.208	0.082	0.176	0.42	0.414
	ROS-50	HaematopoieticandLymphoid	0.037	0.121	0.057	0.022	0.05	0.024	0.058	0.022	0.058	0.005	0.087
	RPMI-6666	HaematopoieticandLymphoid	0.043	0.172	0.082	0.038	0.062	0.022	0.059	0.023	0.063	0.008	0.138
	RPMI-8226	HaematopoieticandLymphoid	0.027	0.056	0.028	0.023	0.037	0.017	0.037	0.02	0.018	0.011	0.027
	RPMI-8402	HaematopoieticandLymphoid	0.045	0.108	0.086	0.028	0.06	0.008	0.041	0.018	0.031	0.002	0.077
	RPMI-8866	HaematopoieticandLymphoid	0.023	0.087	0.041	0.012	0.044	0.008	0.065	0.021	0.085	0	0.079
	RS4-11	HaematopoieticandLymphoid	0.038	0.546	0.206	0.027	0.056	0.006	0.047	0.024	0.071	0.002	0.102
	SCC-3	HaematopoieticandLymphoid	0.05	0.162	0.066	0.022	0.063	0.021	0.048	0.044	0.088	0.006	0.121
	Sci-1	HaematopoieticandLymphoid	0.047	0.111	0.096	0.059	0.076	0.018	0.072	0.034	0.085	0	0.129
	SIG-M5	HaematopoieticandLymphoid	0.061	0.071	0.063	0.038	0.059	0.029	0.053	0.036	0.07	0	0.107
	SK-MM-2	HaematopoieticandLymphoid	0.035	0.051	0.053	0.024	0.051	0.003	0.051	0.016	0.084	0.004	0.105
	SKM-1	HaematopoieticandLymphoid	0.037	0.092	0.067	0.026	0.05	0.004	0.035	0.024	0.045	0	0.102
	SLVL	HaematopoieticandLymphoid	0.055	0.682	0.213	0.032	0.065	0.01	0.063	0.01	0.052	0.003	0.11
	SR	HaematopoieticandLymphoid	0.054	0.724	0.318	0.035	0.046	0.014	0.04	0.016	0.034	0.006	0.049
	ST486	HaematopoieticandLymphoid	0.049	0.167	0.145	0.022	0.051	0.014	0.045	0.026	0.128	0.189	0.33
	SU-DHL-1	HaematopoieticandLymphoid	0.486	0.683	0.553	0.236	0.548	0.665	0.477	0.479	0.519	0.54	0.61
	SU-DHL-10	HaematopoieticandLymphoid	0.036	0.09	0.07	0.041	0.055	0.01	0.046	0.014	0.055	0.003	0.118
	SU-DHL-16	HaematopoieticandLymphoid	0.033	0.078	0.074	0.016	0.05	0.007	0.047	0.024	0.082	0.002	0.103
	SU-DHL-4	HaematopoieticandLymphoid	0.04	0.297	0.144	0.018	0.042	0.006	0.057	0.019	0.046	0.002	0.099
	SU-DHL-5	HaematopoieticandLymphoid	0.042	0.139	0.102	0.019	0.056	0.02	0.045	0.022	0.061	0.008	0.132
	SU-DHL-6	HaematopoieticandLymphoid	0.036	0.118	0.086	0.041	0.068	0.034	0.055	0.033	0.083	0.009	0.119
	SU-DHL-8	HaematopoieticandLymphoid	0.044	0.113	0.28	0.042	0.052	0.012	0.045	0.031	0.052	0.006	0.131
	SUP-B15	HaematopoieticandLymphoid	0.094	0.141	0.12	0.036	0.079	0.021	0.27	0.078	0.426	0.289	0.357
	SUP-B8	HaematopoieticandLymphoid	0.022	0.089	0.113	0.01	0.061	0.004	0.055	0.024	0.087	0.004	0.081
	SUP-HD1	HaematopoieticandLymphoid	0.036	0.069	0.045	0.038	0.066	0.011	0.042	0.014	0.046	0	0.11
	SUP-M2	HaematopoieticandLymphoid	0.053	0.142	0.095	0.052	0.065	0.024	0.057	0.025	0.07	0.006	0.123
	SUP-T1	HaematopoieticandLymphoid	0.05	0.087	0.049	0.025	0.058	0.009	0.033	0.017	0.05	0.004	0.103
	THP-1	HaematopoieticandLymphoid	0.026	0.077	0.078	0.015	0.04	0.008	0.032	0.025	0.068	0.003	0.102
	TK	HaematopoieticandLymphoid	0.034	0.14	0.059	0.026	0.053	0.009	0.042	0.021	0.053	0.004	0.094
	TUR	HaematopoieticandLymphoid	0.059	0.206	0.108	0.028	0.056	0.01	0.048	0.019	0.056	0	0.096
	U-266	HaematopoieticandLymphoid	0.029	0.058	0.034	0.023	0.053	0.004	0.036	0.013	0.049	0.004	0.097
	U-698-M	HaematopoieticandLymphoid	0.194	0.602	0.525	0.176	0.308	0.285	0.184	0.091	0.323	0.414	0.523
	VAL	HaematopoieticandLymphoid	0.042	0.137	0.101	0.051	0.063	0.005	0.055	0.011	0.045	0	0.106
	WIL2-NS	HaematopoieticandLymphoid	0.04	0.1	0.057	0.035	0.063	0.015	0.061	0.016	0.062	0.006	0.121
	WSU-DLCL2	HaematopoieticandLymphoid	0.04	0.095	0.045	0.03	0.038	0.007	0.028	0.024	0.039	0.002	0.098
	WSU-NHL	HaematopoieticandLymphoid	0.032	0.115	0.06	0.016	0.052	0.006	0.045	0.025	0.081	0.002	0.109
	YT	HaematopoieticandLymphoid	0.042	0.419	0.073	0.008	0.051	0.004	0.054	0.009	0.047	0.005	0.096
	769-P	Kidney	0.049	0.101	0.045	0.003	0.048	0.005	0.04	0.009	0.052	0.006	0.091
	786-O	Kidney	0.043	0.105	0.056	0.031	0.05	0.015	0.05	0.027	0.04	0.007	0.092
	A498	Kidney	0.03	0.063	0.029	0.025	0.033	0.014	0.033	0.015	0.027	0.012	0.029
	A704	Kidney	0.055	0.055	0.064	0.029	0.057	0.014	0.042	0.011	0.044	0.005	0.098
	ACHN	Kidney	0.017	0.051	0.019	0.015	0.023	0.01	0.016	0.015	0.027	0.007	0.013
	BB65-RCC	Kidney	0.267	0.371	0.136	0.039	0.061	0.028	0.061	0.037	0.072	0.003	0.128
	BFTC-909	Kidney	0.088	0.087	0.052	0.031	0.047	0.011	0.044	0.026	0.035	0.003	0.09
	CAKI-1	Kidney	0.044	0.192	0.056	0.031	0.05	0.019	0.045	0.026	0.06	0.008	0.072
	CAL-54	Kidney	0.059	0.189	0.076	0.024	0.061	0.003	0.051	0.013	0.041	0.003	0.094
	HA7-RCC	Kidney	0.042	0.134	0.086	0.023	0.061	0.019	0.048	0.037	0.047	0.004	0.109
	KMRC-1	Kidney	0.051	0.068	0.048	0.034	0.059	0.017	0.053	0.02	0.047	0.007	0.108
	KMRC-20	Kidney	0.079	0.08	0.07	0.034	0.064	0.006	0.038	0.01	0.046	0.006	0.098
	LB1047-RCC	Kidney	0.232	0.522	0.329	0.219	0.432	0.012	0.085	0.022	0.054	0.009	0.13
	LB2241-RCC	Kidney	0.037	0.068	0.044	0.028	0.053	0.013	0.032	0.025	0.043	0.008	0.095
	LB996-RCC	Kidney	0.037	0.071	0.039	0.026	0.055	0.01	0.05	0.021	0.041	0	0.093
	NB(TU)1-10	Kidney	0.056	0.165	0.088	0.021	0.066	0.011	0.063	0.016	0.059	0.004	0.112
	NCC010	Kidney	0.045	0.1	0.058	0.038	0.063	0.017	0.049	0.021	0.053	0.007	0.123
	NCC021	Kidney	0.046	0.064	0.038	0.022	0.066	0.012	0.042	0.011	0.057	0.009	0.108
	OS-RC-2	Kidney	0.033	0.085	0.052	0.017	0.058	0.002	0.045	0.003	0.045	0	0.099
	RCC-AB	Kidney	0.051	0.077	0.062	0.028	0.072	0.018	0.059	0.018	0.048	0.001	0.126
	RCC-ER	Kidney	0.04	0.086	0.075	0.025	0.052	0	0.056	0.013	0.048	0	0.1
	RCC-FG2	Kidney	0.034	0.069	0.052	0.03	0.059	0.016	0.052	0.016	0.056	0.002	0.105
	RCC-JW	Kidney	0.04	0.125	0.057	0.04	0.062	0.013	0.037	0.035	0.051	0.004	0.128
	RCC-MF	Kidney	0.061	0.08	0.062	0.034	0.066	0.009	0.048	0.019	0.066	0.004	0.127
	RCC10RGB	Kidney	0.051	0.087	0.06	0.021	0.055	0.01	0.055	0.019	0.066	0.006	0.121
	RXF393	Kidney	0.034	0.068	0.041	0.026	0.041	0.02	0.04	0.018	0.04	0.009	0.071
	SK-NEP-1	Kidney	0.056	0.191	0.108	0.03	0.069	0.011	0.044	0.02	0.047	0.003	0.103
	SN12C	Kidney	0.056	0.102	0.052	0.031	0.047	0.016	0.046	0.022	0.057	0.008	0.076
	SW156	Kidney	0.068	0.414	0.101	0.025	0.051	0.013	0.05	0.03	0.04	0.005	0.11
	TK10	Kidney	0.046	0.08	0.041	0.025	0.036	0.015	0.033	0.018	0.024	0.007	0.105
	U031	kidney	0.075	0.136	0.075	0.048	0.116	0.021	0.045	0.029	0.045	0.008	0.074
	VMRC-RCZ	Kidney	0.052	0.074	0.064	0.034	0.066	0.027	0.072	0.033	0.083	0.012	0.141
	C2BBe1	LargeIntestine	0.058	0.087	0.059	0.034	0.064	0.021	0.051	0.03	0.046	0.004	0.106
	CaR-1	LargeIntestine	0.142	0.704	0.349	0.039	0.071	0.013	0.067	0.034	0.072	0	0.135
	CCK-81	LargeIntestine	0.042	0.287	0.078	0.021	0.051	0.012	0.035	0.024	0.032	0.005	0.101
	CL-11	LargeIntestine	0.046	0.089	0.044	0.029	0.05	0	0.042	0.016	0.065	0	0.076
	CL-40	LargeIntestine	0.05	0.121	0.06	0.036	0.077	0.02	0.06	0.038	0.049	0.004	0.13
	COLO-205	LargeIntestine	0.027	0.058	0.031	0.018	0.038	0.015	0.036	0.015	0.021	0.011	0.026
	COLO-320-HSR	LargeIntestine	0.076	0.247	0.139	0.033	0.076	0.007	0.05	0.014	0.055	0.015	0.077
	COLO-678	LargeIntestine	0.074	0.125	0.085	0.035	0.066	0.025	0.059	0.037	0.066	0.005	0.108
	COLO-741	LargeIntestine	0.05	0.079	0.061	0.03	0.074	0.023	0.063	0.03	0.095	0	0.127
	CW-2	LargeIntestine	0.038	0.071	0.057	0.023	0.052	0.009	0.046	0.013	0.061	0.005	0.101
	DIFI	LargeIntestine	0.053	0.074	0.055	0.038	0.063	0.016	0.055	0.025	0.079	0.011	0.131
	ECC4	LargeIntestine	0.05	0.256	0.207	0.022	0.056	0.003	0.043	0.01	0.055	0.002	0.093
	GP5d	LargeIntestine	0.047	0.07	0.043	0.029	0.047	0.01	0.048	0.015	0.047	0.007	0.087
	HCC-56	LargeIntestine	0.052	0.73	0.208	0.034	0.061	0.015	0.058	0.02	0.04	0.004	0.095
	HCC2998	LargeIntestine	0.055	0.065	0.043	0.038	0.071	0.01	0.05	0.02	0.048	0.001	0.123
	HCT-116	LargeIntestine	0.552	0.529	0.465	0.39	0.431	0.494	0.469	0.353	0.309	0.417	0.016
	HCT-15	LargeIntestine	0.083	0.325	0.056	0.019	0.032	0.014	0.032	0.016	0.022	0.011	0.171
	HT-115	LargeIntestine	0.048	0.071	0.042	0.023	0.048	0.011	0.041	0.017	0.086	0.003	0.092
	HT29	LargeIntestine	0.027	0.053	0.035	0.019	0.03	0.013	0.03	0.015	0.026	0.011	0.464
	HT55	LargeIntestine	0.061	0.56	0.177	0.026	0.046	0.015	0.032	0.024	0.05	0.001	0.097
	KM12	LargeIntestine	0.032	0.145	0.036	0.02	0.023	0.012	0.028	0.014	0.022	0.011	0.864
	LOVO	LargeIntestine	0.132	0.397	0.152	0.026	0.04	0.015	0.037	0.017	0.067	0.014	0.093
	LS-123	LargeIntestine	0.568	0.627	0.521	0.045	0.128	0.022	0.072	0.017	0.104	0.416	0.592
	LS-180	LargeIntestine	0.046	0.199	0.052	0.025	0.047	0.012	0.041	0.019	0.063	0.007	0.101
	LS-513	LargeIntestine	0.073	0.181	0.12	0.027	0.083	0.008	0.04	0.013	0.049	0.004	0.105
	MDST8	LargeIntestine	0.04	0.509	0.504	0.016	0.05	0.009	0.057	0.024	0.08	0.007	0.098
	NCI-H508	LargeIntestine	0.054	0.078	0.057	0.036	0.058	0.004	0.057	0.011	0.042	0.001	0.107
	NCI-H630	LargeIntestine	0.05	0.081	0.043	0.03	0.052	0.008	0.041	0.03	0.05	0	0.092
	NCI-H716	LargeIntestine	0.035	0.101	0.043	0.026	0.058	0.013	0.038	0.016	0.072	0.006	0.107
	NCI-H747	LargeIntestine	0.059	0.108	0.072	0.023	0.054	0.01	0.04	0.02	0.051	0.003	0.08
	RCM-1	LargeIntestine	0.291	0.566	0.329	0.031	0.059	0.011	0.046	0.021	0.051	0.003	0.088
	SNU-1040	LargeIntestine	0.051	0.066	0.045	0.039	0.062	0.015	0.059	0.021	0.059	0	0.102
	SNU-175	LargeIntestine	0.042	0.113	0.059	0.04	0.057	0.024	0.062	0.025	0.046	0.002	0.154
	SNU-283	LargeIntestine	0.072	0.389	0.113	0.047	0.07	0.014	0.068	0.019	0.055	0.005	0.134
	SNU-407	LargeIntestine	0.058	0.099	0.098	0.038	0.095	0.016	0.063	0.024	0.089	0.002	0.138
	SNU-61	LargeIntestine	0.059	0.242	0.099	0.047	0.075	0.005	0.063	0.018	0.05	0.005	0.135
	SNU-81	LargeIntestine	0.07	0.589	0.504	0.039	0.068	0.019	0.063	0.032	0.069	0.004	0.119
	SNU-C1	LargeIntestine	0.035	0.075	0.043	0.049	0.055	0.004	0.065	0.013	0.056	0.005	0.118
	SNU-C2B	LargeIntestine	0.039	0.064	0.044	0.024	0.041	0.009	0.05	0.02	0.051	0.003	0.105
	SNU-C5	LargeIntestine	0.042	0.073	0.057	0.035	0.057	0.015	0.067	0.015	0.051	0	0.123
	SW-48	LargeIntestine	0.913	0.917	0.897	0.768	0.955	0.985	0.95	0.971	0.75	0.974	0.932
	SW-620	LargeIntestine	0.033	0.146	0.056	0.025	0.035	0.015	0.035	0.018	0.021	0.011	0.029
	SW1116	LargeIntestine	0.088	0.619	0.13	0.033	0.116	0.005	0.138	0.017	0.048	0.001	0.089
	SW1463	LargeIntestine	0.042	0.052	0.035	0.018	0.047	0.003	0.045	0.02	0.033	0	0.083
	SW480	LargeIntestine	0.059	0.672	0.129	0.04	0.038	0.026	0.037	0.024	0.025	0.015	0.07
	SW948	LargeIntestine	0.051	0.522	0.113	0.04	0.062	0.013	0.058	0.016	0.091	0.005	0.119
	T84	LargeIntestine	0.069	0.715	0.436	0.05	0.081	0.024	0.066	0.034	0.053	0.009	0.127
	C3A	Liver	0.048	0.065	0.045	0.039	0.049	0.011	0.062	0.024	0.058	0.011	0.115
	Hep3B2.1-7	Liver	0.05	0.101	0.059	0.042	0.055	0.016	0.044	0.018	0.068	0.014	0.133
	HLE	Liver	0.052	0.216	0.206	0.041	0.047	0.01	0.058	0.015	0.055	0.005	0.115
	huH-1	Liver	0.035	0.089	0.036	0.027	0.065	0.006	0.025	0.014	0.038	0.004	0.091
	HuH-7	Liver	0.097	0.261	0.074	0.041	0.046	0.013	0.054	0.012	0.057	0.005	0.105
	JHH-1	Liver	0.188	0.454	0.103	0.018	0.059	0.008	0.056	0.027	0.059	0.004	0.094
	JHH-2	Liver	0.11	0.185	0.048	0.034	0.078	0.059	0.048	0.022	0.046	0.004	0.13
	JHH-4	Liver	0.069	0.156	0.085	0.056	0.06	0.02	0.056	0.025	0.059	0.002	0.14
	JHH-6	Liver	0.056	0.066	0.049	0.017	0.056	0.006	0.051	0.028	0.063	0.002	0.114
	JHH-7	Liver	0.214	0.393	0.186	0.064	0.265	0.024	0.066	0.03	0.11	0.007	0.127
	SK-HEP-1	Liver	0.03	0.111	0.111	0.027	0.054	0.009	0.053	0.018	0.067	0.004	0.121
	SNU-449	Liver	0.074	0.099	0.082	0.036	0.065	0.029	0.051	0.029	0.089	0.005	0.159
	SNU-475	Liver	0.044	0.08	0.061	0.046	0.065	0.036	0.066	0.016	0.061	0.005	0.135
	201T	Lung	0.031	0.068	0.033	0.018	0.041	0.008	0.048	0.01	0.035	0	0.074
	A427	Lung	0.048	0.5	0.188	0.04	0.059	0	0.022	0.009	0.043	0	0.083
	A549	Lung	0.033	0.097	0.036	0.028	0.033	0.017	0.032	0.02	0.017	0.012	0.025
	ABC-1	Lung	0.05	0.078	0.078	0.034	0.06	0.021	0.066	0.029	0.05	0.007	0.103
	BEN	Lung	0.04	0.093	0.055	0.019	0.058	0.004	0.038	0.01	0.038	0.005	0.109
	CAL-12T	Lung	0.243	0.643	0.34	0.28	0.333	0.015	0.066	0.02	0.084	0.094	0.235
	Calu-6	Lung	0.06	0.125	0.066	0.038	0.055	0.008	0.064	0.005	0.049	0.001	0.118
	ChaGo-K-1	Lung	0.045	0.095	0.055	0.032	0.058	0.008	0.047	0.015	0.053	0.001	0.102
	COLO-668	Lung	0.093	0.257	0.116	0.032	0.081	0.004	0.049	0.004	0.043	0.003	0.098
	COR-L105	Lung	0.058	0.493	0.196	0.014	0.053	0.01	0.064	0.011	0.055	0.003	0.12
	COR-L23	Lung	0.165	0.329	0.233	0.097	0.102	0.005	0.064	0.018	0.063	0.004	0.136
	COR-L279	Lung	0.044	0.1	0.064	0.041	0.063	0.016	0.062	0.027	0.053	0.001	0.116
	COR-L303	Lung	0.051	0.108	0.068	0.032	0.06	0.023	0.053	0.015	0.06	0.002	0.1
	COR-L311	Lung	0.031	0.079	0.058	0.039	0.059	0.015	0.048	0.017	0.053	0	0.118
	COR-L32	Lung	0.099	0.379	0.158	0.028	0.048	0.03	0.062	0.029	0.047	0.003	0.105
	COR-L321	Lung	0.046	0.083	0.049	0.027	0.067	0.02	0.064	0.016	0.054	0.008	0.116
	COR-L88	Lung	0.079	0.106	0.063	0.024	0.067	0.009	0.053	0.014	0.05	0	0.113
	COR-L95	Lung	0.096	0.232	0.163	0.039	0.068	0.006	0.047	0.01	0.044	0.007	0.107
	CPC-N	Lung	0.037	0.079	0.054	0.029	0.057	0.006	0.047	0.015	0.06	0.003	0.132
	DMS-273	Lung	0.05	0.128	0.091	0.023	0.07	0.008	0.072	0.02	0.049	0	0.128
	DMS-53	Lung	0.045	0.093	0.03	0.008	0.046	0.002	0.051	0.003	0.036	0	0.07
	DMS-79	Lung	0.05	0.137	0.059	0.032	0.06	0.027	0.05	0.037	0.077	0.006	0.131
	EBC-1	Lung	0.604	0.942	0.941	0.904	0.929	0.056	0.179	0.064	0.06	0.004	0.106
	EKVX	Lung	0.038	0.29	0.071	0.029	0.048	0.008	0.048	0.014	0.04	0.008	0.082
	EMC-BAC-1	Lung	0.045	0.069	0.06	0.016	0.054	0.032	0.054	0.032	0.06	0.006	0.129
	EMC-BAC-2	Lung	0.044	0.101	0.06	0.034	0.072	0.015	0.054	0.027	0.08	0.011	0.102
	EPLC-272H	Lung	0.235	0.755	0.236	0.012	0.057	0.004	0.045	0.019	0.039	0	0.086
	H3255	Lung	0.041	0.213	0.089	0.029	0.041	0.008	0.027	0.002	0.031	0	0.086
	HARA	Lung	0.036	0.111	0.059	0.023	0.041	0	0.051	0.01	0.048	0	0.099
	HCC-15	Lung	0.05	0.261	0.091	0.034	0.058	0.013	0.055	0.012	0.057	0.002	0.125
	HCC-33	Lung	0.041	0.093	0.069	0.039	0.062	0.009	0.044	0.011	0.057	0.002	0.115
	HCC-366	Lung	0.12	0.949	0.45	0.055	0.097	0.02	0.057	0.027	0.064	0.013	0.145
	HCC-44	Lung	0.026	0.023	0.029	0	0.044	0	0.072	0.009	0.043	0	0.081
	HCC-78	Lung	0.152	0.103	0.069	0.014	0.054	0.005	0.065	0.009	0.048	0	0.117
	HCC-827	Lung	0.08	0.333	0.262	0.044	0.071	0.006	0.045	0.019	0.036	0	0.093
	HOP-62	Lung	0.071	0.175	0.084	0.022	0.034	0.015	0.031	0.019	0.018	0.011	0.024
	HOP-92	Lung	0.044	0.735	0.263	0.03	0.051	0.011	0.043	0.009	0.032	0.008	0.069
	IA-LM	Lung	0.502	0.73	0.443	0.046	0.129	0.012	0.06	0.02	0.039	0	0.119
	IST-SL1	Lung	0.029	0.07	0.07	0.032	0.056	0.01	0.058	0.017	0.046	0.001	0.118
	IST-SL2	Lung	0.064	0.082	0.062	0.024	0.043	0.008	0.068	0.009	0.069	0	0.141
	KNS-62	Lung	0.037	0.416	0.081	0.014	0.06	0.004	0.061	0.014	0.051	0	0.121
	LB647-SCLC	Lung	0.031	0.093	0.077	0.023	0.03	0.009	0.054	0.008	0.057	0.001	0.104
	LC-1-sq	Lung	0.062	0.378	0.075	0.048	0.071	0.022	0.073	0.026	0.052	0.002	0.115
	LC-1F	Lung	0.039	0.321	0.079	0.018	0.053	0.005	0.072	0.014	0.05	0.007	0.109
	LC-2-ad	Lung	0.098	0.23	0.106	0.038	0.058	0.009	0.046	0.017	0.043	0.001	0.139
	LCLC-97TM1	Lung	0.108	0.488	0.412	0.021	0.121	0.003	0.051	0.005	0.034	0.009	0.087
	LK-2	Lung	0.033	0.108	0.051	0.033	0.043	0.006	0.042	0.017	0.054	0	0.094
	LOU-NH91	Lung	0.045	0.085	0.072	0.012	0.047	0.004	0.042	0.022	0.044	0.002	0.09
	LU-134-A	Lung	0.038	0.556	0.142	0.028	0.053	0	0.048	0.011	0.044	0.002	0.095
	LU-135	Lung	0.047	0.079	0.081	0.007	0.042	0	0.037	0.012	0.033	0	0.068
	LU-139	Lung	0.04	0.205	0.085	0.028	0.063	0.009	0.063	0.015	0.055	0.014	0.122
	LU-165	Lung	0.044	0.058	0.042	0.037	0.068	0.005	0.054	0.012	0.046	0.006	0.135
	LU-65	Lung	0.055	0.089	0.038	0.028	0.04	0.01	0.047	0.021	0.039	0.002	0.1
	LU-99A	Lung	0.04	0.089	0.044	0.033	0.063	0.01	0.064	0.012	0.055	0	0.13
	LXF-289	Lung	0.061	0.505	0.095	0.024	0.058	0.01	0.053	0.016	0.057	0.008	0.102
	MS-1	Lung	0.038	0.079	0.053	0.029	0.048	0.008	0.062	0.012	0.045	0.007	0.114
	NCI-H1048	Lung	0.051	0.112	0.073	0.049	0.067	0.013	0.055	0.02	0.058	0	0.123
	NCI-H1092	Lung	0.038	0.055	0.046	0.017	0.056	0.008	0.038	0.017	0.045	0	0.086
	NCI-H1105	Lung	0.05	0.07	0.035	0.017	0.032	0.009	0.044	0.029	0.033	0	0.09
	NCI-H1155	Lung	0.031	0.076	0.045	0.025	0.052	0.006	0.041	0.015	0.034	0	0.083
	NCI-H128	Lung	0.048	0.252	0.084	0.024	0.044	0.011	0.03	0.017	0.032	0.004	0.088
	NCI-H1304	Lung	0.045	0.067	0.043	0.024	0.049	0.02	0.039	0.017	0.034	0	0.101
	NCI-H1341	Lung	0.041	0.05	0.036	0.034	0.056	0.013	0.047	0.022	0.038	0.003	0.108
	NCI-H1355	Lung	0.054	0.096	0.053	0.035	0.055	0.006	0.052	0.014	0.049	0.004	0.108
	NCI-H1395	Lung	0.059	0.063	0.043	0.037	0.056	0.004	0.051	0.019	0.048	0.006	0.104
	NCI-H1417	Lung	0.052	0.069	0.064	0.034	0.061	0.015	0.064	0.024	0.041	0	0.114
	NCI-H1435	Lung	0.084	0.58	0.105	0.04	0.076	0.01	0.073	0.024	0.058	0	0.123
	NCI-H1436	Lung	0.032	0.085	0.074	0.028	0.054	0.007	0.053	0.018	0.053	0.007	0.131
	NCI-H1437	Lung	0.029	0.077	0.044	0.02	0.052	0.007	0.065	0.027	0.048	0.004	0.119
	NCI-H146	Lung	0.032	0.079	0.07	0.023	0.047	0.01	0.041	0.017	0.044	0.001	0.119
	NCI-H1563	Lung	0.041	0.078	0.045	0.034	0.052	0.027	0.047	0.025	0.081	0.005	0.125
	NCI-H1568	Lung	0.13	0.679	0.386	0.053	0.306	0.001	0.027	0.016	0.03	0	0.057
	NCI-H1573	Lung	0.026	0.079	0.046	0.032	0.053	0.009	0.052	0.01	0.041	0	0.109
	NCI-H1581	Lung	0.048	0.058	0.048	0.037	0.057	0.008	0.048	0.014	0.044	0	0.115
	NCI-H1623	Lung	0.045	0.049	0.054	0.005	0.055	0.005	0.063	0.017	0.039	0	0.108
	NCI-H1648	Lung	0.05	0.128	0.079	0.021	0.077	0.003	0.059	0.008	0.051	0.003	0.135
	NCI-H1650	Lung	0.051	0.106	0.073	0.03	0.061	0.008	0.057	0.017	0.061	0.003	0.136
	NCI-H1651	Lung	0.045	0.352	0.159	0.025	0.055	0.004	0.054	0.022	0.043	0.006	0.119
	NCI-H1666	Lung	0.041	0.115	0.047	0.021	0.064	0.015	0.065	0.015	0.051	0.002	0.137
	NCI-H1688	Lung	0.035	0.068	0.033	0.023	0.043	0	0.046	0.008	0.041	0	0.098
	NCI-H1693	Lung	0.034	0.151	0.078	0.034	0.055	0.001	0.051	0.009	0.043	0	0.118
	NCI-H1694	Lung	0.034	0.085	0.032	0.028	0.051	0.005	0.045	0.025	0.043	0.004	0.078
	NCI-H1703	Lung	0.059	0.238	0.189	0.046	0.08	0.014	0.059	0.033	0.054	0.003	0.117
	NCI-H1734	Lung	0.057	0.14	0.105	0.02	0.041	0	0.044	0.001	0.051	0.016	0.083
	NCI-H1755	Lung	0.023	0.035	0.037	0.026	0.063	0.01	0.039	0.008	0.042	0.002	0.1
	NCI-H1770	Lung	0.04	0.076	0.042	0.027	0.052	0.018	0.045	0.016	0.043	0.004	0.108
	NCI-H1781	Lung	0.314	0.901	0.382	0.058	0.174	0.004	0.065	0.016	0.038	0.004	0.106
	NCI-H1792	Lung	0.048	0.099	0.056	0.038	0.056	0.002	0.051	0.018	0.047	0.006	0.125
	NCI-H1793	Lung	0.035	0.076	0.046	0.019	0.05	0.005	0.045	0.019	0.035	0	0.077
	NCI-H1836	Lung	0.05	0.539	0.14	0.031	0.052	0.022	0.068	0.028	0.041	0.006	0.128
	NCI-H1838	Lung	0.041	0.079	0.054	0.026	0.064	0.006	0.056	0.017	0.048	0.003	0.135
	NCI-H1869	Lung	0.08	0.147	0.175	0.015	0.089	0.013	0.039	0.008	0.035	0.001	0.059
	NCI-H187	Lung	0.041	0.148	0.26	0.018	0.062	0.019	0.043	0.017	0.05	0	0.104
	NCI-H1876	Lung	0.041	0.16	0.256	0.041	0.068	0.017	0.049	0.026	0.039	0	0.107
	NCI-H1915	Lung	0.052	0.066	0.054	0.022	0.057	0.008	0.056	0.017	0.09	0.012	0.13
	NCI-H1944	Lung	0.061	0.142	0.058	0.043	0.108	0.007	0.043	0.011	0.065	0.016	0.131
	NCI-H196	Lung	0.055	0.09	0.046	0.029	0.051	0.011	0.067	0.013	0.077	0.01	0.119
	NCI-H1963	Lung	0.05	0.296	0.108	0.031	0.033	0.006	0.044	0.024	0.051	0.003	0.122
	NCI-H1993	Lung	0.054	0.06	0.036	0.036	0.058	0.017	0.047	0.008	0.035	0.004	0.095
	NCI-H2009	Lung	0.08	0.594	0.16	0.041	0.046	0.001	0.054	0.009	0.051	0.007	0.133
	NCI-H2023	Lung	0.044	0.066	0.056	0.023	0.051	0.009	0.053	0.024	0.041	0.001	0.113
	NCI-H2029	Lung	0.278	0.21	0.092	0.027	0.067	0.022	0.044	0.025	0.036	0.003	0.096
	NCI-H2030	Lung	0.04	0.073	0.047	0.033	0.061	0.009	0.063	0.007	0.074	0.003	0.13
	NCI-H2066	Lung	0.063	0.301	0.088	0.033	0.062	0.013	0.054	0.011	0.053	0.005	0.118
	NCI-H2081	Lung	0.037	0.08	0.038	0.025	0.048	0.003	0.038	0.017	0.041	0	0.091
	NCI-H2085	Lung	0.039	0.1	0.04	0.027	0.054	0.009	0.045	0.018	0.049	0.007	0.137
	NCI-H2087	Lung	0.078	0.389	0.123	0.025	0.04	0.002	0.035	0.008	0.042	0	0.076
	NCI-H209	Lung	0.041	0.105	0.058	0.03	0.052	0.013	0.051	0.024	0.047	0.003	0.104
	NCI-H211	Lung	0.173	0.665	0.201	0.04	0.086	0.012	0.064	0.014	0.044	0.007	0.136
	NCI-H2110	Lung	0.05	0.619	0.104	0.029	0.06	0.015	0.052	0.023	0.058	0.004	0.121
	NCI-H2122	Lung	0.055	0.5	0.15	0.042	0.06	0.009	0.058	0.011	0.042	0	0.133
	NCI-H2126	Lung	0.043	0.472	0.133	0.036	0.068	0.012	0.051	0.013	0.037	0	0.108
	NCI-H2135	Lung	0.054	0.079	0.053	0.021	0.026	0.002	0.029	0.011	0.028	0	0.05
	NCI-H2141	Lung	0.036	0.076	0.042	0.033	0.044	0.017	0.028	0.022	0.037	0	0.094
	NCI-H2170	Lung	0.048	0.091	0.045	0.034	0.043	0.008	0.055	0.019	0.049	0	0.12
	NCI-H2171	Lung	0.042	0.12	0.138	0.03	0.045	0.003	0.047	0.013	0.044	0.002	0.098
	NCI-H2172	Lung	0.049	0.056	0.041	0.03	0.048	0.025	0.033	0.014	0.037	0.003	0.095
	NCI-H2196	Lung	0.04	0.124	0.031	0.011	0.037	0.009	0.042	0.009	0.031	0.003	0.071
	NCI-H2227	Lung	0.039	0.055	0.058	0.023	0.054	0.015	0.047	0.021	0.073	0.003	0.129
	NCI-H2228	Lung	0.066	0.111	0.074	0.026	0.068	0	0.065	0.017	0.051	0.007	0.121
	NCI-H226	Lung	0.039	0.244	0.397	0.035	0.039	0.016	0.042	0.021	0.015	0.014	0.034
	NCI-H2291	Lung	0.042	0.424	0.136	0.041	0.038	0.011	0.048	0.016	0.04	0.001	0.082
	NCI-H23	Lung	0.023	0.067	0.035	0.026	0.031	0.015	0.029	0.017	0.02	0.011	0.031
	NCI-H2342	Lung	0.06	0.306	0.123	0.039	0.066	0.01	0.051	0.01	0.047	0	0.126
	NCI-H2347	Lung	0.051	0.136	0.068	0.026	0.052	0.005	0.057	0.014	0.042	0	0.12
	NCI-H2405	Lung	0.039	0.099	0.076	0.029	0.061	0.005	0.071	0.012	0.05	0.001	0.134
	NCI-H2444	Lung	0.107	0.15	0.092	0.036	0.07	0.009	0.059	0.013	0.046	0.002	0.109
	NCI-H250	Lung	0.052	0.125	0.115	0.037	0.06	0.022	0.072	0.027	0.057	0.004	0.138
	NCI-H292	Lung	0.097	0.365	0.127	0.018	0.057	0.009	0.054	0.013	0.076	0.008	0.111
	NCI-H3122	Lung	0.376	0.689	0.421	0.033	0.11	0.019	0.062	0.021	0.075	0.007	0.13
	NCI-H322M	Lung	0.153	0.664	0.378	0.096	0.38	0.016	0.07	0.018	0.043	0.011	0.093
	NCI-H345	Lung	0.062	0.143	0.095	0.029	0.06	0.015	0.058	0.037	0.094	0.004	0.106
	NCI-H358	Lung	0.054	0.197	0.081	0.04	0.052	0.003	0.064	0.02	0.062	0.002	0.117
	NCI-H378	Lung	0.038	0.077	0.064	0.015	0.058	0.007	0.042	0.002	0.035	0.001	0.088
	NCI-H446	Lung	0.041	0.065	0.05	0.04	0.049	0.01	0.063	0.021	0.035	0.002	0.099
	NCI-H460	Lung	0.024	0.058	0.021	0.025	0.036	0.021	0.031	0.028	0.018	0.013	0.027
	NCI-H510A	Lung	0.047	0.096	0.053	0.019	0.046	0.003	0.037	0.016	0.036	0.002	0.087
	NCI-H520	Lung	0.047	0.241	0.06	0.04	0.066	0.013	0.067	0.016	0.05	0.003	0.135
	NCI-H522	Lung	0.082	0.329	0.161	0.055	0.106	0.013	0.049	0.02	0.043	0.006	0.089
	NCI-H524	Lung	0.046	0.066	0.061	0.03	0.073	0.022	0.071	0.025	0.059	0.007	0.094
	NCI-H526	Lung	0.047	0.166	0.1	0.031	0.055	0.005	0.061	0.014	0.061	0.001	0.127
	NCI-H596	Lung	0.045	0.07	0.032	0.022	0.059	0.006	0.054	0.013	0.046	0	0.117
	NCI-H64	Lung	0.056	0.064	0.053	0.032	0.048	0.007	0.047	0.015	0.042	0.001	0.1
	NCI-H647	Lung	0.047	0.079	0.053	0.024	0.052	0.006	0.047	0.012	0.041	0.001	0.106
	NCI-H650	Lung	0.068	0.402	0.171	0.038	0.065	0.012	0.037	0.009	0.038	0	0.088
	NCI-H661	Lung	0.055	0.083	0.069	0.038	0.061	0.011	0.047	0.017	0.042	0.001	0.11
	NCI-H69	Lung	0.037	0.074	0.056	0.04	0.063	0.006	0.062	0.017	0.049	0.004	0.108
	NCI-H720	Lung	0.042	0.075	0.051	0.044	0.061	0.026	0.077	0.054	0.084	0.009	0.122
	NCI-H727	Lung	0.343	0.391	0.364	0.028	0.066	0.006	0.054	0.019	0.058	0.002	0.122
	NCI-H740	Lung	0.048	0.105	0.081	0.03	0.056	0.016	0.058	0.019	0.051	0	0.11
	NCI-H748	Lung	0.035	0.082	0.048	0.019	0.041	0.002	0.034	0.016	0.032	0	0.082
	NCI-H810	Lung	0.046	0.476	0.179	0.032	0.052	0.01	0.05	0.006	0.062	0.002	0.116
	NCI-H82	Lung	0.036	0.075	0.046	0.033	0.053	0.01	0.053	0.009	0.041	0.003	0.08
	NCI-H835	Lung	0.339	0.695	0.487	0.014	0.071	0.01	0.045	0.019	0.038	0	0.094
	NCI-H838	Lung	0.048	0.054	0.042	0.05	0.045	0.027	0.084	0.03	0.113	0.002	0.127
	NCI-H841	Lung	0.06	0.123	0.067	0.026	0.052	0.022	0.045	0.011	0.049	0.004	0.111
	NCI-H847	Lung	0.062	0.042	0.051	0.031	0.055	0.017	0.048	0.03	0.063	0.01	0.126
	RERF-LC-FM	Lung	0.064	0.561	0.148	0.033	0.076	0.02	0.046	0.012	0.039	0	0.083
	RERF-LC-KJ	Lung	0.034	0.068	0.042	0.027	0.068	0.015	0.04	0.016	0.054	0.005	0.095
	RERF-LC-MS	Lung	0.044	0.091	0.071	0.034	0.06	0.011	0.04	0.024	0.052	0	0.123
	RERF-LC-Sq1	Lung	0.078	0.731	0.213	0.019	0.063	0.007	0.039	0.014	0.039	0.001	0.074
	SBC-1	Lung	0.044	0.087	0.037	0.027	0.056	0.008	0.04	0.014	0.05	0.003	0.094
	SBC-3	Lung	0.571	0.719	0.461	0.168	0.323	0.028	0.089	0.038	0.104	0.052	0.177
	SBC-5	Lung	0.03	0.041	0.046	0.024	0.056	0.011	0.068	0.014	0.052	0	0.117
	SK-LU-1	Lung	0.654	0.656	0.386	0.022	0.089	0	0.051	0.018	0.04	0	0.084
	SK-MES-1	Lung	0.049	0.077	0.062	0.031	0.056	0.01	0.062	0.02	0.072	0.004	0.129
	SW1271	Lung	0.069	0.104	0.076	0.019	0.05	0.01	0.048	0.003	0.03	0	0.099
	SW1573	Lung	0.331	0.198	0.15	0.026	0.075	0.033	0.057	0.028	0.064	0.006	0.097
	SW900	Lung	0.044	0.092	0.056	0.021	0.044	0	0.065	0.018	0.051	0	0.104
	UMC-11	Lung	0.039	0.076	0.039	0.033	0.061	0.003	0.068	0.006	0.039	0.002	0.122
	VMRC-LCD	Lung	0.204	0.678	0.251	0.025	0.066	0.003	0.046	0.013	0.039	0.002	0.113
	A2780	Ovary	0.904	0.95	0.855	0.795	0.902	0.997	0.852	0.953	0.71	0.984	0.906
	Caov-3	Ovary	0.028	0.061	0.04	0.016	0.056	0.002	0.031	0.01	0.087	0	0.073
	Caov-4	Ovary	0.051	0.114	0.061	0.037	0.056	0.018	0.056	0.023	0.061	0.003	0.137
	DOV13	Ovary	0.044	0.192	0.082	0.022	0.047	0.002	0.044	0.01	0.045	0.005	0.095
	EFO-21	Ovary	0.025	0.055	0.029	0.006	0.04	0	0.042	0.005	0.045	0.002	0.083
	ES-2	Ovary	0.048	0.094	0.062	0.028	0.043	0	0.035	0.016	0.07	0.009	0.099
	FU-OV-1	Ovary	0.155	0.697	0.181	0.056	0.15	0.003	0.043	0.009	0.059	0	0.091
	Hey	Ovary	0.619	0.766	0.712	0.513	0.704	0.03	0.231	0.063	0.143	0.07	0.204
	IGROV-1	Ovary	0.029	0.074	0.026	0.022	0.028	0.015	0.032	0.017	0.027	0.011	0.028
	JHOS-2	Ovary	0.06	0.161	0.076	0.034	0.072	0.017	0.06	0.028	0.05	0	0.124
	JHOS-3	Ovary	0.046	0.073	0.052	0.024	0.061	0.047	0.051	0.039	0.076	0	0.097
	JHOS-4	Ovary	0.07	0.242	0.094	0.045	0.086	0.038	0.056	0.016	0.067	0	0.126
	KGN	Ovary	0.032	0.048	0.041	0.035	0.045	0	0.044	0.014	0.046	0	0.086
	KURAMOCHI	Ovary	0.037	0.117	0.033	0.018	0.044	0.002	0.05	0.02	0.056	0.009	0.092
	NCI-ADR-RES	Ovary	0.032	0.072	0.025	0.027	0.039	0.016	0.031	0.017	0.021	0.012	0.605
	OAW-28	Ovary	0.076	0.416	0.093	0.024	0.059	0	0.033	0.018	0.086	0	0.074
	OAW-42	Ovary	0.689	0.824	0.567	0.628	0.677	0.562	0.444	0.403	0.361	0.403	0.449
	OC-314	Ovary	0.023	0.054	0.018	0.002	0.044	0.01	0.035	0.003	0.036	0	0.082
	OV-17R	Ovary	0.043	0.057	0.055	0.032	0.061	0.028	0.045	0.026	0.048	0.002	0.124
	OV-56	Ovary	0.167	0.367	0.224	0.062	0.152	0.012	0.049	0.016	0.049	0.004	0.133
	OV-7	Ovary	0.046	0.066	0.066	0.027	0.077	0.011	0.058	0.017	0.06	0.008	0.114
	OV-90	Ovary	0.036	0.079	0.037	0.03	0.049	0.01	0.055	0.02	0.037	0.002	0.097
	OVCA420	Ovary	0.1	0.264	0.273	0.127	0.115	0.024	0.06	0.029	0.067	0.005	0.113
	OVCA433	Ovary	0.053	0.077	0.038	0.014	0.065	0.004	0.063	0.006	0.042	0	0.104
	OVCAR-3	Ovary	0.724	0.918	0.717	0.655	0.692	0.683	0.619	0.535	0.489	0.533	0.358
	OVCAR-4	Ovary	0.085	0.654	0.093	0.031	0.074	0.016	0.028	0.019	0.02	0.012	0.024
	OVCAR-5	Ovary	0.031	0.065	0.046	0.025	0.05	0.014	0.044	0.017	0.044	0.004	0.081
	OVCAR-8	Ovary	0.051	0.079	0.03	0.025	0.034	0.017	0.032	0.018	0.021	0.011	0.481
	OVISE	Ovary	0.457	0.897	0.452	0.074	0.218	0.001	0.052	0.008	0.05	0	0.098
	OVK-18	Ovary	0.032	0.08	0.047	0.017	0.042	0.01	0.037	0.021	0.051	0	0.094
	OVKATE	Ovary	0.045	0.569	0.173	0.02	0.055	0.008	0.048	0.006	0.038	0	0.098
	OVMIU	Ovary	0.914	0.927	0.888	0.922	0.938	0.996	0.882	0.984	0.888	0.967	0.942
	OVTOKO	Ovary	0.069	0.14	0.064	0.033	0.064	0.012	0.05	0.02	0.044	0.006	0.125
	PA-1	Ovary	0.033	0.07	0.034	0.021	0.053	0.009	0.049	0.015	0.059	0.003	0.087
	PEO1	Ovary	0.048	0.078	0.061	0.035	0.062	0.03	0.067	0.032	0.062	0.004	0.116
	RMG-I	Ovary	0.36	0.579	0.328	0.199	0.348	0.064	0.114	0.038	0.127	0.055	0.211
	SK-OV-3	Ovary	0.031	0.415	0.112	0.02	0.037	0.013	0.028	0.017	0.031	0.012	0.026
	SW626	Ovary	0.176	0.791	0.4	0.053	0.186	0.006	0.05	0.015	0.049	0	0.101
	TOV-21G	Ovary	0.034	0.064	0.041	0.029	0.055	0.011	0.032	0.017	0.048	0.002	0.094
	TYK-nu	Ovary	0.031	0.068	0.056	0.039	0.057	0.014	0.055	0.022	0.065	0	0.114
	UWB1.289	Ovary	0.072	0.119	0.072	0.038	0.063	0.014	0.041	0.024	0.079	0.002	0.094
	AsPC-1	Pancreas	0.058	0.075	0.061	0.017	0.054	0.029	0.062	0.033	0.064	0.004	0.108
	CAPAN-1	Pancreas	0.082	0.434	0.333	0.029	0.059	0.011	0.063	0.018	0.063	0.011	0.144
	Capan-2	Pancreas	0.07	0.226	0.261	0.039	0.098	0.028	0.051	0.026	0.054	0.003	0.12
	CFPAC-1	Pancreas	0.036	0.109	0.046	0.014	0.054	0.008	0.037	0.016	0.052	0.01	0.133
	DAN-G	Pancreas	0.172	0.387	0.186	0.039	0.09	0.001	0.057	0.006	0.075	0.004	0.129
	HPAC	Pancreas	0.261	0.431	0.186	0.029	0.065	0.019	0.05	0.03	0.052	0.002	0.134
	HPAF-II	Pancreas	0.058	0.077	0.087	0.012	0.047	0.012	0.064	0.034	0.089	0.001	0.111
	Hs-766T	Pancreas	0.084	0.093	0.058	0.035	0.074	0.008	0.065	0.023	0.042	0.003	0.106
	HuP-T3	Pancreas	0.041	0.056	0.053	0.037	0.059	0.005	0.047	0.011	0.047	0.005	0.106
	KP-1N	Pancreas	0.056	0.152	0.08	0.041	0.058	0.001	0.064	0.02	0.066	0.004	0.131
	KP-3	Pancreas	0.098	0.448	0.171	0.059	0.13	0.028	0.106	0.047	0.172	0.371	0.505
	KP-4	Pancreas	0.089	0.58	0.37	0.029	0.059	0.007	0.047	0.027	0.059	0.002	0.11
	MIA-PaCa-2	Pancreas	0.051	0.133	0.114	0.035	0.054	0.008	0.043	0.012	0.043	0.004	0.104
	MZ1-PC	Pancreas	0.084	0.247	0.119	0.035	0.053	0.015	0.067	0.018	0.069	0.001	0.111
	PA-TU-8902	Pancreas	0.319	0.462	0.235	0.044	0.078	0.02	0.061	0.027	0.041	0.005	0.106
	PA-TU-8988T	Pancreas	0.073	0.092	0.051	0.031	0.064	0.006	0.053	0.012	0.074	0.005	0.134
	PANC-02-03	Pancreas	0.189	0.348	0.101	0.053	0.096	0.028	0.068	0.033	0.053	0.003	0.128
	PANC-03-27	Pancreas	0.093	0.118	0.087	0.034	0.07	0.012	0.067	0.023	0.043	0.001	0.113
	PANC-04-03	Pancreas	0.085	0.713	0.205	0.063	0.069	0.009	0.055	0.023	0.06	0.003	0.126
	PANC-08-13	Pancreas	0.074	0.421	0.282	0.041	0.076	0.02	0.056	0.016	0.047	0.003	0.131
	PANC-10-05	Pancreas	0.097	0.103	0.078	0.031	0.056	0.012	0.048	0.022	0.064	0.005	0.113
	PL18	Pancreas	0.049	0.629	0.284	0.038	0.063	0.015	0.071	0.015	0.078	0.007	0.122
	PL4	Pancreas	0.047	0.129	0.085	0.028	0.047	0.007	0.034	0.02	0.039	0.001	0.071
	PSN1	Pancreas	0.037	0.111	0.046	0.038	0.045	0.017	0.059	0.02	0.04	0.007	0.099
	QGP-1	Pancreas	0.066	0.201	0.099	0.027	0.057	0.015	0.054	0.028	0.056	0.002	0.128
	SU8686	Pancreas	0.041	0.09	0.068	0.026	0.058	0.007	0.081	0.021	0.104	0.005	0.148
	SUIT-2	Pancreas	0.094	0.415	0.236	0.034	0.056	0.024	0.049	0.023	0.065	0	0.126
	JAR	Placenta	0.052	0.066	0.046	0.048	0.073	0.021	0.075	0.027	0.064	0.007	0.136
	JEG-3	Placenta	0.369	0.354	0.26	0.17	0.288	0.456	0.362	0.313	0.341	0.403	0.498
	H2369	Pleura	0.051	0.052	0.029	0.014	0.056	0.003	0.05	0.008	0.037	0	0.101
	H2373	Pleura	0.034	0.055	0.032	0.025	0.038	0.01	0.062	0.018	0.04	0	0.096
	H2461	Pleura	0.032	0.193	0.046	0.006	0.042	0.004	0.031	0	0.032	0	0.07
	H2591	Pleura	0.069	0.115	0.053	0.04	0.056	0.006	0.047	0.026	0.035	0.003	0.114
	H2595	Pleura	0.046	0.105	0.065	0.033	0.062	0.018	0.067	0.025	0.052	0.005	0.13
	H2722	Pleura	0.157	0.232	0.095	0.012	0.046	0	0.031	0.01	0.04	0	0.09
	H2731	Pleura	0.047	0.241	0.23	0.019	0.039	0.011	0.036	0.017	0.041	0.004	0.101
	H2795	Pleura	0.028	0.067	0.05	0.028	0.048	0.009	0.041	0.017	0.045	0.003	0.086
	H2803	Pleura	0.065	0.197	0.048	0.031	0.054	0.014	0.05	0.023	0.045	0.004	0.102
	H2804	Pleura	0.059	0.146	0.075	0.014	0.057	0.006	0.051	0.019	0.048	0	0.112
	H2810	Pleura	0.055	0.074	0.06	0.043	0.063	0.018	0.059	0.03	0.084	0.01	0.144
	H2818	Pleura	0.022	0.131	0.047	0.02	0.041	0.012	0.041	0.012	0.037	0.002	0.109
	H2869	Pleura	0.052	0.562	0.129	0.038	0.058	0.009	0.06	0.016	0.062	0.004	0.134
	H290	Pleura	0.053	0.061	0.048	0.031	0.056	0.013	0.044	0.011	0.054	0	0.118
	H513	Pleura	0.082	0.743	0.2	0.009	0.05	0.008	0.066	0.018	0.05	0.009	0.131
	IST-MES1	Pleura	0.054	0.114	0.071	0.029	0.063	0.007	0.064	0.027	0.065	0	0.118
	MPP-89	Pleura	0.033	0.102	0.052	0.037	0.053	0.007	0.043	0.026	0.051	0.002	0.113
	MSTO-211H	Pleura	0.127	0.464	0.211	0.032	0.057	0.006	0.065	0.021	0.036	0	0.122
	NCI-H2052	Pleura	0.065	0.145	0.076	0.033	0.069	0.006	0.038	0	0.04	0	0.084
	NCI-H2452	Pleura	0.057	0.098	0.071	0.023	0.056	0.014	0.054	0.015	0.036	0.001	0.127
	NCI-H28	Pleura	0.055	0.257	0.098	0.035	0.063	0.019	0.049	0.024	0.068	0.006	0.118
	22RV1	Prostate	0.046	0.075	0.065	0.028	0.075	0.009	0.057	0.013	0.049	0.003	0.118
	BPH-1	Prostate	0.05	0.126	0.068	0.033	0.071	0.011	0.049	0.024	0.069	0.008	0.111
	DU-145	Prostate	0.024	0.066	0.041	0.019	0.031	0.015	0.034	0.019	0.018	0.011	0.027
	NCI-H660	Prostate	0.088	0.17	0.093	0.05	0.074	0.009	0.046	0.041	0.047	0.004	0.127
	PC-3	Prostate	0.035	0.333	0.245	0.023	0.041	0.009	0.04	0.013	0.034	0.007	0.071
	PWR-1E	Prostate	0.067	0.14	0.088	0.037	0.085	0.018	0.055	0.027	0.05	0.013	0.138
	VCaP	Prostate	0.142	0.34	0.23	0.056	0.137	0.004	0.065	0.031	0.099	0.01	0.125
	HO-1-N-1	SalivaryGland	0.029	0.061	0.046	0.02	0.064	0	0.065	0.013	0.041	0.003	0.141
	451Lu	Skin	0.049	0.064	0.044	0.016	0.038	0.009	0.036	0.024	0.036	0.005	0.093
	A101D	Skin	0.042	0.053	0.038	0.019	0.064	0.013	0.047	0.007	0.047	0	0.101
	A2058	Skin	0.066	0.4	0.136	0.048	0.098	0.007	0.041	0.012	0.042	0	0.092
	A375	Skin	0.046	0.078	0.04	0.019	0.055	0.008	0.048	0.017	0.077	0.001	0.114
	A431	Skin	0.043	0.079	0.058	0.033	0.056	0.012	0.069	0.022	0.1	0.004	0.133
	CHL-1	Skin	0.043	0.28	0.122	0.026	0.052	0.012	0.041	0.013	0.049	0.005	0.1
	COLO-679	Skin	0.033	0.035	0.01	0.034	0.062	0	0.047	0.04	0.036	0.004	0.093
	COLO-792	Skin	0.38	0.477	0.156	0.035	0.091	0.008	0.05	0.014	0.062	0.006	0.1
	COLO-800	Skin	0.036	0.075	0.053	0.028	0.062	0.015	0.057	0.019	0.064	0.006	0.123
	COLO-829	Skin	0.159	0.898	0.323	0.09	0.19	0.013	0.053	0.018	0.066	0.013	0.103
	CP50-MEL-B	Skin	0.05	0.058	0.046	0.036	0.048	0.008	0.054	0.012	0.078	0.005	0.123
	CP66-MEL	Skin	0.028	0.088	0.043	0.028	0.039	0	0.042	0.007	0.056	0	0.079
	CP67-MEL	Skin	0.055	0.155	0.061	0.011	0.065	0.016	0.046	0.017	0.048	0	0.117
	DJM-1	Skin	0.06	0.242	0.21	0.013	0.068	0.006	0.041	0.017	0.055	0	0.084
	G-361	Skin	0.036	0.071	0.04	0.033	0.051	0.011	0.038	0.023	0.088	0.001	0.107
	G-MEL	Skin	0.04	0.07	0.031	0.022	0.068	0.007	0.06	0.024	0.084	0.006	0.121
	GAK	Skin	0.035	0.088	0.052	0.024	0.069	0.013	0.054	0.004	0.053	0.001	0.111
	HMV-II	Skin	0.043	0.065	0.027	0.032	0.057	0.004	0.039	0.035	0.081	0.008	0.109
	Hs-939-T	Skin	0.036	0.077	0.034	0.028	0.034	0.002	0.048	0.005	0.06	0.003	0.094
	Hs-940-T	Skin	0.081	0.09	0.106	0.038	0.054	0.016	0.069	0.03	0.091	0.009	0.131
	Hs-944-T	Skin	0.041	0.057	0.04	0.023	0.058	0.002	0.059	0.026	0.091	0.011	0.101
	HT-144	Skin	0.037	0.109	0.04	0.028	0.059	0.01	0.048	0.021	0.081	0	0.115
	IGR-1	Skin	0.04	0.057	0.035	0.026	0.049	0.015	0.055	0.023	0.086	0.009	0.131
	IPC-298	Skin	0.026	0.081	0.054	0.052	0.05	0.019	0.054	0.031	0.082	0.006	0.124
	IST-MEL1	Skin	0.064	0.11	0.062	0.037	0.047	0.009	0.055	0.014	0.083	0.009	0.105
	LB2518-MEL	Skin	0.209	0.404	0.114	0.054	0.104	0.012	0.051	0.015	0.082	0.004	0.125
	LB373-MEL-D	Skin	0.05	0.065	0.055	0.023	0.049	0.013	0.053	0.03	0.088	0.004	0.109
	LOX-IMVI	Skin	0.038	0.134	0.063	0.024	0.044	0.016	0.031	0.019	0.018	0.01	0.029
	M14	Skin	0.046	0.074	0.04	0.03	0.055	0.015	0.053	0.018	0.048	0.014	0.099
	MALME-3M	Skin	0.018	0.04	0.025	0.02	0.037	0.013	0.026	0.014	0.027	0.011	0.02
	MEL-HO	Skin	0.04	0.049	0.033	0.015	0.053	0.01	0.043	0.019	0.072	0	0.109
	MEL-JUSO	Skin	0.032	0.065	0.041	0.03	0.061	0.008	0.05	0.016	0.086	0.004	0.113
	Mewo	Skin	0.328	0.582	0.428	0.039	0.083	0.014	0.051	0.009	0.067	0.002	0.11
	MMAC-SF	Skin	0.056	0.072	0.038	0.027	0.057	0.006	0.049	0.014	0.039	0.01	0.111
	MZ2-MEL	Skin	0.046	0.07	0.042	0.025	0.055	0.014	0.055	0.028	0.072	0.002	0.105
	MZ7-mel	Skin	0.052	0.082	0.038	0.014	0.048	0	0.055	0.017	0.076	0.003	0.105
	RPMI-7951	Skin	0.042	0.06	0.041	0.019	0.057	0.01	0.047	0.015	0.085	0.014	0.119
	RVH-421	Skin	0.033	0.07	0.045	0.024	0.038	0	0.023	0.004	0.049	0	0.08
	SH-4	Skin	0.021	0.048	0.029	0.028	0.055	0.006	0.026	0.008	0.039	0	0.083
	SK-MEL-1	Skin	0.034	0.08	0.041	0.026	0.061	0.004	0.056	0.028	0.09	0.008	0.123
	SK-MEL-2	Skin	0.033	0.053	0.038	0.024	0.044	0.015	0.043	0.018	0.045	0.007	0.081
	SK-MEL-24	Skin	0.032	0.062	0.057	0.015	0.046	0.008	0.058	0.026	0.097	0.005	0.116
	SK-MEL-28	Skin	0.027	0.039	0.021	0.022	0.027	0.015	0.034	0.014	0.016	0.012	0.033
	SK-MEL-3	Skin	0.037	0.044	0.04	0.025	0.048	0.012	0.043	0.012	0.048	0	0.093
	SK-MEL-30	Skin	0.059	0.071	0.04	0.029	0.054	0.005	0.042	0.017	0.058	0.012	0.087
	SK-MEL-31	Skin	0.048	0.138	0.081	0.031	0.058	0.021	0.055	0.022	0.048	0.001	0.132
	SK-MEL-5	Skin	0.068	0.178	0.052	0.038	0.065	0.018	0.038	0.022	0.033	0.012	0.033
	UACC-257	Skin	0.029	0.091	0.035	0.025	0.028	0.013	0.04	0.016	0.02	0.011	0.028
	UACC-62	Skin	0.028	0.058	0.027	0.027	0.033	0.017	0.029	0.02	0.026	0.012	0.026
	WM-115	Skin	0.051	0.06	0.063	0.05	0.065	0.012	0.07	0.023	0.052	0.002	0.115
	WM-266-4	Skin	0.288	0.441	0.346	0.33	0.377	0.193	0.181	0.04	0.115	0.054	0.224
	WM1552C	Skin	0.039	0.071	0.058	0.014	0.043	0.011	0.051	0.023	0.078	0.008	0.108
	WM278	Skin	0.029	0.083	0.045	0.024	0.037	0	0.043	0.014	0.074	0.01	0.121
	WM35	Skin	0.05	0.128	0.036	0.009	0.043	0.016	0.034	0.031	0.064	0.003	0.084
	HUTU-80	SmallIntestine	0.285	0.573	0.371	0.189	0.298	0.033	0.075	0.031	0.103	0.028	0.152
	A204	SoftTissue	0.42	0.793	0.291	0.086	0.195	0.023	0.07	0.037	0.097	0.009	0.139
	CHSA8926	SoftTissue	0.048	0.492	0.132	0.024	0.073	0.029	0.064	0.034	0.052	0.001	0.116
	G-401	SoftTissue	0.811	0.92	0.853	0.759	0.89	0.986	0.832	0.867	0.829	0.946	0.877
	G-402	SoftTissue	0.054	0.114	0.059	0.021	0.066	0.013	0.064	0.01	0.112	0.005	0.112
	GCT	SoftTissue	0.038	0.099	0.08	0.041	0.068	0.022	0.076	0.027	0.083	0.007	0.153
	Hs-633T	SoftTissue	0.055	0.132	0.084	0.045	0.096	0.019	0.062	0.024	0.061	0.007	0.155
	HT-1080	SoftTissue	0.045	0.151	0.142	0.036	0.08	0.014	0.069	0.023	0.076	0.003	0.141
	KYM-1	SoftTissue	0.039	0.077	0.04	0.011	0.048	0.012	0.049	0.016	0.068	0.004	0.125
	MES-SA	SoftTissue	0.071	0.183	0.101	0.042	0.072	0.021	0.067	0.037	0.063	0.01	0.115
	MFH-ino	SoftTissue	0.067	0.263	0.08	0.027	0.057	0.011	0.053	0.024	0.059	0.015	0.114
	RD	SoftTissue	0.151	0.133	0.057	0.032	0.066	0.016	0.054	0.028	0.044	0.005	0.122
	RH-1	SoftTissue	0.052	0.194	0.09	0.028	0.058	0	0.046	0.025	0.07	0.002	0.108
	RH-18	SoftTissue	0.041	0.06	0.052	0.025	0.062	0.009	0.062	0.028	0.044	0.007	0.099
	RH-41	SoftTissue	0.044	0.06	0.047	0.024	0.045	0.006	0.061	0.023	0.076	0.001	0.116
	RKN	SoftTissue	0.059	0.322	0.12	0.035	0.067	0.018	0.064	0.032	0.056	0.001	0.115
	S-117	SoftTissue	0.068	0.135	0.089	0.042	0.069	0.016	0.063	0.023	0.043	0.008	0.127
	SJRH30	SoftTissue	0.036	0.05	0.056	0.024	0.059	0.008	0.05	0.022	0.069	0.008	0.125
	SK-LMS-1	SoftTissue	0.25	0.567	0.305	0.025	0.058	0.006	0.072	0.019	0.078	0.006	0.121
	SKN	SoftTissue	0.035	0.084	0.049	0.027	0.044	0.013	0.041	0.022	0.062	0.001	0.097
	SW684	SoftTissue	0.077	0.121	0.078	0.043	0.061	0.018	0.062	0.026	0.071	0.007	0.146
	SW872	SoftTissue	0.068	0.166	0.078	0.041	0.06	0.009	0.052	0.018	0.045	0.005	0.144
	SW982	SoftTissue	0.053	0.089	0.078	0.036	0.077	0.011	0.08	0.02	0.082	0.004	0.133
	TE-441-T	SoftTissue	0.07	0.144	0.125	0.058	0.151	0.039	0.058	0.025	0.107	0.009	0.169
	23132-87	Stomach	0.043	0.068	0.056	0.022	0.037	0.01	0.04	0.01	0.045	0	0.11
	AGS	Stomach	0.063	0.525	0.12	0.023	0.043	0.008	0.018	0.015	0.038	0	0.111
	ECC10	Stomach	0.039	0.051	0.042	0.014	0.057	0.005	0.053	0.021	0.048	0.004	0.121
	ECC12	Stomach	0.047	0.072	0.063	0.034	0.068	0.01	0.057	0.01	0.043	0.005	0.141
	FU97	Stomach	0.051	0.113	0.063	0.035	0.061	0.02	0.07	0.012	0.056	0.007	0.128
	GCIY	Stomach	0.053	0.599	0.424	0.041	0.092	0.005	0.049	0.015	0.046	0.004	0.087
	HGC-27	Stomach	0.051	0.076	0.043	0.04	0.059	0.011	0.048	0.021	0.049	0.007	0.111
	Hs746T	Stomach	0.545	0.908	0.82	0.095	0.32	0.014	0.104	0.026	0.066	0.026	0.16
	HSC-39	Stomach	0.047	0.418	0.073	0.035	0.075	0.012	0.053	0.011	0.063	0.001	0.096
	IM-95	Stomach	0.043	0.076	0.034	0.024	0.059	0.007	0.069	0.017	0.043	0.007	0.12
	KATOIII	Stomach	0.045	0.094	0.058	0.041	0.062	0.021	0.048	0.035	0.06	0.003	0.127
	MKN1	Stomach	0.028	0.07	0.046	0.029	0.051	0	0.041	0.014	0.044	0	0.128
	MKN28	Stomach	0.074	0.154	0.107	0.025	0.056	0.007	0.059	0.022	0.051	0.006	0.133
	MKN45	Stomach	0.502	0.906	0.579	0.061	0.084	0.018	0.047	0.027	0.042	0.011	0.114
	MKN7	Stomach	0.029	0.076	0.079	0.023	0.061	0.008	0.048	0.014	0.04	0.001	0.106
	NCI-N87	Stomach	0.064	0.113	0.113	0.044	0.061	0	0.062	0.02	0.041	0.001	0.122
	NCI-SNU-1	Stomach	0.047	0.054	0.037	0.027	0.038	0.005	0.042	0.014	0.03	0	0.112
	NCI-SNU-16	Stomach	0.062	0.253	0.098	0.037	0.066	0.021	0.063	0.023	0.059	0.005	0.116
	NCI-SNU-5	Stomach	0.05	0.498	0.246	0.036	0.056	0.008	0.057	0.023	0.044	0.006	0.111
	NUGC-3	Stomach	0.035	0.125	0.067	0.03	0.064	0.005	0.057	0.016	0.049	0.005	0.115
	NUGC-4	Stomach	0.066	0.605	0.505	0.023	0.064	0.009	0.061	0.02	0.059	0.013	0.123
	OCUM-1	Stomach	0.038	0.086	0.078	0.02	0.079	0	0.05	0.007	0.042	0.005	0.103
	RERF-GC-1B	Stomach	0.043	0.139	0.093	0.024	0.035	0.007	0.051	0.018	0.035	0.003	0.113
	RF-48	Stomach	0.035	0.232	0.103	0.018	0.053	0.004	0.056	0.017	0.036	0.006	0.114
	SCH	Stomach	0.041	0.081	0.05	0.031	0.06	0.006	0.062	0.02	0.043	0.005	0.126
	SK-GT-2	Stomach	0.045	0.62	0.177	0.033	0.075	0.018	0.055	0.031	0.06	0.003	0.12
	TGBC11TKB	Stomach	0.798	0.765	0.312	0.344	0.763	0.969	0.62	0.51	0.281	0.948	0.884
	NCCIT	Testis	0.035	0.043	0.041	0.018	0.043	0.008	0.054	0.027	0.069	0.002	0.117
	NEC8	Testis	0.185	0.082	0.063	0.034	0.073	0.033	0.051	0.021	0.049	0	0.098
	8305C	Thyroid	0.043	0.093	0.087	0.035	0.08	0.035	0.075	0.03	0.058	0.007	0.123
	8505C	Thyroid	0.059	0.525	0.166	0.163	0.149	0.03	0.074	0.027	0.057	0.005	0.139
	ASH-3	Thyroid	0.023	0.062	0.046	0.024	0.051	0.003	0.069	0.02	0.042	0	0.074
	BCPAP	Thyroid	0.049	0.066	0.064	0.034	0.067	0.027	0.075	0.032	0.056	0.008	0.139
	BHT-101	Thyroid	0.058	0.103	0.067	0.023	0.08	0.026	0.057	0.024	0.053	0.01	0.13
	CAL-62	Thyroid	0.051	0.109	0.173	0.034	0.069	0.019	0.069	0.042	0.056	0.004	0.108
	FTC-133	Thyroid	0.021	0.076	0.052	0.029	0.055	0.028	0.065	0.02	0.058	0.008	0.12
	HTC-C3	Thyroid	0.051	0.499	0.09	0.045	0.085	0.019	0.062	0.034	0.06	0.004	0.136
	IHH-4	Thyroid	0.559	0.899	0.469	0.138	0.304	0.616	0.336	0.143	0.438	0.949	0.729
	K5	Thyroid	0.09	0.346	0.28	0.124	0.151	0.029	0.119	0.074	0.126	0.126	0.228
	KMH-2	Thyroid	0.366	0.666	0.335	0.577	0.758	0.958	0.47	0.291	0.536	0.945	0.87
	ML-1	Thyroid	0.042	0.065	0.049	0.034	0.062	0.026	0.062	0.044	0.076	0.002	0.129
	RO82-W-1	Thyroid	0.082	0.444	0.367	0.038	0.08	0.017	0.078	0.022	0.07	0.01	0.136
	TT	Thyroid	0.042	0.063	0.043	0.027	0.062	0.012	0.05	0.018	0.059	0.009	0.131
	TT2609-C02	Thyroid	0.06	0.131	0.068	0.046	0.076	0.03	0.066	0.035	0.056	0.011	0.131
	BB30-HNC	UpperAerodigestiveTract	0.038	0.593	0.107	0.02	0.051	0.01	0.051	0.01	0.044	0	0.098
	BB49-HNC	UpperAerodigestiveTract	0.041	0.057	0.063	0.037	0.067	0.015	0.056	0.039	0.076	0.017	0.132
	BHY	UpperAerodigestiveTract	0.051	0.116	0.094	0.033	0.06	0.012	0.071	0.013	0.056	0	0.122
	BICR10	UpperAerodigestiveTract	0.043	0.091	0.103	0.022	0.055	0.007	0.04	0.009	0.044	0.002	0.091
	BICR22	UpperAerodigestiveTract	0.07	0.669	0.311	0.041	0.058	0.007	0.061	0.01	0.083	0.003	0.127
	BICR31	UpperAerodigestiveTract	0.059	0.207	0.146	0.034	0.074	0.02	0.074	0.037	0.075	0.002	0.121
	BICR78	UpperAerodigestiveTract	0.074	0.06	0.053	0.032	0.068	0.028	0.076	0.032	0.047	0.004	0.128
	Ca9-22	UpperAerodigestiveTract	0.058	0.433	0.273	0.026	0.053	0.028	0.071	0.02	0.044	0.009	0.129
	CAL-27	UpperAerodigestiveTract	0.042	0.104	0.066	0.037	0.055	0.013	0.068	0.021	0.069	0.006	0.143
	CAL-33	UpperAerodigestiveTract	0.055	0.156	0.07	0.036	0.062	0.014	0.057	0.041	0.068	0.008	0.139
	Detroit562	UpperAerodigestiveTract	0.07	0.195	0.104	0.035	0.072	0.004	0.074	0.022	0.052	0.003	0.121
	DOK	UpperAerodigestiveTract	0.04	0.074	0.057	0.029	0.056	0.013	0.066	0.011	0.055	0.003	0.124
	FADU	UpperAerodigestiveTract	0.689	0.924	0.701	0.363	0.447	0.125	0.144	0.064	0.124	0.278	0.369
	HN	UpperAerodigestiveTract	0.476	0.564	0.148	0.037	0.075	0.028	0.043	0.026	0.041	0.006	0.115
	HO-1-u-1	UpperAerodigestiveTract	0.108	0.412	0.106	0.03	0.055	0.011	0.054	0.019	0.042	0.004	0.116
	HSC-2	UpperAerodigestiveTract	0.527	0.618	0.463	0.04	0.07	0.022	0.056	0.05	0.111	0.003	0.114
	HSC-3	UpperAerodigestiveTract	0.101	0.211	0.101	0.035	0.061	0.003	0.066	0.011	0.049	0.006	0.134
	HSC-4	UpperAerodigestiveTract	0.057	0.349	0.105	0.029	0.057	0.017	0.047	0.036	0.051	0	0.104
	JHU-011	UpperAerodigestiveTract	0.293	0.648	0.338	0.027	0.09	0.012	0.051	0.032	0.066	0.008	0.131
	JHU-022	UpperAerodigestiveTract	0.067	0.118	0.08	0.038	0.069	0.009	0.064	0.014	0.082	0.006	0.124
	KON	UpperAerodigestiveTract	0.052	0.08	0.062	0.037	0.084	0.026	0.055	0.032	0.051	0.01	0.126
	KOSC-2	UpperAerodigestiveTract	0.063	0.12	0.157	0.03	0.069	0.017	0.047	0.023	0.052	0.01	0.119
	LB771-HNC	UpperAerodigestiveTract	0.034	0.075	0.071	0.034	0.057	0.02	0.045	0.021	0.044	0.002	0.111
	OSC-19	UpperAerodigestiveTract	0.055	0.116	0.066	0.023	0.069	0.013	0.057	0.025	0.096	0.004	0.123
	OSC-20	UpperAerodigestiveTract	0.086	0.127	0.175	0.043	0.066	0.01	0.076	0.018	0.054	0.006	0.181
	PCI-15A	UpperAerodigestiveTract	0.059	0.1	0.065	0.044	0.061	0.031	0.049	0.026	0.067	0.007	0.13
	PCI-30	UpperAerodigestiveTract	0.07	0.415	0.142	0.029	0.032	0.013	0.052	0.016	0.045	0.009	0.122
	PCI-38	UpperAerodigestiveTract	0.393	0.393	0.338	0.041	0.067	0.012	0.081	0.018	0.058	0.006	0.14
	PCI-4B	UpperAerodigestiveTract	0.199	0.749	0.412	0.032	0.068	0.033	0.064	0.044	0.061	0.006	0.125
	PCI-6A	UpperAerodigestiveTract	0.067	0.092	0.058	0.04	0.066	0.025	0.069	0.028	0.041	0.007	0.14
	PE-CA-PJ15	UpperAerodigestiveTract	0.053	0.106	0.065	0.037	0.065	0.026	0.066	0.043	0.064	0.011	0.15
	RPMI-2650	UpperAerodigestiveTract	0.051	0.213	0.086	0.033	0.055	0.006	0.069	0.023	0.059	0	0.124
	SACC-83	UpperAerodigestiveTract	0.284	0.415	0.181	0.033	0.066	0.022	0.069	0.029	0.064	0.004	0.122
	SAS	UpperAerodigestiveTract	0.143	0.561	0.526	0.035	0.078	0.011	0.067	0.024	0.055	0.004	0.138
	SAT	UpperAerodigestiveTract	0.038	0.066	0.037	0.021	0.044	0.006	0.036	0.022	0.048	0.004	0.093
	SCC-15	UpperAerodigestiveTract	0.054	0.137	0.068	0.024	0.07	0.013	0.068	0.017	0.066	0	0.108
	SCC-25	UpperAerodigestiveTract	0.059	0.084	0.067	0.031	0.067	0.016	0.068	0.02	0.056	0.014	0.132
	SCC-4	UpperAerodigestiveTract	0.054	0.279	0.061	0.037	0.068	0.033	0.066	0.036	0.056	0.007	0.123
	SCC-9	UpperAerodigestiveTract	0.046	0.086	0.049	0.018	0.057	0.031	0.054	0.023	0.049	0.006	0.119
	SKN-3	UpperAerodigestiveTract	0.035	0.076	0.065	0.024	0.055	0.001	0.076	0	0.057	0.01	0.134
	5637	UrinaryTract	0.177	0.717	0.245	0.025	0.093	0.022	0.057	0.031	0.066	0.005	0.135
	639-V	UrinaryTract	0.244	0.67	0.542	0.101	0.193	0.636	0.304	0.127	0.272	0.451	0.519
	647-V	UrinaryTract	0.05	0.155	0.074	0.038	0.069	0.016	0.082	0.037	0.121	0.014	0.136
	BFTC-905	UrinaryTract	0.06	0.135	0.08	0.031	0.061	0.031	0.063	0.033	0.088	0.011	0.138
	CAL-29	UrinaryTract	0.051	0.132	0.081	0.046	0.069	0.03	0.065	0.033	0.055	0.009	0.144
	DSH1	UrinaryTract	0.063	0.159	0.157	0.046	0.084	0.025	0.058	0.024	0.063	0.012	0.122
	HT-1197	UrinaryTract	0.051	0.113	0.1	0.034	0.067	0.021	0.07	0.029	0.065	0.005	0.107
	HT-1376	UrinaryTract	0.061	0.194	0.083	0.045	0.07	0.016	0.068	0.021	0.084	0.005	0.154
	J82	UrinaryTract	0.087	0.27	0.092	0.044	0.072	0.03	0.07	0.022	0.061	0.01	0.133
	KU-19-19	UrinaryTract	0.052	0.212	0.102	0.037	0.078	0.017	0.056	0.03	0.058	0.002	0.128
	LB831-BLC	UrinaryTract	0.071	0.102	0.053	0.039	0.062	0.019	0.052	0.015	0.044	0.001	0.125
	RT-112	UrinaryTract	0.446	0.389	0.162	0.064	0.076	0.024	0.048	0.033	0.059	0	0.122
	RT4	UrinaryTract	0.457	0.431	0.446	0.075	0.135	0.032	0.073	0.032	0.066	0.013	0.131
	SCaBER	UrinaryTract	0.049	0.126	0.079	0.039	0.072	0.026	0.059	0.026	0.053	0.008	0.114
	SW1710	UrinaryTract	0.067	0.212	0.176	0.042	0.063	0.036	0.068	0.027	0.071	0.009	0.135
	SW780	UrinaryTract	0.086	0.117	0.063	0.043	0.074	0.022	0.07	0.033	0.061	0.013	0.147
	T-24	UrinaryTract	0.171	0.332	0.226	0.047	0.073	0.026	0.068	0.03	0.067	0.01	0.151
	TCCSUP	UrinaryTract	0.051	0.119	0.066	0.025	0.062	0.02	0.065	0.032	0.089	0.007	0.139
	UM-UC-3	UrinaryTract	0.057	0.122	0.085	0.046	0.055	0.02	0.062	0.027	0.059	0.009	0.142
	VM-CUB-1	UrinaryTract	0.055	0.189	0.059	0.037	0.066	0.021	0.053	0.017	0.058	0.001	0.127
	CAL-39	Vulva	0.044	0.109	0.075	0.031	0.07	0.004	0.061	0.014	0.049	0.003	0.136
	SW954	Vulva	0.048	0.141	0.064	0.048	0.065	0.008	0.056	0.026	0.099	0.013	0.143
	SW962	Vulva	0.044	0.113	0.059	0.02	0.055	0.01	0.05	0.031	0.087	0.004	0.099

## Sheet: TYW5
	Dataset S3F: Methylation data of COSMIC cell lines project dataset for the TYW5 gene. Methylation data includes all CpG sites interrogated with the HumanMethylation450 beadarray (green=unmethylated; red=methylated), incluiding the annotation of the CpGs in terms of chromosome (CHR), location (MAPINFO) and affected gene (USCS REFGENE NAME).
			Methylation
	TargetID		cg19218722	cg20010565	cg00556742	cg15048802	cg08172461	cg12253985	cg25936922	cg22704520	cg03599729	cg03947362	cg23407068	cg04092513	cg02890434	cg22365225	cg19045956	cg17296551
	CHR		2
	MAPINFO		200820957	200820801	200820715	200820652	200820611	200820534	200820527	200820452	200820225	200820225	200820000	200819919	200819882	200819868	200819838	200819818
	NAME		TYW5
	Cell Line	Tissue
	SW13	AdrenalGland	0.024	0.027	0.028	0.02	0.03	0.041	0.03	0.022	0.003	0.036	0.021	0.067	0.053	0.062	0.058	0.032
	TASK1	AskinTumor	0.032	0.033	0.041	0.025	0.031	0.045	0.035	0.02	0.006	0.038	0.023	0.081	0.04	0.062	0.062	0.045
	EGI-1	BiliaryTract	0.041	0.031	0.037	0.027	0.037	0.05	0.04	0.157	0	0.037	0.022	0.072	0.057	0.144	0.1	0.042
	ETK-1	BiliaryTract	0.154	0.025	0.049	0.055	0.036	0.071	0.04	0.172	0.003	0.038	0.021	0.069	0.039	0.068	0.049	0.033
	HuCCT1	BiliaryTract	0.045	0.039	0.048	0.06	0.045	0.065	0.048	0.162	0.143	0.038	0.03	0.083	0.046	0.1	0.114	0.055
	TGBC1TKB	BiliaryTract	0.035	0.037	0.037	0.025	0.029	0.049	0.032	0.05	0	0.041	0.021	0.069	0.04	0.046	0.037	0.038
	TGBC24TKB	BiliaryTract	0.034	0.028	0.268	0.037	0.037	0.059	0.05	0.2	0.006	0.04	0.022	0.061	0.046	0.059	0.057	0.042
	A673	Bone	0.032	0.031	0.039	0.027	0.034	0.056	0.034	0.045	0.012	0.039	0.023	0.079	0.056	0.074	0.107	0.039
	CADO-ES1	Bone	0.044	0.037	0.051	0.034	0.051	0.046	0.045	0.054	0.003	0.042	0.029	0.069	0.049	0.062	0.05	0.044
	CAL-72	Bone	0.053	0.028	0.036	0.03	0.035	0.044	0.03	0.037	0.006	0.039	0.027	0.049	0.057	0.063	0.036	0.032
	CAL-78	Bone	0.036	0.036	0.06	0.047	0.055	0.061	0.047	0.033	0.003	0.04	0.026	0.058	0.054	0.076	0.079	0.049
	CS1	Bone	0.028	0.028	0.559	0.025	0.043	0.051	0.04	0.108	0.421	0.042	0.03	0.059	0.055	0.074	0.068	0.258
	ES1	Bone	0.029	0.026	0.029	0.027	0.026	0.037	0.023	0.02	0.001	0.032	0.022	0.061	0.04	0.071	0.058	0.035
	ES3	Bone	0.04	0.027	0.031	0.032	0.026	0.047	0.037	0.03	0.002	0.031	0.02	0.058	0.053	0.067	0.072	0.05
	ES4	Bone	0.039	0.031	0.031	0.042	0.036	0.039	0.03	0.033	0.005	0.035	0.021	0.074	0.038	0.05	0.046	0.035
	ES5	Bone	0.027	0.036	0.028	0.027	0.029	0.043	0.032	0.028	0.005	0.036	0.023	0.065	0.049	0.1	0.052	0.039
	ES6	Bone	0.037	0.023	0.035	0.013	0.029	0.038	0.024	0.017	0.004	0.031	0.02	0.057	0.035	0.041	0.029	0.036
	ES7	Bone	0.032	0.034	0.04	0.06	0.034	0.042	0.032	0.027	0.009	0.037	0.024	0.062	0.046	0.059	0.056	0.051
	ES8	Bone	0.043	0.031	0.05	0.028	0.037	0.038	0.03	0.041	0.004	0.035	0.021	0.06	0.045	0.067	0.056	0.033
	EW-1	Bone	0.031	0.026	0.034	0.028	0.034	0.042	0.031	0.031	0	0.039	0.024	0.065	0.043	0.069	0.054	0.067
	EW-11	Bone	0.05	0.04	0.05	0.035	0.04	0.069	0.048	0.062	0.005	0.044	0.026	0.071	0.094	0.056	0.059	0.052
	EW-12	Bone	0.03	0.022	0.03	0.015	0.033	0.047	0.026	0.029	0.002	0.036	0.021	0.059	0.039	0.069	0.055	0.046
	EW-13	Bone	0.111	0.027	0.047	0.055	0.034	0.057	0.03	0.09	0.002	0.037	0.026	0.065	0.05	0.059	0.057	0.047
	EW-16	Bone	0.078	0.036	0.032	0.03	0.035	0.037	0.035	0.03	0.006	0.033	0.021	0.056	0.042	0.065	0.057	0.044
	EW-18	Bone	0.025	0.029	0.033	0.034	0.03	0.04	0.031	0.043	0.002	0.042	0.025	0.057	0.053	0.074	0.063	0.043
	EW-22	Bone	0.048	0.027	0.028	0.046	0.028	0.091	0.068	0.068	0.009	0.04	0.023	0.069	0.094	0.076	0.056	0.052
	EW-24	Bone	0.032	0.044	0.03	0.028	0.037	0.04	0.032	0.035	0.006	0.04	0.019	0.052	0.041	0.068	0.05	0.036
	EW-3	Bone	0.064	0.084	0.095	0.222	0.12	0.169	0.052	0.262	0.01	0.052	0.041	0.084	0.079	0.062	0.061	0.059
	EW-7	Bone	0.033	0.035	0.038	0.024	0.039	0.041	0.026	0.023	0.002	0.041	0.023	0.059	0.04	0.07	0.048	0.04
	H-EMC-SS	Bone	0.029	0.039	0.053	0.073	0.06	0.061	0.048	0.26	0.089	0.052	0.032	0.062	0.068	0.068	0.076	0.046
	HOS	Bone	0.027	0.03	0.029	0.027	0.031	0.038	0.026	0.02	0.004	0.039	0.02	0.068	0.039	0.061	0.054	0.048
	HuO-3N1	Bone	0.028	0.03	0.034	0.026	0.034	0.039	0.031	0.018	0	0.037	0.02	0.064	0.047	0.071	0.083	0.037
	HuO9	Bone	0.035	0.038	0.03	0.02	0.031	0.046	0.037	0.017	0	0.038	0.023	0.073	0.068	0.149	0.094	0.061
	MG-63	Bone	0.029	0.028	0.027	0.024	0.035	0.052	0.034	0.099	0.007	0.043	0.023	0.06	0.046	0.065	0.063	0.043
	MHH-ES-1	Bone	0.05	0.045	0.063	0.033	0.039	0.053	0.044	0.099	0	0.037	0.029	0.058	0.047	0.067	0.043	0.047
	NOS-1	Bone	0.022	0.031	0.03	0.033	0.034	0.042	0.026	0.032	0.012	0.036	0.022	0.059	0.038	0.063	0.05	0.038
	NY	Bone	0.046	0.025	0.038	0.022	0.04	0.043	0.028	0.025	0	0.035	0.021	0.068	0.046	0.057	0.029	0.037
	Saos-2	Bone	0.044	0.027	0.037	0.036	0.033	0.054	0.027	0.026	0.006	0.032	0.021	0.072	0.046	0.068	0.053	0.039
	SCCH-196	Bone	0.054	0.035	0.048	0.064	0.037	0.061	0.05	0.059	0.015	0.04	0.029	0.06	0.052	0.095	0.08	0.051
	SJSA-1	Bone	0.046	0.03	0.331	0.029	0.039	0.045	0.032	0.027	0.009	0.037	0.02	0.076	0.046	0.069	0.05	0.03
	SK-ES-1	Bone	0.048	0.023	0.04	0.032	0.033	0.044	0.031	0.034	0.004	0.039	0.022	0.052	0.076	0.067	0.084	0.046
	SK-PN-DW	Bone	0.068	0.025	0.033	0.03	0.03	0.049	0.027	0.067	0.004	0.031	0.021	0.061	0.052	0.058	0.049	0.04
	TC-71	Bone	0.034	0.039	0.048	0.047	0.045	0.058	0.055	0.123	0.01	0.038	0.028	0.078	0.044	0.076	0.068	0.049
	U-2-OS	Bone	0.027	0.035	0.057	0.028	0.036	0.073	0.051	0.17	0.003	0.056	0.029	0.062	0.046	0.078	0.07	0.047
	U-CH2	Bone	0.023	0.028	0.026	0.021	0.031	0.038	0.028	0.033	0.003	0.041	0.027	0.061	0.037	0.091	0.082	0.044
	VA-ES-BJ	Bone	0.023	0.032	0.044	0.067	0.051	0.062	0.048	0.123	0.004	0.042	0.024	0.051	0.054	0.057	0.055	0.042
	AU565	Breast	0.023	0.032	0.027	0.044	0.032	0.041	0.037	0.106	0	0.031	0.02	0.061	0.035	0.058	0.051	0.032
	BT-20	Breast	0.018	0.029	0.032	0.045	0.035	0.049	0.037	0.136	0.001	0.037	0.019	0.058	0.032	0.062	0.043	0.03
	BT-483	Breast	0.019	0.027	0.03	0.019	0.03	0.039	0.03	0.021	0	0.031	0.019	0.055	0.037	0.065	0.044	0.024
	BT-549	Breast	0.018	0.027	0.039	NA	0.03	0.039	0.022	0.023	0.018	0.032	NA	0.062	0.053	0.13	0.091	0.056
	CAL-120	Breast	0.035	0.04	0.033	0.067	0.05	0.06	0.038	0.133	0	0.037	0.024	0.121	0.058	0.06	0.045	0.062
	CAL-148	Breast	0.025	0.028	0.032	0.04	0.03	0.061	0.033	0.097	0.003	0.03	0.018	0.052	0.047	0.062	0.052	0.038
	CAL-51	Breast	0.024	0.035	0.037	0.056	0.04	0.055	0.043	0.206	0.501	0.042	0.021	0.052	0.038	0.038	0.038	0.029
	CAL-85-1	Breast	0.022	0.034	0.041	0.017	0.021	0.044	0.042	0.144	0.004	0.035	0.02	0.062	0.038	0.076	0.049	0.029
	CAMA-1	Breast	0.027	0.029	0.034	0.056	0.035	0.066	0.038	0.162	0	0.043	0.02	0.066	0.035	0.08	0.056	0.035
	COLO-824	Breast	0.029	0.037	0.033	0.069	0.044	0.06	0.044	0.242	0	0.042	0.019	0.072	0.039	0.046	0.034	0.031
	DU-4475	Breast	0.023	0.032	0.028	0.02	0.032	0.043	0.031	0.028	0	0.034	0.021	0.067	0.038	0.053	0.05	0.032
	EFM-19	Breast	0.022	0.038	0.027	0.021	0.027	0.048	0.033	0.086	0.003	0.047	0.021	0.048	0.04	0.049	0.043	0.033
	EFM-192A	Breast	0.02	0.031	0.028	0.03	0.035	0.045	0.036	0.166	0	0.035	0.018	0.07	0.03	0.054	0.047	0.03
	EVSA-T	Breast	0.026	0.039	0.044	0.033	0.044	0.051	0.033	0.157	0	0.038	0.022	0.072	0.04	0.046	0.036	0.035
	HCC1143	Breast	0.031	0.029	0.355	0.038	0.036	0.046	0.041	0.109	0.004	0.037	0.028	0.081	0.051	0.072	0.073	0.039
	HCC1187	Breast	0.027	0.051	0.043	0.195	0.031	0.094	0.062	0.177	0.008	0.044	0.021	0.059	0.042	0.096	0.067	0.044
	HCC1395	Breast	0.09	0.037	0.033	0.025	0.024	0.036	0.033	0.101	0.006	0.039	0.022	0.052	0.038	0.063	0.18	0.055
	HCC1419	Breast	0.03	0.038	0.047	0.022	0.031	0.045	0.045	0.1	0	0.044	0.022	0.053	0.049	0.082	0.07	0.04
	HCC1428	Breast	0.023	0.024	0.026	0.015	0.03	0.033	0.026	0.029	0.002	0.03	0.017	0.05	0.031	0.043	0.035	0.033
	HCC1500	Breast	0.02	0.026	0.033	0.017	0.03	0.034	0.031	0.031	0	0.038	0.022	0.059	0.052	0.062	0.051	0.033
	HCC1569	Breast	0.023	0.035	0.039	0.059	0.046	0.051	0.046	0.194	0.002	0.044	0.022	0.057	0.037	0.057	0.055	0.042
	HCC1599	Breast	0.029	0.031	0.032	0.081	0.046	0.056	0.057	0.187	0.013	0.042	0.023	0.069	0.038	0.065	0.049	0.039
	HCC1806	Breast	0.03	0.041	0.054	0.086	0.051	0.07	0.058	0.283	0.006	0.049	0.025	0.076	0.045	0.061	0.054	0.045
	HCC1937	Breast	0.039	0.035	0.049	0.095	0.047	0.051	0.041	0.14	0.005	0.043	0.026	0.074	0.05	0.081	0.066	0.05
	HCC1954	Breast	0.031	0.031	0.055	0.083	0.039	0.065	0.053	0.242	0.255	0.047	0.024	0.045	0.038	0.081	0.068	0.043
	HCC202	Breast	0.027	0.032	0.022	0.023	0.03	0.041	0.035	0.041	0	0.035	0.019	0.059	0.048	0.089	0.07	0.034
	HCC2157	Breast	0.023	0.032	0.043	0.053	0.033	0.049	0.042	0.183	0	0.039	0.023	0.049	0.037	0.062	0.052	0.033
	HCC2218	Breast	0.021	0.037	0.038	0.073	0.061	0.061	0.056	0.238	0.002	0.043	0.024	0.065	0.039	0.074	0.065	0.043
	HCC70	Breast	0.022	0.037	0.041	0.083	0.037	0.085	0.053	0.194	0.007	0.036	0.024	0.066	0.046	0.066	0.052	0.034
	HDQ-P1	Breast	0.025	0.026	0.03	0.044	0.029	0.055	0.044	0.184	0.004	0.036	0.022	0.056	0.042	0.065	0.055	0.028
	Hs-578-T	Breast	0.029	0.032	0.04	0.034	0.043	0.052	0.046	0.157	0	0.041	0.027	0.065	0.05	0.09	0.065	0.042
	MCF7	Breast	0.026	0.027	0.061	NA	0.032	0.047	0.029	0.031	0.01	0.031	NA	0.067	0.035	0.073	0.041	0.041
	MDA-MB-157	Breast	0.025	0.024	0.029	0.018	0.022	0.048	0.034	0.069	0.002	0.032	0.02	0.05	0.036	0.059	0.048	0.028
	MDA-MB-231	Breast	0.053	0.03	0.047	NA	0.028	0.034	0.031	0.039	0.011	0.03	NA	0.067	0.036	0.054	0.047	0.035
	MDA-MB-330	Breast	0.043	0.04	0.044	0.037	0.036	0.055	0.046	0.031	0.004	0.05	0.026	0.064	0.061	0.105	0.119	0.057
	MDA-MB-361	Breast	0.019	0.036	0.03	0.029	0.026	0.05	0.037	0.093	0.002	0.044	0.02	0.059	0.036	0.055	0.039	0.036
	MDA-MB-415	Breast	0.023	0.028	0.047	0.019	0.029	0.04	0.035	0.02	0	0.041	0.024	0.072	0.039	0.07	0.057	0.044
	MDA-MB-435	Breast	0.036	0.027	0.044	NA	0.025	0.038	0.029	0.085	0.012	0.03	NA	0.057	0.025	0.055	0.037	0.026
	MDA-MB-453	Breast	0.021	0.026	0.03	0.034	0.034	0.05	0.035	0.087	0.002	0.034	0.019	0.066	0.036	0.058	0.043	0.036
	MDA-MB-468	Breast	0.031	0.04	0.039	NA	0.03	0.043	0.034	0.031	0.011	0.033	NA	0.065	0.045	0.075	0.069	0.05
	MFM-223	Breast	0.03	0.041	0.03	0.069	0.039	0.065	0.038	0.179	0.001	0.043	0.02	0.046	0.035	0.079	0.052	0.035
	MRK-nu-1	Breast	0.03	0.034	0.043	0.055	0.047	0.064	0.045	0.047	0.001	0.042	0.029	0.07	0.053	0.079	0.073	0.058
	OCUB-M	Breast	0.02	0.036	0.044	0.051	0.031	0.054	0.041	0.158	0.009	0.04	0.02	0.07	0.037	0.051	0.048	0.035
	T47D	Breast	0.019	0.029	0.037	NA	0.043	0.04	0.025	0.022	0.011	0.035	NA	0.055	0.041	0.072	0.054	0.032
	UACC-893	Breast	0.021	0.037	0.044	0.054	0.036	0.083	0.038	0.248	0.023	0.048	0.024	0.064	0.039	0.054	0.044	0.03
	YMB-1-E	Breast	0.023	0.031	0.032	0.031	0.032	0.043	0.031	0.088	0.007	0.038	0.02	0.059	0.034	0.055	0.043	0.03
	ZR-75-30	Breast	0.022	0.04	0.031	0.044	0.032	0.054	0.035	0.205	0	0.036	0.024	0.057	0.048	0.089	0.08	0.043
	42-MG-BA	CentralNervousSystem	0.033	0.03	0.038	0.036	0.036	0.043	0.039	0.11	0.001	0.04	0.021	0.071	0.107	0.154	0.042	0.06
	8-MG-BA	CentralNervousSystem	0.022	0.033	0.029	0.026	0.04	0.045	0.029	0.045	0	0.035	0.02	0.059	0.039	0.067	0.057	0.03
	A172	CentralNervousSystem	0.209	0.047	0.107	0.089	0.062	0.081	0.071	0.238	0	0.057	0.032	0.08	0.056	0.074	0.053	0.057
	ACN	CentralNervousSystem	0.042	0.036	0.043	0.028	0.051	0.054	0.051	0.037	0.011	0.041	0.029	0.062	0.048	0.076	0.064	0.052
	AM-38	CentralNervousSystem	0.042	0.039	0.068	0.123	0.052	0.069	0.047	0.232	0.005	0.052	0.586	0.077	0.051	0.056	0.059	0.368
	BE2-M17	CentralNervousSystem	0.026	0.038	0.07	0.073	0.037	0.056	0.049	0.13	0.005	0.037	0.019	0.066	0.038	0.06	0.048	0.034
	Becker	CentralNervousSystem	0.031	0.027	0.319	0.028	0.035	0.045	0.032	0.046	0	0.036	0.021	0.065	0.047	0.061	0.057	0.048
	CAS-1	CentralNervousSystem	0.029	0.03	0.038	0.047	0.036	0.044	0.032	0.039	0.002	0.038	0.02	0.069	0.051	0.062	0.042	0.039
	CCF-STTG1	CentralNervousSystem	0.055	0.034	0.067	0.049	0.054	0.056	0.057	0.082	0	0.043	0.028	0.07	0.049	0.07	0.064	0.058
	CHP-126	CentralNervousSystem	0.053	0.028	0.068	0.085	0.07	0.072	0.049	0.283	0.003	0.036	0.029	0.077	0.048	0.062	0.059	0.039
	CHP-134	CentralNervousSystem	0.027	0.032	0.327	0.029	0.032	0.055	0.038	0.121	0.001	0.033	0.023	0.063	0.041	0.061	0.046	0.034
	CHP-212	CentralNervousSystem	0.034	0.031	0.048	0.037	0.029	0.06	0.034	0.076	0.011	0.045	0.019	0.058	0.04	0.08	0.046	0.037
	D-245MG	CentralNervousSystem	0.052	0.045	0.086	0.051	0.053	0.105	0.068	0.288	0.002	0.052	0.037	0.061	0.053	0.09	0.092	0.066
	D-247MG	CentralNervousSystem	0.03	0.034	0.036	0.023	0.036	0.052	0.033	0.046	0	0.036	0.024	0.062	0.042	0.063	0.053	0.038
	D-263MG	CentralNervousSystem	0.026	0.044	0.046	0.079	0.043	0.055	0.037	0.081	0.002	0.035	0.026	0.058	0.055	0.052	0.044	0.042
	D-283MED	CentralNervousSystem	0.093	0.031	0.04	0.097	0.084	0.078	0.05	0.141	0.009	0.041	0.03	0.068	0.036	0.056	0.044	0.033
	D-336MG	CentralNervousSystem	0.026	0.036	0.046	0.067	0.049	0.082	0.045	0.122	0.015	0.046	0.027	0.071	0.067	0.059	0.049	0.037
	D-392MG	CentralNervousSystem	0.06	0.038	0.051	0.121	0.058	0.071	0.039	0.211	0.002	0.042	0.021	0.066	0.063	0.066	0.047	0.047
	D-423MG	CentralNervousSystem	0.021	0.029	0.033	0.02	0.028	0.047	0.035	0.078	0.004	0.04	0.021	0.055	0.043	0.085	0.065	0.046
	D-502MG	CentralNervousSystem	0.074	0.037	0.053	0.091	0.053	0.067	0.054	0.221	0.009	0.044	0.024	0.07	0.042	0.05	0.042	0.032
	D-542MG	CentralNervousSystem	0.036	0.031	0.037	0.034	0.045	0.057	0.043	0.118	0.003	0.035	0.029	0.059	0.053	0.059	0.126	0.042
	D-566MG	CentralNervousSystem	0.027	0.036	0.053	0.058	0.073	0.054	0.04	0.171	0.003	0.039	0.031	0.061	0.048	0.079	0.077	0.045
	Daoy	CentralNervousSystem	0.023	0.033	0.036	0.053	0.038	0.04	0.041	0.02	0.005	0.036	0.022	0.062	0.042	0.061	0.048	0.04
	DBTRG-05MG	CentralNervousSystem	0.038	0.026	0.046	0.036	0.031	0.039	0.03	0.076	0.009	0.033	0.022	0.064	0.045	0.095	0.059	0.045
	DK-MG	CentralNervousSystem	0.051	0.034	0.038	0.034	0.033	0.054	0.032	0.055	0.004	0.031	0.024	0.051	0.049	0.07	0.067	0.047
	GAMG	CentralNervousSystem	0.061	0.023	0.042	0.039	0.031	0.046	0.035	0.037	0.001	0.035	0.023	0.043	0.04	0.084	0.06	0.044
	GB-1	CentralNervousSystem	0.03	0.027	0.166	0.018	0.037	0.042	0.027	0.022	0.001	0.04	0.027	0.064	0.052	0.069	0.078	0.437
	GI-1	CentralNervousSystem	0.03	0.03	0.043	0.067	0.04	0.061	0.054	0.056	0.068	0.039	0.018	0.075	0.041	0.078	0.045	0.034
	GI-ME-N	CentralNervousSystem	0.225	0.031	0.058	0.043	0.057	0.092	0.054	0.03	0.009	0.041	0.04	0.062	0.123	0.082	0.103	0.063
	GMS-10	CentralNervousSystem	0.03	0.032	0.039	0.059	0.042	0.054	0.034	0.021	0.008	0.04	0.021	0.055	0.054	0.081	0.064	0.056
	GOTO	CentralNervousSystem	0.044	0.03	0.036	0.047	0.038	0.052	0.042	0.11	0.003	0.035	0.019	0.071	0.034	0.062	0.042	0.039
	H4	CentralNervousSystem	0.074	0.03	0.053	0.056	0.054	0.04	0.033	0.093	0.002	0.038	0.033	0.067	0.041	0.088	0.078	0.133
	Hs-683	CentralNervousSystem	0.043	0.026	0.107	0.057	0.046	0.039	0.031	0.083	0.001	0.037	0.024	0.06	0.052	0.079	0.059	0.035
	IMR-5	CentralNervousSystem	0.04	0.035	0.068	0.093	0.037	0.08	0.046	0.191	0.01	0.054	0.021	0.074	0.047	0.08	0.062	0.039
	KALS-1	CentralNervousSystem	0.029	0.035	0.041	0.047	0.053	0.062	0.038	0.038	0.005	0.044	0.026	0.065	0.044	0.092	0.069	0.043
	KELLY	CentralNervousSystem	0.032	0.028	0.039	0.052	0.056	0.066	0.058	0.06	0.005	0.032	0.022	0.063	0.044	0.058	0.045	0.048
	KINGS-1	CentralNervousSystem	0.041	0.034	0.044	0.041	0.048	0.058	0.037	0.12	0.008	0.049	0.026	0.056	0.055	0.06	0.051	0.053
	KNS-42	CentralNervousSystem	0.048	0.035	0.032	0.064	0.037	0.05	0.035	0.082	0.003	0.039	0.023	0.069	0.051	0.059	0.038	0.037
	KNS-81-FD	CentralNervousSystem	0.074	0.037	0.058	0.077	0.05	0.08	0.051	0.217	0	0.044	0.022	0.051	0.062	0.072	0.056	0.044
	KP-N-RT-BM-1	CentralNervousSystem	0.039	0.024	0.026	0.026	0.035	0.037	0.026	0.036	0	0.033	0.022	0.058	0.037	0.04	0.04	0.033
	KP-N-YN	CentralNervousSystem	0.037	0.035	0.046	0.025	0.042	0.045	0.039	0.047	0.002	0.034	0.023	0.064	0.041	0.068	0.056	0.048
	KP-N-YS	CentralNervousSystem	0.064	0.035	0.052	0.106	0.042	0.086	0.046	0.254	0.004	0.05	0.019	0.071	0.045	0.061	0.052	0.04
	KS-1	CentralNervousSystem	0.13	0.03	0.038	0.07	0.048	0.052	0.052	0.141	0.004	0.038	0.025	0.06	0.035	0.058	0.049	0.044
	LAN-6	CentralNervousSystem	0.023	0.028	0.047	0.079	0.057	0.074	0.059	0.202	0.006	0.031	0.022	0.055	0.036	0.054	0.048	0.035
	LN-229	CentralNervousSystem	0.036	0.035	0.05	0.068	0.043	0.08	0.048	0.12	0.004	0.043	0.02	0.053	0.046	0.055	0.046	0.04
	LN-405	CentralNervousSystem	0.031	0.029	0.036	0.028	0.023	0.045	0.038	0.025	0.006	0.039	0.023	0.05	0.053	0.072	0.061	0.037
	LNZTA3WT4	CentralNervousSystem	0.05	0.034	0.048	0.089	0.056	0.064	0.047	0.137	0.003	0.044	0.025	0.064	0.046	0.09	0.076	0.054
	M059J	CentralNervousSystem	0.038	0.035	0.044	0.022	0.033	0.033	0.035	0.038	0.004	0.048	0.021	0.072	0.155	0.072	0.052	0.039
	M059K	CentralNervousSystem	0.051	0.029	0.046	0.028	0.032	0.041	0.03	0.044	0.002	0.029	0.02	0.066	0.042	0.076	0.07	0.047
	MC-IXC	CentralNervousSystem	0.028	0.031	0.041	0.044	0.046	0.044	0.032	0.022	0.005	0.039	0.024	0.06	0.046	0.058	0.045	0.04
	MHH-NB-11	CentralNervousSystem	0.042	0.037	0.055	0.034	0.045	0.046	0.033	0.038	0.007	0.035	0.023	0.058	0.053	0.08	0.055	0.046
	MOG-G-CCM	CentralNervousSystem	0.038	0.03	0.031	0.022	0.032	0.111	0.067	0.014	0.003	0.04	0.148	0.06	0.039	0.063	0.08	0.046
	MOG-G-UVW	CentralNervousSystem	0.036	0.032	0.05	0.027	0.045	0.043	0.035	0.035	0.001	0.036	0.026	0.067	0.043	0.068	0.058	0.046
	NB1	CentralNervousSystem	0.035	0.037	0.039	0.036	0.044	0.041	0.029	0.027	0.005	0.044	0.03	0.053	0.043	0.071	0.057	0.041
	NB10	CentralNervousSystem	0.028	0.03	0.044	0.059	0.04	0.066	0.054	0.138	0.005	0.042	0.024	0.059	0.038	0.065	0.052	0.043
	NB12	CentralNervousSystem	0.028	0.042	0.044	0.1	0.042	0.085	0.025	0.017	0.005	0.061	0.031	0.138	0.128	0.221	0.237	0.181
	NB13	CentralNervousSystem	0.033	0.032	0.051	0.037	0.049	0.057	0.047	0.152	0.005	0.047	0.021	0.048	0.05	0.073	0.067	0.047
	NB14	CentralNervousSystem	0.032	0.039	0.051	0.106	0.054	0.095	0.082	0.256	0.014	0.048	0.021	0.047	0.047	0.071	0.057	0.044
	NB17	CentralNervousSystem	0.036	0.037	0.044	0.062	0.03	0.08	0.048	0.216	0.011	0.047	0.029	0.06	0.037	0.055	0.044	0.044
	NB4	CentralNervousSystem	0.059	0.039	0.289	0.022	0.028	0.04	0.037	0.064	0.003	0.045	0.02	0.05	0.059	0.065	0.062	0.059
	NB5	CentralNervousSystem	0.033	0.048	0.05	0.106	0.036	0.079	0.063	0.215	0.014	0.052	0.021	0.061	0.052	0.06	0.07	0.04
	NB6	CentralNervousSystem	0.031	0.041	0.048	0.048	0.047	0.049	0.041	0.109	0.002	0.041	0.022	0.066	0.045	0.071	0.059	0.042
	NB69	CentralNervousSystem	0.031	0.079	0.043	0.078	0.042	0.055	0.04	0.125	0.011	0.045	0.018	0.065	0.043	0.068	0.047	0.043
	NB7	CentralNervousSystem	0.024	0.039	0.048	0.057	0.037	0.053	0.038	0.204	0.009	0.041	0.026	0.053	0.039	0.094	0.058	0.044
	NBsusSR	CentralNervousSystem	0.032	0.026	0.034	0.023	0.03	0.047	0.026	0.044	0.005	0.036	0.02	0.05	0.048	0.072	0.044	0.052
	NH-12	CentralNervousSystem	0.046	0.032	0.029	0.022	0.022	0.039	0.028	0.026	0.002	0.034	0.018	0.062	0.046	0.059	0.047	0.033
	NMC-G1	CentralNervousSystem	0.038	0.027	0.036	0.047	0.036	0.043	0.041	0.119	0	0.037	0.02	0.08	0.053	0.052	0.046	0.034
	no-10	CentralNervousSystem	0.027	0.03	0.033	0.125	0.048	0.043	0.036	0.105	0.001	0.044	0.026	0.055	0.05	0.058	0.044	0.036
	no-11	CentralNervousSystem	0.073	0.03	0.032	0.05	0.04	0.038	0.038	0.109	0	0.042	0.024	0.075	0.056	0.08	0.333	0.324
	ONS-76	CentralNervousSystem	0.024	0.033	0.032	0.133	0.042	0.04	0.027	0.053	0	0.039	0.024	0.056	0.035	0.071	0.048	0.03
	PFSK-1	CentralNervousSystem	0.026	0.035	0.047	0.034	0.045	0.046	0.029	0.077	0.002	0.044	0.023	0.066	0.042	0.066	0.052	0.038
	SF126	CentralNervousSystem	0.234	0.039	0.06	0.04	0.05	0.048	0.048	0.146	0.006	0.043	0.036	0.063	0.121	0.092	0.489	0.376
	SF268	CentralNervousSystem	0.252	0.042	0.078	0.122	0.072	0.067	0.06	0.199	0.006	0.039	0.036	0.108	0.108	0.171	0.125	0.077
	SF295	CentralNervousSystem	0.03	0.027	0.041	NA	0.03	0.042	0.032	0.027	0.011	0.027	NA	0.074	0.031	0.072	0.052	0.038
	SF539	CentralNervousSystem	0.077	0.035	0.045	0.033	0.062	0.054	0.039	0.063	0.005	0.038	0.034	0.053	0.045	0.09	0.063	0.049
	SIMA	CentralNervousSystem	0.032	0.026	0.038	0.021	0.028	0.042	0.029	0.03	0.003	0.035	0.017	0.066	0.039	0.052	0.044	0.058
	SK-MG-1	CentralNervousSystem	0.048	0.034	0.03	0.071	0.039	0.049	0.039	0.063	0	0.041	0.019	0.072	0.048	0.057	0.043	0.038
	SK-N-DZ	CentralNervousSystem	0.026	0.033	0.04	0.121	0.044	0.091	0.04	0.183	0.004	0.045	0.022	0.068	0.057	0.056	0.051	0.04
	SK-N-SH	CentralNervousSystem	0.027	0.031	0.042	0.031	0.037	0.052	0.036	0.053	0.002	0.03	0.02	0.06	0.04	0.065	0.05	0.041
	SNB-19	CEntralNervousSystem	0.143	0.028	0.046	NA	0.029	0.044	0.038	0.025	0.011	0.047	NA	0.082	0.049	0.081	0.055	0.044
	SNB75	CentralNervousSystem	0.03	0.032	0.041	0.075	0.056	0.068	0.053	0.216	0.016	0.045	0.023	0.07	0.038	0.081	0.067	0.038
	SW1088	CentralNervousSystem	0.03	0.038	0.042	0.037	0.033	0.053	0.029	0.043	0.003	0.035	0.024	0.05	0.042	0.077	0.068	0.047
	SW1783	CentralNervousSystem	0.022	0.032	0.071	0.047	0.039	0.047	0.038	0.043	0.011	0.04	0.026	0.063	0.05	0.101	0.097	0.045
	TGW	CentralNervousSystem	0.051	0.036	0.044	0.025	0.045	0.04	0.033	0.147	0	0.037	0.031	0.063	0.042	0.065	0.052	0.054
	U-118-MG	CentralNervousSystem	0.18	0.038	0.048	0.03	0.046	0.06	0.03	0.023	0.004	0.034	0.14	0.08	0.1	0.122	0.68	0.375
	U-87-MG	CentralNervousSystem	0.1	0.036	0.044	0.112	0.068	0.073	0.057	0.199	0.003	0.055	0.04	0.054	0.063	0.091	0.086	0.064
	U251	CentralNervousSystem	0.046	0.028	0.042	0.03	0.026	0.043	0.031	0.035	0.009	0.034	0.016	0.054	0.045	0.083	0.058	0.041
	YH-13	CentralNervousSystem	0.029	0.035	0.034	0.033	0.036	0.05	0.038	0.185	0.007	0.052	0.023	0.067	0.06	0.061	0.055	0.041
	YKG-1	CentralNervousSystem	0.028	0.029	0.036	0.093	0.038	0.065	0.037	0.118	0.002	0.041	0.025	0.063	0.04	0.062	0.056	0.039
	BOKU	Cervix	0.098	0.039	0.056	0.06	0.063	0.059	0.055	0.188	0	0.045	0.037	0.071	0.06	0.068	0.062	0.053
	C-33-A	Cervix	0.026	0.038	0.06	0.064	0.073	0.069	0.054	0.236	0.011	0.048	0.023	0.058	0.045	0.073	0.061	0.049
	C-4-I	Cervix	0.034	0.036	0.042	0.035	0.064	0.051	0.046	0.059	0.006	0.041	0.031	0.076	0.041	0.075	0.056	0.052
	Ca-Ski	Cervix	0.058	0.037	0.049	0.051	0.061	0.055	0.044	0.081	0.007	0.048	0.029	0.079	0.065	0.106	0.097	0.052
	DoTc2-4510	Cervix	0.029	0.032	0.041	0.039	0.054	0.056	0.045	0.071	0.004	0.04	0.031	0.059	0.046	0.062	0.048	0.04
	HeLa	Cervix	0.034	0.037	0.065	0.079	0.053	0.066	0.049	0.114	0.011	0.043	0.033	0.057	0.044	0.067	0.063	0.046
	HT-3	Cervix	0.036	0.037	0.05	0.051	0.059	0.059	0.047	0.099	0.004	0.041	0.028	0.084	0.05	0.063	0.052	0.048
	ME-180	Cervix	0.059	0.039	0.051	0.075	0.064	0.081	0.069	0.16	0.015	0.046	0.029	0.062	0.058	0.127	0.096	0.058
	MS751	Cervix	0.032	0.046	0.056	0.103	0.071	0.069	0.07	0.278	0.01	0.049	0.03	0.072	0.048	0.079	0.057	0.042
	OMC-1	Cervix	0.121	0.035	0.041	0.054	0.058	0.055	0.046	0.134	0.006	0.033	0.025	0.069	0.042	0.062	0.058	0.042
	SiHa	Cervix	0.046	0.032	0.046	0.051	0.044	0.072	0.056	0.153	0.005	0.045	0.03	0.062	0.05	0.078	0.074	0.045
	SISO	Cervix	0.04	0.043	0.063	0.078	0.065	0.063	0.054	0.163	0.004	0.042	0.027	0.066	0.055	0.095	0.077	0.051
	SKG-IIIa	Cervix	0.061	0.04	0.063	0.039	0.057	0.055	0.046	0.122	0.006	0.043	0.032	0.058	0.053	0.077	0.064	0.051
	SW756	Cervix	0.197	0.032	0.048	0.025	0.04	0.054	0.038	0.1	0.001	0.045	0.026	0.074	0.048	0.084	0.068	0.062
	TC-YIK	Cervix	0.035	0.034	0.055	0.07	0.06	0.055	0.068	0.191	0.005	0.051	0.029	0.063	0.046	0.073	0.061	0.056
	COLO-684	Endometrium	0.035	0.031	0.036	0.053	0.033	0.05	0.029	0.234	0.004	0.055	0.021	0.067	0.037	0.078	0.054	0.034
	EN	Endometrium	0.029	0.037	0.05	0.08	0.034	0.07	0.063	0.265	0.009	0.05	0.036	0.07	0.043	0.071	0.051	0.042
	ESS-1	Endometrium	0.036	0.034	0.037	0.03	0.022	0.046	0.032	0.142	0.001	0.037	0.026	0.062	0.058	0.057	0.048	0.037
	HEC-1	Endometrium	0.025	0.026	0.038	0.027	0.036	0.057	0.033	0.133	0.998	0.033	0.021	0.059	0.04	0.067	0.059	0.035
	Ishikawa	Endometrium	0.028	0.034	0.054	0.025	0.051	0.057	0.043	0.105	0	0.04	0.031	0.054	0.055	0.061	0.053	0.037
	KLE	Endometrium	0.021	0.035	0.033	0.057	0.029	0.058	0.035	0.224	0.007	0.035	0.023	0.059	0.043	0.053	0.036	0.036
	MFE-280	Endometrium	0.036	0.057	0.063	0.066	0.043	0.064	0.048	0.285	0.006	0.058	0.026	0.062	0.063	0.065	0.05	0.043
	MFE-296	Endometrium	0.025	0.03	0.038	0.031	0.041	0.052	0.041	0.034	0.016	0.036	0.029	0.064	0.046	0.076	0.063	0.04
	MFE-319	Endometrium	0.023	0.029	0.042	0.062	0.04	0.058	0.054	0.215	0.464	0.042	0.024	0.072	0.041	0.062	0.049	0.034
	RL95-2	Endometrium	0.023	0.043	0.045	0.027	0.027	0.04	0.032	0.048	0.998	0.035	0.02	0.056	0.033	0.054	0.047	0.028
	SNG-M	Endometrium	0.04	0.035	0.046	0.025	0.044	0.045	0.038	0.039	0	0.04	0.023	0.061	0.04	0.072	0.051	0.045
	TOV-112D	Endometrium	0.034	0.032	0.052	0.024	0.028	0.051	0.037	0.03	0.147	0.041	0.025	0.072	0.044	0.063	0.047	0.041
	COLO-680N	Esophagus	0.042	0.03	0.034	0.024	0.03	0.044	0.042	0.025	0	0.04	0.022	0.063	0.055	0.133	0.087	0.041
	EC-GI-10	Esophagus	0.025	0.035	0.029	0.015	0.03	0.036	0.029	0.016	0	0.031	0.019	0.068	0.043	0.077	0.074	0.04
	ESO26	Esophagus	0.031	0.035	0.057	0.045	0.047	0.059	0.047	0.04	0	0.047	0.028	0.054	0.053	0.073	0.058	0.05
	ESO51	Esophagus	0.03	0.035	0.047	0.018	0.024	0.043	0.037	0.061	1	0.051	0.019	0.064	0.032	0.099	0.064	0.038
	FLO-1	Esophagus	0.129	0.036	0.053	0.047	0.065	0.059	0.053	0.169	0.006	0.045	0.035	0.063	0.056	0.104	0.095	0.064
	HCE-4	Esophagus	0.099	0.029	0.031	0.027	0.029	0.055	0.038	0.06	0	0.032	0.024	0.069	0.044	0.072	0.058	0.045
	HCE-7	Esophagus	0.083	0.035	0.051	0.033	0.028	0.052	0.037	0.048	0.003	0.041	0.031	0.06	0.054	0.08	0.063	0.045
	KYAE-1	Esophagus	0.027	0.035	0.038	0.032	0.031	0.05	0.031	0.088	0.006	0.038	0.023	0.069	0.041	0.06	0.048	0.049
	KYSE-140	Esophagus	0.037	0.039	0.035	0.019	0.035	0.037	0.026	0.025	0	0.036	0.02	0.044	0.04	0.063	0.059	0.031
	KYSE-150	Esophagus	0.051	0.025	0.032	0.016	0.029	0.042	0.029	0.02	0	0.038	0.02	0.048	0.045	0.06	0.053	0.034
	KYSE-180	Esophagus	0.02	0.03	0.028	0.019	0.034	0.036	0.026	0.022	0.001	0.036	0.02	0.053	0.036	0.07	0.072	0.035
	KYSE-220	Esophagus	0.036	0.033	0.035	0.033	0.038	0.034	0.033	0.02	0	0.035	0.021	0.068	0.035	0.056	0.043	0.026
	KYSE-270	Esophagus	0.029	0.033	0.04	0.02	0.04	0.036	0.028	0.033	0	0.034	0.019	0.057	0.043	0.062	0.066	0.042
	KYSE-410	Esophagus	0.039	0.035	0.031	0.015	0.029	0.04	0.025	0.029	0	0.043	0.018	0.057	0.03	0.058	0.062	0.028
	KYSE-450	Esophagus	0.032	0.031	0.037	0.027	0.036	0.046	0.034	0.018	0	0.038	0.021	0.054	0.048	0.064	0.053	0.037
	KYSE-50	Esophagus	0.025	0.046	0.032	0.018	0.035	0.038	0.026	0.025	0.003	0.038	0.019	0.069	0.041	0.069	0.084	0.039
	KYSE-510	Esophagus	0.049	0.024	0.039	0.019	0.044	0.041	0.026	0.022	0.001	0.037	0.02	0.064	0.038	0.052	0.047	0.035
	KYSE-520	Esophagus	0.048	0.033	0.039	0.014	0.04	0.035	0.033	0.152	0.01	0.051	0.023	0.086	0.048	0.14	0.111	0.053
	KYSE-70	Esophagus	0.066	0.03	0.036	0.021	0.042	0.035	0.024	0.018	0	0.044	0.022	0.069	0.041	0.121	0.082	0.055
	OACM5-1	Esophagus	0.026	0.03	0.051	0.066	0.055	0.05	0.041	0.226	0.01	0.037	0.03	0.07	0.05	0.072	0.061	0.039
	OACp4C	Esophagus	0.03	0.041	0.043	0.023	0.029	0.048	0.039	0.074	0.001	0.043	0.019	0.055	0.041	0.08	0.048	0.048
	OE19	Esophagus	0.023	0.025	0.03	0.019	0.03	0.039	0.026	0.016	0	0.037	0.02	0.062	0.036	0.072	0.064	0.032
	OE21	Esophagus	0.018	0.033	0.038	0.024	0.034	0.042	0.029	0.018	0.001	0.031	0.02	0.057	0.042	0.053	0.052	0.039
	OE33	Esophagus	0.199	0.025	0.036	0.025	0.038	0.04	0.03	0.029	0.001	0.029	0.022	0.054	0.052	0.076	0.075	0.038
	SK-GT-4	Esophagus	0.057	0.045	0.049	0.047	0.035	0.044	0.051	0.129	0.001	0.041	0.026	0.055	0.045	0.058	0.044	0.042
	T-T	Esophagus	0.047	0.052	0.065	0.024	0.025	0.055	0.044	0.071	0	0.042	0.02	0.067	0.047	0.052	0.045	0.043
	TE-1	Esophagus	0.036	0.031	0.032	0.014	0.027	0.045	0.03	0.027	0	0.031	0.02	0.043	0.049	0.09	0.09	0.03
	TE-10	Esophagus	0.02	0.031	0.031	0.017	0.023	0.035	0.025	0.02	0	0.036	0.018	0.064	0.042	0.065	0.069	0.035
	TE-11	Esophagus	0.031	0.033	0.029	0.018	0.024	0.05	0.03	0.019	0	0.046	0.02	0.052	0.047	0.071	0.069	0.039
	TE-12	Esophagus	0.029	0.023	0.024	0.022	0.033	0.041	0.028	0.028	0.008	0.034	0.019	0.041	0.039	0.062	0.06	0.036
	TE-15	Esophagus	0.023	0.03	0.033	0.016	0.027	0.043	0.038	0.027	0	0.038	0.019	0.059	0.042	0.058	0.053	0.038
	TE-4	Esophagus	0.036	0.046	0.055	0.082	0.051	0.091	0.082	0.236	0.008	0.052	0.024	0.064	0.049	0.06	0.044	0.043
	TE-5	Esophagus	0.031	0.035	0.033	0.021	0.036	0.044	0.028	0.027	0	0.036	0.021	0.068	0.033	0.056	0.046	0.027
	TE-6	Esophagus	0.08	0.03	0.033	0.029	0.033	0.052	0.033	0.025	0	0.035	0.017	0.06	0.035	0.058	0.046	0.029
	TE-8	Esophagus	0.029	0.027	0.023	0.015	0.035	0.035	0.03	0.024	0	0.04	0.021	0.047	0.033	0.06	0.063	0.038
	TE-9	Esophagus	0.06	0.034	0.031	0.02	0.034	0.049	0.026	0.018	0.003	0.036	0.024	0.054	0.04	0.047	0.052	0.031
	697	HaematopoieticandLymphoid	0.139	0.037	0.035	0.028	0.034	0.045	0.027	0.026	0.009	0.038	0.269	0.09	0.044	0.058	0.047	0.049
	A253	HaematopoieticandLymphoid	0.079	0.019	0.034	0.018	0.027	0.038	0.033	0.019	0.009	0.028	0.024	0.037	0.034	0.064	0.054	0.036
	A3-KAW	HaematopoieticandLymphoid	0.028	0.042	0.056	0.08	0.053	0.07	0.047	0.222	0.001	0.05	0.026	0.057	0.052	0.073	0.069	0.051
	A4-Fuk	HaematopoieticandLymphoid	0.247	0.034	0.039	0.046	0.031	0.049	0.037	0.193	0.996	0.042	0.026	0.076	0.054	0.059	0.059	0.038
	ALL-PO	HaematopoieticandLymphoid	0.471	0.071	0.091	0.198	0.047	0.044	0.035	0.064	0.336	0.042	0.043	0.263	0.387	0.189	0.59	0.301
	ALL-SIL	HaematopoieticandLymphoid	0.499	0.031	0.073	0.11	0.047	0.047	0.047	0.088	0.007	0.045	0.034	0.073	0.168	0.095	0.198	0.395
	AMO-1	HaematopoieticandLymphoid	0.021	0.032	0.038	0.027	0.038	0.051	0.04	0.095	0.002	0.032	0.021	0.057	0.036	0.051	0.057	0.05
	ARH-77	HaematopoieticandLymphoid	0.024	0.034	0.053	0.039	0.038	0.046	0.042	0.057	0.004	0.046	0.027	0.063	0.044	0.072	0.06	0.045
	ATN-1	HaematopoieticandLymphoid	0.052	0.037	0.047	0.034	0.033	0.057	0.042	0.058	0.474	0.037	0.03	0.067	0.313	0.322	0.076	0.043
	BALL-1	HaematopoieticandLymphoid	0.059	0.025	0.042	0.046	0.033	0.044	0.036	0.026	0.422	0.042	0.023	0.069	0.058	0.073	0.05	0.056
	BC-1	HaematopoieticandLymphoid	0.082	0.032	0.529	0.061	0.038	0.043	0.046	0.087	0.007	0.045	0.049	0.06	0.055	0.081	0.099	0.065
	BC-3	HaematopoieticandLymphoid	0.045	0.032	0.053	0.119	0.047	0.058	0.048	0.186	0.008	0.037	0.029	0.061	0.083	0.072	0.064	0.098
	BE-13	HaematopoieticandLymphoid	0.111	0.028	0.04	0.033	0.046	0.04	0.038	0.098	0.202	0.04	0.025	0.069	0.043	0.055	0.047	0.038
	BL-41	HaematopoieticandLymphoid	0.368	0.03	0.046	0.028	0.044	0.06	0.042	0.091	0.039	0.052	0.035	0.069	0.054	0.093	0.062	0.066
	BONNA-12	HaematopoieticandLymphoid	0.022	0.038	0.031	0.043	0.043	0.042	0.033	0.047	0	0.031	0.021	0.078	0.035	0.057	0.044	0.031
	BV-173	HaematopoieticandLymphoid	0.321	0.032	0.043	0.061	0.04	0.049	0.057	0.196	0.309	0.062	0.137	0.094	0.262	0.132	0.227	0.267
	CA46	HaematopoieticandLymphoid	0.552	0.043	0.063	0.039	0.054	0.049	0.043	0.151	0.427	0.043	0.033	0.092	0.303	0.22	0.081	0.116
	CCRF-CEM	HaematopoieticandLymphoid	0.208	0.04	0.045	0.05	0.037	0.05	0.039	0.107	0.009	0.044	0.035	0.08	0.057	0.079	0.131	0.351
	CESS	HaematopoieticandLymphoid	0.056	0.034	0.048	0.042	0.051	0.049	0.053	0.166	0.007	0.04	0.026	0.063	0.044	0.07	0.058	0.038
	CML-T1	HaematopoieticandLymphoid	0.176	0.032	0.045	0.03	0.036	0.069	0.044	0.094	0	0.05	0.035	0.128	0.076	0.085	0.121	0.174
	CRO-AP2	HaematopoieticandLymphoid	0.028	0.025	0.042	0.06	0.046	0.075	0.05	0.209	0.475	0.041	0.468	0.075	0.904	0.896	0.54	0.529
	CTB-1	HaematopoieticandLymphoid	0.081	0.037	0.039	0.106	0.042	0.055	0.07	0.171	0.406	0.037	0.018	0.082	0.048	0.071	0.074	0.034
	CTV-1	HaematopoieticandLymphoid	0.016	0.03	0.033	0.02	0.038	0.042	0.029	0.033	0	0.042	0.023	0.065	0.043	0.053	0.053	0.041
	Daudi	HaematopoieticandLymphoid	0.905	0.129	0.074	0.044	0.047	0.044	0.039	0.135	0	0.039	0.204	0.437	0.939	0.91	0.336	0.888
	DB	HaematopoieticandLymphoid	0.084	0.052	0.05	0.046	0.047	0.069	0.058	0.223	0.003	0.066	0.03	0.07	0.056	0.156	0.124	0.055
	DEL	HaematopoieticandLymphoid	0.025	0.031	0.047	0.045	0.034	0.062	0.037	0.131	0.005	0.05	0.022	0.06	0.05	0.095	0.103	0.047
	DG-75	HaematopoieticandLymphoid	0.313	0.034	0.037	0.03	0.033	0.034	0.03	0.073	0.005	0.036	0.023	0.064	0.063	0.062	0.08	0.196
	DND-41	HaematopoieticandLymphoid	0.03	0.034	0.059	0.031	0.036	0.056	0.046	0.052	0.004	0.051	0.027	0.059	0.057	0.097	0.082	0.121
	DOHH-2	HaematopoieticandLymphoid	0.392	0.111	0.126	0.263	0.056	0.152	0.067	0.246	0.01	0.043	0.255	0.176	0.356	0.139	0.103	0.177
	EB-3	HaematopoieticandLymphoid	0.842	0.037	0.053	0.048	0.058	0.056	0.043	0.126	0.003	0.049	0.031	0.093	0.577	0.177	0.084	0.095
	EB2	HaematopoieticandLymphoid	0.033	0.033	0.048	0.03	0.054	0.053	0.044	0.076	0.004	0.041	0.031	0.081	0.549	0.73	0.607	0.513
	EHEB	HaematopoieticandLymphoid	0.031	0.03	0.036	0.043	0.034	0.045	0.028	0.033	0	0.036	0.02	0.058	0.042	0.052	0.041	0.034
	EJM	HaematopoieticandLymphoid	0.114	0.03	0.048	0.021	0.034	0.06	0.04	0.05	0	0.033	0.025	0.069	0.045	0.069	0.05	0.049
	EM-2	HaematopoieticandLymphoid	0.116	0.037	0.055	0.039	0.059	0.052	0.051	0.179	0.007	0.045	0.028	0.066	0.052	0.086	0.072	0.052
	EoL-1	HaematopoieticandLymphoid	0.113	0.036	0.047	0.063	0.045	0.079	0.043	0.057	0.013	0.04	0.027	0.117	0.079	0.081	0.074	0.09
	Farage	HaematopoieticandLymphoid	0.047	0.036	0.391	0.046	0.042	0.048	0.036	0.051	0.002	0.043	0.026	0.058	0.043	0.072	0.055	0.043
	GA-10	HaematopoieticandLymphoid	0.069	0.044	0.047	0.078	0.055	0.06	0.052	0.115	0.084	0.044	0.036	0.074	0.063	0.097	0.074	0.06
	GR-ST	HaematopoieticandLymphoid	0.025	0.038	0.03	0.026	0.046	0.049	0.032	0.069	0.396	0.043	0.023	0.077	0.043	0.069	0.051	0.037
	GRANTA-519	HaematopoieticandLymphoid	0.092	0.038	0.036	0.036	0.028	0.043	0.041	0.137	0.003	0.04	0.023	0.078	0.051	0.062	0.035	0.07
	H3118	HaematopoieticandLymphoid	0.031	0.038	0.048	0.059	0.027	0.062	0.039	0.058	0.009	0.053	0.019	0.057	0.062	0.098	0.07	0.044
	H9	HaematopoieticandLymphoid	0.025	0.039	0.041	0.02	0.043	0.042	0.037	0.041	0	0.045	0.025	0.054	0.045	0.088	0.068	0.048
	HAL-01	HaematopoieticandLymphoid	0.167	0.216	0.113	0.129	0.082	0.077	0.048	0.139	0.491	0.043	0.03	0.096	0.077	0.093	0.107	0.076
	HC-1	HaematopoieticandLymphoid	0.12	0.032	0.043	0.024	0.026	0.045	0.032	0.091	0.006	0.044	0.027	0.084	0.045	0.066	0.052	0.045
	HD-MY-Z	HaematopoieticandLymphoid	0.028	0.037	0.036	0.051	0.049	0.058	0.034	0.068	0.002	0.037	0.027	0.077	0.049	0.055	0.042	0.034
	HH	HaematopoieticandLymphoid	0.073	0.048	0.059	0.036	0.045	0.054	0.053	0.113	0.003	0.052	0.033	0.067	0.076	0.159	0.15	0.093
	HL-60	HaematopoieticandLymphoid	0.032	0.026	0.037	NA	0.024	0.039	0.028	0.06	0.012	0.04	NA	0.053	0.04	0.069	0.05	0.043
	Hs-445	HaematopoieticandLymphoid	0.1	0.044	0.036	0.028	0.032	0.058	0.042	0.07	0.001	0.035	0.024	0.065	0.056	0.061	0.43	0.079
	HT	HaematopoieticandLymphoid	0.048	0.039	0.046	0.032	0.04	0.051	0.038	0.067	0.003	0.05	0.03	0.066	0.056	0.073	0.064	0.082
	I-9-2	HaematopoieticandLymphoid	0.07	0.037	0.035	0.024	0.029	0.046	0.032	0.046	0.002	0.042	0.023	0.143	0.094	0.07	0.532	0.514
	IM-9	HaematopoieticandLymphoid	0.034	0.031	0.046	0.03	0.048	0.052	0.04	0.055	0.008	0.045	0.023	0.073	0.042	0.078	0.059	0.052
	J-RT3-T3-5	HaematopoieticandLymphoid	0.035	0.027	0.033	0.076	0.054	0.063	0.039	0.1	0.003	0.037	0.024	0.065	0.08	0.083	0.101	0.46
	JEKO-1	HaematopoieticandLymphoid	0.067	0.039	0.048	0.062	0.05	0.048	0.036	0.078	0.009	0.047	0.032	0.101	0.053	0.075	0.079	0.067
	JiyoyeP-2003	HaematopoieticandLymphoid	0.028	0.038	0.039	0.023	0.041	0.043	0.034	0.117	0.009	0.051	0.027	0.065	0.047	0.069	0.056	0.048
	JJN-3	HaematopoieticandLymphoid	0.021	0.028	0.024	0.023	0.024	0.043	0.025	0.028	0.001	0.042	0.021	0.046	0.04	0.077	0.052	0.031
	JM1	HaematopoieticandLymphoid	0.15	0.039	0.075	0.023	0.021	0.065	0.033	0.144	0.006	0.042	0.021	0.095	0.079	0.094	0.077	0.064
	JSC-1	HaematopoieticandLymphoid	0.064	0.028	0.042	0.062	0.033	0.041	0.032	0.134	0.001	0.043	0.024	0.056	0.056	0.057	0.042	0.037
	JURL-MK1	HaematopoieticandLymphoid	0.02	0.035	0.027	0.024	0.038	0.05	0.033	0.064	0.005	0.041	0.02	0.06	0.032	0.065	0.044	0.037
	JVM-2	HaematopoieticandLymphoid	0.032	0.026	0.037	0.062	0.037	0.07	0.053	0.137	0.002	0.039	0.02	0.053	0.038	0.059	0.048	0.033
	JVM-3	HaematopoieticandLymphoid	0.267	0.033	0.037	0.059	0.035	0.047	0.038	0.078	0.003	0.037	0.024	0.064	0.049	0.083	0.093	0.087
	K-562	HaematopoieticandLymphoid	0.03	0.027	0.037	0.025	0.034	0.042	0.035	0.028	0.006	0.034	0.024	0.058	0.046	0.102	0.078	0.049
	K052	HaematopoieticandLymphoid	0.028	0.036	0.052	0.016	0.025	0.036	0.039	0.058	0.496	0.045	0.018	0.077	0.045	0.076	0.057	0.039
	KARPAS-1106P	HaematopoieticandLymphoid	0.154	0.035	0.046	0.028	0.035	0.05	0.036	0.07	0.004	0.033	0.029	0.065	0.05	0.076	0.056	0.043
	KARPAS-231	HaematopoieticandLymphoid	0.256	0.086	0.046	0.032	0.03	0.057	0.037	0.121	0.182	0.04	0.024	0.069	0.065	0.059	0.055	0.074
	KARPAS-299	HaematopoieticandLymphoid	0.036	0.034	0.049	0.02	0.037	0.045	0.028	0.071	0.046	0.038	0.024	0.076	0.064	0.056	0.168	0.164
	KARPAS-422	HaematopoieticandLymphoid	0.037	0.033	0.032	0.021	0.033	0.054	0.027	0.024	0.004	0.043	0.02	0.063	0.043	0.069	0.052	0.041
	KARPAS-45	HaematopoieticandLymphoid	0.345	0.041	0.094	0.021	0.039	0.044	0.026	0.047	0.002	0.035	0.025	0.065	0.053	0.066	0.063	0.065
	KARPAS-620	HaematopoieticandLymphoid	0.026	0.034	0.029	0.02	0.026	0.038	0.032	0.052	0.003	0.038	0.025	0.048	0.05	0.071	0.058	0.047
	KASUMI-1	HaematopoieticandLymphoid	0.032	0.03	0.037	0.031	0.045	0.044	0.03	0.056	0.433	0.044	0.02	0.063	0.046	0.059	0.063	0.041
	KCL-22	HaematopoieticandLymphoid	0.038	0.035	0.084	0.023	0.027	0.04	0.031	0.065	0	0.043	0.02	0.059	0.042	0.074	0.053	0.035
	KE-37	HaematopoieticandLymphoid	0.066	0.035	0.052	0.026	0.036	0.039	0.025	0.076	0	0.038	0.026	0.064	0.066	0.083	0.078	0.048
	KG-1	HaematopoieticandLymphoid	0.032	0.031	0.032	0.014	0.031	0.04	0.034	0.026	0.041	0.033	0.018	0.063	0.042	0.042	0.048	0.03
	KM-H2	HaematopoieticandLymphoid	0.194	0.037	0.055	0.03	0.049	0.055	0.044	0.063	0.432	0.049	0.032	0.066	0.059	0.074	0.072	0.055
	KMOE-2	HaematopoieticandLymphoid	0.019	0.026	0.031	0.027	0.03	0.033	0.034	0.023	0.991	0.034	0.022	0.06	0.048	0.078	0.061	0.037
	KMS-12-BM	HaematopoieticandLymphoid	0.021	0.032	0.028	0.023	0.021	0.036	0.026	0.044	0.006	0.036	0.019	0.049	0.036	0.064	0.037	0.034
	KO52	HaematopoieticandLymphoid	0.025	0.028	0.04	0.052	0.026	0.047	0.038	0.103	0.446	0.036	0.02	0.057	0.035	0.068	0.049	0.03
	KOPN-8	HaematopoieticandLymphoid	0.065	0.036	0.037	0.03	0.039	0.049	0.034	0.147	0.004	0.04	0.051	0.323	0.217	0.06	0.059	0.13
	KU812	HaematopoieticandLymphoid	0.073	0.028	0.033	0.042	0.033	0.053	0.035	0.026	0.001	0.035	0.019	0.072	0.045	0.068	0.072	0.038
	KY821	HaematopoieticandLymphoid	0.026	0.035	0.043	0.059	0.034	0.065	0.038	0.139	0	0.039	0.018	0.054	0.041	0.066	0.055	0.035
	L-1236	HaematopoieticandLymphoid	0.032	0.033	0.033	0.019	0.035	0.049	0.033	0.063	0.003	0.041	0.025	0.066	0.039	0.078	0.06	0.031
	L-363	HaematopoieticandLymphoid	0.045	0.031	0.032	0.028	0.025	0.039	0.027	0.027	0.005	0.032	0.023	0.05	0.039	0.063	0.05	0.046
	L-428	HaematopoieticandLymphoid	0.045	0.035	0.031	0.042	0.039	0.042	0.027	0.035	0.001	0.038	0.024	0.056	0.036	0.048	0.035	0.035
	L-540	HaematopoieticandLymphoid	0.212	0.034	0.066	0.017	0.031	0.051	0.034	0.042	0	0.048	0.023	0.066	0.043	0.049	0.049	0.04
	LAMA-84	HaematopoieticandLymphoid	0.024	0.031	0.026	0.017	0.036	0.042	0.026	0.019	0.006	0.044	0.021	0.07	0.042	0.091	0.078	0.049
	LC4-1	HaematopoieticandLymphoid	0.277	0.058	0.063	0.039	0.038	0.049	0.038	0.145	0	0.047	0.049	0.108	0.077	0.078	0.067	0.118
	LOUCY	HaematopoieticandLymphoid	0.037	0.032	0.032	0.018	0.028	0.044	0.028	0.043	0	0.036	0.022	0.07	0.053	0.071	0.061	0.075
	MC-CAR	HaematopoieticandLymphoid	0.11	0.042	0.045	0.028	0.045	0.041	0.037	0.059	0.001	0.046	0.023	0.056	0.049	0.07	0.062	0.061
	MC116	HaematopoieticandLymphoid	0.1	0.032	0.039	0.024	0.031	0.037	0.027	0.083	0.001	0.043	0.03	0.056	0.051	0.067	0.059	0.057
	ME-1	HaematopoieticandLymphoid	0.024	0.03	0.245	0.022	0.039	0.038	0.028	0.028	0.001	0.04	0.023	0.058	0.046	0.1	0.07	0.044
	MEC-1	HaematopoieticandLymphoid	0.035	0.035	0.037	0.015	0.033	0.043	0.031	0.025	0.004	0.049	0.021	0.068	0.042	0.056	0.055	0.044
[truncated: 626 more rows]
